# Supplementary material for: Genomic and phenotypic characterization of the species Acinetobacter venetianus
Source: Sci Rep. 2016 Feb 23;6:21985. doi: 10.1038/srep21985 (PMC4763211; doi:10.1038/srep21985)
Supplement: Supplementary Dataset S3 [file srep21985-s2.xls]

## Sheet: BlastOUT
	>gi|110646093|emb|CAL15569.1|+234 transcriptional regulator, GntR family [Alcanivorax borkumensis SK2]	>gi|110648480|emb|CAL17956.1|+240 transcriptional regulator, GntR family [Alcanivorax borkumensis SK2] (Gntr 1	>gi|110647406|emb|CAL16882.1|+232 transcriptional regulator, GntR family [Alcanivorax borkumensis SK2]	>gi|110646754|emb|CAL16230.1|+231 transcriptional regulator, GntR family [Alcanivorax borkumensis SK2]	>gi|110646171|emb|CAL15647.1|+371 transcriptional regulator, AraC family [Alcanivorax borkumensis SK2] AraC	>gi|339784894|gb|AEK10596.1|+190 TetR family transcriptional regulator [Alcanivorax hongdengensis A-11-3]	>gi|270155533|gb|ACZ62807.1|+226 putative AraC family transcription regulator, partial [Alcanivorax dieselolei]	>gi|270155527|gb|ACZ62812.1|+114 putative AraC family transcription regulator [Alcanivorax dieselolei]	>gi|156519336|gb|ABU68842.1|+669 BmoR [Thauera butanivorans]	>gi|2623970|emb|CAA05332.1|+306transcriptional regulator of XylS /AraC family [Acinetobacter sp. ADP1]	>gi|13358851|dbj|BAB33283.1|+318 transcription regulator [Acinetobacter sp. M-1]	>gi|13358857|dbj|BAB33288.1|+317QUERY transcription regulator [Acinetobacter sp. M-1]
AVENLUH13518-Chr1.faa-WL	N.F.	AVENLUH13518_02135	AVENLUH13518_02329	N.F.	N.F.	N.F.	N.F.	N.F.	AVENLUH13518_01848 AVENLUH13518_02396 AVENLUH13518_00465	AVENLUH13518_02410	N.F.	AVENLUH13518_02624
AVENLUH5627-Chr1.faa-WL	N.F.	AVENLUH5627_01508	AVENLUH5627_03218	N.F.	N.F.	N.F.	N.F.	N.F.	AVENLUH5627_01420 AVENLUH5627_00194	AVENLUH5627_01434	N.F.	AVENLUH5627_02580
AVENLUH7437-Chr1.faa-WL	N.F.	AVENLUH7437_02341	AVENLUH7437_03015	N.F.	AVENLUH7437_00851	N.F.	N.F.	N.F.	AVENLUH7437_02925 AVENLUH7437_02835	AVENLUH7437_02939	N.F.	AVENLUH7437_02871
AVENLUH8758-Chr1.faa-WL	N.F.	AVENLUH8758_01391	AVENLUH8758_02904	N.F.	AVENLUH8758_00033	N.F.	N.F.	N.F.	AVENLUH8758_01807 AVENLUH8758_00367	AVENLUH8758_01821	N.F.	AVENLUH8758_02244
AVENRAG1.faa-WL	N.F.	gi|491017993|ref|WP_004879699.1|	gi|657613861|ref|WP_029424894.1|	N.F.	N.F.	N.F.	N.F.	N.F.	gi|491017625|ref|WP_004879331.1| gi|491014640|ref|WP_004876348.1|	gi|491017652|ref|WP_004879358.1|	N.F.	gi|491018459|ref|WP_004880165.1|
AVENVEC3.faa-WL	N.F.	NZ_CM001772.1_prot_WP_004879699.1_1157	N.F.	N.F.	NZ_ALIG01000010.1_prot_WP_019383573.1_65	N.F.	N.F.	N.F.	NZ_CM001772.1_prot_WP_007482233.1_922 NZ_CM001772.1_prot_WP_007480198.1_2880	NZ_CM001772.1_prot_WP_004879358.1_936	N.F.	NZ_CM001772.1_prot_WP_019384660.1_1273

## Sheet: GntR family 1
LUH13518	LUH5627	LUH7437	LUH8758	RAG-1T	VEC3
AVENLUH13518-Chr1.faa->AVENLUH13518_02121 3-oxoadipate CoA-transferase subunit B	AVENLUH5627-Chr1.faa->AVENLUH5627_01493 hypothetical protein	AVENLUH7437-Chr1.faa->AVENLUH7437_02326 hypothetical protein	AVENLUH8758-Chr1.faa->AVENLUH8758_01381 putative 2,4-dienoyl-CoA reductase	AVENRAG1.faa->gi|491016697|ref|WP_004878403.1| MULTISPECIES: hypothetical protein [Acinetobacter]	AVENVEC3.faa->lcl|NZ_CM001772.1_prot_WP_004879733.1_1139 [gene=A489_RS0107145] [protein=/inference=EXISTENCE: similar to AA sequence:RefSeq:WP_004879733.1] [protein_id=WP_004879733.1] [location=1263248..1263619]
AVENLUH13518-Chr1.faa->AVENLUH13518_02122 Beta-ketoadipyl-CoA thiolase	AVENLUH5627-Chr1.faa->AVENLUH5627_01494 hypothetical protein	AVENLUH7437-Chr1.faa->AVENLUH7437_02327 Zeta toxin	AVENLUH8758-Chr1.faa->AVENLUH8758_01382 putative propionyl-CoA carboxylase beta chain 5	AVENRAG1.faa->gi|657613819|ref|WP_029424852.1| hypothetical protein [Acinetobacter venetianus]	AVENVEC3.faa->lcl|NZ_CM001772.1_prot_WP_019384536.1_1140 [gene=A489_RS0107150] [protein=/inference=EXISTENCE: similar to AA sequence:RefSeq:WP_004879731.1] [protein_id=WP_019384536.1] [location=1263603..1264304]
AVENLUH13518-Chr1.faa->AVENLUH13518_02123 3-oxoadipate enol-lactonase 2	AVENLUH5627-Chr1.faa->AVENLUH5627_01495 hypothetical protein	AVENLUH7437-Chr1.faa->AVENLUH7437_02328 hypothetical protein	AVENLUH8758-Chr1.faa->AVENLUH8758_01383 Acyl-CoA dehydrogenase	AVENRAG1.faa->gi|491016699|ref|WP_004878405.1| hypothetical protein [Acinetobacter venetianus]	AVENVEC3.faa->lcl|NZ_CM001772.1_prot_WP_019384537.1_1141 [gene=A489_RS0107155] [protein=/inference=EXISTENCE: similar to AA sequence:RefSeq:WP_005188216.1] [protein_id=WP_019384537.1] [location=1264445..1264921]
AVENLUH13518-Chr1.faa->AVENLUH13518_02124 4-hydroxybenzoate transporter PcaK	AVENLUH5627-Chr1.faa->AVENLUH5627_01496 putative metallo-hydrolase	AVENLUH7437-Chr1.faa->AVENLUH7437_02329 hypothetical protein	AVENLUH8758-Chr1.faa->AVENLUH8758_01384 putative enoyl-CoA hydratase echA8	AVENRAG1.faa->gi|491016700|ref|WP_004878406.1| MULTISPECIES: hypothetical protein [Acinetobacter]	AVENVEC3.faa->lcl|NZ_CM001772.1_prot_WP_019384538.1_1142 [gene=A489_RS0107160] [protein=/inference=EXISTENCE: similar to AA sequence:RefSeq:WP_007483090.1] [protein_id=WP_019384538.1] [location=1264999..1265253]
AVENLUH13518-Chr1.faa->AVENLUH13518_02125 Porin-like protein NicP precursor	AVENLUH5627-Chr1.faa->AVENLUH5627_01497 Histidine phosphatase superfamily (branch 1)	AVENLUH7437-Chr1.faa->AVENLUH7437_02330 putative metallo-hydrolase	AVENLUH8758-Chr1.faa->AVENLUH8758_01385 Acetyl-/propionyl-coenzyme A carboxylase alpha chain	AVENRAG1.faa->gi|515764133|ref|WP_017196733.1| membrane protein, partial [Acinetobacter venetianus]	AVENVEC3.faa->lcl|NZ_CM001772.1_prot_WP_019384539.1_1143 [gene=A489_RS0107165] [protein=/inference=EXISTENCE: similar to AA sequence:RefSeq:WP_019384539.1] [protein_id=WP_019384539.1] [location=1265257..1266003]
AVENLUH13518-Chr1.faa->AVENLUH13518_02126 Alcohol dehydrogenase 2	AVENLUH5627-Chr1.faa->AVENLUH5627_01498 hypothetical protein	AVENLUH7437-Chr1.faa->AVENLUH7437_02331 Histidine phosphatase superfamily (branch 1)	AVENLUH8758-Chr1.faa->AVENLUH8758_01386 hypothetical protein	AVENRAG1.faa->gi|491018013|ref|WP_004879719.1| MULTISPECIES: hypothetical protein [Acinetobacter]	AVENVEC3.faa->lcl|NZ_CM001772.1_prot_WP_007483095.1_1144 [gene=A489_RS0107170] [protein=/inference=EXISTENCE: similar to AA sequence:RefSeq:WP_007483095.1] [protein_id=WP_007483095.1] [location=1266086..1266505]
AVENLUH13518-Chr1.faa->AVENLUH13518_02127 Acetoin dehydrogenase operon transcriptional activator AcoR	AVENLUH5627-Chr1.faa->AVENLUH5627_01499 Release factor glutamine methyltransferase	AVENLUH7437-Chr1.faa->AVENLUH7437_02332 hypothetical protein	AVENLUH8758-Chr1.faa->AVENLUH8758_01387 lipase chaperone	AVENRAG1.faa->gi|491018012|ref|WP_004879718.1| hypothetical protein [Acinetobacter venetianus]	AVENVEC3.faa->lcl|NZ_CM001772.1_prot_WP_004879719.1_1145 [gene=A489_RS0107175] [protein=/inference=EXISTENCE: similar to AA sequence:RefSeq:WP_004879719.1] [protein_id=WP_004879719.1] [location=1266502..1266912]
AVENLUH13518-Chr1.faa->AVENLUH13518_02128 Acetaldehyde dehydrogenase 2	AVENLUH5627-Chr1.faa->AVENLUH5627_01500 hypothetical protein	AVENLUH7437-Chr1.faa->AVENLUH7437_02333 Ubiquinone/menaquinone biosynthesis C-methyltransferase UbiE	AVENLUH8758-Chr1.faa->AVENLUH8758_01388 Sphingomyelinase C precursor	AVENRAG1.faa->gi|491018010|ref|WP_004879716.1| hypothetical protein [Acinetobacter venetianus]	AVENVEC3.faa->lcl|NZ_CM001772.1_prot_WP_019384540.1_1146 [gene=A489_RS0107180] [protein=/inference=EXISTENCE: similar to AA sequence:RefSeq:WP_004879718.1] [protein_id=WP_019384540.1] [location=1266923..1267795]
AVENLUH13518-Chr1.faa->AVENLUH13518_02129 Sodium Bile acid symporter family protein	AVENLUH5627-Chr1.faa->AVENLUH5627_01501 Pyridoxamine 5'-phosphate oxidase	AVENLUH7437-Chr1.faa->AVENLUH7437_02334 Pyridoxamine 5'-phosphate oxidase	AVENLUH8758-Chr1.faa->AVENLUH8758_01389 Allophanate hydrolase	AVENRAG1.faa->gi|491018009|ref|WP_004879715.1| hypothetical protein [Acinetobacter venetianus]	AVENVEC3.faa->lcl|NZ_CM001772.1_prot_WP_019384541.1_1147 [gene=A489_RS0107185] [protein=/inference=EXISTENCE: similar to AA sequence:RefSeq:WP_019384541.1] [protein_id=WP_019384541.1] [location=1268033..1268731]
AVENLUH13518-Chr1.faa->AVENLUH13518_02130 2-dehydropantoate 2-reductase	AVENLUH5627-Chr1.faa->AVENLUH5627_01502 putative cardiolipin synthase YwiE	AVENLUH7437-Chr1.faa->AVENLUH7437_02335 putative cardiolipin synthase YwiE	AVENLUH8758-Chr1.faa->AVENLUH8758_01390 Acetyl-/propionyl-coenzyme A carboxylase alpha chain	AVENRAG1.faa->gi|491018007|ref|WP_004879713.1| hypothetical protein [Acinetobacter venetianus]	AVENVEC3.faa->lcl|NZ_CM001772.1_prot_WP_019384542.1_1148 [gene=A489_RS0107190] [protein=/inference=EXISTENCE: similar to AA sequence:RefSeq:WP_019384542.1] [protein_id=WP_019384542.1] [location=1268748..1269332]
AVENLUH13518-Chr1.faa->AVENLUH13518_02131 Molecular chaperone Hsp31 and glyoxalase 3	AVENLUH5627-Chr1.faa->AVENLUH5627_01503 Transcriptional repressor FrmR	AVENLUH7437-Chr1.faa->AVENLUH7437_02336 Transcriptional repressor FrmR	AVENLUH8758-Chr1.faa:>AVENLUH8758_01391 putative HTH-type transcriptional regulator YjjM	AVENRAG1.faa->gi|657613820|ref|WP_029424853.1| phospholipase [Acinetobacter venetianus]	AVENVEC3.faa->lcl|NZ_CM001772.1_prot_WP_019384543.1_1149 [gene=A489_RS0107195] [protein=/inference=EXISTENCE: similar to AA sequence:RefSeq:WP_019384543.1] [protein_id=WP_019384543.1] [location=1269354..1269977]
AVENLUH13518-Chr1.faa->AVENLUH13518_02132 Molecular chaperone Hsp31 and glyoxalase 3	AVENLUH5627-Chr1.faa->AVENLUH5627_01504 S-(hydroxymethyl)glutathione dehydrogenase	AVENLUH7437-Chr1.faa->AVENLUH7437_02337 S-(hydroxymethyl)glutathione dehydrogenase	AVENLUH8758-Chr1.faa->AVENLUH8758_01392 hypothetical protein	AVENRAG1.faa->gi|494747703|ref|WP_007483111.1| MULTISPECIES: hypothetical protein [Acinetobacter]	AVENVEC3.faa->lcl|NZ_CM001772.1_prot_WP_019384544.1_1150 [gene=A489_RS0107200] [protein=/inference=EXISTENCE: similar to AA sequence:RefSeq:WP_019384544.1] [protein_id=WP_019384544.1] [location=complement(1269969..1270457)]
AVENLUH13518-Chr1.faa->AVENLUH13518_02133 Phthiocerol synthesis polyketide synthase type I PpsC	AVENLUH5627-Chr1.faa->AVENLUH5627_01505 Molybdenum-pterin-binding protein MopA	AVENLUH7437-Chr1.faa->AVENLUH7437_02338 Molybdenum-pterin-binding protein MopA	AVENLUH8758-Chr1.faa->AVENLUH8758_01393 Inner membrane transport protein YnfM	AVENRAG1.faa->gi|648402350|ref|WP_026094101.1| MULTISPECIES: S-(hydroxymethyl)glutathione dehydrogenase [Acinetobacter]	AVENVEC3.faa->lcl|NZ_CM001772.1_prot_WP_026094100.1_1151 [gene=A489_RS0107205] [protein=/inference=EXISTENCE: similar to AA sequence:RefSeq:WP_007483108.1] [protein_id=WP_026094100.1] [location=complement(1270577..1272085)]
AVENLUH13518-Chr1.faa->AVENLUH13518_02134 HTH-type transcriptional activator RhaS	AVENLUH5627-Chr1.faa->AVENLUH5627_01506 Allophanate hydrolase	AVENLUH7437-Chr1.faa->AVENLUH7437_02339 Allophanate hydrolase	AVENLUH8758-Chr1.faa->AVENLUH8758_01394 Outer membrane protein transport protein (OMPP1/FadL/TodX)	AVENRAG1.faa->gi|491017998|ref|WP_004879704.1| hypothetical protein [Acinetobacter venetianus]	AVENVEC3.faa->lcl|NZ_CM001772.1_prot_WP_007483111.1_1152 [gene=A489_RS0107210] [protein=/inference=EXISTENCE: similar to AA sequence:RefSeq:WP_004806866.1] [protein_id=WP_007483111.1] [location=1272384..1272659]
AVENLUH13518-Chr1.faa:>AVENLUH13518_02135 putative HTH-type transcriptional regulator YjjM	AVENLUH5627-Chr1.faa->AVENLUH5627_01507 Acetyl-/propionyl-coenzyme A carboxylase alpha chain	AVENLUH7437-Chr1.faa->AVENLUH7437_02340 Acetyl-/propionyl-coenzyme A carboxylase alpha chain	AVENLUH8758-Chr1.faa->AVENLUH8758_01395 3-oxoadipate CoA-transferase subunit B	AVENRAG1.faa->gi|491017996|ref|WP_004879702.1| allophanate hydrolase [Acinetobacter venetianus]	AVENVEC3.faa->lcl|NZ_CM001772.1_prot_WP_026094101.1_1153 [gene=A489_RS0107215] [protein=/inference=EXISTENCE: similar to AA sequence:RefSeq:WP_005054115.1; catalyzes the formation of S-formylglutathione from S-(hyd>] [protein_id=WP_026094101.1] [location=1272680..1273789]
AVENLUH13518-Chr1.faa->AVENLUH13518_02136 Acetyl-/propionyl-coenzyme A carboxylase alpha chain	AVENLUH5627-Chr1.faa:>AVENLUH5627_01508 putative HTH-type transcriptional regulator YjjM	AVENLUH7437-Chr1.faa:>AVENLUH7437_02341 putative HTH-type transcriptional regulator YjjM	AVENLUH8758-Chr1.faa->AVENLUH8758_01396 3-oxoadipate CoA-transferase subunit A	AVENRAG1.faa->gi|491017994|ref|WP_004879700.1| urea carboxylase [Acinetobacter venetianus]	AVENVEC3.faa->lcl|NZ_CM001772.1_prot_WP_019384546.1_1154 [gene=A489_RS0107220] [protein=/inference=EXISTENCE: similar to AA sequence:RefSeq:WP_019384546.1] [protein_id=WP_019384546.1] [location=1273849..1274205]
AVENLUH13518-Chr1.faa->AVENLUH13518_02137 Allophanate hydrolase	AVENLUH5627-Chr1.faa->AVENLUH5627_01509 HTH-type transcriptional activator RhaS	AVENLUH7437-Chr1.faa->AVENLUH7437_02342 hypothetical protein	AVENLUH8758-Chr1.faa->AVENLUH8758_01397 Putative sialic acid transporter	AVENRAG1.faa:>gi|491017993|ref|WP_004879699.1| MULTISPECIES: GntR family transcriptional regulator [Acinetobacter]	AVENVEC3.faa->lcl|NZ_CM001772.1_prot_WP_019384547.1_1155 [gene=A489_RS0107225] [protein=/inference=EXISTENCE: similar to AA sequence:RefSeq:WP_019384547.1; catalyzes the hydrolysis of allophanate] [protein_id=WP_019384547.1] [location=1274455..1276281]
AVENLUH13518-Chr1.faa->AVENLUH13518_02138 Molybdenum-pterin-binding protein MopA	AVENLUH5627-Chr1.faa->AVENLUH5627_01510 Phthiocerol synthesis polyketide synthase type I PpsC	AVENLUH7437-Chr1.faa->AVENLUH7437_02343 HTH-type transcriptional activator RhaS	AVENLUH8758-Chr1.faa->AVENLUH8758_01398 Acyl-CoA dehydrogenase	AVENRAG1.faa->gi|491017990|ref|WP_004879696.1| hypothetical protein [Acinetobacter venetianus]	AVENVEC3.faa->lcl|NZ_CM001772.1_prot_WP_019384548.1_1156 [gene=A489_RS0107230] [protein=/inference=EXISTENCE: similar to AA sequence:RefSeq:WP_004639208.1] [protein_id=WP_019384548.1] [location=1276299..1279904]
AVENLUH13518-Chr1.faa->AVENLUH13518_02139 S-(hydroxymethyl)glutathione dehydrogenase	AVENLUH5627-Chr1.faa->AVENLUH5627_01511 Molecular chaperone Hsp31 and glyoxalase 3	AVENLUH7437-Chr1.faa->AVENLUH7437_02344 Phthiocerol synthesis polyketide synthase type I PpsC	AVENLUH8758-Chr1.faa->AVENLUH8758_01399 2,3-dehydroadipyl-CoA hydratase	AVENRAG1.faa->gi|491017987|ref|WP_004879693.1| MULTISPECIES: NAD(P)H quinone oxidoreductase [Acinetobacter]	AVENVEC3.faa:>lcl|NZ_CM001772.1_prot_WP_004879699.1_1157 [gene=A489_RS0107235] [protein=/inference=EXISTENCE: similar to AA sequence:RefSeq:WP_004799076.1] [protein_id=WP_004879699.1] [location=1279911..1280603]
AVENLUH13518-Chr1.faa->AVENLUH13518_02140 Transcriptional repressor FrmR	AVENLUH5627-Chr1.faa->AVENLUH5627_01512 2-dehydropantoate 2-reductase	AVENLUH7437-Chr1.faa->AVENLUH7437_02345 Molecular chaperone Hsp31 and glyoxalase 3	AVENLUH8758-Chr1.faa->AVENLUH8758_01400 Glucose 1-dehydrogenase 2	AVENRAG1.faa->gi|491017984|ref|WP_004879690.1| chaperone hchA [Acinetobacter venetianus]	AVENVEC3.faa->lcl|NZ_CM001772.1_prot_WP_019384550.1_1158 [gene=A489_RS0107245] [protein=/inference=EXISTENCE: similar to AA sequence:RefSeq:WP_019384550.1] [protein_id=WP_019384550.1] [location=1281621..1282625]
AVENLUH13518-Chr1.faa->AVENLUH13518_02141 putative cardiolipin synthase YwiE	AVENLUH5627-Chr1.faa->AVENLUH5627_01513 Sodium Bile acid symporter family protein	AVENLUH7437-Chr1.faa->AVENLUH7437_02346 Integrase core domain protein	AVENLUH8758-Chr1.faa->AVENLUH8758_01401 3-hydroxyadipyl-CoA dehydrogenase	AVENRAG1.faa->gi|491017982|ref|WP_004879688.1| hypothetical protein [Acinetobacter venetianus]	AVENVEC3.faa->lcl|NZ_CM001772.1_prot_WP_019384551.1_1159 [gene=A489_RS0107250] [protein=/inference=EXISTENCE: similar to AA sequence:RefSeq:WP_007483127.1; Hsp31 stabilizes early unfolding protein intermediates und>] [protein_id=WP_019384551.1] [location=1282735..1283607]
AVENLUH13518-Chr1.faa->AVENLUH13518_02142 hypothetical protein	AVENLUH5627-Chr1.faa->AVENLUH5627_01514 Acetaldehyde dehydrogenase 2	AVENLUH7437-Chr1.faa->AVENLUH7437_02347 Transposase	AVENLUH8758-Chr1.faa->AVENLUH8758_01402 Beta-ketoadipyl-CoA thiolase	AVENRAG1.faa->gi|491017980|ref|WP_004879686.1| MULTISPECIES: aldehyde dehydrogenase [Acinetobacter]	AVENVEC3.faa->lcl|NZ_CM001772.1_prot_WP_004879688.1_1160 [gene=A489_RS0107255] [protein=/inference=EXISTENCE: similar to AA sequence:RefSeq:WP_004879688.1] [protein_id=WP_004879688.1] [location=complement(1283664..1285109)]
AVENLUH13518-Chr1.faa->AVENLUH13518_02143 tRNA (cmo5U34)-methyltransferase	AVENLUH5627-Chr1.faa->AVENLUH5627_01515 Acetoin dehydrogenase operon transcriptional activator AcoR	AVENLUH7437-Chr1.faa->AVENLUH7437_02348 TadE-like protein	AVENLUH8758-Chr1.faa->AVENLUH8758_01403 Pca regulon regulatory protein	AVENRAG1.faa->gi|491017979|ref|WP_004879685.1| MULTISPECIES: transcriptional regulator [Acinetobacter]	AVENVEC3.faa->lcl|NZ_CM001772.1_prot_WP_019384552.1_1161 [gene=A489_RS0107260] [protein=/inference=EXISTENCE: similar to AA sequence:RefSeq:WP_008940878.1; catalyzes the oxidation of acetaldehyde, benzaldehyde, pro>] [protein_id=WP_019384552.1] [location=complement(1285411..1286922)]
AVENLUH13518-Chr1.faa->AVENLUH13518_02144 hypothetical protein	AVENLUH5627-Chr1.faa->AVENLUH5627_01516 Serine/threonine transporter SstT	AVENLUH7437-Chr1.faa->AVENLUH7437_02349 hypothetical protein	AVENLUH8758-Chr1.faa->AVENLUH8758_01404 Inner membrane transport protein YnfM	AVENRAG1.faa->gi|491017977|ref|WP_004879683.1| hypothetical protein [Acinetobacter venetianus]	AVENVEC3.faa->lcl|NZ_CM001772.1_prot_WP_019384553.1_1162 [gene=A489_RS0107265] [protein=/inference=EXISTENCE: similar to AA sequence:RefSeq:WP_004879685.1] [protein_id=WP_019384553.1] [location=1287062..1288243]
AVENLUH13518-Chr1.faa->AVENLUH13518_02145 Histidine phosphatase superfamily (branch 1)	AVENLUH5627-Chr1.faa->AVENLUH5627_01517 hypothetical protein	AVENLUH7437-Chr1.faa->AVENLUH7437_02350 hypothetical protein	AVENLUH8758-Chr1.faa->AVENLUH8758_01405 Nitronate monooxygenase	AVENRAG1.faa->gi|657613821|ref|WP_029424854.1| benzoate transporter [Acinetobacter venetianus]	AVENVEC3.faa->lcl|NZ_CM001772.1_prot_WP_004879683.1_1163 [gene=A489_RS0107270] [protein=/inference=EXISTENCE: similar to AA sequence:RefSeq:WP_005057374.1] [protein_id=WP_004879683.1] [location=complement(1288455..1289627)]
AVENLUH13518-Chr1.faa->AVENLUH13518_02146 Transposase DDE domain protein	AVENLUH5627-Chr1.faa->AVENLUH5627_01518 hypothetical protein	AVENLUH7437-Chr1.faa->AVENLUH7437_02351 Allantoinase		AVENRAG1.faa->gi|491017973|ref|WP_004879679.1| hypothetical protein [Acinetobacter venetianus]	AVENVEC3.faa->lcl|NZ_CM001772.1_prot_WP_026094102.1_1164 [gene=A489_RS0107275] [protein=/inference=EXISTENCE: similar to AA sequence:RefSeq:WP_019384554.1] [protein_id=WP_026094102.1] [location=complement(1289805..1291055)]
AVENLUH13518-Chr1.faa->AVENLUH13518_02155 Peptidyl-prolyl cis-trans isomerase A precursor	AVENLUH5627-Chr1.faa->AVENLUH5627_01519 Miniconductance mechanosensitive channel YbdG	AVENLUH7437-Chr1.faa->AVENLUH7437_02352 Carnitine operon protein CaiE		AVENRAG1.faa->gi|491017971|ref|WP_004879677.1| 3-oxoadipate enol-lactonase [Acinetobacter venetianus]	AVENVEC3.faa->lcl|NZ_CM001772.1_prot_WP_019384555.1_1165 [gene=A489_RS0107280] [protein=/inference=EXISTENCE: similar to AA sequence:RefSeq:WP_019384555.1] [protein_id=WP_019384555.1] [location=complement(1291110..1292474)]
AVENLUH13518-Chr1.faa->AVENLUH13518_02156 Lipase 2	AVENLUH5627-Chr1.faa->AVENLUH5627_01520 hypothetical protein	AVENLUH7437-Chr1.faa->AVENLUH7437_02353 Phosphoribosyl-AMP cyclohydrolase		AVENRAG1.faa->gi|515764135|ref|WP_017196735.1| beta-ketoadipyl CoA thiolase, partial [Acinetobacter venetianus]	AVENVEC3.faa->lcl|NZ_CM001772.1_prot_WP_019384556.1_1166 [gene=A489_RS0107285] [protein=/inference=EXISTENCE: similar to AA sequence:RefSeq:WP_019384556.1] [protein_id=WP_019384556.1] [location=complement(1292656..1293429)]
	AVENLUH5627-Chr1.faa->AVENLUH5627_01521 hypothetical protein	AVENLUH7437-Chr1.faa->AVENLUH7437_02354 GTP cyclohydrolase FolE2		AVENRAG1.faa->gi|491018506|ref|WP_004880212.1| MULTISPECIES: metal-dependent hydrolase [Acinetobacter]	AVENVEC3.faa->lcl|NZ_CM001772.1_prot_WP_019384557.1_1167 [gene=A489_RS0107290] [protein=/inference=EXISTENCE: similar to AA sequence:RefSeq:WP_019384557.1] [protein_id=WP_019384557.1] [location=complement(1293440..1294660)]
	AVENLUH5627-Chr1.faa->AVENLUH5627_01522 Catalase	AVENLUH7437-Chr1.faa->AVENLUH7437_02355 Peptidase M15		AVENRAG1.faa->gi|491018502|ref|WP_004880208.1| MULTISPECIES: metal-dependent hydrolase [Acinetobacter]	AVENVEC3.faa->lcl|NZ_CM001772.1_prot_WP_019384558.1_1168 [gene=A489_RS0107295] [protein=/inference=EXISTENCE: similar to AA sequence:RefSeq:WP_019384558.1] [protein_id=WP_019384558.1] [location=complement(1294775..1295428)]
		AVENLUH7437-Chr1.faa->AVENLUH7437_02356 Putative metal chaperone YciC		AVENRAG1.faa->gi|491018501|ref|WP_004880207.1| MULTISPECIES: short-chain dehydrogenase [Acinetobacter]	AVENVEC3.faa->lcl|NZ_CM001772.1_prot_WP_019384559.1_1169 [gene=A489_RS0107300] [protein=/inference=EXISTENCE: similar to AA sequence:RefSeq:WP_007483145.1] [protein_id=WP_019384559.1] [location=complement(1295439..1296122)]
		AVENLUH7437-Chr1.faa->AVENLUH7437_02357 Acyl-coenzyme A dehydrogenase		AVENRAG1.faa->gi|491018499|ref|WP_004880205.1| hypothetical protein [Acinetobacter venetianus]	AVENVEC3.faa->lcl|NZ_CM001772.1_prot_WP_019384560.1_1170 [gene=A489_RS0107305] [protein=/inference=EXISTENCE: similar to AA sequence:RefSeq:WP_007483146.1] [protein_id=WP_019384560.1] [location=complement(1296153..1297373)]
					AVENVEC3.faa->lcl|NZ_CM001772.1_prot_WP_019384561.1_1171 [gene=A489_RS0107310] [protein=/inference=EXISTENCE: similar to AA sequence:RefSeq:WP_019384561.1] [protein_id=WP_019384561.1] [location=complement(1297415..1298200)]
					AVENVEC3.faa->lcl|NZ_CM001772.1_prot_WP_019384562.1_1172 [gene=A489_RS0107315] [protein=/inference=EXISTENCE: similar to AA sequence:RefSeq:WP_016141658.1] [protein_id=WP_019384562.1] [location=complement(1298218..1299234)]

## Sheet: Gntr 2
LUH13518	LUH5627	LUH7437	LUH87 58	RAG-1T
AVENLUH13518-Chr1.faa->AVENLUH13518_02314 Aromatic amino acid transport protein AroP	AVENLUH5627-Chr1.faa->AVENLUH5627_03202 Leucine-responsive regulatory protein	AVENLUH7437-Chr1.faa->AVENLUH7437_03003 Phosphomannomutase/phosphoglucomutase	AVENLUH8758-Chr1.faa->AVENLUH8758_02890 hypothetical protein	AVENRAG1.faa->gi|491020366|ref|WP_004882070.1| alanine racemase [Acinetobacter venetianus]
AVENLUH13518-Chr1.faa->AVENLUH13518_02315 Fumarylacetoacetate (FAA) hydrolase family protein	AVENLUH5627-Chr1.faa->AVENLUH5627_03203 Regulator of ribonuclease activity B	AVENLUH7437-Chr1.faa->AVENLUH7437_03004 UDP-glucose 4-epimerase	AVENLUH8758-Chr1.faa->AVENLUH8758_02891 hypothetical protein	AVENRAG1.faa->gi|491020367|ref|WP_004882071.1| MULTISPECIES: D-amino acid dehydrogenase small subunit [Acinetobacter]
AVENLUH13518-Chr1.faa->AVENLUH13518_02316 Maleylpyruvate isomerase	AVENLUH5627-Chr1.faa->AVENLUH5627_03204 putative N-acetyltransferase YvbK	AVENLUH7437-Chr1.faa->AVENLUH7437_03005 Glucose-6-phosphate isomerase	AVENLUH8758-Chr1.faa->AVENLUH8758_02892 hypothetical protein	AVENRAG1.faa->gi|491020371|ref|WP_004882075.1| hypothetical protein [Acinetobacter venetianus]
AVENLUH13518-Chr1.faa->AVENLUH13518_02317 Metallothiol transferase FosB	AVENLUH5627-Chr1.faa->AVENLUH5627_03205 Ribosomal large subunit pseudouridine synthase A	AVENLUH7437-Chr1.faa->AVENLUH7437_03006 UDP-glucose 6-dehydrogenase TuaD	AVENLUH8758-Chr1.faa->AVENLUH8758_02893 YqaJ-like viral recombinase domain protein	AVENRAG1.faa->gi|491020372|ref|WP_004882076.1| hypothetical protein [Acinetobacter venetianus]
AVENLUH13518-Chr1.faa->AVENLUH13518_02318 Acetate operon repressor	AVENLUH5627-Chr1.faa->AVENLUH5627_03206 hypothetical protein	AVENLUH7437-Chr1.faa->AVENLUH7437_03007 UTP--glucose-1-phosphate uridylyltransferase	AVENLUH8758-Chr1.faa->AVENLUH8758_02894 hypothetical protein	AVENRAG1.faa->gi|515764303|ref|WP_017196903.1| GNAT family acetyltransferase [Acinetobacter venetianus]
AVENLUH13518-Chr1.faa->AVENLUH13518_02319 4-hydroxyphenylpyruvate dioxygenase	AVENLUH5627-Chr1.faa->AVENLUH5627_03207 EamA-like transporter family protein	AVENLUH7437-Chr1.faa->AVENLUH7437_03008 UDP-N-acetyl-alpha-D-glucosamine C6 dehydratase	AVENLUH8758-Chr1.faa->AVENLUH8758_02895 hypothetical protein	AVENRAG1.faa->gi|491020375|ref|WP_004882079.1| hypothetical protein [Acinetobacter venetianus]
AVENLUH13518-Chr1.faa->AVENLUH13518_02320 Glutamate synthase [NADPH] large chain precursor	AVENLUH5627-Chr1.faa->AVENLUH5627_03208 Carbon-nitrogen hydrolase	AVENLUH7437-Chr1.faa->AVENLUH7437_03009 UDP-4-amino-4-deoxy-L-arabinose--oxoglutarate aminotransferase	AVENLUH8758-Chr1.faa->AVENLUH8758_02896 hypothetical protein	AVENRAG1.faa->gi|491020376|ref|WP_004882080.1| hypothetical protein [Acinetobacter venetianus]
AVENLUH13518-Chr1.faa->AVENLUH13518_02321 hypothetical protein	AVENLUH5627-Chr1.faa->AVENLUH5627_03209 Arabinose operon regulatory protein	AVENLUH7437-Chr1.faa->AVENLUH7437_03010 Putative acetyltransferase EpsM	AVENLUH8758-Chr1.faa->AVENLUH8758_02897 hypothetical protein	AVENRAG1.faa->gi|491020377|ref|WP_004882081.1| hypothetical protein [Acinetobacter venetianus]
AVENLUH13518-Chr1.faa->AVENLUH13518_02322 Phospholipase YtpA	AVENLUH5627-Chr1.faa->AVENLUH5627_03210 hypothetical protein	AVENLUH7437-Chr1.faa->AVENLUH7437_03011 putative sugar transferase EpsL	AVENLUH8758-Chr1.faa->AVENLUH8758_02898 hypothetical protein	AVENRAG1.faa->gi|491020378|ref|WP_004882082.1| hypothetical protein [Acinetobacter venetianus]
AVENLUH13518-Chr1.faa->AVENLUH13518_02323 hypothetical protein	AVENLUH5627-Chr1.faa->AVENLUH5627_03211 hypothetical protein	AVENLUH7437-Chr1.faa->AVENLUH7437_03012 D-inositol-3-phosphate glycosyltransferase	AVENLUH8758-Chr1.faa->AVENLUH8758_02899 hypothetical protein	AVENRAG1.faa->gi|491020379|ref|WP_004882083.1| hypothetical protein [Acinetobacter venetianus]
AVENLUH13518-Chr1.faa->AVENLUH13518_02324 UDP-N-acetylenolpyruvoylglucosamine reductase	AVENLUH5627-Chr1.faa->AVENLUH5627_03212 hypothetical protein	AVENLUH7437-Chr1.faa->AVENLUH7437_03013 Heparinase II/III-like protein	AVENLUH8758-Chr1.faa->AVENLUH8758_02900 hypothetical protein	AVENRAG1.faa->gi|515764304|ref|WP_017196904.1| hypothetical protein [Acinetobacter venetianus]
AVENLUH13518-Chr1.faa->AVENLUH13518_02325 Low molecular weight protein-tyrosine-phosphatase YfkJ	AVENLUH5627-Chr1.faa->AVENLUH5627_03213 hypothetical protein	AVENLUH7437-Chr1.faa->AVENLUH7437_03014 Putative 4,5-dihydroxyphthalate dehydrogenase	AVENLUH8758-Chr1.faa->AVENLUH8758_02901 Aconitate hydratase 1	AVENRAG1.faa->gi|491020381|ref|WP_004882085.1| hypothetical protein [Acinetobacter venetianus]
AVENLUH13518-Chr1.faa->AVENLUH13518_02326 NAD-dependent methanol dehydrogenase	AVENLUH5627-Chr1.faa->AVENLUH5627_03214 DNA replication and repair protein RecF	AVENLUH7437-Chr1.faa:>AVENLUH7437_03015 HTH-type transcriptional repressor CsiR	AVENLUH8758-Chr1.faa->AVENLUH8758_02902 2-methylcitrate synthase	AVENRAG1.faa->gi|491020382|ref|WP_004882086.1| hypothetical protein [Acinetobacter venetianus]
AVENLUH13518-Chr1.faa->AVENLUH13518_02327 1,4-dihydroxy-2-naphthoyl-CoA hydrolase	AVENLUH5627-Chr1.faa->AVENLUH5627_03215 Aconitate hydratase 1	AVENLUH7437-Chr1.faa->AVENLUH7437_03016 Methylisocitrate lyase	AVENLUH8758-Chr1.faa->AVENLUH8758_02903 Methylisocitrate lyase	AVENRAG1.faa->gi|490803162|ref|WP_004665294.1| MULTISPECIES: hypothetical protein [Acinetobacter]
AVENLUH13518-Chr1.faa->AVENLUH13518_02328 DNA polymerase III subunits gamma and tau	AVENLUH5627-Chr1.faa->AVENLUH5627_03216 2-methylcitrate synthase	AVENLUH7437-Chr1.faa->AVENLUH7437_03017 2-methylcitrate synthase	AVENLUH8758-Chr1.faa:>AVENLUH8758_02904 HTH-type transcriptional repressor CsiR	AVENRAG1.faa->gi|491020383|ref|WP_004882087.1| hypothetical protein [Acinetobacter venetianus]
AVENLUH13518-Chr1.faa:>AVENLUH13518_02329 HTH-type transcriptional repressor CsiR	AVENLUH5627-Chr1.faa->AVENLUH5627_03217 Methylisocitrate lyase	AVENLUH7437-Chr1.faa->AVENLUH7437_03018 Aconitate hydratase 1	AVENLUH8758-Chr1.faa->AVENLUH8758_02905 Aromatic-amino-acid aminotransferase	AVENRAG1.faa->gi|491020384|ref|WP_004882088.1| 2-methylisocitrate dehydratase, Fe/S-dependent [Acinetobacter venetianus]
AVENLUH13518-Chr1.faa->AVENLUH13518_02330 Methylisocitrate lyase	AVENLUH5627-Chr1.faa:>AVENLUH5627_03218 HTH-type transcriptional repressor CsiR	AVENLUH7437-Chr1.faa->AVENLUH7437_03019 hypothetical protein	AVENLUH8758-Chr1.faa->AVENLUH8758_02906 Phosphomannomutase/phosphoglucomutase	AVENRAG1.faa->gi|491020385|ref|WP_004882089.1| 2-methylcitrate synthase [Acinetobacter venetianus]
AVENLUH13518-Chr1.faa->AVENLUH13518_02331 2-methylcitrate synthase	AVENLUH5627-Chr1.faa->AVENLUH5627_03219 Aromatic-amino-acid aminotransferase	AVENLUH7437-Chr1.faa->AVENLUH7437_03020 PIN domain protein	AVENLUH8758-Chr1.faa->AVENLUH8758_02907 UDP-glucose 4-epimerase	AVENRAG1.faa->gi|491020386|ref|WP_004882090.1| MULTISPECIES: 2-methylisocitrate lyase [Acinetobacter]
AVENLUH13518-Chr1.faa->AVENLUH13518_02332 Aconitate hydratase 1	AVENLUH5627-Chr1.faa->AVENLUH5627_03220 Phosphomannomutase/phosphoglucomutase	AVENLUH7437-Chr1.faa->AVENLUH7437_03021 hypothetical protein	AVENLUH8758-Chr1.faa->AVENLUH8758_02908 Glucose-6-phosphate isomerase	AVENRAG1.faa:>gi|657613861|ref|WP_029424894.1| GntR family transcriptional regulator [Acinetobacter venetianus]
AVENLUH13518-Chr1.faa->AVENLUH13518_02333 DNA replication and repair protein RecF	AVENLUH5627-Chr1.faa->AVENLUH5627_03221 UDP-glucose 4-epimerase	AVENLUH7437-Chr1.faa->AVENLUH7437_03022 hypothetical protein	AVENLUH8758-Chr1.faa->AVENLUH8758_02909 UDP-glucose 6-dehydrogenase TuaD	AVENRAG1.faa->gi|515764305|ref|WP_017196905.1| hypothetical protein, partial [Acinetobacter venetianus]
AVENLUH13518-Chr1.faa->AVENLUH13518_02334 hypothetical protein	AVENLUH5627-Chr1.faa->AVENLUH5627_03222 Glucose-6-phosphate isomerase	AVENLUH7437-Chr1.faa->AVENLUH7437_03023 hypothetical protein	AVENLUH8758-Chr1.faa->AVENLUH8758_02910 UTP--glucose-1-phosphate uridylyltransferase	AVENRAG1.faa->gi|491020265|ref|WP_004881969.1| tRNA threonylcarbamoyladenosine biosynthesis protein RimN [Acinetobacter venetianus]
AVENLUH13518-Chr1.faa->AVENLUH13518_02335 hypothetical protein	AVENLUH5627-Chr1.faa->AVENLUH5627_03223 UDP-glucose 6-dehydrogenase TuaD	AVENLUH7437-Chr1.faa->AVENLUH7437_03024 Arabinose operon regulatory protein	AVENLUH8758-Chr1.faa->AVENLUH8758_02911 UDP-N-acetyl-alpha-D-glucosamine C6 dehydratase	AVENRAG1.faa->gi|491020264|ref|WP_004881968.1| DNA protecting protein DprA [Acinetobacter venetianus]
AVENLUH13518-Chr1.faa->AVENLUH13518_02336 hypothetical protein	AVENLUH5627-Chr1.faa->AVENLUH5627_03224 UTP--glucose-1-phosphate uridylyltransferase	AVENLUH7437-Chr1.faa->AVENLUH7437_03025 EamA-like transporter family protein	AVENLUH8758-Chr1.faa->AVENLUH8758_02912 dTDP-3-amino-3,6-dideoxy-alpha-D-galactopyranose transaminase	AVENRAG1.faa->gi|491020262|ref|WP_004881966.1| MULTISPECIES: peptidoglycan-binding protein LysM [Acinetobacter]
AVENLUH13518-Chr1.faa->AVENLUH13518_02337 Arabinose operon regulatory protein	AVENLUH5627-Chr1.faa->AVENLUH5627_03225 putative sugar transferase EpsL	AVENLUH7437-Chr1.faa->AVENLUH7437_03026 hypothetical protein	AVENLUH8758-Chr1.faa->AVENLUH8758_02913 Putative acetyltransferase EpsM	AVENRAG1.faa->gi|491020260|ref|WP_004881964.1| MULTISPECIES: peptide deformylase [Acinetobacter]
AVENLUH13518-Chr1.faa->AVENLUH13518_02338 EamA-like transporter family protein	AVENLUH5627-Chr1.faa->AVENLUH5627_03226 UDP-Gal:alpha-D-GlcNAc-diphosphoundecaprenol beta-1,3-galactosyltransferase	AVENLUH7437-Chr1.faa->AVENLUH7437_03027 Ribosomal large subunit pseudouridine synthase A	AVENLUH8758-Chr1.faa->AVENLUH8758_02914 putative sugar transferase EpsL	AVENRAG1.faa->gi|491020258|ref|WP_004881962.1| hypothetical protein [Acinetobacter venetianus]
AVENLUH13518-Chr1.faa->AVENLUH13518_02339 hypothetical protein	AVENLUH5627-Chr1.faa->AVENLUH5627_03227 Glycosyl transferases group 1	AVENLUH7437-Chr1.faa->AVENLUH7437_03028 putative N-acetyltransferase YvbK	AVENLUH8758-Chr1.faa->AVENLUH8758_02915 putative glycosyl transferase	AVENRAG1.faa->gi|491020257|ref|WP_004881961.1| TonB-dependent copper receptor [Acinetobacter venetianus]
AVENLUH13518-Chr1.faa->AVENLUH13518_02340 Ribosomal large subunit pseudouridine synthase A	AVENLUH5627-Chr1.faa->AVENLUH5627_03228 GalNAc-alpha-(1->4)-GalNAc-alpha-(1->3)-diNAcBac-PP-undecaprenol alpha-1,4-N-acetyl-D-galactosaminyltransferase	AVENLUH7437-Chr1.faa->AVENLUH7437_03029 Regulator of ribonuclease activity B	AVENLUH8758-Chr1.faa->AVENLUH8758_02916 UDP-2,3-diacetamido-2,3-dideoxy-D-glucuronate 2-epimerase	AVENRAG1.faa->gi|657613862|ref|WP_029424895.1| hypothetical protein [Acinetobacter venetianus]
AVENLUH13518-Chr1.faa->AVENLUH13518_02341 putative N-acetyltransferase YvbK	AVENLUH5627-Chr1.faa->AVENLUH5627_03229 hypothetical protein	AVENLUH7437-Chr1.faa->AVENLUH7437_03030 Leucine-responsive regulatory protein		AVENRAG1.faa->gi|515764306|ref|WP_017196906.1| histidine kinase [Acinetobacter venetianus]
AVENLUH13518-Chr1.faa->AVENLUH13518_02342 Regulator of ribonuclease activity B	AVENLUH5627-Chr1.faa->AVENLUH5627_03230 hypothetical protein	AVENLUH7437-Chr1.faa->AVENLUH7437_03031 D-amino acid dehydrogenase small subunit		AVENRAG1.faa->gi|491020251|ref|WP_004881955.1| MULTISPECIES: hypothetical protein [Acinetobacter]
AVENLUH13518-Chr1.faa->AVENLUH13518_02343 Leucine-responsive regulatory protein		AVENLUH7437-Chr1.faa->AVENLUH7437_03032 Alanine racemase, catabolic		AVENRAG1.faa->gi|494743224|ref|WP_007478632.1| MULTISPECIES: actetate permease [Acinetobacter]
AVENLUH13518-Chr1.faa->AVENLUH13518_02344 D-amino acid dehydrogenase small subunit				AVENRAG1.faa->gi|491020247|ref|WP_004881951.1| hypothetical protein [Acinetobacter venetianus]
AVENLUH13518-Chr1.faa->AVENLUH13518_02345 Alanine racemase, catabolic				AVENRAG1.faa->gi|491020244|ref|WP_004881948.1| MULTISPECIES: hypothetical protein [Acinetobacter]
				AVENRAG1.faa->gi|491020241|ref|WP_004881945.1| hypothetical protein [Acinetobacter venetianus]
				AVENRAG1.faa->gi|657613863|ref|WP_029424896.1| MULTISPECIES: choline transporter [Acinetobacter]

## Sheet: AraC
LUH7437	LUH8758	VEC3
AVENLUH7437-Chr1.faa->AVENLUH7437_00831 GTPase HflX	AVENLUH8758-Chr1.faa->AVENLUH8758_00016 Polyketide cyclase / dehydrase and lipid transport	AVENVEC3.faa->lcl|NZ_ALIG01000010.1_prot_WP_019383568.1_51 [gene=A489_RS0100295] [protein=/inference=EXISTENCE: similar to AA sequence:RefSeq:WP_019383568.1] [protein_id=WP_019383568.1] [location=46320..49520]
AVENLUH7437-Chr1.faa->AVENLUH7437_00832 hypothetical protein	AVENLUH8758-Chr1.faa->AVENLUH8758_00017 Alpha/beta hydrolase family protein	AVENVEC3.faa->lcl|NZ_ALIG01000010.1_prot_WP_004826949.1_52 [gene=A489_RS0100300] [protein=/inference=EXISTENCE: similar to AA sequence:RefSeq:WP_017396128.1] [protein_id=WP_004826949.1] [location=complement(49848..50066)]
AVENLUH7437-Chr1.faa->AVENLUH7437_00833 Acyltransferase	AVENLUH8758-Chr1.faa->AVENLUH8758_00018 (-)-trans-carveol dehydrogenase	AVENVEC3.faa->lcl|NZ_ALIG01000010.1_prot_WP_004826947.1_53 [gene=A489_RS0100305] [protein=/inference=EXISTENCE: similar to AA sequence:RefSeq:WP_019836128.1] [protein_id=WP_004826947.1] [location=complement(50071..51366)]
AVENLUH7437-Chr1.faa->AVENLUH7437_00834 Major cardiolipin synthase ClsA	AVENLUH8758-Chr1.faa->AVENLUH8758_00019 HTH-type transcriptional regulator VirS	AVENVEC3.faa->lcl|NZ_ALIG01000010.1_prot_WP_004826946.1_54 [gene=A489_RS0100310] [protein=/inference=EXISTENCE: similar to AA sequence:RefSeq:WP_000038641.1] [protein_id=WP_004826946.1] [location=complement(51381..52007)]
AVENLUH7437-Chr1.faa->AVENLUH7437_00835 putative metallophosphoesterase	AVENLUH8758-Chr1.faa->AVENLUH8758_00020 hypothetical protein	AVENVEC3.faa->lcl|NZ_ALIG01000010.1_prot_WP_002046584.1_55 [gene=A489_RS0100315] [protein=/inference=EXISTENCE: similar to AA sequence:RefSeq:WP_000337192.1] [protein_id=WP_002046584.1] [location=complement(52119..52760)]
AVENLUH7437-Chr1.faa->AVENLUH7437_00836 Photosystem I P700 chlorophyll a apoprotein A2	AVENLUH8758-Chr1.faa->AVENLUH8758_00021 hypothetical protein	AVENVEC3.faa->lcl|NZ_ALIG01000010.1_prot_WP_000482094.1_56 [gene=A489_RS0100320] [protein=/inference=EXISTENCE: similar to AA sequence:RefSeq:WP_000482094.1] [protein_id=WP_000482094.1] [location=complement(53007..54113)]
AVENLUH7437-Chr1.faa->AVENLUH7437_00837 putative diguanylate cyclase YfiN	AVENLUH8758-Chr1.faa->AVENLUH8758_00022 Antitoxin HigA	AVENVEC3.faa->lcl|NZ_ALIG01000010.1_prot_WP_001052588.1_57 [gene=A489_RS0100325] [protein=/inference=EXISTENCE: similar to AA sequence:RefSeq:WP_002046585.1] [protein_id=WP_001052588.1] [location=complement(54126..54836)]
AVENLUH7437-Chr1.faa->AVENLUH7437_00838 hypothetical protein	AVENLUH8758-Chr1.faa->AVENLUH8758_00023 Tn3 transposase DDE domain protein	AVENVEC3.faa->lcl|NZ_ALIG01000010.1_prot_WP_001986287.1_58 [gene=A489_RS0100330] [protein=/inference=EXISTENCE: similar to AA sequence:RefSeq:WP_004992178.1] [protein_id=WP_001986287.1] [location=55694..56407]
AVENLUH7437-Chr1.faa->AVENLUH7437_00843 hypothetical protein	AVENLUH8758-Chr1.faa->AVENLUH8758_00024 hypothetical protein	AVENVEC3.faa->lcl|NZ_ALIG01000010.1_prot_WP_000059658.1_59 [gene=A489_RS0100335] [protein=/inference=EXISTENCE: similar to AA sequence:RefSeq:WP_000059658.1] [protein_id=WP_000059658.1] [location=56801..58000]
AVENLUH7437-Chr1.faa->AVENLUH7437_00844 hypothetical protein	AVENLUH8758-Chr1.faa->AVENLUH8758_00025 hypothetical protein	AVENVEC3.faa->lcl|NZ_ALIG01000010.1_prot_WP_001986288.1_60 [gene=A489_RS0100340] [protein=/inference=EXISTENCE: similar to AA sequence:RefSeq:WP_005403786.1] [protein_id=WP_001986288.1] [location=58034..58255]
AVENLUH7437-Chr1.faa->AVENLUH7437_00845 HTH-type transcriptional repressor KstR2	AVENLUH8758-Chr1.faa->AVENLUH8758_00026 hypothetical protein	AVENVEC3.faa->lcl|NZ_ALIG01000010.1_prot_WP_004726718.1_61 [gene=A489_RS0100345] [protein=/inference=EXISTENCE: similar to AA sequence:RefSeq:WP_009386995.1] [protein_id=WP_004726718.1] [location=complement(58488..59096)]
AVENLUH7437-Chr1.faa->AVENLUH7437_00846 putative metal-dependent hydrolase	AVENLUH8758-Chr1.faa->AVENLUH8758_00027 HTH-type transcriptional repressor KstR2	AVENVEC3.faa->lcl|NZ_ALIG01000010.1_prot_WP_004726714.1_62 [gene=A489_RS0100350] [protein=/inference=EXISTENCE: similar to AA sequence:SwissProt:P13694.1] [protein_id=WP_004726714.1] [location=59191..62157]
AVENLUH7437-Chr1.faa->AVENLUH7437_00847 hypothetical protein	AVENLUH8758-Chr1.faa->AVENLUH8758_00028 putative metal-dependent hydrolase	AVENVEC3.faa->lcl|NZ_ALIG01000010.1_prot_WP_019383572.1_63 [gene=A489_RS0100355] [protein=/inference=EXISTENCE: similar to AA sequence:RefSeq:WP_019383572.1] [protein_id=WP_019383572.1] [location=62144..62392]
AVENLUH7437-Chr1.faa->AVENLUH7437_00848 Putidaredoxin reductase	AVENLUH8758-Chr1.faa->AVENLUH8758_00029 hypothetical protein	AVENVEC3.faa->lcl|NZ_ALIG01000010.1_prot_WP_004656992.1_64 [gene=A489_RS0100360] [protein=/inference=EXISTENCE: similar to AA sequence:RefSeq:WP_004656992.1] [protein_id=WP_004656992.1] [location=62600..62863]
AVENLUH7437-Chr1.faa->AVENLUH7437_00849 Linalool 8-monooxygenase	AVENLUH8758-Chr1.faa->AVENLUH8758_00030 Putidaredoxin reductase	AVENVEC3.faa:>lcl|NZ_ALIG01000010.1_prot_WP_019383573.1_65 [gene=A489_RS0100365] [protein=/inference=EXISTENCE: similar to AA sequence:RefSeq:WP_004658508.1] [protein_id=WP_019383573.1] [location=complement(63104..64183)]
AVENLUH7437-Chr1.faa->AVENLUH7437_00850 Ferredoxin-6	AVENLUH8758-Chr1.faa->AVENLUH8758_00031 Linalool 8-monooxygenase	AVENVEC3.faa->lcl|NZ_ALIG01000010.1_prot_WP_019383574.1_66 [gene=A489_RS0100370] [protein=/inference=EXISTENCE: similar to AA sequence:RefSeq:WP_019383574.1] [protein_id=WP_019383574.1] [location=64438..64758]
AVENLUH7437-Chr1.faa:>AVENLUH7437_00851 HTH-type transcriptional regulator VirS	AVENLUH8758-Chr1.faa->AVENLUH8758_00032 Ferredoxin-6	AVENVEC3.faa->lcl|NZ_ALIG01000010.1_prot_WP_026094007.1_67 [gene=A489_RS0100375] [protein=/inference=EXISTENCE: similar to AA sequence:RefSeq:WP_019383575.1] [protein_id=WP_026094007.1] [location=64820..66217]
AVENLUH7437-Chr1.faa->AVENLUH7437_00852 Putative DNA-invertase from lambdoid prophage Rac	AVENLUH8758-Chr1.faa:>AVENLUH8758_00033 HTH-type transcriptional regulator VirS	AVENVEC3.faa->lcl|NZ_ALIG01000010.1_prot_WP_001193555.1_68 [gene=A489_RS0100380] [protein=/inference=EXISTENCE: similar to AA sequence:RefSeq:WP_001193555.1] [protein_id=WP_001193555.1] [location=66304..67518]
AVENLUH7437-Chr1.faa->AVENLUH7437_00853 Tn3 transposase DDE domain protein	AVENLUH8758-Chr1.faa->AVENLUH8758_00034 DNA-invertase hin	AVENVEC3.faa->lcl|NZ_ALIG01000010.1_prot_WP_004656998.1_69 [gene=A489_RS0100385] [protein=/inference=EXISTENCE: similar to AA sequence:RefSeq:WP_004656998.1] [protein_id=WP_004656998.1] [location=complement(67557..67787)]
AVENLUH7437-Chr1.faa->AVENLUH7437_00854 hypothetical protein	AVENLUH8758-Chr1.faa->AVENLUH8758_00035 hypothetical protein	AVENVEC3.faa->lcl|NZ_ALIG01000010.1_prot_WP_000017962.1_70 [gene=A489_RS0100390] [protein=/inference=EXISTENCE: similar to AA sequence:RefSeq:WP_000017962.1] [protein_id=WP_000017962.1] [location=complement(68234..68452)]
AVENLUH7437-Chr1.faa->AVENLUH7437_00855 putative 5-formyltetrahydrofolate cyclo-ligase	AVENLUH8758-Chr1.faa->AVENLUH8758_00036 hypothetical protein	AVENVEC3.faa->lcl|NZ_ALIG01000010.1_prot_WP_000149466.1_71 [gene=A489_RS0100395] [protein=/inference=EXISTENCE: similar to AA sequence:RefSeq:WP_004658519.1] [protein_id=WP_000149466.1] [location=68444..69313]
AVENLUH7437-Chr1.faa->AVENLUH7437_00856 Lon protease	AVENLUH8758-Chr1.faa->AVENLUH8758_00037 YqaJ-like viral recombinase domain protein	AVENVEC3.faa->lcl|NZ_ALIG01000010.1_prot_WP_000952904.1_72 [gene=A489_RS0100400] [protein=/inference=EXISTENCE: similar to AA sequence:RefSeq:WP_000952904.1] [protein_id=WP_000952904.1] [location=69397..70023]
AVENLUH7437-Chr1.faa->AVENLUH7437_00857 Ribosomal RNA large subunit methyltransferase H	AVENLUH8758-Chr1.faa->AVENLUH8758_00038 hypothetical protein	AVENVEC3.faa->lcl|NZ_ALIG01000010.1_prot_WP_000186299.1_73 [gene=A489_RS0100405] [protein=/inference=EXISTENCE: similar to AA sequence:RefSeq:WP_000186299.1] [protein_id=WP_000186299.1] [location=70020..70991]
AVENLUH7437-Chr1.faa->AVENLUH7437_00858 LigB family dioxygenase	AVENLUH8758-Chr1.faa->AVENLUH8758_00039 hypothetical protein	AVENVEC3.faa->lcl|NZ_ALIG01000010.1_prot_WP_000378064.1_74 [gene=A489_RS0100410] [protein=/inference=EXISTENCE: similar to AA sequence:RefSeq:WP_000378064.1] [protein_id=WP_000378064.1] [location=71048..71512]
AVENLUH7437-Chr1.faa->AVENLUH7437_00859 heat-inducible protein	AVENLUH8758-Chr1.faa->AVENLUH8758_00040 hypothetical protein	AVENVEC3.faa->lcl|NZ_ALIG01000010.1_prot_WP_000029507.1_75 [gene=A489_RS0100415] [protein=/inference=EXISTENCE: similar to AA sequence:RefSeq:WP_000029507.1] [protein_id=WP_000029507.1] [location=71514..71933]
AVENLUH7437-Chr1.faa->AVENLUH7437_00860 NADP-specific glutamate dehydrogenase	AVENLUH8758-Chr1.faa->AVENLUH8758_00041 putative antitoxin of the YafO-YafN toxin-antitoxin system	AVENVEC3.faa->lcl|NZ_ALIG01000010.1_prot_WP_025466896.1_76 [gene=A489_RS0100420] [protein=/inference=EXISTENCE: similar to AA sequence:RefSeq:WP_005167186.1] [protein_id=WP_025466896.1] [location=72117..72986]
AVENLUH7437-Chr1.faa->AVENLUH7437_00861 hypothetical protein	AVENLUH8758-Chr1.faa->AVENLUH8758_00042 mRNA interferase RelE	AVENVEC3.faa->lcl|NZ_ALIG01000010.1_prot_WP_001255534.1_77 [gene=A489_RS0100425] [protein=/inference=EXISTENCE: similar to AA sequence:RefSeq:WP_005093676.1] [protein_id=WP_001255534.1] [location=73307..74539]
AVENLUH7437-Chr1.faa->AVENLUH7437_00862 Electron transport complex protein rnfB	AVENLUH8758-Chr1.faa->AVENLUH8758_00043 DNA polymerase IV	AVENVEC3.faa->lcl|NZ_ALIG01000010.1_prot_WP_000506885.1_78 [gene=A489_RS0100430] [protein=/inference=EXISTENCE: similar to AA sequence:RefSeq:WP_019836729.1] [protein_id=WP_000506885.1] [location=complement(74811..75140)]
AVENLUH7437-Chr1.faa->AVENLUH7437_00863 Endonuclease III	AVENLUH8758-Chr1.faa->AVENLUH8758_00044 LexA repressor	AVENVEC3.faa->lcl|NZ_ALIG01000010.1_prot_WP_026094008.1_79 [gene=A489_RS0100435] [protein=/inference=EXISTENCE: similar to AA sequence:RefSeq:WP_005264236.1] [protein_id=WP_026094008.1] [location=75349..76215]
AVENLUH7437-Chr1.faa->AVENLUH7437_00864 hypothetical protein	AVENLUH8758-Chr1.faa->AVENLUH8758_00045 Type I restriction enzyme EcoR124II R protein	AVENVEC3.faa->lcl|NZ_ALIG01000010.1_prot_WP_019383577.1_80 [gene=A489_RS0100440] [protein=/inference=EXISTENCE: similar to AA sequence:RefSeq:WP_019836727.1] [protein_id=WP_019383577.1] [location=76226..76837]
AVENLUH7437-Chr1.faa->AVENLUH7437_00865 VWA domain containing CoxE-like protein	AVENLUH8758-Chr1.faa->AVENLUH8758_00046 Replication initiation protein	AVENVEC3.faa->lcl|NZ_ALIG01000010.1_prot_WP_019383578.1_81 [gene=A489_RS0100445] [protein=/inference=EXISTENCE: similar to AA sequence:RefSeq:WP_004758930.1] [protein_id=WP_019383578.1] [location=76854..77429]
AVENLUH7437-Chr1.faa->AVENLUH7437_00866 hypothetical protein	AVENLUH8758-Chr1.faa->AVENLUH8758_00047 Chromosome-partitioning ATPase Soj	AVENVEC3.faa->lcl|NZ_ALIG01000010.1_prot_WP_019383579.1_82 [gene=A489_RS0100450] [protein=/inference=EXISTENCE: similar to AA sequence:RefSeq:WP_019383579.1] [protein_id=WP_019383579.1] [location=77471..81151]
	AVENLUH8758-Chr1.faa->AVENLUH8758_00048 hypothetical protein
	AVENLUH8758-Chr1.faa->AVENLUH8758_00049 NADP-specific glutamate dehydrogenase

## Sheet: BmoR
LUH13518-1	LUH13518-2	LUH13518-3	LUH5627-1	LUH5627-2	LUH7437-1	LUH7437-2	LUH8758-1	LUH8758-2	RAG1-T-1	RAG1-T-2	VEC-3-1	VEC-3-2
AVENLUH13518-Chr1.faa->AVENLUH13518_01833 3-oxoadipate CoA-transferase subunit B	AVENLUH13518-Chr1.faa->AVENLUH13518_02379 Molybdopterin molybdenumtransferase	AVENLUH13518-Chr1.faa->AVENLUH13518_00452 Lipid II flippase FtsW	AVENLUH5627-Chr1.faa->AVENLUH5627_01403 Molybdopterin molybdenumtransferase	AVENLUH5627-Chr1.faa->AVENLUH5627_00179 Membrane fusogenic activity	AVENLUH7437-Chr1.faa->AVENLUH7437_02908 Molybdopterin molybdenumtransferase	AVENLUH7437-Chr1.faa->AVENLUH7437_02821 Glutamyl-Q tRNA(Asp) synthetase	AVENLUH8758-Chr1.faa->AVENLUH8758_01792 hypothetical protein	AVENLUH8758-Chr1.faa->AVENLUH8758_00353 Lipid II flippase FtsW	AVENRAG1.faa->gi|491017590|ref|WP_004879296.1| hypothetical protein [Acinetobacter venetianus]		AVENVEC3.faa->lcl|NZ_CM001772.1_prot_WP_007482271.1_902 [gene=A489_RS0105900] [protein=/inference=EXISTENCE: similar to AA sequence:RefSeq:WP_005203355.1] [protein_id=WP_007482271.1] [location=1018170..1018421]	AVENVEC3.faa->lcl|NZ_CM001772.1_prot_WP_004876369.1_2864 [gene=A489_RS0116835] [protein=/inference=EXISTENCE: similar to AA sequence:RefSeq:WP_004876369.1] [protein_id=WP_004876369.1] [location=3234378..3234911]
AVENLUH13518-Chr1.faa->AVENLUH13518_01834 3-oxoadipate CoA-transferase subunit A	AVENLUH13518-Chr1.faa->AVENLUH13518_02380 putative HTH-type transcriptional regulator YybR	AVENLUH13518-Chr1.faa->AVENLUH13518_00453 UDP-N-acetylmuramoylalanine--D-glutamate ligase	AVENLUH5627-Chr1.faa->AVENLUH5627_01404 putative HTH-type transcriptional regulator YybR	AVENLUH5627-Chr1.faa->AVENLUH5627_00180 Nitrogen regulatory protein P-II	AVENLUH7437-Chr1.faa->AVENLUH7437_02909 putative HTH-type transcriptional regulator YybR	AVENLUH7437-Chr1.faa->AVENLUH7437_02822 Lipid II flippase FtsW	AVENLUH8758-Chr1.faa->AVENLUH8758_01793 hypothetical protein	AVENLUH8758-Chr1.faa->AVENLUH8758_00354 UDP-N-acetylmuramoylalanine--D-glutamate ligase	AVENRAG1.faa->gi|491017591|ref|WP_004879297.1| hypothetical protein [Acinetobacter venetianus]		AVENVEC3.faa->lcl|NZ_CM001772.1_prot_WP_019384366.1_903 [gene=A489_RS0105905] [protein=/inference=EXISTENCE: similar to AA sequence:RefSeq:WP_004879297.1] [protein_id=WP_019384366.1] [location=1018425..1018955]	AVENVEC3.faa->lcl|NZ_CM001772.1_prot_WP_019385859.1_2865 [gene=A489_RS0116840] [protein=/inference=EXISTENCE: similar to AA sequence:RefSeq:WP_019385859.1] [protein_id=WP_019385859.1] [location=3235035..3235898]
AVENLUH13518-Chr1.faa->AVENLUH13518_01835 Muconolactone Delta-isomerase	AVENLUH13518-Chr1.faa->AVENLUH13518_02381 HTH-type transcriptional regulator NorG	AVENLUH13518-Chr1.faa->AVENLUH13518_00454 hypothetical protein	AVENLUH5627-Chr1.faa->AVENLUH5627_01405 HTH-type transcriptional regulator NorG	AVENLUH5627-Chr1.faa->AVENLUH5627_00181 Ammonia channel precursor	AVENLUH7437-Chr1.faa->AVENLUH7437_02910 HTH-type transcriptional regulator NorG	AVENLUH7437-Chr1.faa->AVENLUH7437_02823 UDP-N-acetylmuramoylalanine--D-glutamate ligase	AVENLUH8758-Chr1.faa->AVENLUH8758_01794 hypothetical protein	AVENLUH8758-Chr1.faa->AVENLUH8758_00355 hypothetical protein	AVENRAG1.faa->gi|491017593|ref|WP_004879299.1| molybdenum cofactor biosynthesis protein C [Acinetobacter venetianus]		AVENVEC3.faa->lcl|NZ_CM001772.1_prot_WP_019384367.1_904 [gene=A489_RS0105910] [protein=/inference=EXISTENCE: similar to AA sequence:RefSeq:WP_008941481.1] [protein_id=WP_019384367.1] [location=1018972..1019895]	AVENVEC3.faa->lcl|NZ_CM001772.1_prot_WP_004876364.1_2866 [gene=A489_RS0116845] [protein=/inference=EXISTENCE: similar to AA sequence:RefSeq:WP_004674301.1; integral membrane protein involved in stabilizing FstZ rin>] [protein_id=WP_004876364.1] [location=complement(3235944..3237137)]
AVENLUH13518-Chr1.faa->AVENLUH13518_01836 Muconate cycloisomerase 1	AVENLUH13518-Chr1.faa->AVENLUH13518_02382 EamA-like transporter family protein	AVENLUH13518-Chr1.faa->AVENLUH13518_00455 Ferrous iron transport protein B	AVENLUH5627-Chr1.faa->AVENLUH5627_01406 EamA-like transporter family protein	AVENLUH5627-Chr1.faa->AVENLUH5627_00182 Transcriptional repressor NrdR	AVENLUH7437-Chr1.faa->AVENLUH7437_02911 EamA-like transporter family protein	AVENLUH7437-Chr1.faa->AVENLUH7437_02824 hypothetical protein	AVENLUH8758-Chr1.faa->AVENLUH8758_01795 putative diguanylate cyclase YdaM	AVENLUH8758-Chr1.faa->AVENLUH8758_00356 Ferrous iron transport protein B	AVENRAG1.faa->gi|491017595|ref|WP_004879301.1| hypothetical protein [Acinetobacter venetianus]		AVENVEC3.faa->lcl|NZ_CM001772.1_prot_WP_019384368.1_905 [gene=A489_RS0105915] [protein=/inference=EXISTENCE: similar to AA sequence:RefSeq:WP_019384368.1] [protein_id=WP_019384368.1] [location=1019895..1021124]	AVENVEC3.faa->lcl|NZ_CM001772.1_prot_WP_019385860.1_2867 [gene=murD] [protein=/inference=EXISTENCE: similar to AA sequence:RefSeq:WP_004802170.1; UDP-N-acetylmuramoylalanine--D-glutamate ligase; involved >] [protein_id=WP_019385860.1] [location=complement(3237148..3238506)]
AVENLUH13518-Chr1.faa->AVENLUH13518_01837 HTH-type transcriptional regulator CatM	AVENLUH13518-Chr1.faa->AVENLUH13518_02383 Sulfurtransferase TusE	AVENLUH13518-Chr1.faa->AVENLUH13518_00456 FeoA domain protein	AVENLUH5627-Chr1.faa->AVENLUH5627_01407 Sulfurtransferase TusE	AVENLUH5627-Chr1.faa->AVENLUH5627_00183 Riboflavin biosynthesis protein RibD	AVENLUH7437-Chr1.faa->AVENLUH7437_02912 Sulfurtransferase TusE	AVENLUH7437-Chr1.faa->AVENLUH7437_02825 Ferrous iron transport protein B	AVENLUH8758-Chr1.faa->AVENLUH8758_01796 Ammonia channel precursor	AVENLUH8758-Chr1.faa->AVENLUH8758_00357 FeoA domain protein	AVENRAG1.faa->gi|491017596|ref|WP_004879302.1| MULTISPECIES: hypothetical protein [Acinetobacter]		AVENVEC3.faa->lcl|NZ_CM001772.1_prot_WP_007482267.1_906 [gene=A489_RS0105920] [protein=/inference=EXISTENCE: similar to AA sequence:RefSeq:WP_004879302.1] [protein_id=WP_007482267.1] [location=1021303..1021785]	AVENVEC3.faa->lcl|NZ_CM001772.1_prot_WP_019385861.1_2868 [gene=A489_RS0116855] [protein=/inference=EXISTENCE: similar to AA sequence:RefSeq:WP_019385861.1] [protein_id=WP_019385861.1] [location=complement(3238641..3238928)]
AVENLUH13518-Chr1.faa->AVENLUH13518_01838 tRNA modification GTPase MnmE	AVENLUH13518-Chr1.faa->AVENLUH13518_02384 hypothetical protein	AVENLUH13518-Chr1.faa->AVENLUH13518_00457 Tyrosine recombinase XerD	AVENLUH5627-Chr1.faa->AVENLUH5627_01408 hypothetical protein	AVENLUH5627-Chr1.faa->AVENLUH5627_00184 Modification methylase FokI	AVENLUH7437-Chr1.faa->AVENLUH7437_02913 hypothetical protein	AVENLUH7437-Chr1.faa->AVENLUH7437_02826 FeoA domain protein	AVENLUH8758-Chr1.faa->AVENLUH8758_01797 PAP2 superfamily protein	AVENLUH8758-Chr1.faa->AVENLUH8758_00358 Tyrosine recombinase XerD	AVENRAG1.faa->gi|491017599|ref|WP_004879305.1| hypothetical protein [Acinetobacter venetianus]		AVENVEC3.faa->lcl|NZ_CM001772.1_prot_WP_019384369.1_907 [gene=A489_RS0105925] [protein=/inference=EXISTENCE: similar to AA sequence:RefSeq:WP_019384369.1] [protein_id=WP_019384369.1] [location=complement(1021787..1023187)]	AVENVEC3.faa->lcl|NZ_CM001772.1_prot_WP_019385862.1_2869 [gene=A489_RS0116860] [protein=/inference=EXISTENCE: similar to AA sequence:RefSeq:WP_019385862.1] [protein_id=WP_019385862.1] [location=complement(3239000..3239251)]
AVENLUH13518-Chr1.faa->AVENLUH13518_01839 GTPase Era	AVENLUH13518-Chr1.faa->AVENLUH13518_02385 hypothetical protein	AVENLUH13518-Chr1.faa->AVENLUH13518_00458 Thiol:disulfide interchange protein DsbC precursor	AVENLUH5627-Chr1.faa->AVENLUH5627_01409 hypothetical protein	AVENLUH5627-Chr1.faa->AVENLUH5627_00185 Glycerol uptake facilitator protein	AVENLUH7437-Chr1.faa->AVENLUH7437_02914 hypothetical protein	AVENLUH7437-Chr1.faa->AVENLUH7437_02827 Tyrosine recombinase XerD	AVENLUH8758-Chr1.faa->AVENLUH8758_01798 hypothetical protein	AVENLUH8758-Chr1.faa->AVENLUH8758_00359 Thiol:disulfide interchange protein DsbC precursor	AVENRAG1.faa->gi|491017600|ref|WP_004879306.1| hypothetical protein [Acinetobacter venetianus]		AVENVEC3.faa->lcl|NZ_CM001772.1_prot_WP_019384370.1_908 [gene=A489_RS0105930] [protein=/inference=EXISTENCE: similar to AA sequence:RefSeq:WP_004879306.1] [protein_id=WP_019384370.1] [location=1023308..1024171]	AVENVEC3.faa->lcl|NZ_CM001772.1_prot_WP_019385863.1_2870 [gene=A489_RS0116865] [protein=/inference=EXISTENCE: similar to AA sequence:RefSeq:WP_004958518.1] [protein_id=WP_019385863.1] [location=complement(3239308..3241161)]
AVENLUH13518-Chr1.faa->AVENLUH13518_01840 Catechol 1,2-dioxygenase	AVENLUH13518-Chr1.faa->AVENLUH13518_02386 Sulfurtransferase TusD	AVENLUH13518-Chr1.faa->AVENLUH13518_00459 Homoserine dehydrogenase	AVENLUH5627-Chr1.faa->AVENLUH5627_01410 Sulfurtransferase TusD	AVENLUH5627-Chr1.faa->AVENLUH5627_00186 Riboflavin synthase	AVENLUH7437-Chr1.faa->AVENLUH7437_02915 Sulfurtransferase TusD	AVENLUH7437-Chr1.faa->AVENLUH7437_02828 Thiol:disulfide interchange protein DsbC precursor	AVENLUH8758-Chr1.faa->AVENLUH8758_01799 Sensor protein QseC	AVENLUH8758-Chr1.faa->AVENLUH8758_00360 Homoserine dehydrogenase	AVENRAG1.faa->gi|491017601|ref|WP_004879307.1| hypothetical protein [Acinetobacter venetianus]		AVENVEC3.faa->lcl|NZ_CM001772.1_prot_WP_019384371.1_909 [gene=A489_RS0105935] [protein=/inference=EXISTENCE: similar to AA sequence:RefSeq:WP_007482261.1] [protein_id=WP_019384371.1] [location=complement(1024181..1024492)]	AVENVEC3.faa->lcl|NZ_CM001772.1_prot_WP_007480191.1_2871 [gene=A489_RS0116870] [protein=/inference=EXISTENCE: similar to AA sequence:RefSeq:WP_007480191.1] [protein_id=WP_007480191.1] [location=complement(3241158..3241418)]
AVENLUH13518-Chr1.faa->AVENLUH13518_01841 hypothetical protein	AVENLUH13518-Chr1.faa->AVENLUH13518_02387 UDP-glucose 4-epimerase	AVENLUH13518-Chr1.faa->AVENLUH13518_00460 Threonine synthase	AVENLUH5627-Chr1.faa->AVENLUH5627_01411 UDP-glucose 4-epimerase	AVENLUH5627-Chr1.faa->AVENLUH5627_00187 hypothetical protein	AVENLUH7437-Chr1.faa->AVENLUH7437_02916 UDP-glucose 4-epimerase	AVENLUH7437-Chr1.faa->AVENLUH7437_02829 Homoserine dehydrogenase	AVENLUH8758-Chr1.faa->AVENLUH8758_01800 Transcriptional regulatory protein QseB	AVENLUH8758-Chr1.faa->AVENLUH8758_00361 Threonine synthase	AVENRAG1.faa->gi|491017603|ref|WP_004879309.1| hypothetical protein [Acinetobacter venetianus]		AVENVEC3.faa->lcl|NZ_CM001772.1_prot_WP_019384372.1_910 [gene=A489_RS0105940] [protein=/inference=EXISTENCE: similar to AA sequence:RefSeq:WP_019384372.1] [protein_id=WP_019384372.1] [location=complement(1024533..1024817)]	AVENVEC3.faa->lcl|NZ_CM001772.1_prot_WP_007480192.1_2872 [gene=A489_RS0116875] [protein=/inference=EXISTENCE: similar to AA sequence:RefSeq:WP_005194685.1] [protein_id=WP_007480192.1] [location=3241564..3242484]
AVENLUH13518-Chr1.faa->AVENLUH13518_01842 Phenol hydroxylase P5 protein	AVENLUH13518-Chr1.faa->AVENLUH13518_02388 Fumarate hydratase class II	AVENLUH13518-Chr1.faa->AVENLUH13518_00461 hypothetical protein	AVENLUH5627-Chr1.faa->AVENLUH5627_01412 Fumarate hydratase class II	AVENLUH5627-Chr1.faa->AVENLUH5627_00188 DNA polymerase III subunit chi	AVENLUH7437-Chr1.faa->AVENLUH7437_02917 Fumarate hydratase class II	AVENLUH7437-Chr1.faa->AVENLUH7437_02830 Threonine synthase	AVENLUH8758-Chr1.faa->AVENLUH8758_01801 Phosphoethanolamine transferase EptA	AVENLUH8758-Chr1.faa->AVENLUH8758_00362 hypothetical protein	AVENRAG1.faa->gi|491017604|ref|WP_004879310.1| MULTISPECIES: hypothetical protein [Acinetobacter]		AVENVEC3.faa->lcl|NZ_CM001772.1_prot_WP_007482256.1_911 [gene=A489_RS0105945] [protein=/inference=EXISTENCE: similar to AA sequence:RefSeq:WP_018679179.1] [protein_id=WP_007482256.1] [location=complement(1024826..1025176)]	AVENVEC3.faa->lcl|NZ_CM001772.1_prot_WP_004876357.1_2873 [gene=A489_RS0116880] [protein=/inference=EXISTENCE: similar to AA sequence:RefSeq:WP_005060940.1] [protein_id=WP_004876357.1] [location=3242618..3243433]
AVENLUH13518-Chr1.faa->AVENLUH13518_01843 hypothetical protein	AVENLUH13518-Chr1.faa->AVENLUH13518_02389 hypothetical protein	AVENLUH13518-Chr1.faa->AVENLUH13518_00462 D-alanyl-D-alanine endopeptidase precursor	AVENLUH5627-Chr1.faa->AVENLUH5627_01413 hypothetical protein	AVENLUH5627-Chr1.faa->AVENLUH5627_00189 Cytosol aminopeptidase	AVENLUH7437-Chr1.faa->AVENLUH7437_02918 hypothetical protein	AVENLUH7437-Chr1.faa->AVENLUH7437_02831 hypothetical protein	AVENLUH8758-Chr1.faa->AVENLUH8758_01802 Major outer membrane protein P.IA precursor	AVENLUH8758-Chr1.faa->AVENLUH8758_00363 hypothetical protein	AVENRAG1.faa->gi|491017606|ref|WP_004879312.1| sulfur relay protein TusD/DsrE [Acinetobacter venetianus]		AVENVEC3.faa->lcl|NZ_CM001772.1_prot_WP_007482254.1_912 [gene=A489_RS0105950] [protein=/inference=EXISTENCE: similar to AA sequence:RefSeq:WP_005059101.1] [protein_id=WP_007482254.1] [location=complement(1025221..1025589)]	AVENVEC3.faa->lcl|NZ_CM001772.1_prot_WP_019385864.1_2874 [gene=A489_RS0116885] [protein=/inference=EXISTENCE: similar to AA sequence:RefSeq:WP_019385864.1; catalyzes the formation of L-aspartate 4-semialdehyde from>] [protein_id=WP_019385864.1] [location=3243562..3244863]
AVENLUH13518-Chr1.faa->AVENLUH13518_01844 Toluene-4-monooxygenase system protein A	AVENLUH13518-Chr1.faa->AVENLUH13518_02390 D-amino acid dehydrogenase small subunit	AVENLUH13518-Chr1.faa->AVENLUH13518_00463 Response regulator UvrY	AVENLUH5627-Chr1.faa->AVENLUH5627_01414 D-amino acid dehydrogenase small subunit	AVENLUH5627-Chr1.faa->AVENLUH5627_00190 Lipopolysaccharide export system permease protein LptF	AVENLUH7437-Chr1.faa->AVENLUH7437_02919 D-amino acid dehydrogenase small subunit	AVENLUH7437-Chr1.faa->AVENLUH7437_02832 D-alanyl-D-alanine endopeptidase precursor	AVENLUH8758-Chr1.faa->AVENLUH8758_01803 2-C-methyl-D-erythritol 2,4-cyclodiphosphate synthase	AVENLUH8758-Chr1.faa->AVENLUH8758_00364 D-alanyl-D-alanine endopeptidase precursor	AVENRAG1.faa->gi|491017607|ref|WP_004879313.1| UDP-glucose 4-epimerase [Acinetobacter venetianus]		AVENVEC3.faa->lcl|NZ_CM001772.1_prot_WP_019384373.1_913 [gene=A489_RS0105955] [protein=/inference=EXISTENCE: similar to AA sequence:RefSeq:WP_005188975.1] [protein_id=WP_019384373.1] [location=1025656..1026663]	AVENVEC3.faa->lcl|NZ_CM001772.1_prot_WP_019385865.1_2875 [gene=A489_RS0116890] [protein=/inference=EXISTENCE: similar to AA sequence:RefSeq:WP_004674289.1] [protein_id=WP_019385865.1] [location=3244922..3246061]
AVENLUH13518-Chr1.faa->AVENLUH13518_01845 Phenol hydroxylase P2 protein	AVENLUH13518-Chr1.faa->AVENLUH13518_02391 hypothetical protein	AVENLUH13518-Chr1.faa->AVENLUH13518_00464 Sporulation kinase E	AVENLUH5627-Chr1.faa->AVENLUH5627_01415 hypothetical protein	AVENLUH5627-Chr1.faa->AVENLUH5627_00191 Lipopolysaccharide export system permease protein LptG	AVENLUH7437-Chr1.faa->AVENLUH7437_02920 hypothetical protein	AVENLUH7437-Chr1.faa->AVENLUH7437_02833 Response regulator UvrY	AVENLUH8758-Chr1.faa->AVENLUH8758_01804 hypothetical protein	AVENLUH8758-Chr1.faa->AVENLUH8758_00365 Response regulator UvrY	AVENRAG1.faa->gi|491017608|ref|WP_004879314.1| fumarate hydratase class II [Acinetobacter venetianus]		AVENVEC3.faa->lcl|NZ_CM001772.1_prot_WP_019384374.1_914 [gene=A489_RS0105960] [protein=/inference=EXISTENCE: similar to AA sequence:RefSeq:WP_005241277.1] [protein_id=WP_019384374.1] [location=1026817..1028211]	AVENVEC3.faa->lcl|NZ_CM001772.1_prot_WP_019385866.1_2876 [gene=A489_RS0116895] [protein=/inference=EXISTENCE: similar to AA sequence:RefSeq:WP_019385866.1] [protein_id=WP_019385866.1] [location=complement(3246118..3247020)]
AVENLUH13518-Chr1.faa->AVENLUH13518_01846 Phenol hydroxylase P1 protein	AVENLUH13518-Chr1.faa->AVENLUH13518_02392 2-C-methyl-D-erythritol 2,4-cyclodiphosphate synthase	AVENLUH13518-Chr1.faa:>AVENLUH13518_00465 Transcriptional regulatory protein ZraR	AVENLUH5627-Chr1.faa->AVENLUH5627_01416 2-C-methyl-D-erythritol 2,4-cyclodiphosphate synthase	AVENLUH5627-Chr1.faa->AVENLUH5627_00192 2,3-bisphosphoglycerate-independent phosphoglycerate mutase	AVENLUH7437-Chr1.faa->AVENLUH7437_02921 2-C-methyl-D-erythritol 2,4-cyclodiphosphate synthase	AVENLUH7437-Chr1.faa->AVENLUH7437_02834 Sporulation kinase E	AVENLUH8758-Chr1.faa->AVENLUH8758_01805 Ornithine carbamoyltransferase	AVENLUH8758-Chr1.faa->AVENLUH8758_00366 Sporulation kinase E	AVENRAG1.faa->gi|648402339|ref|WP_026094090.1| hypothetical protein [Acinetobacter venetianus]		AVENVEC3.faa->lcl|NZ_CM001772.1_prot_WP_026094090.1_915 [gene=A489_RS0105965] [protein=/inference=EXISTENCE: similar to AA sequence:RefSeq:WP_016540283.1] [protein_id=WP_026094090.1] [location=1028324..1028815]	AVENVEC3.faa->lcl|NZ_CM001772.1_prot_WP_026094242.1_2877 [gene=A489_RS0116900] [protein=/inference=EXISTENCE: similar to AA sequence:RefSeq:WP_017196640.1] [protein_id=WP_026094242.1] [location=complement(3247267..3248307)]
AVENLUH13518-Chr1.faa->AVENLUH13518_01847 Phenol hydroxylase subunit	AVENLUH13518-Chr1.faa->AVENLUH13518_02393 hypothetical protein	AVENLUH13518-Chr1.faa->AVENLUH13518_00466 putative CtpA-like serine protease	AVENLUH5627-Chr1.faa->AVENLUH5627_01417 hypothetical protein	AVENLUH5627-Chr1.faa->AVENLUH5627_00193 putative CtpA-like serine protease	AVENLUH7437-Chr1.faa->AVENLUH7437_02922 hypothetical protein	AVENLUH7437-Chr1.faa:>AVENLUH7437_02835 Transcriptional regulatory protein ZraR	AVENLUH8758-Chr1.faa->AVENLUH8758_01806 putative DNA-binding transcriptional regulator	AVENLUH8758-Chr1.faa:>AVENLUH8758_00367 Transcriptional regulatory protein ZraR	AVENRAG1.faa->gi|491017610|ref|WP_004879316.1| hypothetical protein [Acinetobacter venetianus]		AVENVEC3.faa->lcl|NZ_CM001772.1_prot_WP_019384375.1_916 [gene=A489_RS0105970] [protein=/inference=EXISTENCE: similar to AA sequence:RefSeq:WP_019384375.1; catalyzes the oxidative deamination of D-amino acids] [protein_id=WP_019384375.1] [location=1029225..1030469]	AVENVEC3.faa->lcl|NZ_CM001772.1_prot_WP_004876352.1_2878 [gene=sirA] [protein=/inference=EXISTENCE: similar to AA sequence:RefSeq:WP_019457005.1; in Escherichia coli the protein UvrY is part of a two-comp>] [protein_id=WP_004876352.1] [location=3248543..3249178]
AVENLUH13518-Chr1.faa:>AVENLUH13518_01848 Transcriptional regulatory protein ZraR	AVENLUH13518-Chr1.faa->AVENLUH13518_02394 Ornithine carbamoyltransferase	AVENLUH13518-Chr1.faa->AVENLUH13518_00467 2,3-bisphosphoglycerate-independent phosphoglycerate mutase	AVENLUH5627-Chr1.faa->AVENLUH5627_01418 Ornithine carbamoyltransferase	AVENLUH5627-Chr1.faa:>AVENLUH5627_00194 Transcriptional regulatory protein ZraR	AVENLUH7437-Chr1.faa->AVENLUH7437_02923 Ornithine carbamoyltransferase	AVENLUH7437-Chr1.faa->AVENLUH7437_02836 putative CtpA-like serine protease	AVENLUH8758-Chr1.faa:>AVENLUH8758_01807 Nitrogen regulation protein NR(I)	AVENLUH8758-Chr1.faa->AVENLUH8758_00368 putative CtpA-like serine protease	AVENRAG1.faa->gi|491017611|ref|WP_004879317.1| MULTISPECIES: hypothetical protein [Acinetobacter]		AVENVEC3.faa->lcl|NZ_CM001772.1_prot_WP_007482243.1_917 [gene=A489_RS0105975] [protein=/inference=EXISTENCE: similar to AA sequence:RefSeq:WP_004879317.1] [protein_id=WP_007482243.1] [location=complement(1030518..1031165)]	AVENVEC3.faa->lcl|NZ_CM001772.1_prot_WP_019385867.1_2879 [gene=A489_RS0116910] [protein=/inference=EXISTENCE: similar to AA sequence:RefSeq:WP_004656361.1] [protein_id=WP_019385867.1] [location=3249193..3250758]
AVENLUH13518-Chr1.faa->AVENLUH13518_01849 hypothetical protein	AVENLUH13518-Chr1.faa->AVENLUH13518_02395 putative DNA-binding transcriptional regulator	AVENLUH13518-Chr1.faa->AVENLUH13518_00468 Lipopolysaccharide export system permease protein LptG	AVENLUH5627-Chr1.faa->AVENLUH5627_01419 putative DNA-binding transcriptional regulator	AVENLUH5627-Chr1.faa->AVENLUH5627_00195 Sporulation kinase E	AVENLUH7437-Chr1.faa->AVENLUH7437_02924 HTH-type transcriptional repressor ComR	AVENLUH7437-Chr1.faa->AVENLUH7437_02837 2,3-bisphosphoglycerate-independent phosphoglycerate mutase	AVENLUH8758-Chr1.faa->AVENLUH8758_01808 Nitrogen regulation protein NR(II)	AVENLUH8758-Chr1.faa->AVENLUH8758_00369 2,3-bisphosphoglycerate-independent phosphoglycerate mutase	AVENRAG1.faa->gi|491017612|ref|WP_004879318.1| 2-C-methyl-D-erythritol 2,4-cyclodiphosphate synthase [Acinetobacter venetianus]		AVENVEC3.faa->lcl|NZ_CM001772.1_prot_WP_007482241.1_918 [gene=ispF] [protein=/inference=EXISTENCE: similar to AA sequence:RefSeq:WP_004915605.1; catalyzes the conversion of 4-diphosphocytidyl-2-C-methyl->] [protein_id=WP_007482241.1] [location=1031264..1031755]	AVENVEC3.faa:>lcl|NZ_CM001772.1_prot_WP_007480198.1_2880 [gene=A489_RS0116915] [protein=/inference=EXISTENCE: similar to AA sequence:RefSeq:WP_005218698.1] [protein_id=WP_007480198.1] [location=3250781..3252211]
AVENLUH13518-Chr1.faa->AVENLUH13518_01850 hypothetical protein	AVENLUH13518-Chr1.faa:>AVENLUH13518_02396 Nitrogen regulation protein NR(I)	AVENLUH13518-Chr1.faa->AVENLUH13518_00469 Lipopolysaccharide export system permease protein LptF	AVENLUH5627-Chr1.faa:>AVENLUH5627_01420 Nitrogen regulation protein NR(I)	AVENLUH5627-Chr1.faa->AVENLUH5627_00196 Response regulator UvrY	AVENLUH7437-Chr1.faa:>AVENLUH7437_02925 Nitrogen regulation protein NR(I)	AVENLUH7437-Chr1.faa->AVENLUH7437_02838 Lipopolysaccharide export system permease protein LptG	AVENLUH8758-Chr1.faa->AVENLUH8758_01809 Ribosomal protein S12 methylthiotransferase RimO	AVENLUH8758-Chr1.faa->AVENLUH8758_00370 Lipopolysaccharide export system permease protein LptG	AVENRAG1.faa->gi|515764347|ref|WP_017196947.1| hypothetical protein [Acinetobacter venetianus]		AVENVEC3.faa->lcl|NZ_CM001772.1_prot_WP_019384376.1_919 [gene=A489_RS0105985] [protein=/inference=EXISTENCE: similar to AA sequence:RefSeq:WP_007482239.1] [protein_id=WP_019384376.1] [location=complement(1031743..1032267)]	AVENVEC3.faa->lcl|NZ_CM001772.1_prot_WP_019385868.1_2881 [gene=A489_RS0116920] [protein=/inference=EXISTENCE: similar to AA sequence:RefSeq:WP_019385868.1] [protein_id=WP_019385868.1] [location=complement(3252247..3253422)]
AVENLUH13518-Chr1.faa->AVENLUH13518_01851 hypothetical protein	AVENLUH13518-Chr1.faa->AVENLUH13518_02397 Nitrogen regulation protein NR(II)	AVENLUH13518-Chr1.faa->AVENLUH13518_00470 Cytosol aminopeptidase	AVENLUH5627-Chr1.faa->AVENLUH5627_01421 Nitrogen regulation protein NR(II)	AVENLUH5627-Chr1.faa->AVENLUH5627_00197 D-alanyl-D-alanine endopeptidase precursor	AVENLUH7437-Chr1.faa->AVENLUH7437_02926 Nitrogen regulation protein NR(II)	AVENLUH7437-Chr1.faa->AVENLUH7437_02839 Lipopolysaccharide export system permease protein LptF	AVENLUH8758-Chr1.faa->AVENLUH8758_01810 Uridylate kinase	AVENLUH8758-Chr1.faa->AVENLUH8758_00371 Lipopolysaccharide export system permease protein LptF	AVENRAG1.faa->gi|491017616|ref|WP_004879322.1| ornithine carbamoyltransferase [Acinetobacter venetianus]		AVENVEC3.faa->lcl|NZ_CM001772.1_prot_WP_007482237.1_920 [gene=A489_RS0105990] [protein=/inference=EXISTENCE: similar to AA sequence:RefSeq:WP_004638977.1] [protein_id=WP_007482237.1] [location=complement(1032420..1033340)]	AVENVEC3.faa->lcl|NZ_CM001772.1_prot_WP_019385869.1_2882 [gene=A489_RS0116925] [protein=/inference=EXISTENCE: similar to AA sequence:RefSeq:WP_019385869.1; catalyzes the interconversion of 2-phosphoglycerate and 3->] [protein_id=WP_019385869.1] [location=complement(3253503..3255053)]
AVENLUH13518-Chr1.faa->AVENLUH13518_01852 hypothetical protein	AVENLUH13518-Chr1.faa->AVENLUH13518_02398 Ribosomal protein S12 methylthiotransferase RimO	AVENLUH13518-Chr1.faa->AVENLUH13518_00471 DNA polymerase III subunit chi	AVENLUH5627-Chr1.faa->AVENLUH5627_01422 Ribosomal protein S12 methylthiotransferase RimO	AVENLUH5627-Chr1.faa->AVENLUH5627_00198 hypothetical protein	AVENLUH7437-Chr1.faa->AVENLUH7437_02927 Ribosomal protein S12 methylthiotransferase RimO	AVENLUH7437-Chr1.faa->AVENLUH7437_02840 Cytosol aminopeptidase	AVENLUH8758-Chr1.faa->AVENLUH8758_01811 Ribosome-recycling factor	AVENLUH8758-Chr1.faa->AVENLUH8758_00372 Cytosol aminopeptidase	AVENRAG1.faa->gi|491017617|ref|WP_004879323.1| hypothetical protein [Acinetobacter venetianus]		AVENVEC3.faa->lcl|NZ_CM001772.1_prot_WP_007482236.1_921 [gene=A489_RS0105995] [protein=/inference=EXISTENCE: similar to AA sequence:RefSeq:WP_004879323.1] [protein_id=WP_007482236.1] [location=complement(1033454..1034095)]	AVENVEC3.faa->lcl|NZ_CM001772.1_prot_WP_004876343.1_2883 [gene=A489_RS0116930] [protein=/inference=EXISTENCE: similar to AA sequence:RefSeq:WP_017397484.1] [protein_id=WP_004876343.1] [location=complement(3255171..3256241)]
AVENLUH13518-Chr1.faa->AVENLUH13518_01853 hypothetical protein	AVENLUH13518-Chr1.faa->AVENLUH13518_02399 Uridylate kinase	AVENLUH13518-Chr1.faa->AVENLUH13518_00472 hypothetical protein	AVENLUH5627-Chr1.faa->AVENLUH5627_01423 Uridylate kinase	AVENLUH5627-Chr1.faa->AVENLUH5627_00199 Threonine synthase	AVENLUH7437-Chr1.faa->AVENLUH7437_02928 Uridylate kinase	AVENLUH7437-Chr1.faa->AVENLUH7437_02841 DNA polymerase III subunit chi	AVENLUH8758-Chr1.faa->AVENLUH8758_01812 Ditrans,polycis-undecaprenyl-diphosphate synthase ((2E,6E)-farnesyl-diphosphate specific)	AVENLUH8758-Chr1.faa->AVENLUH8758_00373 DNA polymerase III subunit chi	AVENRAG1.faa:>gi|491017625|ref|WP_004879331.1| nitrogen regulation protein NR(I) [Acinetobacter venetianus]		AVENVEC3.faa:>lcl|NZ_CM001772.1_prot_WP_007482233.1_922 [gene=glnG] [protein=/inference=EXISTENCE: similar to AA sequence:RefSeq:WP_005216038.1; response regulator of a two-component regulatory system in>] [protein_id=WP_007482233.1] [location=complement(1034244..1035740)]	AVENVEC3.faa->lcl|NZ_CM001772.1_prot_WP_019385870.1_2884 [gene=A489_RS0116935] [protein=/inference=EXISTENCE: similar to AA sequence:RefSeq:WP_004957315.1] [protein_id=WP_019385870.1] [location=complement(3256241..3257341)]
AVENLUH13518-Chr1.faa->AVENLUH13518_01854 hypothetical protein	AVENLUH13518-Chr1.faa->AVENLUH13518_02400 Ribosome-recycling factor	AVENLUH13518-Chr1.faa->AVENLUH13518_00473 Riboflavin synthase	AVENLUH5627-Chr1.faa->AVENLUH5627_01424 Ribosome-recycling factor	AVENLUH5627-Chr1.faa->AVENLUH5627_00200 Homoserine dehydrogenase	AVENLUH7437-Chr1.faa->AVENLUH7437_02929 Ribosome-recycling factor	AVENLUH7437-Chr1.faa->AVENLUH7437_02842 hypothetical protein	AVENLUH8758-Chr1.faa->AVENLUH8758_01813 Phosphatidate cytidylyltransferase	AVENLUH8758-Chr1.faa->AVENLUH8758_00374 hypothetical protein	AVENRAG1.faa->gi|491017627|ref|WP_004879333.1| MULTISPECIES: histidine kinase [Acinetobacter]		AVENVEC3.faa->lcl|NZ_CM001772.1_prot_WP_019384377.1_923 [gene=A489_RS0106005] [protein=/inference=EXISTENCE: similar to AA sequence:RefSeq:WP_018679063.1] [protein_id=WP_019384377.1] [location=complement(1035727..1036836)]	AVENVEC3.faa->lcl|NZ_CM001772.1_prot_WP_019385871.1_2885 [gene=A489_RS0116940] [protein=/inference=EXISTENCE: similar to AA sequence:RefSeq:WP_019385871.1] [protein_id=WP_019385871.1] [location=3257499..3258947]
AVENLUH13518-Chr1.faa->AVENLUH13518_01855 RecT family protein	AVENLUH13518-Chr1.faa->AVENLUH13518_02401 Ditrans,polycis-undecaprenyl-diphosphate synthase ((2E,6E)-farnesyl-diphosphate specific)	AVENLUH13518-Chr1.faa->AVENLUH13518_00474 Glycerol uptake facilitator protein	AVENLUH5627-Chr1.faa->AVENLUH5627_01425 Ditrans,polycis-undecaprenyl-diphosphate synthase ((2E,6E)-farnesyl-diphosphate specific)	AVENLUH5627-Chr1.faa->AVENLUH5627_00201 Thiol:disulfide interchange protein DsbC precursor	AVENLUH7437-Chr1.faa->AVENLUH7437_02930 Ditrans,polycis-undecaprenyl-diphosphate synthase ((2E,6E)-farnesyl-diphosphate specific)	AVENLUH7437-Chr1.faa->AVENLUH7437_02843 Riboflavin synthase	AVENLUH8758-Chr1.faa->AVENLUH8758_01814 1-deoxy-D-xylulose 5-phosphate reductoisomerase	AVENLUH8758-Chr1.faa->AVENLUH8758_00375 Riboflavin synthase	AVENRAG1.faa->gi|491017628|ref|WP_004879334.1| MULTISPECIES: 30S ribosomal protein S12 methylthiotransferase [Acinetobacter]		AVENVEC3.faa->lcl|NZ_CM001772.1_prot_WP_019384378.1_924 [gene=rimO] [protein=/inference=EXISTENCE: similar to AA sequence:RefSeq:WP_004915625.1; catalyzes the methylthiolation of an aspartic acid residue>] [protein_id=WP_019384378.1] [location=1037165..1038508]	AVENVEC3.faa->lcl|NZ_CM001772.1_prot_WP_019385872.1_2886 [gene=A489_RS0116945] [protein=/inference=EXISTENCE: similar to AA sequence:RefSeq:WP_017196639.1] [protein_id=WP_019385872.1] [location=3258954..3259370]
AVENLUH13518-Chr1.faa->AVENLUH13518_01856 YqaJ-like viral recombinase domain protein	AVENLUH13518-Chr1.faa->AVENLUH13518_02402 Phosphatidate cytidylyltransferase	AVENLUH13518-Chr1.faa->AVENLUH13518_00475 Modification methylase FokI	AVENLUH5627-Chr1.faa->AVENLUH5627_01426 Phosphatidate cytidylyltransferase	AVENLUH5627-Chr1.faa->AVENLUH5627_00202 Tyrosine recombinase XerD	AVENLUH7437-Chr1.faa->AVENLUH7437_02931 Phosphatidate cytidylyltransferase	AVENLUH7437-Chr1.faa->AVENLUH7437_02844 Glycerol uptake facilitator protein	AVENLUH8758-Chr1.faa->AVENLUH8758_01815 Regulator of sigma-E protease RseP	AVENLUH8758-Chr1.faa->AVENLUH8758_00376 Glycerol uptake facilitator protein	AVENRAG1.faa->gi|491017630|ref|WP_004879336.1| uridylate kinase [Acinetobacter venetianus]		AVENVEC3.faa->lcl|NZ_CM001772.1_prot_WP_007482231.1_925 [gene=A489_RS0106015] [protein=/inference=EXISTENCE: similar to AA sequence:RefSeq:WP_004638988.1] [protein_id=WP_007482231.1] [location=1038573..1039301]	AVENVEC3.faa->lcl|NZ_CM001772.1_prot_WP_019385873.1_2887 [gene=A489_RS0116950] [protein=/inference=EXISTENCE: similar to AA sequence:RefSeq:WP_009508046.1] [protein_id=WP_019385873.1] [location=3259406..3260032]
AVENLUH13518-Chr1.faa->AVENLUH13518_01857 hypothetical protein	AVENLUH13518-Chr1.faa->AVENLUH13518_02403 1-deoxy-D-xylulose 5-phosphate reductoisomerase	AVENLUH13518-Chr1.faa->AVENLUH13518_00476 Riboflavin biosynthesis protein RibD	AVENLUH5627-Chr1.faa->AVENLUH5627_01427 1-deoxy-D-xylulose 5-phosphate reductoisomerase	AVENLUH5627-Chr1.faa->AVENLUH5627_00203 FeoA domain protein	AVENLUH7437-Chr1.faa->AVENLUH7437_02932 1-deoxy-D-xylulose 5-phosphate reductoisomerase	AVENLUH7437-Chr1.faa->AVENLUH7437_02845 Modification methylase FokI	AVENLUH8758-Chr1.faa->AVENLUH8758_01816 Outer membrane protein assembly factor BamA precursor	AVENLUH8758-Chr1.faa->AVENLUH8758_00377 Modification methylase FokI	AVENRAG1.faa->gi|491017632|ref|WP_004879338.1| ribosome-recycling factor [Acinetobacter venetianus]		AVENVEC3.faa->lcl|NZ_CM001772.1_prot_WP_007482228.1_926 [gene=A489_RS0106020] [protein=/inference=EXISTENCE: similar to AA sequence:SwissProt:B0VMU5.1] [protein_id=WP_007482228.1] [location=1039377..1039931]	AVENVEC3.faa->lcl|NZ_CM001772.1_prot_WP_007479787.1_2888 [gene=A489_RS0116955] [protein=/inference=EXISTENCE: similar to AA sequence:RefSeq:WP_005218744.1] [protein_id=WP_007479787.1] [location=complement(3260073..3260732)]
AVENLUH13518-Chr1.faa->AVENLUH13518_01858 hypothetical protein	AVENLUH13518-Chr1.faa->AVENLUH13518_02404 Regulator of sigma-E protease RseP	AVENLUH13518-Chr1.faa->AVENLUH13518_00477 Transcriptional repressor NrdR	AVENLUH5627-Chr1.faa->AVENLUH5627_01428 Regulator of sigma-E protease RseP	AVENLUH5627-Chr1.faa->AVENLUH5627_00204 Ferrous iron transport protein B	AVENLUH7437-Chr1.faa->AVENLUH7437_02933 Regulator of sigma-E protease RseP	AVENLUH7437-Chr1.faa->AVENLUH7437_02846 Riboflavin biosynthesis protein RibD	AVENLUH8758-Chr1.faa->AVENLUH8758_01817 Outer membrane protein (OmpH-like)	AVENLUH8758-Chr1.faa->AVENLUH8758_00378 Riboflavin biosynthesis protein RibD	AVENRAG1.faa->gi|491017633|ref|WP_004879339.1| undecaprenyl pyrophosphate synthase [Acinetobacter venetianus]		AVENVEC3.faa->lcl|NZ_CM001772.1_prot_WP_019384379.1_927 [gene=A489_RS0106025] [protein=/inference=EXISTENCE: similar to AA sequence:RefSeq:WP_004670968.1] [protein_id=WP_019384379.1] [location=1039936..1040685]	AVENVEC3.faa->lcl|NZ_CM001772.1_prot_WP_019385874.1_2889 [gene=A489_RS0116960] [protein=/inference=EXISTENCE: similar to AA sequence:RefSeq:WP_007479786.1; involved in the transport of glycerol into the cell] [protein_id=WP_019385874.1] [location=complement(3260892..3261734)]
AVENLUH13518-Chr1.faa->AVENLUH13518_01859 hypothetical protein	AVENLUH13518-Chr1.faa->AVENLUH13518_02405 Outer membrane protein assembly factor BamA precursor	AVENLUH13518-Chr1.faa->AVENLUH13518_00478 Ammonia channel precursor	AVENLUH5627-Chr1.faa->AVENLUH5627_01429 Outer membrane protein assembly factor BamA precursor	AVENLUH5627-Chr1.faa->AVENLUH5627_00205 hypothetical protein	AVENLUH7437-Chr1.faa->AVENLUH7437_02934 Outer membrane protein assembly factor BamA precursor	AVENLUH7437-Chr1.faa->AVENLUH7437_02847 Transcriptional repressor NrdR	AVENLUH8758-Chr1.faa->AVENLUH8758_01818 UDP-3-O-acylglucosamine N-acyltransferase	AVENLUH8758-Chr1.faa->AVENLUH8758_00379 Transcriptional repressor NrdR	AVENRAG1.faa->gi|491017634|ref|WP_004879340.1| MULTISPECIES: hypothetical protein [Acinetobacter]		AVENVEC3.faa->lcl|NZ_CM001772.1_prot_WP_019384380.1_928 [gene=A489_RS0106030] [protein=/inference=EXISTENCE: similar to AA sequence:RefSeq:WP_004915635.1] [protein_id=WP_019384380.1] [location=1040689..1041513]	AVENVEC3.faa->lcl|NZ_CM001772.1_prot_WP_004876328.1_2890 [gene=A489_RS0116965] [protein=/inference=EXISTENCE: similar to AA sequence:RefSeq:WP_004674254.1] [protein_id=WP_004876328.1] [location=complement(3262130..3263422)]
AVENLUH13518-Chr1.faa->AVENLUH13518_01860 hypothetical protein	AVENLUH13518-Chr1.faa->AVENLUH13518_02406 Outer membrane protein (OmpH-like)		AVENLUH5627-Chr1.faa->AVENLUH5627_01430 Outer membrane protein (OmpH-like)	AVENLUH5627-Chr1.faa->AVENLUH5627_00206 UDP-N-acetylmuramoylalanine--D-glutamate ligase	AVENLUH7437-Chr1.faa->AVENLUH7437_02935 Outer membrane protein (OmpH-like)	AVENLUH7437-Chr1.faa->AVENLUH7437_02848 Ammonia channel precursor	AVENLUH8758-Chr1.faa->AVENLUH8758_01819 3-hydroxyacyl-[acyl-carrier-protein] dehydratase FabZ	AVENLUH8758-Chr1.faa->AVENLUH8758_00380 Ammonia channel precursor	AVENRAG1.faa->gi|491017635|ref|WP_004879341.1| 1-deoxy-D-xylulose 5-phosphate reductoisomerase [Acinetobacter venetianus]		AVENVEC3.faa->lcl|NZ_CM001772.1_prot_WP_019384381.1_929 [gene=A489_RS0106035] [protein=/inference=EXISTENCE: similar to AA sequence:RefSeq:WP_007482223.1] [protein_id=WP_019384381.1] [location=1041514..1042710]	AVENVEC3.faa->lcl|NZ_CM001772.1_prot_WP_019385875.1_2891 [gene=A489_RS0116970] [protein=/inference=EXISTENCE: similar to AA sequence:RefSeq:WP_004773948.1] [protein_id=WP_019385875.1] [location=complement(3263419..3264519)]
AVENLUH13518-Chr1.faa->AVENLUH13518_01861 hypothetical protein	AVENLUH13518-Chr1.faa->AVENLUH13518_02407 UDP-3-O-acylglucosamine N-acyltransferase		AVENLUH5627-Chr1.faa->AVENLUH5627_01431 UDP-3-O-acylglucosamine N-acyltransferase	AVENLUH5627-Chr1.faa->AVENLUH5627_00207 Lipid II flippase FtsW	AVENLUH7437-Chr1.faa->AVENLUH7437_02936 UDP-3-O-acylglucosamine N-acyltransferase		AVENLUH8758-Chr1.faa->AVENLUH8758_01820 Acyl-[acyl-carrier-protein]--UDP-N-acetylglucosamine O-acyltransferase		AVENRAG1.faa->gi|491017636|ref|WP_004879342.1| RIP metalloprotease RseP [Acinetobacter venetianus]		AVENVEC3.faa->lcl|NZ_CM001772.1_prot_WP_019384382.1_930 [gene=A489_RS0106040] [protein=/inference=EXISTENCE: similar to AA sequence:RefSeq:WP_004653311.1] [protein_id=WP_019384382.1] [location=1042716..1044071]	AVENVEC3.faa->lcl|NZ_CM001772.1_prot_WP_004876323.1_2892 [gene=A489_RS0116975] [protein=/inference=EXISTENCE: similar to AA sequence:RefSeq:WP_005291251.1] [protein_id=WP_004876323.1] [location=complement(3264532..3264996)]
AVENLUH13518-Chr1.faa->AVENLUH13518_01862 hypothetical protein	AVENLUH13518-Chr1.faa->AVENLUH13518_02408 3-hydroxyacyl-[acyl-carrier-protein] dehydratase FabZ		AVENLUH5627-Chr1.faa->AVENLUH5627_01432 3-hydroxyacyl-[acyl-carrier-protein] dehydratase FabZ		AVENLUH7437-Chr1.faa->AVENLUH7437_02937 3-hydroxyacyl-[acyl-carrier-protein] dehydratase FabZ				AVENRAG1.faa->gi|491017641|ref|WP_004879347.1| outer membrane protein assembly complex, YaeT protein [Acinetobacter venetianus]		AVENVEC3.faa->lcl|NZ_CM001772.1_prot_WP_019384383.1_931 [gene=A489_RS0106045] [protein=/inference=EXISTENCE: similar to AA sequence:RefSeq:WP_019384383.1] [protein_id=WP_019384383.1] [location=1044104..1046653]	AVENVEC3.faa->lcl|NZ_CM001772.1_prot_WP_004876320.1_2893 [gene=A489_RS0116980] [protein=/inference=EXISTENCE: similar to AA sequence:RefSeq:WP_005200614.1] [protein_id=WP_004876320.1] [location=complement(3265120..3266526)]
AVENLUH13518-Chr1.faa->AVENLUH13518_01863 hypothetical protein	AVENLUH13518-Chr1.faa->AVENLUH13518_02409 Acyl-[acyl-carrier-protein]--UDP-N-acetylglucosamine O-acyltransferase		AVENLUH5627-Chr1.faa->AVENLUH5627_01433 Acyl-[acyl-carrier-protein]--UDP-N-acetylglucosamine O-acyltransferase		AVENLUH7437-Chr1.faa->AVENLUH7437_02938 Acyl-[acyl-carrier-protein]--UDP-N-acetylglucosamine O-acyltransferase				AVENRAG1.faa->gi|491017643|ref|WP_004879349.1| hypothetical protein [Acinetobacter venetianus]		AVENVEC3.faa->lcl|NZ_CM001772.1_prot_WP_019384384.1_932 [gene=A489_RS0106050] [protein=/inference=EXISTENCE: similar to AA sequence:RefSeq:WP_004915646.1] [protein_id=WP_019384384.1] [location=1046695..1047183]	AVENVEC3.faa->lcl|NZ_CM001772.1_prot_WP_000780326.1_2894 [gene=A489_RS0116985] [protein=/inference=EXISTENCE: similar to AA sequence:RefSeq:WP_005248434.1; indirectly regulates nitrogen metabolism; at high nitrogen>] [protein_id=WP_000780326.1] [location=complement(3266595..3266933)]
AVENLUH13518-Chr1.faa->AVENLUH13518_01864 D-alanyl-D-alanine carboxypeptidase DacA precursor									AVENRAG1.faa->gi|491017645|ref|WP_004879351.1| UDP-3-O-[3-hydroxymyristoyl] glucosamine N-acyltransferase [Acinetobacter venetianus]		AVENVEC3.faa->lcl|NZ_CM001772.1_prot_WP_019384385.1_933 [gene=A489_RS0106055] [protein=/inference=EXISTENCE: similar to AA sequence:RefSeq:WP_019384385.1] [protein_id=WP_019384385.1] [location=1047187..1048257]	AVENVEC3.faa->lcl|NZ_CM001772.1_prot_WP_004876316.1_2895 [gene=A489_RS0116990] [protein=/inference=EXISTENCE: similar to AA sequence:RefSeq:WP_004668184.1] [protein_id=WP_004876316.1] [location=3267209..3267436]
AVENLUH13518-Chr1.faa->AVENLUH13518_01865 Carnitine operon protein CaiE									AVENRAG1.faa->gi|491017647|ref|WP_004879353.1| MULTISPECIES: 3-hydroxyacyl-ACP dehydratase [Acinetobacter]		AVENVEC3.faa->lcl|NZ_CM001772.1_prot_WP_004879353.1_934 [gene=A489_RS0106060] [protein=/inference=EXISTENCE: similar to AA sequence:RefSeq:WP_018679052.1] [protein_id=WP_004879353.1] [location=1048264..1048749]	AVENVEC3.faa->lcl|NZ_CM001772.1_prot_WP_019385876.1_2896 [gene=A489_RS0116995] [protein=/inference=EXISTENCE: similar to AA sequence:RefSeq:WP_019385876.1] [protein_id=WP_019385876.1] [location=3267506..3268993]
AVENLUH13518-Chr1.faa->AVENLUH13518_01866 hypothetical protein									AVENRAG1.faa->gi|491017649|ref|WP_004879355.1| acyl-[acyl-carrier-protein]-UDP-N-acetylglucosamine O-acyltransferase [Acinetobacter venetianus]		AVENVEC3.faa->lcl|NZ_CM001772.1_prot_WP_019384386.1_935 [gene=A489_RS0106065] [protein=/inference=EXISTENCE: similar to AA sequence:RefSeq:WP_007482212.1; catalyzes the addition of (R)-3-hydroxytetradecanoyl to th>] [protein_id=WP_019384386.1] [location=1048746..1049534]
AVENLUH13518-Chr1.faa->AVENLUH13518_01867 Phosphatase NudJ									AVENRAG1.faa->gi|491017652|ref|WP_004879358.1| hypothetical protein [Acinetobacter venetianus]		AVENVEC3.faa->lcl|NZ_CM001772.1_prot_WP_004879358.1_936 [gene=A489_RS0106070] [protein=/inference=EXISTENCE: similar to AA sequence:RefSeq:WP_004879358.1] [protein_id=WP_004879358.1] [location=complement(1049578..1050510)]
AVENLUH13518-Chr1.faa->AVENLUH13518_01868 tRNA-specific 2-thiouridylase MnmA									AVENRAG1.faa->gi|491017653|ref|WP_004879359.1| alkane 1-monooxygenase [Acinetobacter venetianus]		AVENVEC3.faa->lcl|NZ_CM001772.1_prot_WP_019384387.1_937 [gene=A489_RS0106075] [protein=/inference=EXISTENCE: similar to AA sequence:RefSeq:WP_019384387.1] [protein_id=WP_019384387.1] [location=1050700..1051944]
AVENLUH13518-Chr1.faa->AVENLUH13518_01869 High frequency lysogenization protein HflD

## Sheet: XylS-AraC family
LUH13518	LUH5627	LUH7437	LUH8758	RAG1-T	VEC3
AVENLUH13518-Chr1.faa->AVENLUH13518_02397 Nitrogen regulation protein NR(II)	AVENLUH5627-Chr1.faa->AVENLUH5627_01421 Nitrogen regulation protein NR(II)	AVENLUH7437-Chr1.faa->AVENLUH7437_02926 Nitrogen regulation protein NR(II)	AVENLUH8758-Chr1.faa->AVENLUH8758_01808 Nitrogen regulation protein NR(II)	AVENRAG1.faa->gi|491017617|ref|WP_004879323.1| hypothetical protein [Acinetobacter venetianus]	AVENVEC3.faa->lcl|NZ_CM001772.1_prot_WP_007482236.1_921 [gene=A489_RS0105995] [protein=/inference=EXISTENCE: similar to AA sequence:RefSeq:WP_004879323.1] [protein_id=WP_007482236.1] [location=complement(1033454..1034095)]
AVENLUH13518-Chr1.faa->AVENLUH13518_02398 Ribosomal protein S12 methylthiotransferase RimO	AVENLUH5627-Chr1.faa->AVENLUH5627_01422 Ribosomal protein S12 methylthiotransferase RimO	AVENLUH7437-Chr1.faa->AVENLUH7437_02927 Ribosomal protein S12 methylthiotransferase RimO	AVENLUH8758-Chr1.faa->AVENLUH8758_01809 Ribosomal protein S12 methylthiotransferase RimO	AVENRAG1.faa->gi|491017625|ref|WP_004879331.1| nitrogen regulation protein NR(I) [Acinetobacter venetianus]	AVENVEC3.faa->lcl|NZ_CM001772.1_prot_WP_007482233.1_922 [gene=glnG] [protein=/inference=EXISTENCE: similar to AA sequence:RefSeq:WP_005216038.1; response regulator of a two-component regulatory system in>] [protein_id=WP_007482233.1] [location=complement(1034244..1035740)]
AVENLUH13518-Chr1.faa->AVENLUH13518_02399 Uridylate kinase	AVENLUH5627-Chr1.faa->AVENLUH5627_01423 Uridylate kinase	AVENLUH7437-Chr1.faa->AVENLUH7437_02928 Uridylate kinase	AVENLUH8758-Chr1.faa->AVENLUH8758_01810 Uridylate kinase	AVENRAG1.faa->gi|491017627|ref|WP_004879333.1| MULTISPECIES: histidine kinase [Acinetobacter]	AVENVEC3.faa->lcl|NZ_CM001772.1_prot_WP_019384377.1_923 [gene=A489_RS0106005] [protein=/inference=EXISTENCE: similar to AA sequence:RefSeq:WP_018679063.1] [protein_id=WP_019384377.1] [location=complement(1035727..1036836)]
AVENLUH13518-Chr1.faa->AVENLUH13518_02400 Ribosome-recycling factor	AVENLUH5627-Chr1.faa->AVENLUH5627_01424 Ribosome-recycling factor	AVENLUH7437-Chr1.faa->AVENLUH7437_02929 Ribosome-recycling factor	AVENLUH8758-Chr1.faa->AVENLUH8758_01811 Ribosome-recycling factor	AVENRAG1.faa->gi|491017628|ref|WP_004879334.1| MULTISPECIES: 30S ribosomal protein S12 methylthiotransferase [Acinetobacter]	AVENVEC3.faa->lcl|NZ_CM001772.1_prot_WP_019384378.1_924 [gene=rimO] [protein=/inference=EXISTENCE: similar to AA sequence:RefSeq:WP_004915625.1; catalyzes the methylthiolation of an aspartic acid residue>] [protein_id=WP_019384378.1] [location=1037165..1038508]
AVENLUH13518-Chr1.faa->AVENLUH13518_02401 Ditrans,polycis-undecaprenyl-diphosphate synthase ((2E,6E)-farnesyl-diphosphate specific)	AVENLUH5627-Chr1.faa->AVENLUH5627_01425 Ditrans,polycis-undecaprenyl-diphosphate synthase ((2E,6E)-farnesyl-diphosphate specific)	AVENLUH7437-Chr1.faa->AVENLUH7437_02930 Ditrans,polycis-undecaprenyl-diphosphate synthase ((2E,6E)-farnesyl-diphosphate specific)	AVENLUH8758-Chr1.faa->AVENLUH8758_01812 Ditrans,polycis-undecaprenyl-diphosphate synthase ((2E,6E)-farnesyl-diphosphate specific)	AVENRAG1.faa->gi|491017630|ref|WP_004879336.1| uridylate kinase [Acinetobacter venetianus]	AVENVEC3.faa->lcl|NZ_CM001772.1_prot_WP_007482231.1_925 [gene=A489_RS0106015] [protein=/inference=EXISTENCE: similar to AA sequence:RefSeq:WP_004638988.1] [protein_id=WP_007482231.1] [location=1038573..1039301]
AVENLUH13518-Chr1.faa->AVENLUH13518_02402 Phosphatidate cytidylyltransferase	AVENLUH5627-Chr1.faa->AVENLUH5627_01426 Phosphatidate cytidylyltransferase	AVENLUH7437-Chr1.faa->AVENLUH7437_02931 Phosphatidate cytidylyltransferase	AVENLUH8758-Chr1.faa->AVENLUH8758_01813 Phosphatidate cytidylyltransferase	AVENRAG1.faa->gi|491017632|ref|WP_004879338.1| ribosome-recycling factor [Acinetobacter venetianus]	AVENVEC3.faa->lcl|NZ_CM001772.1_prot_WP_007482228.1_926 [gene=A489_RS0106020] [protein=/inference=EXISTENCE: similar to AA sequence:SwissProt:B0VMU5.1] [protein_id=WP_007482228.1] [location=1039377..1039931]
AVENLUH13518-Chr1.faa->AVENLUH13518_02403 1-deoxy-D-xylulose 5-phosphate reductoisomerase	AVENLUH5627-Chr1.faa->AVENLUH5627_01427 1-deoxy-D-xylulose 5-phosphate reductoisomerase	AVENLUH7437-Chr1.faa->AVENLUH7437_02932 1-deoxy-D-xylulose 5-phosphate reductoisomerase	AVENLUH8758-Chr1.faa->AVENLUH8758_01814 1-deoxy-D-xylulose 5-phosphate reductoisomerase	AVENRAG1.faa->gi|491017633|ref|WP_004879339.1| undecaprenyl pyrophosphate synthase [Acinetobacter venetianus]	AVENVEC3.faa->lcl|NZ_CM001772.1_prot_WP_019384379.1_927 [gene=A489_RS0106025] [protein=/inference=EXISTENCE: similar to AA sequence:RefSeq:WP_004670968.1] [protein_id=WP_019384379.1] [location=1039936..1040685]
AVENLUH13518-Chr1.faa->AVENLUH13518_02404 Regulator of sigma-E protease RseP	AVENLUH5627-Chr1.faa->AVENLUH5627_01428 Regulator of sigma-E protease RseP	AVENLUH7437-Chr1.faa->AVENLUH7437_02933 Regulator of sigma-E protease RseP	AVENLUH8758-Chr1.faa->AVENLUH8758_01815 Regulator of sigma-E protease RseP	AVENRAG1.faa->gi|491017634|ref|WP_004879340.1| MULTISPECIES: hypothetical protein [Acinetobacter]	AVENVEC3.faa->lcl|NZ_CM001772.1_prot_WP_019384380.1_928 [gene=A489_RS0106030] [protein=/inference=EXISTENCE: similar to AA sequence:RefSeq:WP_004915635.1] [protein_id=WP_019384380.1] [location=1040689..1041513]
AVENLUH13518-Chr1.faa->AVENLUH13518_02405 Outer membrane protein assembly factor BamA precursor	AVENLUH5627-Chr1.faa->AVENLUH5627_01429 Outer membrane protein assembly factor BamA precursor	AVENLUH7437-Chr1.faa->AVENLUH7437_02934 Outer membrane protein assembly factor BamA precursor	AVENLUH8758-Chr1.faa->AVENLUH8758_01816 Outer membrane protein assembly factor BamA precursor	AVENRAG1.faa->gi|491017635|ref|WP_004879341.1| 1-deoxy-D-xylulose 5-phosphate reductoisomerase [Acinetobacter venetianus]	AVENVEC3.faa->lcl|NZ_CM001772.1_prot_WP_019384381.1_929 [gene=A489_RS0106035] [protein=/inference=EXISTENCE: similar to AA sequence:RefSeq:WP_007482223.1] [protein_id=WP_019384381.1] [location=1041514..1042710]
AVENLUH13518-Chr1.faa->AVENLUH13518_02406 Outer membrane protein (OmpH-like)	AVENLUH5627-Chr1.faa->AVENLUH5627_01430 Outer membrane protein (OmpH-like)	AVENLUH7437-Chr1.faa->AVENLUH7437_02935 Outer membrane protein (OmpH-like)	AVENLUH8758-Chr1.faa->AVENLUH8758_01817 Outer membrane protein (OmpH-like)	AVENRAG1.faa->gi|491017636|ref|WP_004879342.1| RIP metalloprotease RseP [Acinetobacter venetianus]	AVENVEC3.faa->lcl|NZ_CM001772.1_prot_WP_019384382.1_930 [gene=A489_RS0106040] [protein=/inference=EXISTENCE: similar to AA sequence:RefSeq:WP_004653311.1] [protein_id=WP_019384382.1] [location=1042716..1044071]
AVENLUH13518-Chr1.faa->AVENLUH13518_02407 UDP-3-O-acylglucosamine N-acyltransferase	AVENLUH5627-Chr1.faa->AVENLUH5627_01431 UDP-3-O-acylglucosamine N-acyltransferase	AVENLUH7437-Chr1.faa->AVENLUH7437_02936 UDP-3-O-acylglucosamine N-acyltransferase	AVENLUH8758-Chr1.faa->AVENLUH8758_01818 UDP-3-O-acylglucosamine N-acyltransferase	AVENRAG1.faa->gi|491017641|ref|WP_004879347.1| outer membrane protein assembly complex, YaeT protein [Acinetobacter venetianus]	AVENVEC3.faa->lcl|NZ_CM001772.1_prot_WP_019384383.1_931 [gene=A489_RS0106045] [protein=/inference=EXISTENCE: similar to AA sequence:RefSeq:WP_019384383.1] [protein_id=WP_019384383.1] [location=1044104..1046653]
AVENLUH13518-Chr1.faa->AVENLUH13518_02408 3-hydroxyacyl-[acyl-carrier-protein] dehydratase FabZ	AVENLUH5627-Chr1.faa->AVENLUH5627_01432 3-hydroxyacyl-[acyl-carrier-protein] dehydratase FabZ	AVENLUH7437-Chr1.faa->AVENLUH7437_02937 3-hydroxyacyl-[acyl-carrier-protein] dehydratase FabZ	AVENLUH8758-Chr1.faa->AVENLUH8758_01819 3-hydroxyacyl-[acyl-carrier-protein] dehydratase FabZ	AVENRAG1.faa->gi|491017643|ref|WP_004879349.1| hypothetical protein [Acinetobacter venetianus]	AVENVEC3.faa->lcl|NZ_CM001772.1_prot_WP_019384384.1_932 [gene=A489_RS0106050] [protein=/inference=EXISTENCE: similar to AA sequence:RefSeq:WP_004915646.1] [protein_id=WP_019384384.1] [location=1046695..1047183]
AVENLUH13518-Chr1.faa->AVENLUH13518_02409 Acyl-[acyl-carrier-protein]--UDP-N-acetylglucosamine O-acyltransferase	AVENLUH5627-Chr1.faa->AVENLUH5627_01433 Acyl-[acyl-carrier-protein]--UDP-N-acetylglucosamine O-acyltransferase	AVENLUH7437-Chr1.faa->AVENLUH7437_02938 Acyl-[acyl-carrier-protein]--UDP-N-acetylglucosamine O-acyltransferase	AVENLUH8758-Chr1.faa->AVENLUH8758_01820 Acyl-[acyl-carrier-protein]--UDP-N-acetylglucosamine O-acyltransferase	AVENRAG1.faa->gi|491017645|ref|WP_004879351.1| UDP-3-O-[3-hydroxymyristoyl] glucosamine N-acyltransferase [Acinetobacter venetianus]	AVENVEC3.faa->lcl|NZ_CM001772.1_prot_WP_019384385.1_933 [gene=A489_RS0106055] [protein=/inference=EXISTENCE: similar to AA sequence:RefSeq:WP_019384385.1] [protein_id=WP_019384385.1] [location=1047187..1048257]
AVENLUH13518-Chr1.faa:>AVENLUH13518_02410 Exoenzyme S synthesis regulatory protein ExsA	AVENLUH5627-Chr1.faa:>AVENLUH5627_01434 Exoenzyme S synthesis regulatory protein ExsA	AVENLUH7437-Chr1.faa:>AVENLUH7437_02939 Exoenzyme S synthesis regulatory protein ExsA	AVENLUH8758-Chr1.faa:>AVENLUH8758_01821 Exoenzyme S synthesis regulatory protein ExsA	AVENRAG1.faa->gi|491017647|ref|WP_004879353.1| MULTISPECIES: 3-hydroxyacyl-ACP dehydratase [Acinetobacter]	AVENVEC3.faa->lcl|NZ_CM001772.1_prot_WP_004879353.1_934 [gene=A489_RS0106060] [protein=/inference=EXISTENCE: similar to AA sequence:RefSeq:WP_018679052.1] [protein_id=WP_004879353.1] [location=1048264..1048749]
AVENLUH13518-Chr1.faa->AVENLUH13518_02411 Alkane 1-monooxygenase	AVENLUH5627-Chr1.faa->AVENLUH5627_01435 Alkane 1-monooxygenase	AVENLUH7437-Chr1.faa->AVENLUH7437_02940 Alkane 1-monooxygenase	AVENLUH8758-Chr1.faa->AVENLUH8758_01822 Alkane 1-monooxygenase	AVENRAG1.faa->gi|491017649|ref|WP_004879355.1| acyl-[acyl-carrier-protein]-UDP-N-acetylglucosamine O-acyltransferase [Acinetobacter venetianus]	AVENVEC3.faa->lcl|NZ_CM001772.1_prot_WP_019384386.1_935 [gene=A489_RS0106065] [protein=/inference=EXISTENCE: similar to AA sequence:RefSeq:WP_007482212.1; catalyzes the addition of (R)-3-hydroxytetradecanoyl to th>] [protein_id=WP_019384386.1] [location=1048746..1049534]
AVENLUH13518-Chr1.faa->AVENLUH13518_02412 Glutathione reductase	AVENLUH5627-Chr1.faa->AVENLUH5627_01436 Glutathione reductase	AVENLUH7437-Chr1.faa->AVENLUH7437_02941 Glutathione reductase	AVENLUH8758-Chr1.faa->AVENLUH8758_01823 Glutathione reductase	AVENRAG1.faa:>gi|491017652|ref|WP_004879358.1| hypothetical protein [Acinetobacter venetianus]	AVENVEC3.faa:>lcl|NZ_CM001772.1_prot_WP_004879358.1_936 [gene=A489_RS0106070] [protein=/inference=EXISTENCE: similar to AA sequence:RefSeq:WP_004879358.1] [protein_id=WP_004879358.1] [location=complement(1049578..1050510)]
AVENLUH13518-Chr1.faa->AVENLUH13518_02413 Acryloyl-CoA reductase (NADH)	AVENLUH5627-Chr1.faa->AVENLUH5627_01437 Acryloyl-CoA reductase (NADH)	AVENLUH7437-Chr1.faa->AVENLUH7437_02942 Acryloyl-CoA reductase (NADH)	AVENLUH8758-Chr1.faa->AVENLUH8758_01824 Acryloyl-CoA reductase (NADH)	AVENRAG1.faa->gi|491017653|ref|WP_004879359.1| alkane 1-monooxygenase [Acinetobacter venetianus]	AVENVEC3.faa->lcl|NZ_CM001772.1_prot_WP_019384387.1_937 [gene=A489_RS0106075] [protein=/inference=EXISTENCE: similar to AA sequence:RefSeq:WP_019384387.1] [protein_id=WP_019384387.1] [location=1050700..1051944]
AVENLUH13518-Chr1.faa->AVENLUH13518_02414 Acyl-CoA dehydrogenase	AVENLUH5627-Chr1.faa->AVENLUH5627_01438 Acyl-CoA dehydrogenase	AVENLUH7437-Chr1.faa->AVENLUH7437_02943 Acyl-CoA dehydrogenase	AVENLUH8758-Chr1.faa->AVENLUH8758_01825 Acyl-CoA dehydrogenase	AVENRAG1.faa->gi|491017654|ref|WP_004879360.1| glutathione reductase [Acinetobacter venetianus]	AVENVEC3.faa->lcl|NZ_CM001772.1_prot_WP_019384388.1_938 [gene=A489_RS0106080] [protein=/inference=EXISTENCE: similar to AA sequence:RefSeq:WP_004879360.1; catalyzes the reduction of 2 glutathione to glutathione di>] [protein_id=WP_019384388.1] [location=1052106..1053458]
AVENLUH13518-Chr1.faa->AVENLUH13518_02415 putative protein kinase UbiB	AVENLUH5627-Chr1.faa->AVENLUH5627_01439 putative protein kinase UbiB	AVENLUH7437-Chr1.faa->AVENLUH7437_02944 putative protein kinase UbiB	AVENLUH8758-Chr1.faa->AVENLUH8758_01826 hypothetical protein	AVENRAG1.faa->gi|491017656|ref|WP_004879362.1| hypothetical protein [Acinetobacter venetianus]	AVENVEC3.faa->lcl|NZ_CM001772.1_prot_WP_007483364.1_939 [gene=A489_RS0106085] [protein=/inference=EXISTENCE: similar to AA sequence:RefSeq:WP_005047405.1] [protein_id=WP_007483364.1] [location=complement(1053529..1054728)]
AVENLUH13518-Chr1.faa->AVENLUH13518_02416 hypothetical protein	AVENLUH5627-Chr1.faa->AVENLUH5627_01440 hypothetical protein	AVENLUH7437-Chr1.faa->AVENLUH7437_02945 hypothetical protein	AVENLUH8758-Chr1.faa->AVENLUH8758_01827 putative protein kinase UbiB	AVENRAG1.faa->gi|491017657|ref|WP_004879363.1| hypothetical protein [Acinetobacter venetianus]	AVENVEC3.faa->lcl|NZ_CM001772.1_prot_WP_019384389.1_940 [gene=A489_RS0106090] [protein=/inference=EXISTENCE: similar to AA sequence:RefSeq:WP_008941459.1] [protein_id=WP_019384389.1] [location=complement(1054751..1056046)]
AVENLUH13518-Chr1.faa->AVENLUH13518_02417 Cys-tRNA(Pro)/Cys-tRNA(Cys) deacylase YbaK	AVENLUH5627-Chr1.faa->AVENLUH5627_01441 Cys-tRNA(Pro)/Cys-tRNA(Cys) deacylase YbaK	AVENLUH7437-Chr1.faa->AVENLUH7437_02946 Cys-tRNA(Pro)/Cys-tRNA(Cys) deacylase YbaK	AVENLUH8758-Chr1.faa->AVENLUH8758_01828 N5-carboxyaminoimidazole ribonucleotide synthase	AVENRAG1.faa->gi|657613872|ref|WP_029424905.1| membrane protein, partial [Acinetobacter venetianus]	AVENVEC3.faa->lcl|NZ_CM001772.1_prot_WP_004879365.1_941 [gene=A489_RS0106095] [protein=/inference=EXISTENCE: similar to AA sequence:RefSeq:WP_005053905.1] [protein_id=WP_004879365.1] [location=complement(1056273..1057646)]
AVENLUH13518-Chr1.faa->AVENLUH13518_02418 N(2)-citryl-N(6)-acetyl-N(6)-hydroxylysine synthase	AVENLUH5627-Chr1.faa->AVENLUH5627_01442 hypothetical protein	AVENLUH7437-Chr1.faa->AVENLUH7437_02947 N(2)-citryl-N(6)-acetyl-N(6)-hydroxylysine synthase	AVENLUH8758-Chr1.faa->AVENLUH8758_01829 N5-carboxyaminoimidazole ribonucleotide mutase	AVENRAG1.faa->gi|515764349|ref|WP_017196949.1| hypothetical protein [Acinetobacter venetianus]	AVENVEC3.faa->lcl|NZ_CM001772.1_prot_WP_004879367.1_942 [gene=A489_RS0106100] [protein=/inference=EXISTENCE: similar to AA sequence:RefSeq:WP_019384390.1] [protein_id=WP_004879367.1] [location=complement(1057840..1058145)]
AVENLUH13518-Chr1.faa->AVENLUH13518_02419 L-lysine N6-monooxygenase	AVENLUH5627-Chr1.faa->AVENLUH5627_01443 50S ribosomal protein L7/L12	AVENLUH7437-Chr1.faa->AVENLUH7437_02948 L-lysine N6-monooxygenase	AVENLUH8758-Chr1.faa->AVENLUH8758_01830 hypothetical protein	AVENRAG1.faa->gi|515764350|ref|WP_017196950.1| small protein A (tmRNA-binding), partial [Acinetobacter venetianus]	AVENVEC3.faa->lcl|NZ_CM001772.1_prot_WP_019384391.1_943 [gene=A489_RS0106105] [protein=/inference=EXISTENCE: similar to AA sequence:RefSeq:WP_007483359.1] [protein_id=WP_019384391.1] [location=1058314..1058781]
AVENLUH13518-Chr1.faa->AVENLUH13518_02420 putative multidrug resistance protein EmrY	AVENLUH5627-Chr1.faa->AVENLUH5627_01444 Magnesium and cobalt efflux protein CorC	AVENLUH7437-Chr1.faa->AVENLUH7437_02949 Multidrug export protein EmrB	AVENLUH8758-Chr1.faa->AVENLUH8758_01831 UDP-N-acetylmuramate:L-alanyl-gamma-D-glutamyl-meso-diaminopimelate ligase	AVENRAG1.faa->gi|515764351|ref|WP_017196951.1| small protein A (tmRNA-binding), partial [Acinetobacter venetianus]	AVENVEC3.faa->lcl|NZ_CM001772.1_prot_WP_019384392.1_944 [gene=A489_RS0106110] [protein=/inference=EXISTENCE: similar to AA sequence:RefSeq:WP_018679037.1] [protein_id=WP_019384392.1] [location=1059105..1060889]
AVENLUH13518-Chr1.faa->AVENLUH13518_02421 Aerobactin synthase	AVENLUH5627-Chr1.faa->AVENLUH5627_01445 HTH-type transcriptional regulator SyrM 1	AVENLUH7437-Chr1.faa->AVENLUH7437_02950 Aerobactin synthase	AVENLUH8758-Chr1.faa->AVENLUH8758_01832 putative oxidoreductase	AVENRAG1.faa->gi|491019146|ref|WP_004880852.1| MULTISPECIES: hypothetical protein [Acinetobacter]	AVENVEC3.faa->lcl|NZ_CM001772.1_prot_WP_019384393.1_945 [gene=A489_RS0106115] [protein=/inference=EXISTENCE: similar to AA sequence:RefSeq:WP_019384393.1] [protein_id=WP_019384393.1] [location=1060882..1062315]
AVENLUH13518-Chr1.faa->AVENLUH13518_02422 Aerobactin synthase	AVENLUH5627-Chr1.faa->AVENLUH5627_01446 Isocitrate lyase	AVENLUH7437-Chr1.faa->AVENLUH7437_02951 Aerobactin synthase	AVENLUH8758-Chr1.faa->AVENLUH8758_01833 Histidine phosphatase superfamily (branch 1)	AVENRAG1.faa->gi|491019145|ref|WP_004880851.1| hypothetical protein [Acinetobacter venetianus]	AVENVEC3.faa->lcl|NZ_CM001772.1_prot_WP_019384394.1_946 [gene=A489_RS0106120] [protein=/inference=EXISTENCE: similar to AA sequence:RefSeq:WP_007483354.1] [protein_id=WP_019384394.1] [location=1062336..1063763]
	AVENLUH5627-Chr1.faa->AVENLUH5627_01447 Lipoprotein NlpE precursor		AVENLUH8758-Chr1.faa->AVENLUH8758_01834 Phosphotransferase enzyme family protein	AVENRAG1.faa->gi|515764352|ref|WP_017196952.1| ATPase [Acinetobacter venetianus]	AVENVEC3.faa->lcl|NZ_CM001772.1_prot_WP_019384395.1_947 [gene=A489_RS0106125] [protein=/inference=EXISTENCE: similar to AA sequence:RefSeq:WP_004772056.1] [protein_id=WP_019384395.1] [location=1063782..1065623]
	AVENLUH5627-Chr1.faa->AVENLUH5627_01448 Glycerophosphoryl diester phosphodiesterase precursor		AVENLUH8758-Chr1.faa->AVENLUH8758_01835 (R)-benzylsuccinyl-CoA dehydrogenase	AVENRAG1.faa->gi|491019143|ref|WP_004880849.1| hypothetical protein [Acinetobacter venetianus]	AVENVEC3.faa->lcl|NZ_CM001772.1_prot_WP_019384396.1_948 [gene=A489_RS0106130] [protein=/inference=EXISTENCE: similar to AA sequence:RefSeq:WP_019384396.1] [protein_id=WP_019384396.1] [location=1065632..1067545]
					AVENVEC3.faa->lcl|NZ_CM001772.1_prot_WP_019384397.1_949 [gene=A489_RS0106135] [protein=/inference=EXISTENCE: similar to AA sequence:RefSeq:WP_019384397.1] [protein_id=WP_019384397.1] [location=1067555..1068304]

## Sheet:  transcription regulator - Acinetobacter sp. M-1
LUH13518	LUH5627	LUH7437	LUH8758	RAG1-T	VEC3
AVENLUH13518-Chr1.faa->AVENLUH13518_02605 hypothetical protein	AVENLUH5627-Chr1.faa->AVENLUH5627_02563 Long-chain-fatty-acid--CoA ligase FadD17	AVENLUH7437-Chr1.faa->AVENLUH7437_02858 tRNA (guanine-N(7)-)-methyltransferase	AVENLUH8758-Chr1.faa->AVENLUH8758_02229 hypothetical protein	AVENRAG1.faa->gi|491018619|ref|WP_004880325.1| hypothetical protein [Acinetobacter venetianus]	AVENVEC3.faa->lcl|NZ_CM001772.1_prot_WP_019384647.1_1259 [gene=A489_RS0107820] [protein=/inference=EXISTENCE: similar to AA sequence:RefSeq:WP_016651599.1] [protein_id=WP_019384647.1] [location=1406959..1408527]
AVENLUH13518-Chr1.faa->AVENLUH13518_02610 hypothetical protein	AVENLUH5627-Chr1.faa->AVENLUH5627_02566 Sensor protein QseC	AVENLUH7437-Chr1.faa->AVENLUH7437_02859 L-aspartate dehydrogenase	AVENLUH8758-Chr1.faa->AVENLUH8758_02230 hypothetical protein	AVENRAG1.faa->gi|491018621|ref|WP_004880327.1| hypothetical protein [Acinetobacter venetianus]	AVENVEC3.faa->lcl|NZ_CM001772.1_prot_WP_019384648.1_1260 [gene=A489_RS0107825] [protein=/inference=EXISTENCE: similar to AA sequence:RefSeq:WP_019384648.1] [protein_id=WP_019384648.1] [location=1408527..1409726]
AVENLUH13518-Chr1.faa->AVENLUH13518_02611 TelA-like protein	AVENLUH5627-Chr1.faa->AVENLUH5627_02567 Transcriptional regulatory protein QseB	AVENLUH7437-Chr1.faa->AVENLUH7437_02860 hypothetical protein	AVENLUH8758-Chr1.faa->AVENLUH8758_02231 hypothetical protein	AVENRAG1.faa->gi|491018623|ref|WP_004880329.1| hypothetical protein [Acinetobacter venetianus]	AVENVEC3.faa->lcl|NZ_CM001772.1_prot_WP_019384649.1_1261 [gene=A489_RS0107830] [protein=/inference=EXISTENCE: similar to AA sequence:RefSeq:WP_013031827.1] [protein_id=WP_019384649.1] [location=1409736..1411388]
AVENLUH13518-Chr1.faa->AVENLUH13518_02612 hypothetical protein	AVENLUH5627-Chr1.faa->AVENLUH5627_02568 Thiamine biosynthesis lipoprotein ApbE precursor	AVENLUH7437-Chr1.faa->AVENLUH7437_02861 Dihydroorotase	AVENLUH8758-Chr1.faa->AVENLUH8758_02232 hypothetical protein	AVENRAG1.faa->gi|491018625|ref|WP_004880331.1| hypothetical protein [Acinetobacter venetianus]	AVENVEC3.faa->lcl|NZ_CM001772.1_prot_WP_019384650.1_1262 [gene=A489_RS0107835] [protein=/inference=EXISTENCE: similar to AA sequence:RefSeq:WP_005157402.1] [protein_id=WP_019384650.1] [location=1411517..1414393]
AVENLUH13518-Chr1.faa->AVENLUH13518_02613 Thioesterase superfamily protein	AVENLUH5627-Chr1.faa->AVENLUH5627_02569 hypothetical protein	AVENLUH7437-Chr1.faa->AVENLUH7437_02862 Aspartate carbamoyltransferase	AVENLUH8758-Chr1.faa->AVENLUH8758_02233 Rhomboid family protein	AVENRAG1.faa->gi|491018627|ref|WP_004880333.1| hypothetical protein [Acinetobacter venetianus]	AVENVEC3.faa->lcl|NZ_CM001772.1_prot_WP_019384651.1_1263 [gene=A489_RS0107840] [protein=/inference=EXISTENCE: similar to AA sequence:RefSeq:WP_005157385.1] [protein_id=WP_019384651.1] [location=complement(1414411..1415535)]
AVENLUH13518-Chr1.faa->AVENLUH13518_02614 Fatty acid desaturase	AVENLUH5627-Chr1.faa->AVENLUH5627_02570 hypothetical protein	AVENLUH7437-Chr1.faa->AVENLUH7437_02863 hypothetical protein	AVENLUH8758-Chr1.faa->AVENLUH8758_02234 DctM-like transporters	AVENRAG1.faa->gi|491018628|ref|WP_004880334.1| hypothetical protein [Acinetobacter venetianus]	AVENVEC3.faa->lcl|NZ_CM001772.1_prot_WP_019384652.1_1264 [gene=A489_RS0107845] [protein=/inference=EXISTENCE: similar to AA sequence:RefSeq:WP_019384652.1] [protein_id=WP_019384652.1] [location=1415822..1416193]
AVENLUH13518-Chr1.faa->AVENLUH13518_02615 hypothetical protein	AVENLUH5627-Chr1.faa->AVENLUH5627_02571 Thiol-disulfide oxidoreductase ResA	AVENLUH7437-Chr1.faa->AVENLUH7437_02864 Ribosomal RNA large subunit methyltransferase K/L	AVENLUH8758-Chr1.faa->AVENLUH8758_02235 hypothetical protein	AVENRAG1.faa->gi|491018631|ref|WP_004880337.1| hypothetical protein [Acinetobacter venetianus]	AVENVEC3.faa->lcl|NZ_CM001772.1_prot_WP_019384653.1_1265 [gene=A489_RS0107855] [protein=/inference=EXISTENCE: similar to AA sequence:RefSeq:WP_019384653.1] [protein_id=WP_019384653.1] [location=complement(1417642..1418877)]
AVENLUH13518-Chr1.faa->AVENLUH13518_02616 Undecaprenyl-diphosphatase	AVENLUH5627-Chr1.faa->AVENLUH5627_02572 Thiol:disulfide interchange protein DsbD precursor	AVENLUH7437-Chr1.faa->AVENLUH7437_02865 hypothetical protein	AVENLUH8758-Chr1.faa->AVENLUH8758_02236 Riboflavin transporter	AVENRAG1.faa->gi|491018632|ref|WP_004880338.1| hypothetical protein [Acinetobacter venetianus]	AVENVEC3.faa->lcl|NZ_CM001772.1_prot_WP_004654068.1_1266 [gene=A489_RS0107860] [protein=/inference=EXISTENCE: similar to AA sequence:RefSeq:WP_004880173.1] [protein_id=WP_004654068.1] [location=complement(1419067..1419783)]
AVENLUH13518-Chr1.faa->AVENLUH13518_02617 Protease HtpX	AVENLUH5627-Chr1.faa->AVENLUH5627_02573 Ferrous-iron efflux pump FieF	AVENLUH7437-Chr1.faa->AVENLUH7437_02866 Chaperone protein ClpB	AVENLUH8758-Chr1.faa->AVENLUH8758_02237 Urease operon transcriptional activator	AVENRAG1.faa->gi|491018635|ref|WP_004880341.1| hypothetical protein [Acinetobacter venetianus]	AVENVEC3.faa->lcl|NZ_CM001772.1_prot_WP_026094112.1_1267 [gene=A489_RS0107865] [protein=/inference=EXISTENCE: similar to AA sequence:RefSeq:WP_007482807.1] [protein_id=WP_026094112.1] [location=1419968..1422406]
AVENLUH13518-Chr1.faa->AVENLUH13518_02618 Amidophosphoribosyltransferase	AVENLUH5627-Chr1.faa->AVENLUH5627_02574 hypothetical protein	AVENLUH7437-Chr1.faa->AVENLUH7437_02867 Integrase core domain protein	AVENLUH8758-Chr1.faa->AVENLUH8758_02238 aromatic amino acid exporter	AVENRAG1.faa->gi|491018636|ref|WP_004880342.1| TIGR01244 family protein [Acinetobacter venetianus]	AVENVEC3.faa->lcl|NZ_CM001772.1_prot_WP_019384655.1_1268 [gene=A489_RS0107870] [protein=/inference=EXISTENCE: similar to AA sequence:RefSeq:WP_004915125.1] [protein_id=WP_019384655.1] [location=1422619..1423230]
AVENLUH13518-Chr1.faa->AVENLUH13518_02619 colicin V production protein	AVENLUH5627-Chr1.faa->AVENLUH5627_02575 hypothetical protein	AVENLUH7437-Chr1.faa->AVENLUH7437_02868 Transposase	AVENLUH8758-Chr1.faa->AVENLUH8758_02239 hypothetical protein	AVENRAG1.faa->gi|491018642|ref|WP_004880348.1| hypothetical protein [Acinetobacter venetianus]	AVENVEC3.faa->lcl|NZ_CM001772.1_prot_WP_004880170.1_1269 [gene=A489_RS0107875] [protein=/inference=EXISTENCE: similar to AA sequence:RefSeq:WP_018678896.1] [protein_id=WP_004880170.1] [location=complement(1423291..1423635)]
AVENLUH13518-Chr1.faa->AVENLUH13518_02620 Dihydroorotate dehydrogenase (quinone)	AVENLUH5627-Chr1.faa->AVENLUH5627_02576 NADH pyrophosphatase	AVENLUH7437-Chr1.faa->AVENLUH7437_02869 hypothetical protein	AVENLUH8758-Chr1.faa->AVENLUH8758_02240 hypothetical protein	AVENRAG1.faa->gi|491018643|ref|WP_004880349.1| hypothetical protein [Acinetobacter venetianus]	AVENVEC3.faa->lcl|NZ_CM001772.1_prot_WP_019384657.1_1270 [gene=A489_RS0107880] [protein=/inference=EXISTENCE: similar to AA sequence:RefSeq:WP_004880169.1] [protein_id=WP_019384657.1] [location=complement(1423797..1425362)]
AVENLUH13518-Chr1.faa->AVENLUH13518_02621 Adhesin YadA precursor	AVENLUH5627-Chr1.faa->AVENLUH5627_02577 hypothetical protein	AVENLUH7437-Chr1.faa->AVENLUH7437_02870 tRNA1(Val) (adenine(37)-N6)-methyltransferase	AVENLUH8758-Chr1.faa->AVENLUH8758_02241 Oligopeptidase A	AVENRAG1.faa->gi|491018646|ref|WP_004880352.1| hypothetical protein [Acinetobacter venetianus]	AVENVEC3.faa->lcl|NZ_CM001772.1_prot_WP_019384658.1_1271 [gene=A489_RS0107885] [protein=/inference=EXISTENCE: similar to AA sequence:RefSeq:WP_005294955.1] [protein_id=WP_019384658.1] [location=1425595..1425813]
AVENLUH13518-Chr1.faa->AVENLUH13518_02622 hypothetical protein	AVENLUH5627-Chr1.faa->AVENLUH5627_02578 hypothetical protein	AVENLUH7437-Chr1.faa:>AVENLUH7437_02871 Urease operon transcriptional activator	AVENLUH8758-Chr1.faa->AVENLUH8758_02242 hypothetical protein	AVENRAG1.faa->gi|491018462|ref|WP_004880168.1| MULTISPECIES: hypothetical protein [Acinetobacter]	AVENVEC3.faa->lcl|NZ_CM001772.1_prot_WP_019384659.1_1272 [gene=A489_RS0107890] [protein=/inference=EXISTENCE: similar to AA sequence:RefSeq:WP_019384659.1] [protein_id=WP_019384659.1] [location=1425853..1426440]
AVENLUH13518-Chr1.faa->AVENLUH13518_02623 Putative O-methyltransferase/MSMEI_4947	AVENLUH5627-Chr1.faa->AVENLUH5627_02579 Alkane 1-monooxygenase	AVENLUH7437-Chr1.faa->AVENLUH7437_02872 Alkane 1-monooxygenase	AVENLUH8758-Chr1.faa->AVENLUH8758_02243 Alkane 1-monooxygenase	AVENRAG1.faa->gi|491018460|ref|WP_004880166.1| hypothetical protein [Acinetobacter venetianus]	AVENVEC3.faa:>lcl|NZ_CM001772.1_prot_WP_019384660.1_1273 [gene=A489_RS0107895] [protein=/inference=EXISTENCE: similar to AA sequence:RefSeq:WP_019384660.1] [protein_id=WP_019384660.1] [location=complement(1426433..1427464)]
AVENLUH13518-Chr1.faa:>AVENLUH13518_02624 Urease operon transcriptional activator	AVENLUH5627-Chr1.faa:>AVENLUH5627_02580 Urease operon transcriptional activator	AVENLUH7437-Chr1.faa->AVENLUH7437_02873 hypothetical protein	AVENLUH8758-Chr1.faa:>AVENLUH8758_02244 Urease operon transcriptional activator	AVENRAG1.faa:>gi|491018459|ref|WP_004880165.1| hypothetical protein [Acinetobacter venetianus]	AVENVEC3.faa->lcl|NZ_CM001772.1_prot_WP_019384661.1_1274 [gene=A489_RS0107900] [protein=/inference=EXISTENCE: similar to AA sequence:RefSeq:WP_007482798.1] [protein_id=WP_019384661.1] [location=1427587..1428783]
AVENLUH13518-Chr1.faa->AVENLUH13518_02625 Alkane 1-monooxygenase	AVENLUH5627-Chr1.faa->AVENLUH5627_02581 tRNA1(Val) (adenine(37)-N6)-methyltransferase	AVENLUH7437-Chr1.faa->AVENLUH7437_02874 hypothetical protein	AVENLUH8758-Chr1.faa->AVENLUH8758_02245 tRNA1(Val) (adenine(37)-N6)-methyltransferase	AVENRAG1.faa->gi|491018457|ref|WP_004880163.1| hypothetical protein [Acinetobacter venetianus]	AVENVEC3.faa->lcl|NZ_CM001772.1_prot_WP_004880161.1_1275 [gene=A489_RS0107905] [protein=/inference=EXISTENCE: similar to AA sequence:RefSeq:WP_004880161.1] [protein_id=WP_004880161.1] [location=complement(1428800..1429033)]
AVENLUH13518-Chr1.faa->AVENLUH13518_02626 hypothetical protein	AVENLUH5627-Chr1.faa->AVENLUH5627_02582 hypothetical protein	AVENLUH7437-Chr1.faa->AVENLUH7437_02875 TelA-like protein	AVENLUH8758-Chr1.faa->AVENLUH8758_02246 hypothetical protein	AVENRAG1.faa->gi|491018455|ref|WP_004880161.1| MULTISPECIES: hypothetical protein [Acinetobacter]	AVENVEC3.faa->lcl|NZ_CM001772.1_prot_WP_019384662.1_1276 [gene=A489_RS0107910] [protein=/inference=EXISTENCE: similar to AA sequence:RefSeq:WP_002000928.1] [protein_id=WP_019384662.1] [location=complement(1429287..1429850)]
AVENLUH13518-Chr1.faa->AVENLUH13518_02627 Alkyl hydroperoxide reductase subunit C	AVENLUH5627-Chr1.faa->AVENLUH5627_02583 Prophage CP4-57 regulatory protein (AlpA)	AVENLUH7437-Chr1.faa->AVENLUH7437_02876 hypothetical protein	AVENLUH8758-Chr1.faa->AVENLUH8758_02247 Integration host factor subunit alpha	AVENRAG1.faa->gi|491018454|ref|WP_004880160.1| MULTISPECIES: alkyl hydroperoxide reductase subunit C [Acinetobacter]	AVENVEC3.faa->lcl|NZ_CM001772.1_prot_WP_019384663.1_1277 [gene=A489_RS0107915] [protein=/inference=EXISTENCE: similar to AA sequence:RefSeq:WP_019384663.1] [protein_id=WP_019384663.1] [location=1430441..1431601]
AVENLUH13518-Chr1.faa->AVENLUH13518_02628 Fatty acid hydroxylase superfamily protein	AVENLUH5627-Chr1.faa->AVENLUH5627_02584 hypothetical protein	AVENLUH7437-Chr1.faa->AVENLUH7437_02877 Thioesterase superfamily protein	AVENLUH8758-Chr1.faa->AVENLUH8758_02248 Phenylalanine--tRNA ligase beta subunit	AVENRAG1.faa->gi|491018452|ref|WP_004880158.1| hypothetical protein [Acinetobacter venetianus]	AVENVEC3.faa->lcl|NZ_CM001772.1_prot_WP_019384664.1_1278 [gene=A489_RS0107920] [protein=/inference=EXISTENCE: similar to AA sequence:RefSeq:WP_005231003.1] [protein_id=WP_019384664.1] [location=1431702..1435556]
AVENLUH13518-Chr1.faa->AVENLUH13518_02629 ATP-dependent RNA helicase HrpB	AVENLUH5627-Chr1.faa->AVENLUH5627_02585 Integrase core domain protein	AVENLUH7437-Chr1.faa->AVENLUH7437_02878 Fatty acid desaturase	AVENLUH8758-Chr1.faa->AVENLUH8758_02249 Phenylalanine--tRNA ligase alpha subunit	AVENRAG1.faa->gi|491018451|ref|WP_004880157.1| ATP-dependent helicase HrpA [Acinetobacter venetianus]	AVENVEC3.faa->lcl|NZ_CM001772.1_prot_WP_019384665.1_1279 [gene=A489_RS0107925] [protein=/inference=EXISTENCE: similar to AA sequence:RefSeq:WP_004880155.1; catalyzes the condensation of acetyl-CoA with malonyl-ACP >] [protein_id=WP_019384665.1] [location=1435603..1436709]
AVENLUH13518-Chr1.faa->AVENLUH13518_02630 3-oxoacyl-[acyl-carrier-protein] synthase 3	AVENLUH5627-Chr1.faa->AVENLUH5627_02587 HTH-type transcriptional regulator BetI	AVENLUH7437-Chr1.faa->AVENLUH7437_02879 hypothetical protein	AVENLUH8758-Chr1.faa->AVENLUH8758_02250 hypothetical protein	AVENRAG1.faa->gi|491018449|ref|WP_004880155.1| hypothetical protein [Acinetobacter venetianus]	AVENVEC3.faa->lcl|NZ_CM001772.1_prot_WP_019384666.1_1280 [gene=A489_RS0107930] [protein=/inference=EXISTENCE: similar to AA sequence:RefSeq:WP_019384666.1] [protein_id=WP_019384666.1] [location=complement(1436761..1438464)]
AVENLUH13518-Chr1.faa->AVENLUH13518_02631 hypothetical protein	AVENLUH5627-Chr1.faa->AVENLUH5627_02588 1,4-dihydroxy-2-naphthoyl-CoA hydrolase	AVENLUH7437-Chr1.faa->AVENLUH7437_02880 Undecaprenyl-diphosphatase	AVENLUH8758-Chr1.faa->AVENLUH8758_02251 acetyltransferase	AVENRAG1.faa->gi|491018445|ref|WP_004880151.1| hypothetical protein [Acinetobacter venetianus]	AVENVEC3.faa->lcl|NZ_CM001772.1_prot_WP_019384667.1_1281 [gene=A489_RS0107935] [protein=/inference=EXISTENCE: similar to AA sequence:RefSeq:WP_019384667.1] [protein_id=WP_019384667.1] [location=complement(1438812..1439825)]
AVENLUH13518-Chr1.faa->AVENLUH13518_02632 Lipoyl synthase	AVENLUH5627-Chr1.faa->AVENLUH5627_02589 putative deferrochelatase/peroxidase YfeX	AVENLUH7437-Chr1.faa->AVENLUH7437_02881 Protease HtpX	AVENLUH8758-Chr1.faa->AVENLUH8758_02252 Swarming motility protein YbiA	AVENRAG1.faa->gi|491018443|ref|WP_004880149.1| lipoyl synthase [Acinetobacter venetianus]	AVENVEC3.faa->lcl|NZ_CM001772.1_prot_WP_004880147.1_1282 [gene=A489_RS0107940] [protein=/inference=EXISTENCE: similar to AA sequence:RefSeq:WP_017387960.1] [protein_id=WP_004880147.1] [location=1440017..1441432]
AVENLUH13518-Chr1.faa->AVENLUH13518_02633 Soluble pyridine nucleotide transhydrogenase	AVENLUH5627-Chr1.faa->AVENLUH5627_02590 Protein FdhD	AVENLUH7437-Chr1.faa->AVENLUH7437_02882 Amidophosphoribosyltransferase	AVENLUH8758-Chr1.faa->AVENLUH8758_02253 hypothetical protein	AVENRAG1.faa->gi|491018441|ref|WP_004880147.1| MULTISPECIES: pyridine nucleotide-disulfide oxidoreductase [Acinetobacter]	AVENVEC3.faa->lcl|NZ_CM001772.1_prot_WP_026094113.1_1283 [gene=A489_RS0107945] [protein=/inference=EXISTENCE: similar to AA sequence:RefSeq:WP_004880146.1] [protein_id=WP_026094113.1] [location=1441512..1441982]
AVENLUH13518-Chr1.faa->AVENLUH13518_02634 hypothetical protein	AVENLUH5627-Chr1.faa->AVENLUH5627_02591 Putative formate dehydrogenase	AVENLUH7437-Chr1.faa->AVENLUH7437_02883 Colicin V production protein	AVENLUH8758-Chr1.faa->AVENLUH8758_02254 HTH-type transcriptional regulator CynR	AVENRAG1.faa->gi|491018440|ref|WP_004880146.1| MULTISPECIES: hypothetical protein [Acinetobacter]	AVENVEC3.faa->lcl|NZ_CM001772.1_prot_WP_004880144.1_1284 [gene=A489_RS0107950] [protein=/inference=EXISTENCE: similar to AA sequence:RefSeq:WP_005053555.1] [protein_id=WP_004880144.1] [location=complement(1442022..1442474)]
AVENLUH13518-Chr1.faa->AVENLUH13518_02635 hypothetical protein	AVENLUH5627-Chr1.faa->AVENLUH5627_02592 hypothetical protein	AVENLUH7437-Chr1.faa->AVENLUH7437_02884 Dihydroorotate dehydrogenase (quinone)	AVENLUH8758-Chr1.faa->AVENLUH8758_02255 hypothetical protein	AVENRAG1.faa->gi|491018438|ref|WP_004880144.1| MULTISPECIES: hypothetical protein [Acinetobacter]	AVENVEC3.faa->lcl|NZ_CM001772.1_prot_WP_004880143.1_1285 [gene=A489_RS0107955] [protein=/inference=EXISTENCE: similar to AA sequence:RefSeq:WP_004654033.1] [protein_id=WP_004880143.1] [location=complement(1442623..1443234)]
AVENLUH13518-Chr1.faa->AVENLUH13518_02636 RlpA-like protein precursor	AVENLUH5627-Chr1.faa->AVENLUH5627_02593 putative metal-dependent hydrolase	AVENLUH7437-Chr1.faa->AVENLUH7437_02885 Adhesin YadA precursor	AVENLUH8758-Chr1.faa->AVENLUH8758_02256 Nickel uptake substrate-specific transmembrane region	AVENRAG1.faa->gi|491018437|ref|WP_004880143.1| MULTISPECIES: hypothetical protein [Acinetobacter]	AVENVEC3.faa->lcl|NZ_CM001772.1_prot_WP_019384669.1_1286 [gene=A489_RS0107960] [protein=/inference=EXISTENCE: similar to AA sequence:RefSeq:WP_005204399.1] [protein_id=WP_019384669.1] [location=complement(1443524..1444525)]
	AVENLUH5627-Chr1.faa->AVENLUH5627_02594 hypothetical protein		AVENLUH8758-Chr1.faa->AVENLUH8758_02257 Inner membrane transport protein YdhP	AVENRAG1.faa->gi|491018435|ref|WP_004880141.1| MULTISPECIES: lytic murein transglycosylase B [Acinetobacter]	AVENVEC3.faa->lcl|NZ_CM001772.1_prot_WP_019384670.1_1287 [gene=A489_RS0107965] [protein=/inference=EXISTENCE: similar to AA sequence:RefSeq:WP_005242006.1] [protein_id=WP_019384670.1] [location=complement(1444545..1445687)]
	AVENLUH5627-Chr1.faa->AVENLUH5627_02595 HTH-type transcriptional regulator VirS		AVENLUH8758-Chr1.faa->AVENLUH8758_02258 Inner membrane protein YjdF	AVENRAG1.faa->gi|491018433|ref|WP_004880139.1| MULTISPECIES: rod shape-determining protein RodA [Acinetobacter]
	AVENLUH5627-Chr1.faa->AVENLUH5627_02596 hypothetical protein		AVENLUH8758-Chr1.faa->AVENLUH8758_02259 Flagellum site-determining protein YlxH
	AVENLUH5627-Chr1.faa->AVENLUH5627_02597 hypothetical protein		AVENLUH8758-Chr1.faa->AVENLUH8758_02260 Apolipoprotein A1/A4/E domain protein
