# Supplementary material for: Genomic and phenotypic characterization of the species Acinetobacter venetianus
Source: Sci Rep. 2016 Feb 23;6:21985. doi: 10.1038/srep21985 (PMC4763211; doi:10.1038/srep21985)
Supplement: Supplementary Dataset S2 [file srep21985-s3.zip]

Archive with 3 entries (2 files):
- Fondi_Supp_File_S2.nwk
- __MACOSX/
- __MACOSX/._Fondi_Supp_File_S2.nwk
