# Supplementary material for: Genomic and phenotypic characterization of the species Acinetobacter venetianus
Source: Sci Rep. 2016 Feb 23;6:21985. doi: 10.1038/srep21985 (PMC4763211; doi:10.1038/srep21985)
Supplement: Supplementary Dataset S2 [file srep21985-s3.zip › Fondi_Supp_File_S2.nwk]

(((((((((((((((((((((Acinetobacter baumannii ANC 4097:4.684e-05,Acinetobacter baumannii AYE:4.551e-05)0.74:1.353e-05,Acinetobacter baumannii AB0057:0.00063137)0.61:1.587e-05,Acinetobacter baumannii NIPH 290:6.407e-05)0.76:1.964e-05,Acinetobacter baumannii AB307-0294:0.00017221)1:0.00024246,Acinetobacter baumannii MRSN 3405:0.00221384)1:0.00068538,Acinetobacter baumannii NIPH 1669:0.00107094)1:0.00021728,Acinetobacter baumannii NIPH 335:0.00138644)0.85:5.646e-05,(Acinetobacter baumannii SDF:0.0113155,Acinetobacter baumannii ATCC 19606 _ CIP 70.34:0.00156455)0.29:2.533e-05)0.15:1.264e-05,((Acinetobacter baumannii NIPH 1734:0.00106282,Acinetobacter baumannii NIPH 329:0.00123078)0.55:5.517e-05,(Acinetobacter baumannii NIPH 60:0.00127012,(Acinetobacter baumannii NIPH 67:0.00101162,Acinetobacter baumannii:0.00289599)0.9:6.12e-05)0.32:2.426e-05)0.06:8.54e-06)0.21:1.438e-05,(Acinetobacter baumannii NIPH 201:0.00110104,((Acinetobacter baumannii ATCC 17978:0.011652,Acinetobacter baumannii TYTH-1:0.00749186)1:0.00097521,((((Acinetobacter baumannii NIPH 24:2.245e-05,Acinetobacter baumannii NIPH 528:3.083e-05)1:2.178e-05,Acinetobacter baumannii NIPH 1362:7.412e-05)1:4.153e-05,Acinetobacter baumannii 1656-2:0.00012366)1:9.848e-05,(Acinetobacter baumannii MDR-TJ:9.138e-05,(Acinetobacter baumannii TCDC-AB0715:0.00010116,(Acinetobacter baumannii MDR-ZJ06:7.914e-05,(Acinetobacter baumannii NIPH 2061:1.062e-05,Acinetobacter baumannii UH9007:2.667e-05)1:1.677e-05)1:4.271e-05)0.59:1.786e-05)1:8.872e-05)1:0.00046591)1:0.00044933)0.53:3.827e-05)0.58:1.588e-05,(Acinetobacter baumannii NIPH 70:0.00084984,(Acinetobacter baumannii NIPH 80:0.00067507,Acinetobacter baumannii NIPH 410:0.00096726)1:0.00011542)1:0.00022268)0.74:5.145e-05,Acinetobacter baumannii NIPH 601:0.00114588)0.87:8.459e-05,(Acinetobacter baumannii NIPH 146:0.00075077,Acinetobacter baumannii NIPH 615:0.00092891)1:0.00043521)1:0.00766853,(Acinetobacter nosocomialis NIPH 2119:0.00122897,Acinetobacter nosocomialis NIPH 386:0.00137441)1:0.00455521)1:0.00203995,Acinetobacter seifertii:0.0111695)1:0.00386236,((((Acinetobacter pittii ANC 3678:0.00172935,Acinetobacter pittii ATCC 19004 _ CIP 70.29:0.00176649)1:0.00049814,Acinetobacter pittii PHEA-2:0.00225811)1:0.00222101,(Acinetobacter pittii ANC 4050:0.00453501,Acinetobacter pittii ANC 4052:0.00436469)0.97:0.0005121)1:0.00277695,(((((Acinetobacter oleivorans CIP 110421:0,Acinetobacter oleivorans:0)0.92:5.82e-06,Acinetobacter oleivorans DR1:3.681e-05)1:0.0016987,Acinetobacter sp. NIPH 542:0.00170633)1:0.00131463,Acinetobacter sp. NIPH 817:0.00297066)1:0.00247366,(Acinetobacter calcoaceticus ANC 3811:0.00809226,(Acinetobacter oleivorans:0.00772966,(Acinetobacter calcoaceticus ANC 3680:0.00252834,(Acinetobacter calcoaceticus NIPH 13:0.00194285,Acinetobacter calcoaceticus DSM 30006 _ CIP 81.8:0.00220014)1:0.00128883)1:0.00311862)1:0.0009022)1:0.00152144)1:0.00718127)1:0.00645568)1:0.0291624,(((Acinetobacter sp. CIP-A165:0.00420478,Acinetobacter sp. NIPH 298:0.002826)1:0.0271362,(Acinetobacter haemolyticus CIP 64.3:0.00201637,Acinetobacter haemolyticus NIPH 261:0.00190194)1:0.0226535)1:0.00535351,(((Acinetobacter junii CIP 107470:0.00285733,Acinetobacter junii CIP 64.5:0.00232408)0.46:0.00019247,Acinetobacter junii NIPH 182:0.00243037)1:0.0216113,((((((Acinetobacter sp. CIP 102159:0.0016484,Acinetobacter sp. CIP 102082:0.00149999)0.97:0.00033709,(Acinetobacter sp. CIP 102529:0.00167338,Acinetobacter sp. CIP 102143:0.00156586)0.97:0.00018159)1:0.00094781,Acinetobacter parvus DSM 16617 _ CIP 108168:0.00277375)1:0.00307714,(Acinetobacter sp. CIP 102129:0.0049859,Acinetobacter sp. CIP 102637:0.00474196)1:0.0007975)1:0.00068022,Acinetobacter parvus NIPH 1103:0.00587451)1:0.0203118,(((((A_venetianus_LUH5627:0.00244223,A_venetianus_LUH8758:0.0132049)1:0.00106019,A_venetianus_VEC3:0.0433859)0.42:0.00013188,(A_venetianus_LUH7437:0.00250786,(A_venetianus_RAG1T:1.695e-05,Acinetobacter venetianus RAG-1 _ CIP 110063:4.36e-06)1:0.00218637)0.89:0.00028068)0.94:0.00028288,A_venetianus_LUH13518:0.00327165)1:0.0196111,(((((Acinetobacter sp. NIPH 236:0.00274977,Acinetobacter sp. ANC 3862:0.0026941)1:0.00382228,Acinetobacter sp. NIPH 284:0.00690813)1:0.00828737,Acinetobacter tjernbergiae DSM 14971 _ CIP 107465:0.0189349)1:0.00534952,(Acinetobacter beijerinckii ANC 3835:0.00341895,Acinetobacter beijerinckii CIP 110307:0.00341333)1:0.0200375)1:0.00228232,(((Acinetobacter sp. NIPH 758:0.00153976,Acinetobacter sp. NIPH 2168:0.00155518)1:0.00461707,(Acinetobacter sp. NIPH 1847:0.00196294,Acinetobacter sp. NIPH 3623:0.002057)1:0.00499841)1:0.00737808,((((Acinetobacter gyllenbergii CIP 110306:0.00090266,Acinetobacter gyllenbergii NIPH 230:0.00653597)1:0.00546195,Acinetobacter sp. NIPH 809:0.00554795)1:0.00368634,(Acinetobacter sp. CIP 64.2:0.0043603,(Acinetobacter sp. NIPH 1859:0.00229644,Acinetobacter sp. NIPH 2036:0.00269219)1:0.00165296)1:0.00648835)0.94:0.00125582,((((Acinetobacter sp. CIP 70.18:0.00221007,Acinetobacter sp. ANC 3880:0.00232354)0.9:0.00024152,Acinetobacter sp. CIP 56.2:0.00290344)1:0.00160864,Acinetobacter sp. CIP 110321:0.00639569)1:0.0042834,((Acinetobacter sp. ANC 3929:0.00469827,Acinetobacter sp. NIPH 2100:0.00448637)1:0.0022235,(Acinetobacter sp. ANC 4105:0.00284435,Acinetobacter sp. NIPH 1867:0.00324256)1:0.00333134)1:0.00226303)1:0.00329314)1:0.0036391)1:0.0063952)1:0.00134462)0.84:0.0011643)0.53:0.00049056)1:0.00264245)1:0.0235634)1:0.00863292,(((Acinetobacter ursingii DSM 16037 _ CIP 107286:0.018865,Acinetobacter ursingii ANC 3649:0.00261687)1:0.00048362,Acinetobacter ursingii NIPH 706:0.00330485)1:0.040806,((Acinetobacter sp. ADP1:0.00012738,Acinetobacter baylyi DSM 14961 _ CIP 107474:0.00016037)1:0.031041,(Acinetobacter soli CIP 110264:0.00130843,Acinetobacter soli NIPH 2899:0.00136974)1:0.034468)1:0.0161018)1:0.0124867)1:0.00721564,((Acinetobacter radioresistens NIPH 2130:0.00219425,Acinetobacter radioresistens DSM 6976 _ NBRC 102413 _ CIP 103788:0.00231259)1:0.0628845,(((((Acinetobacter guillouiae CIP 63.46:0.00168298,Acinetobacter guillouiae NIPH 991:0.00164179)1:0.0180786,(Acinetobacter bereziniae NIPH 3:0.0014352,Acinetobacter bereziniae LMG 1003 _ CIP 70.12:0.00139255)1:0.0166597)1:0.0335293,Acinetobacter gerneri DSM 14967 _ CIP 107464:0.054307)1:0.00780299,Acinetobacter rudis CIP 110305:0.0904357)1:0.00422771,(Acinetobacter tandoii DSM 14970 _ CIP 107469:0.0459397,((Acinetobacter bohemicus ANC 3994:0.0328114,Acinetobacter harbinensis:0.0488607)1:0.0204158,((((Acinetobacter indicus ANC 4215:0.00120997,Acinetobacter indicus CIP 110367:4.819e-05)1:0.00148587,Acinetobacter sp. CIP 53.82:0.0025928)1:0.0381974,Acinetobacter towneri DSM 14962 _ CIP 107472:0.0433999)1:0.00638414,(Acinetobacter equi:0.0609621,((Acinetobacter johnsonii CIP 64.6:0.00346621,Acinetobacter johnsonii ANC 3681:0.00368799)1:0.0423874,(Acinetobacter bouvetii DSM 14964 _ CIP 107468:0.0487233,((((Acinetobacter schindleri CIP 107287:0.0028924,Acinetobacter sp. CIP 101934:0.00280864)1:0.00144729,Acinetobacter schindleri NIPH 900:0.00417463)1:0.0264683,(Acinetobacter sp. NIPH 899:0.00373814,Acinetobacter sp. NIPH 2171:0.00437705)1:0.0253386)1:0.00219871,((Acinetobacter lwoffii NCTC 5866 _ CIP 64.10 _ NIPH 512:0.00347474,Acinetobacter sp. NIPH 713:0.00396927)1:0.0114371,((Acinetobacter lwoffii NIPH 478:0.00347474,Acinetobacter sp. CIP 51.11:0.00323417)1:0.00056147,((Acinetobacter sp. CIP A162:8.218e-05,Acinetobacter lwoffii NCTC 5866 _ CIP 64.10 _ NIPH 512:-2.26e-06)1:0.00363911,((Acinetobacter lwoffii NIPH 715:0.00324654,Acinetobacter sp. CIP 64.7:0.00323712)0.61:5.08e-05,(Acinetobacter sp. CIP 102136:0.00324066,Acinetobacter sp. CIP 101966:0.00302316)1:0.00020259)1:0.0005467)1:0.00022887)1:0.00914529)1:0.0207269)1:0.0161953)0.99:0.00146529)1:0.00255157)1:0.00162511)1:0.0027498)1:0.00190814)1:0.00934435)1:0.0053439)1:0.00233655)1:0.0185427,(Acinetobacter sp. ANC 3789:0.00730577,Acinetobacter brisouii ANC 4119:0.00657325)1:0.0589808)0:0.0066413,Acinetobacter nectaris CIP 110549:0.132305);
