# Supplementary material for: Genomic and phenotypic characterization of the species Acinetobacter venetianus
Source: Sci Rep. 2016 Feb 23;6:21985. doi: 10.1038/srep21985 (PMC4763211; doi:10.1038/srep21985)
Supplement: Supplementary Dataset S1 [file srep21985-s4.zip]

Archive with 13 entries (12 files):
- luh13518__allHours_kinetic.csv
- __MACOSX/
- __MACOSX/._luh13518__allHours_kinetic.csv
- luh5627__allHours_kinetic.csv
- __MACOSX/._luh5627__allHours_kinetic.csv
- luh7437__allHours_kinetic.csv
- __MACOSX/._luh7437__allHours_kinetic.csv
- luh8758__allHours_kinetic.csv
- __MACOSX/._luh8758__allHours_kinetic.csv
- RAG1xa__allHours_kinetic.csv
- __MACOSX/._RAG1xa__allHours_kinetic.csv
- vec3__allHours_kinetic.csv
- __MACOSX/._vec3__allHours_kinetic.csv
