# Supplementary material for: Genomic and phenotypic characterization of the species Acinetobacter venetianus
Source: Sci Rep. 2016 Feb 23;6:21985. doi: 10.1038/srep21985 (PMC4763211; doi:10.1038/srep21985)
Supplement: Supplementary Dataset S1 [file srep21985-s4.zip › luh13518__allHours_kinetic.csv]

Data File	C:\Program Files\Biolog\OLPM_13_01\OLPM_IDS\data_2011\05\anus_AcivenLUH13518___1_30_IDS_207_Mayx24x2011_B_18A.oka
Set up Time	May 24 2011 2:57 PM
Position	18-A
Plate Type	PM 1-
Strain Type	NOT APPLICABLE
Sample Number
Strain Name	AcivenLUH13518
Strain Number	AcivenLUH13518
Other
Hour	A01	A02	A03	A04	A05	A06	A07	A08	A09	A10	A11	A12	B01	B02	B03	B04	B05	B06	B07	B08	B09	B10	B11	B12	C01	C02	C03	C04	C05	C06	C07	C08	C09	C10	C11	C12	D01	D02	D03	D04	D05	D06	D07	D08	D09	D10	D11	D12	E01
0	22	2	0	0	0	0	0	0	0	0	0	4	18	0	0	0	0	0	0	0	0	0	0	3	12	0	0	1	0	0	0	0	0	0	0	4	7	0	0	0	0	0	0	0	0	0	0	4	5
0,25	28	8	0	0	0	0	0	0	0	0	1	7	25	2	0	0	0	0	0	0	0	0	1	5	17	0	0	5	0	0	0	0	0	0	0	6	13	1	0	0	0	0	0	0	0	0	0	9	6
0,5	25	11	0	0	0	0	0	0	0	0	0	7	23	4	0	0	0	0	0	0	0	0	0	5	18	2	0	9	0	0	0	0	0	0	0	7	14	1	0	0	0	0	0	0	0	0	0	10	9
0,75	26	9	0	0	0	0	0	0	0	0	2	8	22	1	0	0	0	0	0	0	0	0	1	6	16	0	0	13	0	0	0	0	0	0	1	8	13	0	0	0	0	0	0	0	0	0	0	12	7
1	18	9	0	0	0	0	0	0	0	0	0	7	16	0	0	0	0	0	0	0	0	0	0	6	11	0	0	16	0	0	0	0	0	0	1	8	8	0	0	0	0	0	0	0	0	0	0	11	7
1,25	16	10	0	0	0	0	0	0	0	0	1	6	12	0	0	0	0	0	0	2	0	0	1	6	10	0	0	20	0	0	0	0	0	0	1	8	8	0	0	0	0	0	0	0	0	0	0	11	6
1,5	25	17	0	1	0	0	0	0	0	0	4	12	21	4	0	0	1	0	0	8	0	0	4	9	16	1	0	29	1	0	0	0	0	0	5	12	13	1	0	0	1	0	0	0	0	0	2	12	12
1,75	37	28	5	4	2	0	0	0	0	1	4	12	31	11	2	3	3	0	0	11	0	0	5	11	26	8	1	37	5	0	0	0	0	0	5	14	23	8	0	3	5	0	0	0	0	0	2	16	15
2	28	26	1	3	2	0	0	0	0	3	7	14	22	8	0	1	3	0	0	15	0	0	6	13	20	4	0	40	6	0	0	0	0	0	8	14	17	4	0	1	4	0	0	0	0	1	4	17	14
2,25	37	33	3	5	3	0	0	0	0	3	10	16	28	10	0	2	3	0	0	18	0	0	8	15	27	6	0	46	5	0	0	0	0	2	9	16	22	7	1	4	5	0	0	0	0	3	6	20	17
2,5	35	36	7	9	9	6	3	0	3	9	16	22	24	12	2	8	9	2	1	26	4	5	14	21	26	9	4	54	14	3	4	3	3	8	14	21	22	10	7	9	11	7	0	1	3	8	11	24	23
2,75	46	47	15	14	20	9	6	2	6	14	16	26	33	20	8	12	12	3	4	32	5	7	15	30	36	13	9	62	25	5	5	9	5	10	18	24	33	16	11	12	19	10	0	3	4	11	14	28	31
3	39	45	10	11	29	8	5	8	13	12	17	27	24	14	5	9	11	3	3	34	3	6	14	42	29	8	11	65	31	4	4	19	3	9	16	25	35	13	8	9	25	9	0	2	3	10	13	28	33
3,25	42	51	15	16	42	13	10	21	26	16	20	29	27	19	9	14	15	7	7	41	7	9	17	58	32	11	20	71	45	8	8	38	8	13	20	27	44	16	11	13	41	14	5	6	7	14	16	30	40
3,5	52	59	20	19	50	13	10	32	35	17	20	29	35	22	11	16	17	7	7	43	7	9	18	71	39	14	30	75	58	9	9	53	7	12	20	28	55	19	14	16	55	16	4	7	7	13	16	31	44
3,75	43	57	17	18	60	16	12	44	44	19	23	33	25	19	11	16	18	9	10	48	10	12	20	86	33	11	36	79	71	10	10	68	10	16	22	31	59	18	15	17	68	20	8	9	8	16	19	33	45
4	49	61	20	21	70	18	16	58	54	23	27	36	29	22	13	19	19	13	13	52	13	14	24	106	37	14	45	85	85	13	14	83	14	18	25	34	71	22	17	19	81	22	11	12	13	19	23	38	49
4,25	48	64	22	22	81	19	18	68	62	24	28	38	28	23	14	20	22	14	15	56	15	19	24	120	39	15	53	88	98	14	16	99	15	20	26	34	81	23	19	22	94	25	15	15	14	21	24	40	51
4,5	52	66	23	23	87	19	17	79	69	25	28	38	32	23	14	19	20	15	14	57	17	22	24	133	40	14	58	91	110	14	16	108	15	19	27	35	89	24	18	19	102	24	20	12	15	20	24	39	50
4,75	56	71	26	26	98	22	19	93	79	26	31	39	36	26	17	23	23	15	17	61	20	26	27	148	43	16	68	97	124	17	18	123	17	21	28	33	101	26	21	21	115	28	30	14	15	22	25	37	52
5	61	77	29	27	108	21	20	101	84	25	29	37	40	30	18	24	24	17	17	61	20	28	26	158	48	18	77	98	137	18	18	134	15	21	27	32	115	28	23	22	125	28	38	15	16	21	24	36	54
5,25	55	75	28	28	119	25	23	115	93	30	33	42	33	30	20	28	28	20	21	69	25	35	29	173	47	18	87	103	150	21	21	149	20	25	33	38	122	30	27	26	138	34	49	20	19	26	30	42	58
5,5	59	78	30	31	129	27	24	127	104	30	34	41	37	32	21	30	28	22	23	71	28	39	30	179	48	20	96	106	161	23	23	157	19	25	33	37	133	32	29	28	147	37	58	20	19	26	30	40	59
5,75	67	85	34	32	138	26	24	136	112	30	34	42	43	35	23	31	28	22	21	72	29	41	30	187	55	22	106	108	171	22	23	164	20	25	33	38	145	35	32	29	157	38	63	21	20	27	30	42	61
6	62	80	33	31	147	26	25	146	123	31	34	44	38	34	21	32	31	22	23	74	32	44	32	191	50	19	112	111	178	24	25	170	22	26	34	36	154	35	31	27	163	39	73	22	22	28	30	41	57
6,25	62	81	32	32	155	27	25	153	135	34	35	46	35	33	20	33	31	23	25	75	35	48	33	200	49	18	121	112	187	26	27	177	22	29	36	39	154	36	33	28	170	40	81	24	23	30	33	43	58
6,5	72	91	40	38	164	29	30	163	143	33	35	46	46	41	26	38	35	27	25	78	37	49	33	204	62	23	134	118	195	27	29	182	25	28	36	38	168	41	39	32	180	44	87	25	24	30	32	42	63
6,75	66	90	38	37	169	30	29	170	152	34	38	48	40	38	24	38	35	25	27	80	39	53	34	208	57	20	140	118	200	29	30	184	26	30	38	39	172	40	38	31	185	46	96	27	26	32	34	44	62
7	74	94	43	40	176	33	31	180	159	35	44	51	47	39	27	41	38	29	29	80	43	54	36	210	61	22	147	124	204	32	32	189	28	33	40	40	181	42	40	32	192	47	105	28	28	33	37	43	64
7,25	73	98	43	40	182	35	33	182	162	38	41	52	44	42	30	43	40	32	30	85	43	58	36	214	63	24	154	126	209	33	34	191	30	34	42	43	191	45	47	36	199	52	111	33	30	36	38	48	69
7,5	75	99	46	43	185	35	34	188	169	37	45	54	47	42	28	45	40	32	31	83	45	59	37	213	64	22	156	127	211	34	36	191	31	35	44	41	194	46	45	34	202	51	119	32	31	36	40	47	67
7,75	84	106	52	45	189	37	34	191	171	40	46	55	55	48	31	47	40	32	32	83	46	62	38	214	73	24	161	130	214	35	37	192	31	37	44	42	205	51	48	35	206	52	124	34	33	36	40	48	70
8	80	104	54	48	193	40	37	195	175	44	47	57	50	48	31	50	43	36	37	86	50	67	40	212	71	26	164	134	217	39	41	195	33	39	44	42	203	54	49	40	211	56	132	36	37	38	41	46	72
8,25	76	104	51	48	197	41	39	195	175	48	50	61	44	47	30	50	46	35	38	88	52	74	40	216	71	25	172	134	221	40	42	197	36	40	48	48	209	55	52	42	215	59	138	42	38	42	46	55	74
8,5	83	106	55	51	197	43	40	200	178	49	52	61	50	48	31	52	46	38	38	90	54	73	44	213	72	24	172	135	220	42	43	197	36	42	49	45	207	56	50	41	217	58	145	40	41	43	46	51	74
8,75	83	110	56	50	199	43	40	197	176	48	49	60	48	50	33	52	45	38	39	91	53	76	43	211	75	25	174	134	222	41	43	195	34	41	48	44	212	58	52	41	219	58	146	41	39	40	44	50	75
9	92	115	63	55	202	44	40	200	176	49	49	60	58	55	35	54	47	39	39	92	55	77	44	212	83	29	177	137	223	43	43	195	33	42	47	44	219	64	55	42	222	59	149	39	40	39	45	50	77
9,25	86	114	59	54	202	45	42	198	177	52	52	65	52	54	37	55	50	40	43	98	57	84	46	213	80	28	181	136	227	43	45	197	38	43	49	47	218	64	57	45	224	62	154	46	43	44	47	56	81
9,5	89	113	62	54	200	46	43	201	179	54	54	64	54	54	35	56	46	42	43	100	59	82	46	213	80	26	180	133	224	45	46	197	38	44	51	48	216	65	54	44	224	61	158	43	44	46	48	55	80
9,75	91	116	62	55	201	46	43	199	177	55	55	66	55	55	36	56	46	42	43	102	59	87	47	214	83	28	182	134	226	45	46	197	37	43	51	49	219	67	57	45	226	62	158	45	44	46	47	58	81
10	87	114	61	55	202	46	43	200	176	54	56	66	52	53	34	56	47	43	44	103	60	88	48	213	80	26	181	133	226	45	48	197	37	42	53	51	217	67	56	46	226	61	161	46	43	47	48	58	81
10,25	86	117	62	56	205	49	46	199	174	57	56	70	51	57	38	58	49	45	47	107	61	93	49	213	83	27	185	135	230	47	49	199	40	43	54	51	220	71	60	49	229	65	162	50	45	49	50	60	84
10,5	93	116	65	57	200	47	44	202	176	56	57	70	56	55	36	56	47	45	45	103	63	89	48	211	83	27	181	137	225	46	47	197	38	42	56	51	218	72	58	47	226	62	162	46	44	49	50	56	82
10,75	91	121	66	58	203	50	48	199	175	58	58	71	54	58	38	57	52	46	49	107	63	95	50	212	86	28	184	139	231	48	52	198	41	45	57	51	222	73	62	50	229	65	164	52	46	50	52	59	85
11	92	116	66	58	200	50	47	203	177	59	59	71	55	56	36	54	52	48	48	107	65	93	51	214	83	27	184	140	227	47	50	199	40	45	59	53	218	74	59	48	227	63	165	49	44	51	55	60	84
11,25	100	121	71	60	203	52	47	208	180	59	61	72	66	60	39	58	51	50	48	109	65	91	52	212	90	28	184	146	225	50	49	202	42	47	59	51	222	77	59	50	228	65	166	49	46	50	54	56	83
11,5	93	118	67	58	200	51	48	205	176	60	60	71	57	58	37	57	51	48	50	108	65	96	51	211	85	27	186	143	228	49	51	200	42	47	60	51	219	76	60	49	227	65	167	52	46	52	54	59	84
11,75	97	126	71	64	207	56	52	205	178	66	64	79	61	64	44	63	58	53	55	114	70	105	56	217	92	33	192	147	237	54	57	204	47	53	64	59	227	83	68	57	233	70	173	61	50	59	60	68	92
12	100	122	71	61	203	53	50	209	179	62	63	76	63	61	40	62	53	51	52	110	68	98	55	213	89	30	189	147	229	53	51	203	44	51	62	56	222	81	63	54	229	68	170	53	48	55	58	61	87
12,25	99	124	72	62	202	53	49	206	175	61	61	71	64	62	40	61	54	49	50	109	66	100	52	211	91	30	189	146	231	53	51	200	43	49	59	52	224	81	62	53	229	66	168	54	48	52	54	59	87
12,5	97	124	71	61	203	55	51	209	177	66	64	76	61	61	41	63	55	51	54	112	70	103	56	214	89	31	192	146	233	55	54	203	46	53	64	57	221	82	64	56	230	68	171	56	52	58	59	63	90
12,75	99	127	72	65	206	57	54	208	177	68	66	79	63	64	43	64	58	53	57	114	72	108	58	216	92	32	194	149	237	56	57	204	47	53	65	59	225	85	68	58	231	70	175	59	51	59	60	68	93
13	100	131	73	65	205	56	52	206	176	67	65	80	66	65	44	63	57	52	55	113	71	110	56	216	93	33	195	149	239	53	56	204	45	53	64	59	229	87	67	58	232	69	177	57	49	58	58	66	94
13,25	100	124	72	63	203	54	51	211	177	65	64	77	63	61	40	61	54	51	53	111	70	105	56	214	90	28	191	148	234	54	53	203	44	53	64	57	223	84	64	56	229	68	172	55	50	57	58	64	91
13,5	103	125	74	63	204	57	53	213	179	64	63	75	66	63	43	62	55	53	53	109	69	104	55	212	90	31	191	151	232	54	52	204	44	53	62	55	222	84	64	57	230	69	171	55	51	55	56	57	90
13,75	108	137	78	67	205	58	54	211	178	69	66	80	75	70	48	66	58	54	56	113	73	111	58	216	102	38	193	152	241	55	55	205	45	54	66	60	234	92	70	60	232	70	177	59	52	60	61	70	97
14	105	132	77	68	205	58	55	214	178	67	65	79	70	66	46	65	58	55	56	114	73	109	58	215	96	34	192	152	238	56	54	205	46	55	66	57	227	89	67	60	230	70	174	56	52	58	58	62	95
14,25	103	137	78	71	208	61	58	212	177	69	66	81	71	71	50	68	62	55	58	118	74	113	59	216	98	37	196	152	245	56	57	205	45	54	65	59	233	94	72	61	232	72	178	59	51	59	59	64	99
14,5	101	126	73	64	204	57	54	213	178	67	66	79	65	63	43	63	55	53	55	112	72	108	58	215	90	31	193	148	236	55	54	206	46	55	65	58	221	87	66	59	230	71	174	56	52	59	59	63	92
14,75	112	137	80	69	206	60	57	213	178	69	67	81	79	71	49	68	58	55	58	113	74	111	60	216	101	37	193	153	240	58	55	206	48	55	68	63	232	95	70	60	231	72	177	58	53	61	61	67	98
15	103	132	77	67	206	60	58	215	178	68	66	80	70	67	47	67	58	56	57	113	74	111	59	215	96	34	194	152	241	57	56	205	48	56	66	59	226	93	71	62	231	74	176	58	54	59	61	62	96
15,25	117	137	82	70	209	61	59	218	183	67	68	81	85	71	51	70	57	55	56	113	72	107	60	217	105	37	192	158	237	59	54	208	48	56	66	58	232	96	68	62	232	74	173	55	52	58	59	60	98
15,5	106	140	79	71	209	63	60	213	177	73	69	85	75	72	52	70	62	57	62	116	76	118	61	219	100	38	198	153	250	59	59	209	50	57	69	64	234	99	74	65	234	78	183	64	55	64	64	71	101
15,75	111	133	79	70	208	61	59	218	183	69	70	84	78	69	49	68	58	56	58	113	74	110	62	219	99	36	195	154	239	59	56	209	51	58	68	62	227	96	69	64	232	77	175	58	54	62	62	66	99
16	103	131	76	68	206	60	58	215	179	69	65	80	70	66	46	65	57	55	57	111	75	110	59	216	93	32	194	150	241	58	55	207	48	56	65	60	223	95	68	62	230	76	176	58	53	59	60	63	96
16,25	109	140	81	72	208	64	62	215	178	71	67	82	77	72	51	71	61	57	63	115	76	116	61	219	102	39	196	153	247	58	59	207	49	56	67	62	233	100	72	65	232	79	180	61	53	61	63	67	103
16,5	112	144	84	74	210	65	63	214	178	73	70	86	83	75	54	72	64	57	64	116	77	119	62	220	105	42	199	155	251	59	60	211	51	58	70	66	239	104	76	67	234	80	185	64	55	65	65	73	107
16,75	107	138	80	71	208	63	63	217	181	70	69	84	75	71	50	69	59	57	62	115	77	115	62	218	99	36	195	153	247	60	60	208	51	58	69	64	230	99	72	65	232	79	179	61	53	63	63	66	103
17	117	145	84	72	209	64	63	217	180	69	67	82	86	74	52	70	59	55	60	113	75	112	60	217	106	42	194	155	245	58	57	207	49	56	67	63	236	104	72	64	231	78	177	58	52	61	62	67	105
17,25	115	135	82	70	210	63	63	219	186	71	72	88	83	70	49	68	57	56	59	112	75	109	64	220	101	36	195	153	239	59	56	211	53	59	69	65	226	101	68	66	230	82	176	59	55	62	64	68	100
17,5	110	134	78	69	209	63	61	218	183	71	69	85	78	68	49	67	58	55	60	110	76	111	61	219	99	36	195	151	242	59	57	209	52	58	68	65	226	99	69	67	230	81	178	61	56	63	64	70	102
17,75	112	136	78	69	209	63	63	217	183	71	70	86	79	70	49	68	59	55	61	111	75	113	63	220	99	36	195	150	243	58	58	210	52	58	68	67	227	100	70	66	228	80	179	62	53	64	65	71	103
18	106	134	78	70	210	63	64	217	182	72	69	86	75	68	47	67	59	55	62	111	77	115	63	220	96	36	197	149	244	58	59	210	53	57	70	66	225	100	71	67	228	81	179	63	56	64	66	72	104
18,25	110	136	78	71	210	63	64	218	182	73	72	86	79	69	48	67	58	56	61	111	77	115	64	220	99	37	196	150	243	59	59	210	53	57	69	67	227	99	71	68	228	82	179	62	56	65	65	72	104
18,5	107	133	77	70	210	64	64	217	181	73	71	86	76	68	48	67	58	56	61	111	77	115	63	220	96	36	197	148	244	58	58	210	53	59	70	68	225	99	71	68	227	81	180	62	57	64	66	72	104
18,75	105	133	79	70	211	64	64	217	182	72	71	88	75	68	48	67	58	56	63	112	78	118	64	221	96	35	198	148	247	58	59	210	54	58	70	68	224	99	72	67	228	82	181	63	56	67	66	74	105
19	108	136	80	71	212	67	68	218	183	74	73	88	78	71	51	70	60	59	65	114	80	120	66	222	99	38	199	150	247	60	60	212	55	61	72	70	227	103	74	71	228	85	181	65	59	68	69	75	108
19,25	115	143	83	75	213	70	71	221	185	76	74	90	85	75	55	73	63	61	67	116	81	121	67	223	104	43	200	153	249	62	62	212	57	62	74	72	233	107	77	72	231	86	185	68	61	69	70	77	113
19,5	114	140	81	74	212	68	69	220	184	75	73	88	84	72	53	71	60	59	65	114	79	119	66	222	101	40	199	152	247	60	60	211	57	61	72	70	229	105	74	72	229	85	181	65	59	68	69	75	110
19,75	122	140	82	73	212	68	70	222	188	73	73	88	92	73	54	72	58	58	62	113	77	112	66	222	106	41	196	155	240	61	58	212	56	60	70	67	229	103	70	71	228	85	176	61	58	63	66	68	108
20	119	140	83	74	212	69	71	222	187	73	75	88	89	74	54	72	60	59	64	114	80	115	66	221	104	41	198	152	243	62	60	211	56	61	71	69	229	105	71	73	229	86	178	63	59	66	68	71	111
20,25	114	145	84	76	214	70	72	217	182	76	74	92	85	76	55	73	64	60	69	116	80	124	67	223	104	43	202	152	252	61	63	214	55	62	74	72	235	109	77	73	230	85	187	66	59	70	69	78	116
20,5	117	138	82	73	215	69	71	223	188	75	76	91	87	72	53	72	59	58	65	114	79	116	69	223	102	41	199	152	243	63	61	213	57	63	74	72	226	104	71	75	229	86	179	64	60	69	70	75	110
20,75	116	140	82	74	213	68	71	221	185	74	72	88	86	72	53	71	60	58	64	114	79	117	66	220	102	40	198	151	245	61	60	212	54	61	72	69	228	105	70	73	228	85	179	62	57	67	67	73	111
21	118	146	85	77	215	72	75	221	184	76	74	91	90	77	56	72	63	60	68	117	80	122	69	223	105	45	201	153	249	61	62	213	56	62	74	73	234	109	77	74	229	87	185	66	59	69	69	78	117
21,25	118	141	82	75	214	70	73	223	186	75	75	90	89	74	53	72	61	59	65	115	80	118	69	223	103	42	200	152	246	62	61	214	56	63	73	72	229	107	73	74	228	87	181	64	60	69	69	77	114
21,5	119	143	83	76	215	72	75	224	188	76	75	91	91	75	55	73	62	60	67	118	81	119	70	223	105	44	200	154	245	63	63	214	57	63	73	71	229	108	73	76	230	87	180	62	60	68	70	76	116
21,75	116	142	83	75	214	71	73	222	185	76	74	90	88	74	54	73	61	59	67	115	80	120	68	222	103	42	201	153	247	61	62	213	57	63	73	73	230	107	74	75	228	87	183	63	61	68	70	79	117
22	119	144	85	78	217	74	77	225	188	77	76	92	91	76	57	75	63	61	68	118	83	121	71	224	106	44	202	155	247	64	64	215	60	65	75	74	231	108	75	78	230	89	183	65	61	68	71	77	118
22,25	125	155	90	81	217	75	79	223	186	76	75	89	101	82	61	78	65	62	68	118	81	121	69	222	112	51	202	159	249	63	64	213	57	64	73	73	240	115	77	75	231	88	183	64	61	67	70	75	122
22,5	114	141	83	76	216	72	77	223	186	75	72	88	86	75	54	73	62	59	67	117	81	120	68	222	102	42	201	152	246	62	61	213	57	62	72	72	226	107	73	77	229	87	182	62	58	66	68	73	116
22,75	124	155	88	80	216	75	79	223	185	76	73	89	99	83	61	77	64	61	68	118	80	120	67	220	112	48	201	158	249	62	62	212	55	62	72	72	239	114	76	75	229	87	183	63	60	65	69	75	122
23	122	145	85	79	216	75	80	226	190	76	76	91	95	77	58	77	63	61	69	119	83	119	70	223	107	46	201	156	246	65	63	214	59	65	73	73	231	110	74	79	230	90	181	64	62	66	71	74	120
23,25	117	140	84	77	218	74	79	225	189	79	77	95	89	76	55	75	63	62	69	118	85	124	72	226	103	44	204	152	249	65	64	216	60	65	77	76	228	108	76	80	231	90	185	67	63	71	75	81	121
23,5	126	160	92	84	218	77	83	221	183	77	75	95	104	85	66	81	68	62	73	120	80	128	69	225	114	53	204	158	255	62	65	217	57	65	74	77	244	119	80	77	232	89	192	68	62	70	72	84	129
23,75	117	140	82	77	217	74	79	224	188	78	76	94	89	75	55	74	63	60	68	118	84	123	71	225	103	43	204	152	248	62	64	214	60	64	75	74	227	108	75	80	231	89	183	66	61	70	73	79	122
24	116	145	84	77	216	74	81	221	186	77	76	93	89	75	55	73	62	60	69	117	83	124	69	225	104	44	203	151	248	61	64	214	58	63	74	76	231	110	76	77	230	87	187	66	62	70	72	82	123
24,25	119	146	85	78	215	73	81	221	186	75	76	93	92	76	56	74	63	60	68	116	82	124	69	224	105	45	202	152	247	61	63	213	58	63	73	74	231	111	75	77	230	88	186	66	60	69	70	79	125
24,5	116	142	83	77	218	72	82	222	187	77	78	96	90	75	54	73	62	59	68	118	82	125	72	225	103	44	204	151	248	62	64	216	59	63	75	77	229	109	75	80	230	89	186	66	62	71	73	82	124
24,75	120	142	83	77	218	75	82	226	190	77	81	98	93	75	56	74	61	59	66	117	83	122	72	226	104	44	203	152	245	63	63	216	61	64	76	76	227	108	74	81	231	89	183	66	61	71	73	81	125
25	122	146	83	81	217	74	84	225	189	76	78	95	97	76	57	74	61	58	66	118	82	121	70	225	107	45	202	153	245	63	62	215	59	63	74	75	229	110	73	80	230	88	182	64	59	68	72	77	125
25,25	126	149	85	83	218	76	87	227	191	75	78	96	100	78	58	76	62	60	66	119	82	120	70	226	109	46	201	155	244	64	62	214	59	63	74	73	231	111	72	81	231	89	180	63	58	67	71	74	126
25,5	124	154	88	85	217	77	90	224	187	75	76	97	101	81	61	77	64	61	69	119	81	126	70	224	111	49	203	155	247	63	64	213	57	63	74	74	237	114	76	79	229	88	185	65	59	66	69	76	132
25,75	117	148	85	85	218	75	91	222	187	77	78	100	93	78	59	75	64	61	71	120	82	131	71	225	106	45	205	153	250	63	65	215	58	63	75	77	234	114	78	80	229	88	191	68	61	70	71	82	130
26	123	142	83	83	220	77	91	227	193	79	83	105	95	76	58	77	63	60	69	121	85	123	74	229	105	46	205	153	245	67	66	217	63	66	77	78	226	110	75	85	231	92	184	67	64	72	75	82	128
26,25	118	147	88	88	220	78	94	225	189	80	80	108	93	80	60	76	67	64	73	123	84	132	74	227	107	48	207	155	251	66	68	218	61	67	78	79	233	115	81	84	232	91	192	70	65	73	75	84	133
26,5	120	141	81	82	218	76	90	225	189	75	81	106	94	75	56	73	62	59	68	118	83	125	72	226	103	43	205	153	245	64	64	216	60	63	75	78	227	109	73	83	230	90	184	66	60	70	73	82	129
26,75	125	151	87	86	218	77	95	227	189	76	78	106	101	81	60	77	63	59	69	120	83	126	71	226	109	48	203	155	246	64	64	214	59	64	74	76	234	113	75	81	231	88	185	66	60	68	70	79	134
27	125	156	89	90	219	78	96	222	187	78	81	113	103	83	63	78	66	62	74	121	83	134	73	228	112	51	206	155	252	64	66	218	59	67	77	83	243	118	81	82	231	90	194	71	63	73	74	89	138
27,25	124	148	86	86	218	78	99	227	190	75	78	111	99	78	59	77	63	60	68	121	84	125	70	227	107	46	203	155	245	65	64	214	59	65	74	75	230	111	74	83	231	90	182	65	61	68	71	77	132
27,5	122	150	87	90	218	78	99	226	189	76	78	111	97	80	60	77	64	62	70	121	82	128	71	225	106	47	205	155	249	65	64	214	58	64	75	76	233	113	77	83	230	88	187	66	60	69	70	79	136
27,75	119	149	88	94	219	80	101	225	187	78	79	110	95	81	61	78	67	63	74	123	82	131	72	227	105	48	206	155	251	64	66	215	57	65	75	78	234	115	80	82	231	89	190	67	61	69	71	80	136
28	137	162	94	101	222	81	106	229	192	76	77	115	115	88	69	86	66	64	70	124	83	126	71	227	119	55	204	163	248	67	63	214	58	64	74	74	243	118	79	82	232	87	183	65	60	67	71	76	140
28,25	126	152	90	98	221	82	104	228	192	80	80	116	99	84	64	82	67	66	75	127	86	133	75	229	109	50	208	158	251	68	68	216	60	67	78	80	234	118	82	87	233	91	189	70	64	72	75	81	139
28,5	134	154	89	98	221	82	103	231	194	79	83	122	106	84	64	81	66	65	72	126	87	129	75	230	112	51	206	159	248	69	67	217	63	68	77	80	235	116	79	87	233	92	186	69	64	72	76	81	140
28,75	132	153	87	97	219	80	98	228	191	77	81	120	104	81	63	79	64	62	70	123	84	129	72	227	111	49	205	157	247	66	65	215	61	65	76	79	235	115	78	85	230	89	187	67	62	70	74	82	140
29	125	151	89	101	222	82	97	225	188	80	82	118	98	84	65	80	69	65	77	126	85	138	73	228	110	51	210	157	254	68	69	219	61	68	78	82	238	119	84	86	232	91	196	72	65	74	75	88	143
29,25	133	150	86	97	220	78	95	227	192	78	82	124	104	81	62	78	64	60	70	122	84	130	74	228	110	48	205	157	247	66	65	216	61	66	77	79	234	113	77	86	231	89	186	68	63	72	74	85	141
29,5	131	149	88	100	220	82	99	230	194	79	81	126	100	83	64	80	66	64	73	126	88	132	76	229	108	50	207	158	248	70	67	217	63	67	78	81	231	115	81	89	234	92	188	70	65	72	76	82	142
29,75	136	155	89	102	221	82	97	230	194	80	84	131	110	85	65	81	66	63	72	125	87	131	76	230	115	52	206	159	247	68	67	218	65	68	80	84	237	117	79	87	232	91	188	70	65	73	76	87	146
30	128	145	86	99	221	79	92	228	192	79	84	127	98	78	59	77	65	61	71	123	86	132	75	229	106	46	207	155	248	67	66	217	63	67	78	81	230	112	78	88	230	90	189	69	64	73	76	86	141
30,25	129	152	90	104	222	83	95	227	192	83	87	126	101	85	65	81	70	66	77	128	87	140	78	231	111	52	211	158	253	68	72	220	66	72	82	87	238	119	84	90	233	93	197	73	68	77	80	93	148
30,5	135	151	87	101	220	81	97	229	193	77	83	127	107	82	64	79	63	63	71	124	85	130	74	229	111	49	205	158	246	68	65	218	63	66	79	82	234	115	77	88	231	91	187	68	65	72	76	86	147
30,75	133	154	93	106	222	85	104	232	195	81	81	128	105	86	66	83	69	66	75	128	88	133	78	231	111	52	208	161	250	70	69	218	64	69	80	84	235	118	82	91	233	92	189	70	66	73	77	84	149
31	138	155	89	104	220	81	101	229	194	76	83	128	111	84	65	81	63	62	70	125	85	129	75	229	115	51	204	159	244	67	64	216	62	66	77	82	236	116	76	88	231	89	185	67	63	70	76	84	149
31,25	134	145	86	102	222	81	96	229	195	81	86	132	101	82	62	79	64	63	72	126	87	133	79	231	110	49	208	157	247	68	68	219	65	69	81	86	230	113	80	92	232	91	189	71	66	75	80	89	147
31,5	136	149	88	105	223	83	99	231	196	81	85	132	105	83	63	82	66	63	73	126	88	133	79	232	113	51	208	158	247	70	68	219	65	69	81	87	232	115	80	92	232	93	189	70	65	75	79	88	151
31,75	136	158	92	107	220	83	102	229	193	79	81	127	110	86	66	81	67	64	73	126	84	134	75	229	115	54	206	159	249	67	67	216	62	67	78	85	239	119	79	87	231	89	190	69	63	71	75	87	157
32	132	155	91	107	220	83	105	228	191	80	81	125	104	85	66	82	68	65	76	129	84	136	75	228	113	52	207	159	251	67	67	216	62	68	78	87	238	119	82	88	231	89	191	68	63	70	75	85	156
32,25	143	165	96	113	222	84	108	231	193	77	80	128	120	92	71	85	68	65	72	127	85	132	75	228	122	58	205	164	249	67	65	214	61	66	77	86	246	120	81	85	231	88	187	66	62	69	74	86	166
32,5	140	157	91	108	221	83	106	232	194	78	81	131	112	86	67	83	66	63	72	126	86	130	77	229	118	52	205	161	246	68	65	216	62	67	78	86	237	116	78	89	232	91	186	68	63	70	75	85	159
32,75	138	151	91	109	224	85	103	232	196	82	86	132	107	86	66	83	68	68	77	129	89	136	79	232	117	52	209	161	249	71	70	219	68	70	82	93	235	117	84	94	233	93	192	72	68	76	80	91	159
33	138	157	91	109	221	83	105	230	192	78	81	128	110	87	67	82	67	65	73	127	85	133	75	228	117	52	206	159	248	67	67	216	62	66	79	90	239	118	80	88	230	90	189	68	64	71	75	90	165
33,25	136	160	95	111	224	87	107	229	193	83	82	127	109	88	69	85	72	67	79	130	86	139	79	230	119	55	210	161	253	69	70	218	64	71	81	93	241	121	86	90	232	91	194	71	66	72	77	94	168
33,5	136	151	88	107	225	82	104	230	194	78	80	130	105	84	64	80	65	63	73	126	86	132	76	230	116	49	206	159	246	68	66	216	62	68	78	89	233	113	79	90	230	90	187	67	62	70	75	88	162
33,75	134	149	89	106	233	82	98	228	193	81	85	131	102	83	64	80	67	64	75	126	86	139	77	230	115	49	208	157	249	68	70	219	65	68	82	93	235	115	82	91	231	92	194	71	67	75	79	98	165
34	138	152	91	109	237	84	103	230	194	81	85	133	108	86	67	82	67	66	75	128	88	137	79	231	117	52	208	159	248	69	69	218	66	69	82	95	236	116	82	92	231	93	192	71	68	75	80	97	170
34,25	143	160	94	114	237	88	113	234	199	82	84	137	117	91	72	87	69	68	76	130	90	135	80	232	121	56	208	165	248	72	70	219	66	71	82	96	240	120	83	95	234	94	189	72	66	73	80	91	176
34,5	138	154	92	110	234	86	108	233	195	81	83	134	107	86	67	83	69	66	76	130	88	135	79	232	117	53	209	161	249	70	69	218	65	70	81	95	235	117	82	94	232	93	190	70	64	73	78	91	174
34,75	142	162	95	114	228	86	112	231	195	78	82	134	118	91	71	85	67	66	74	128	86	134	77	231	120	56	206	163	248	69	67	216	63	68	79	93	243	119	81	90	231	91	188	67	63	71	77	91	184
35	140	153	90	110	238	86	106	233	197	82	88	138	111	87	67	83	68	65	74	129	89	136	81	233	118	52	208	161	246	70	69	221	68	70	82	96	236	117	82	94	232	94	191	71	66	77	81	96	180
35,25	137	152	90	110	234	84	106	230	194	80	86	133	107	85	65	82	67	65	75	128	87	136	78	231	116	51	208	159	247	69	69	218	64	68	81	95	235	116	82	94	231	94	191	71	66	74	79	95	180
35,5	139	157	92	112	231	86	113	234	195	79	84	136	111	86	68	83	68	66	74	130	87	133	77	231	118	54	207	161	247	69	67	217	65	69	78	95	235	117	81	92	231	92	187	68	62	70	76	89	184
35,75	137	157	95	113	232	89	113	233	196	84	89	135	109	90	70	85	72	70	81	133	89	141	81	233	119	54	212	163	252	72	73	220	67	73	84	99	238	120	86	96	232	96	195	74	70	77	81	97	187
36	139	155	91	112	232	87	115	233	196	80	85	136	111	86	68	84	68	67	75	130	88	133	78	231	118	52	206	162	245	70	68	217	65	70	80	96	233	116	80	96	231	93	187	68	65	70	78	90	186
36,25	142	153	92	111	241	88	110	234	200	85	94	142	111	88	69	86	70	69	78	131	92	139	83	235	120	54	212	163	248	74	73	223	72	74	87	101	234	118	85	99	233	97	193	75	72	79	84	99	188
36,5	145	165	98	117	228	89	121	233	197	81	88	138	124	94	74	90	70	68	75	132	88	133	79	232	124	59	205	168	246	72	68	218	64	71	80	97	245	121	82	94	232	94	186	69	64	71	79	92	199
36,75	144	159	95	113	239	89	113	234	199	83	93	142	118	90	71	86	71	68	77	131	91	138	81	234	122	56	209	164	247	73	70	221	70	73	85	100	239	119	84	97	233	96	191	72	68	77	82	98	198
37	146	166	98	117	230	90	120	234	198	81	89	139	126	94	74	90	70	68	74	131	88	134	80	232	125	59	206	168	246	73	68	218	65	71	80	97	246	121	83	94	232	95	187	69	66	71	79	95	204
37,25	145	159	95	115	241	90	116	235	202	85	95	144	120	91	73	88	71	70	78	133	91	138	84	236	124	57	210	166	246	74	72	221	71	75	86	102	239	120	84	99	235	99	190	74	71	78	84	99	199
37,5	141	158	95	115	238	89	115	234	197	82	92	139	114	90	71	87	71	69	78	132	89	138	82	233	121	55	209	162	248	71	70	219	68	72	83	99	238	120	84	97	232	97	191	72	67	75	80	98	201
37,75	142	165	99	117	228	91	119	234	195	83	89	136	120	94	75	88	73	70	80	132	88	139	79	232	123	58	208	165	249	71	70	218	65	71	82	98	244	123	86	93	232	95	192	71	66	74	79	98	208
38	145	163	98	116	237	91	115	235	199	85	95	140	121	94	75	88	72	71	80	132	91	141	84	234	125	58	209	166	248	71	73	220	71	74	86	102	243	123	86	98	233	98	194	74	71	79	84	105	210
38,25	140	158	98	116	237	92	117	235	199	86	94	139	111	91	72	88	73	72	82	134	91	141	85	234	123	55	211	164	251	74	73	221	69	74	85	101	238	120	88	100	234	100	194	74	70	77	83	102	203
38,5	145	164	96	117	233	89	118	234	198	81	92	142	124	94	73	89	70	68	76	132	89	135	80	233	124	58	207	166	245	72	67	218	66	71	81	99	243	120	82	96	230	95	188	69	66	73	80	98	209
38,75	143	161	95	115	240	90	116	235	199	85	96	143	118	91	73	87	71	70	78	132	91	139	83	234	124	56	210	165	246	73	73	222	70	75	86	104	238	120	85	100	233	100	192	74	71	78	84	104	207
39	141	163	99	118	235	91	116	234	197	87	96	139	114	93	73	87	74	72	83	134	90	144	83	233	124	57	212	163	250	73	74	222	68	75	86	104	241	122	89	99	232	99	197	75	70	79	83	104	207
39,25	143	162	95	115	239	89	116	235	200	83	96	144	119	91	71	87	70	69	77	132	91	138	83	234	125	56	208	166	244	73	71	221	69	73	84	102	238	119	83	99	232	99	190	71	67	75	82	101	207
39,5	150	171	104	122	232	97	130	237	201	84	96	147	133	99	82	97	74	73	78	136	89	134	83	234	129	64	208	176	242	76	70	218	68	73	83	101	247	123	84	99	233	100	184	69	65	71	81	96	216
39,75	144	160	95	115	244	92	113	236	201	88	102	148	117	91	72	88	72	72	80	134	93	142	87	237	125	56	212	165	246	74	74	224	73	76	89	106	237	119	86	103	233	103	194	76	74	81	87	109	207
40	142	159	95	115	240	91	114	234	198	83	97	142	114	89	71	86	70	70	77	132	90	138	83	233	122	54	210	163	244	73	71	221	69	74	84	103	234	117	84	101	231	101	191	73	69	77	83	102	206
40,25	143	168	98	120	233	92	123	235	197	83	94	141	122	94	73	89	71	71	78	133	89	137	81	232	125	57	206	166	243	73	70	218	66	72	81	100	240	120	83	98	231	97	188	69	66	71	81	99	212
40,5	141	166	102	119	236	93	114	232	198	89	102	140	115	93	73	88	76	73	84	135	91	147	86	236	126	58	213	164	251	74	76	224	71	76	88	106	241	124	90	100	232	102	201	77	73	82	86	112	211
40,75	142	163	99	118	238	92	115	235	198	85	98	142	114	90	71	87	72	70	80	133	90	142	84	233	124	55	210	163	245	72	73	221	69	74	86	104	237	120	85	100	232	101	195	74	69	78	83	105	211
41	143	166	100	117	236	91	121	235	198	84	95	143	119	91	74	89	72	71	79	133	91	137	82	233	123	56	209	165	243	73	70	220	67	73	83	101	238	119	84	99	231	101	190	71	68	75	81	101	212
41,25	144	168	102	117	238	94	115	233	198	89	102	142	117	94	74	90	74	73	83	134	91	147	86	235	126	59	212	164	248	74	75	222	71	75	88	107	242	122	90	101	231	102	199	76	73	83	87	111	215
41,5	146	165	100	117	242	93	119	235	201	85	101	147	121	92	74	88	72	71	78	134	92	139	85	236	125	57	210	166	242	75	72	222	71	74	86	104	237	120	85	103	233	104	192	73	69	78	85	104	213
41,75	148	168	102	118	239	94	121	236	201	85	100	146	125	94	74	90	71	72	78	134	92	138	84	236	127	56	209	167	241	75	72	220	70	75	85	104	239	120	84	101	232	103	191	73	69	77	83	104	215
42	141	167	101	119	234	92	118	233	196	85	97	140	114	91	72	87	72	71	80	133	89	141	82	233	124	56	211	163	244	72	73	218	67	73	83	102	238	120	86	99	231	101	194	71	68	76	81	103	213
42,25	147	169	103	119	238	94	121	235	199	86	98	143	123	93	75	88	72	71	79	134	90	139	82	234	126	57	209	166	241	72	72	219	69	73	84	103	239	121	85	100	231	103	191	72	68	76	83	104	217
42,5	149	171	105	122	241	96	121	236	201	89	103	147	126	96	77	91	75	74	82	136	94	143	86	237	130	60	210	168	245	75	75	222	72	77	88	107	244	124	87	102	234	105	195	76	71	80	86	109	221
42,75	147	169	105	121	240	96	122	237	200	89	101	145	121	94	77	90	75	74	82	135	92	142	85	236	127	59	210	166	243	75	75	221	69	75	86	106	240	123	88	103	233	106	194	75	71	78	84	106	219
43	143	167	103	119	236	94	117	233	199	90	102	142	115	93	73	88	75	72	83	134	91	145	84	234	125	56	212	163	246	73	75	222	70	75	86	106	239	122	89	102	231	104	198	75	70	80	85	109	215
43,25	143	165	103	117	237	95	117	233	198	87	100	142	113	91	73	88	73	72	81	135	90	143	84	234	124	56	211	163	242	73	72	220	68	73	86	105	236	120	87	101	230	104	195	73	68	77	82	105	214
43,5	153	178	110	125	239	99	125	238	200	91	105	148	134	101	81	94	77	75	83	136	94	144	86	237	133	65	211	170	244	76	75	223	72	77	88	109	249	128	90	101	233	106	196	77	72	81	86	110	227
43,75	145	165	104	119	241	98	119	236	199	89	102	147	119	91	74	88	73	73	81	135	92	142	85	236	125	57	211	165	241	75	75	221	72	76	87	106	237	120	87	103	231	108	194	74	70	78	84	108	217
44	148	173	106	123	234	100	128	236	200	88	98	145	127	96	77	92	74	73	79	135	90	138	83	235	128	58	207	169	239	74	72	218	69	73	83	104	241	122	85	102	231	107	189	71	68	75	82	101	221
44,25	147	166	104	120	244	99	120	238	201	92	104	150	119	94	75	90	76	74	82	137	94	142	87	237	126	58	212	168	242	77	76	223	74	77	87	108	236	120	88	106	232	111	195	77	73	82	87	109	218
44,5	155	177	112	127	237	105	132	240	204	93	105	151	134	101	81	98	78	78	83	139	95	141	88	238	133	65	210	173	241	79	76	223	74	78	88	107	246	126	89	105	233	113	191	75	73	78	87	106	227
44,75	147	162	104	117	243	100	118	236	203	93	106	151	120	90	74	88	73	72	80	135	93	141	88	238	124	56	211	166	237	76	74	223	73	77	89	107	234	119	85	107	232	114	194	76	72	80	88	108	216
45	149	173	107	122	237	99	126	236	199	91	101	146	129	96	77	92	74	73	79	135	90	139	83	235	129	59	207	167	237	74	72	219	68	73	84	104	242	122	84	101	230	109	191	72	68	75	83	105	225
45,25	150	173	109	123	239	102	122	236	200	95	106	147	126	96	79	92	77	76	84	137	92	146	88	238	131	62	211	167	242	76	77	223	72	77	88	108	244	125	90	104	232	113	198	77	74	82	88	112	224
45,5	147	166	106	121	242	102	123	236	201	93	105	149	120	92	75	89	75	73	81	136	93	142	87	237	126	58	211	166	238	76	75	223	71	76	88	107	237	121	86	105	232	116	193	75	70	79	86	107	219
45,75	147	177	110	126	231	105	130	236	199	95	103	146	125	98	80	93	78	75	85	138	90	145	87	236	131	62	211	168	242	76	76	221	69	77	86	106	244	126	91	102	231	113	195	76	70	78	85	107	225
46	146	167	106	120	241	101	119	236	200	95	106	148	118	93	74	89	74	73	83	135	92	145	87	237	127	57	212	165	239	76	76	222	72	76	89	107	238	122	88	105	231	115	196	75	72	81	87	111	219
46,25	147	177	111	127	231	105	131	237	199	96	104	147	125	98	80	94	79	77	85	140	93	146	87	236	131	62	212	168	241	76	77	221	70	77	87	108	244	127	91	102	232	115	196	76	71	78	86	108	226
46,5	151	176	110	125	237	106	129	238	202	95	104	149	131	99	80	94	77	75	81	138	92	140	86	236	131	62	209	169	235	77	74	220	71	77	86	105	243	124	86	104	231	120	190	73	70	76	85	107	226
46,75	145	164	104	117	241	102	119	235	200	94	105	148	118	91	72	88	74	72	79	135	92	141	86	236	124	55	210	164	235	75	74	221	71	75	87	106	235	119	86	105	230	120	193	73	70	78	86	108	218
47	152	173	109	124	239	108	131	239	205	97	107	152	130	99	81	95	78	78	83	140	94	140	88	237	131	60	209	172	235	79	75	222	72	78	88	108	242	124	88	107	233	123	192	74	72	78	87	107	225
47,25	145	169	107	122	237	102	119	234	200	96	109	146	118	93	76	91	76	75	84	136	91	147	87	236	128	58	213	164	239	75	77	223	72	78	89	109	239	123	90	105	230	119	199	77	73	83	88	114	222
47,5	145	174	109	125	232	104	125	234	199	97	108	146	120	97	79	93	79	76	87	139	92	148	88	235	130	62	213	166	241	76	77	224	71	78	89	109	242	126	92	104	230	120	199	77	72	81	86	112	223
47,75	154	178	112	127	237	110	134	239	205	98	107	153	135	100	82	97	78	76	82	140	94	141	88	236	133	65	209	174	233	79	75	223	73	79	88	108	244	126	88	106	232	125	191	75	70	77	86	107	227
48	143	173	109	124	230	103	126	232	197	96	106	145	117	96	78	91	78	75	86	138	89	146	86	232	128	59	212	165	238	74	75	223	69	77	86	106	241	125	91	103	229	120	198	75	70	79	85	110	221
48,25	153	174	110	125	239	109	130	239	204	98	107	152	131	99	81	96	77	77	82	139	94	140	88	235	131	63	209	172	232	78	75	222	73	79	89	109	241	124	87	107	231	127	192	74	71	79	88	108	226
48,5	149	171	109	123	241	106	126	238	202	97	108	151	125	96	79	92	78	75	83	138	93	144	88	234	129	60	212	168	234	77	77	221	72	78	89	108	240	123	88	108	232	126	194	76	71	81	88	111	225
48,75	154	178	111	126	237	110	132	239	204	98	107	152	136	101	83	98	76	76	82	138	92	139	87	234	133	66	208	174	230	78	74	221	72	77	87	108	246	125	86	106	231	127	189	72	69	78	87	107	231
49	147	165	105	120	242	106	119	236	203	96	110	153	122	92	74	90	74	73	82	136	93	142	89	234	126	57	210	166	231	76	75	217	74	77	90	109	234	120	87	109	229	128	194	76	72	83	89	112	222
49,25	150	169	107	123	241	106	122	236	201	97	109	151	125	95	77	91	75	74	82	136	91	142	86	232	129	59	210	167	232	76	75	214	73	76	88	107	239	122	87	106	230	128	194	75	71	81	87	111	226
49,5	144	172	108	123	234	104	123	233	198	97	108	147	120	96	78	91	76	75	85	136	89	147	88	231	129	60	212	164	236	75	76	213	72	76	89	109	241	125	91	105	229	125	200	76	72	81	87	114	224
49,75	149	169	107	122	241	108	124	236	203	96	108	152	127	95	77	92	74	75	80	136	92	141	87	233	128	60	209	168	230	77	75	211	73	76	87	108	237	122	86	108	230	131	192	73	70	80	87	110	225
50	151	177	111	125	238	108	128	237	202	97	108	150	132	99	81	94	77	75	82	138	91	143	86	231	132	63	209	169	233	77	75	209	72	77	88	109	244	126	88	105	230	128	194	74	70	80	87	111	230
50,25	147	169	108	123	239	108	127	237	202	97	107	149	120	94	78	92	75	76	83	138	92	143	87	231	127	59	211	166	233	77	76	209	72	78	88	109	237	122	88	107	230	130	194	75	71	79	87	110	223
50,5	153	184	115	130	233	111	131	237	201	97	108	149	137	105	87	97	78	77	84	139	91	145	88	230	134	69	209	171	236	78	76	211	71	77	88	110	250	129	92	103	230	125	195	76	72	81	88	114	234
50,75	148	173	111	126	237	110	130	237	203	100	109	151	123	98	80	94	79	78	87	140	93	146	88	231	131	62	212	169	236	79	78	211	73	80	88	110	239	124	91	109	231	132	195	76	74	82	89	112	225
51	146	171	109	125	238	108	124	235	201	99	111	149	121	97	77	92	78	76	86	139	92	148	89	231	130	60	212	166	236	76	79	205	73	78	91	112	240	125	91	108	230	130	200	78	74	84	90	115	226
51,25	148	169	107	122	242	108	122	237	202	98	111	153	125	95	79	92	76	75	83	137	93	145	88	232	129	60	209	167	232	76	77	201	75	78	91	109	237	122	87	109	230	133	195	76	73	83	89	115	225
51,5	149	170	108	123	240	109	125	237	202	98	110	153	126	96	79	92	76	75	82	137	92	143	87	230	129	60	209	168	230	76	76	200	74	78	89	108	239	123	88	108	229	134	193	75	72	82	89	113	227
51,75	147	167	108	121	242	108	123	237	202	98	111	153	122	94	78	91	76	75	82	137	94	143	89	231	128	59	210	167	230	77	77	199	74	78	91	110	236	121	87	109	229	136	194	76	73	82	89	113	222
52	152	178	113	128	237	110	132	237	202	98	110	152	135	101	82	97	78	77	83	138	92	142	88	230	134	64	207	171	231	78	76	205	73	78	88	109	245	125	89	107	230	134	192	75	72	80	88	113	233
52,25	147	177	113	127	233	108	127	233	199	99	110	147	126	99	82	94	79	76	86	139	91	149	88	229	133	63	209	167	236	76	78	206	72	78	89	111	244	128	93	105	230	130	198	76	73	83	88	116	228
52,5	147	169	109	123	241	108	125	236	202	99	111	152	122	95	77	92	77	76	83	138	93	145	89	231	129	59	209	166	231	77	78	199	74	78	90	110	237	121	88	110	230	137	195	76	73	82	90	114	224
52,75	150	179	114	128	236	110	131	236	202	99	110	151	131	100	83	96	78	76	84	139	92	145	88	228	133	64	209	169	234	78	76	205	72	79	88	109	244	126	91	106	229	133	195	76	71	81	87	114	232
53	150	171	108	123	241	109	125	237	204	99	112	154	130	97	80	93	75	74	81	137	92	143	90	230	129	61	206	168	228	78	75	192	73	78	91	110	239	122	86	110	229	139	193	75	72	81	89	113	227
53,25	149	172	109	124	240	109	127	237	203	98	111	153	128	97	79	93	76	75	82	138	92	143	88	228	129	61	208	168	228	78	75	194	74	78	89	109	238	123	87	109	229	138	192	75	71	81	88	113	228
53,5	145	171	110	124	237	108	123	234	201	100	113	149	122	97	80	92	79	76	86	139	92	149	90	230	130	60	210	166	234	77	79	197	73	78	91	113	240	124	92	108	229	135	200	78	74	86	91	118	226
53,75	150	170	111	125	242	110	124	237	204	99	113	154	126	98	80	94	77	75	84	139	93	145	91	231	131	61	209	167	230	79	78	193	76	79	92	112	239	123	90	110	230	140	196	76	74	85	90	117	228
54	147	169	109	125	240	110	129	237	202	99	110	153	123	97	80	93	78	76	83	139	93	142	88	229	129	60	208	168	229	79	77	195	74	79	89	110	235	122	89	111	230	142	192	76	73	81	89	112	224
54,25	148	173	112	126	240	111	129	238	203	99	112	153	128	98	82	95	77	77	85	139	94	144	89	229	131	62	207	168	229	78	77	196	75	79	89	110	238	124	89	111	231	141	193	77	74	81	90	113	228
54,5	146	172	112	125	237	108	124	235	200	99	112	149	123	97	80	93	77	77	85	138	91	148	89	229	130	61	207	167	233	77	78	198	74	78	90	110	238	125	91	109	229	137	199	78	74	85	90	118	227
54,75	148	169	110	125	241	110	128	237	203	99	112	153	125	97	81	94	77	77	83	139	93	145	88	228	129	61	207	168	228	78	77	194	74	80	90	111	235	123	89	112	230	142	194	76	74	82	89	114	225
55	145	173	113	126	234	108	124	233	201	100	113	147	122	98	81	94	79	76	87	139	91	151	89	227	131	61	209	165	236	77	80	202	73	79	91	112	239	126	94	108	229	137	202	79	75	86	91	119	225
55,25	149	175	115	128	237	112	134	238	203	101	110	153	129	99	84	96	78	77	84	140	93	143	88	228	131	63	205	170	230	79	76	199	73	78	89	112	237	124	90	111	230	141	192	76	73	80	89	112	229
55,5	147	176	115	129	233	111	130	235	202	102	113	149	125	101	84	96	80	79	89	142	91	150	90	228	133	63	208	169	236	78	80	205	74	81	92	112	239	127	94	111	230	138	200	79	75	84	91	118	228
55,75	149	174	115	128	239	113	131	238	203	102	112	152	127	100	84	97	81	79	88	141	93	147	91	229	132	64	207	170	232	81	80	200	75	80	92	112	237	126	93	113	232	142	198	79	76	85	91	117	229
56	154	184	120	133	236	114	136	239	203	101	113	153	138	107	89	101	82	80	88	141	93	148	90	228	136	70	205	173	233	80	79	205	75	80	92	112	244	130	94	110	231	139	196	77	76	84	91	116	238
56,25	148	172	114	128	238	112	130	237	203	101	112	151	124	99	82	95	80	79	88	141	94	147	90	228	131	62	207	169	232	80	80	201	75	80	92	112	235	125	93	112	230	142	196	78	76	83	90	116	227
56,5	149	181	116	130	234	111	132	235	201	100	111	149	130	101	85	96	80	78	88	140	91	148	89	227	133	64	205	169	234	77	78	206	72	79	90	111	239	127	94	108	230	138	197	76	73	83	89	116	232
56,75	148	169	112	126	242	112	127	238	204	100	113	153	124	97	81	94	78	78	84	139	93	145	90	228	130	61	205	169	229	79	77	192	75	79	91	111	231	122	90	113	229	145	195	78	75	84	91	115	225
57	150	179	116	130	236	113	134	238	203	101	112	152	132	101	85	98	80	79	86	141	93	146	89	226	134	66	204	171	231	80	78	202	73	79	90	112	238	128	91	109	229	141	195	77	72	82	89	115	234
57,25	149	179	116	130	234	112	132	236	201	102	112	150	131	101	85	97	80	78	87	142	92	148	89	226	134	65	203	169	232	78	79	206	73	79	90	112	238	129	93	109	229	139	196	77	74	83	89	117	232
57,5	149	172	113	128	240	113	131	238	204	100	113	154	128	99	83	96	79	78	84	141	93	144	90	227	133	64	204	170	228	80	78	196	75	80	91	112	233	124	90	113	230	145	194	77	73	83	90	115	227
57,75	155	181	118	133	237	116	138	240	205	102	113	155	138	106	87	100	81	81	87	143	94	146	91	228	137	68	203	174	229	82	80	201	76	82	91	113	240	128	93	113	231	144	194	78	76	84	91	116	236
58	147	176	117	130	235	114	135	238	202	103	113	153	124	101	84	97	82	80	89	143	93	148	91	226	133	65	205	170	232	80	81	207	75	81	91	113	234	127	94	112	230	143	197	78	75	83	91	116	227
58,25	151	173	114	127	243	115	130	240	205	103	115	157	131	101	85	97	80	79	87	141	95	146	92	230	132	65	203	171	228	82	80	193	77	82	93	114	235	125	91	115	230	148	196	78	76	86	93	118	229
58,5	154	179	117	132	239	117	138	240	207	104	115	156	136	104	87	101	81	81	88	143	95	145	92	229	136	68	202	174	228	84	80	198	76	82	92	114	237	129	93	114	230	147	194	78	75	83	93	115	233
58,75	148	177	116	129	235	112	132	236	202	101	113	151	128	101	84	96	80	78	87	141	92	148	89	226	133	65	201	169	232	78	79	204	73	79	91	112	236	126	93	110	228	142	198	78	73	83	89	118	231
59	149	172	115	128	240	114	131	238	204	101	113	154	127	99	83	96	79	78	87	141	93	146	90	227	132	64	202	170	230	81	80	198	74	79	91	113	233	124	91	114	229	147	195	77	74	83	91	116	227
59,25	152	176	115	130	238	115	136	239	205	102	113	156	133	102	86	99	79	79	86	142	94	144	91	228	134	66	200	172	227	83	78	197	76	81	91	112	234	126	91	113	229	146	191	77	74	81	90	115	231
59,5	151	172	115	129	242	116	130	239	206	104	117	158	130	103	85	98	80	80	88	142	96	147	94	229	133	66	201	172	230	82	82	193	80	83	94	115	233	126	93	117	231	149	197	80	78	87	95	120	229
59,75	154	178	117	132	240	118	139	241	207	103	115	159	135	103	88	100	81	81	88	143	96	145	92	229	136	68	200	175	227	83	80	199	78	82	92	113	235	128	91	116	230	149	193	78	75	83	93	115	232
60	155	182	118	132	237	116	138	239	204	102	115	156	139	106	89	101	81	80	86	141	94	145	92	228	137	69	197	173	229	82	79	199	75	80	92	112	239	129	92	112	229	145	192	78	74	83	92	116	236
60,25	149	172	115	128	239	115	134	240	204	103	113	154	126	100	83	97	80	79	88	142	94	145	91	227	132	65	199	170	230	81	79	198	75	81	91	112	231	123	92	116	229	147	194	78	76	82	90	114	225
60,5	155	184	118	134	236	116	138	239	205	102	114	155	140	107	88	101	82	81	87	143	94	145	91	227	138	70	197	174	231	82	79	201	75	81	91	113	239	129	92	112	229	145	193	78	74	83	90	117	237
60,75	147	172	115	129	238	114	133	238	203	103	113	153	124	99	84	96	80	80	87	141	93	147	91	226	133	64	198	169	232	80	79	201	75	80	90	112	231	124	93	115	228	146	196	78	75	83	91	117	225
61	154	178	117	132	239	117	138	240	207	103	115	158	136	104	88	101	81	81	87	143	95	144	92	228	135	68	197	174	227	83	79	197	77	82	92	113	236	126	91	116	230	149	192	78	75	83	93	116	232
61,25	155	183	120	135	237	118	141	240	204	104	114	156	139	106	90	102	84	82	88	144	95	146	91	228	138	71	196	174	232	82	80	204	75	82	91	114	240	130	94	112	229	145	193	78	74	83	91	118	236
61,5	152	177	117	131	239	116	135	238	206	103	114	155	133	102	87	99	81	80	88	142	94	147	92	228	135	67	197	171	232	81	81	198	77	82	93	114	234	127	93	115	229	148	195	79	76	85	93	118	232
61,75	151	187	121	136	226	118	140	236	202	104	114	151	136	107	92	103	86	83	93	145	92	151	91	227	139	72	198	173	239	81	82	217	75	82	92	115	240	131	98	110	229	141	198	80	77	85	91	119	235
62	151	169	114	127	243	116	130	240	206	104	117	157	128	100	84	97	79	80	87	142	96	147	94	230	133	65	197	171	230	81	81	190	80	83	95	115	231	124	91	119	229	151	195	80	78	87	95	120	225
62,25	149	168	112	127	242	115	128	237	206	104	116	157	126	98	82	96	79	79	86	141	95	146	94	229	131	62	197	170	230	81	80	190	78	82	94	115	229	122	91	118	228	151	195	79	77	87	94	118	223
62,5	151	178	120	133	238	119	141	240	205	105	116	155	131	104	88	100	84	83	91	145	96	149	93	228	136	68	198	173	234	84	83	205	77	84	93	115	235	129	94	118	230	149	196	82	77	85	94	118	231
62,75	155	175	118	133	245	120	137	242	210	108	120	162	136	105	89	102	83	84	90	146	99	148	97	233	137	69	199	175	230	86	85	196	82	86	97	116	235	127	95	120	232	155	196	82	79	88	98	121	231
63	156	184	121	137	236	121	146	241	206	104	114	157	141	107	92	104	83	82	88	145	95	145	92	227	137	70	194	177	230	84	80	201	75	81	91	114	239	129	93	115	229	148	189	77	74	81	91	115	236
63,25	148	173	117	130	240	116	135	239	204	104	115	154	127	101	84	97	82	80	88	143	94	148	92	228	132	65	196	170	234	82	81	200	77	82	93	114	232	125	94	117	228	148	196	79	76	85	92	119	226
63,5	148	174	118	130	238	114	131	237	204	105	118	154	125	101	85	97	82	81	91	143	94	153	94	229	135	66	197	168	238	81	83	202	78	83	96	117	234	127	97	116	227	146	202	83	78	90	96	124	227
63,75	151	171	115	130	244	118	135	240	207	105	118	160	130	102	86	98	80	81	88	143	97	145	94	231	134	66	196	172	229	84	82	193	79	84	96	115	231	124	92	120	229	154	193	80	78	86	95	119	226
64	152	174	116	132	238	117	139	240	206	105	116	157	131	103	86	100	82	80	88	144	95	145	92	228	134	66	194	173	231	83	81	199	78	82	93	114	232	127	92	118	229	151	193	79	76	84	93	118	229
64,25	154	178	117	132	238	119	138	240	206	105	116	158	137	104	90	101	81	82	88	143	95	145	93	229	136	68	194	173	231	83	81	198	77	83	93	115	234	127	94	117	229	151	193	80	76	84	94	118	233
64,5	152	173	116	130	243	117	133	240	207	106	119	159	132	102	86	98	81	80	89	143	97	148	95	231	134	66	195	172	232	84	83	193	80	84	97	116	232	125	93	120	230	152	196	81	79	89	96	122	228
64,75	154	180	120	134	239	121	145	242	209	107	118	159	138	107	91	104	84	85	91	147	97	147	94	230	138	71	195	177	231	85	83	201	80	84	94	117	235	129	94	120	231	153	193	81	78	84	95	118	233
65	152	169	115	129	244	118	132	240	208	107	120	162	129	100	85	98	81	81	88	143	97	148	96	232	133	65	194	172	232	84	83	191	81	84	97	117	230	124	94	121	228	154	196	81	80	89	97	122	225
65,25	151	174	116	132	241	118	138	240	206	105	117	157	131	101	87	98	82	80	89	143	96	147	93	229	135	66	195	172	231	83	82	199	78	83	94	115	232	126	93	120	229	152	194	80	76	85	93	119	227
65,5	156	182	121	137	238	121	144	240	206	105	117	158	140	108	92	104	83	83	89	144	95	145	93	229	138	71	192	175	231	83	81	201	77	82	93	116	237	130	93	116	229	149	191	78	77	83	93	118	236
65,75	147	175	117	132	236	117	136	238	203	106	116	154	126	102	86	97	82	81	90	144	93	149	92	226	135	66	195	170	236	82	82	206	76	82	93	115	231	126	96	117	228	148	196	80	76	85	93	120	227
66	151	179	120	135	238	119	144	242	207	106	116	157	134	104	88	102	83	83	90	146	95	146	94	229	137	67	193	175	231	84	82	202	76	83	92	115	233	127	93	118	229	150	192	78	75	82	93	117	231
66,25	152	171	116	130	243	118	134	240	208	106	119	160	130	102	86	98	81	81	88	144	96	148	95	231	134	66	195	171	231	84	83	193	80	84	96	116	231	126	94	121	229	154	196	81	78	88	96	121	226
66,5	155	180	119	134	239	121	142	241	207	107	118	160	138	106	90	103	83	83	90	146	96	147	94	230	138	70	193	175	230	85	83	199	79	84	94	115	236	129	94	119	230	152	194	80	77	86	95	119	234
66,75	151	175	118	132	241	118	135	240	206	107	119	157	131	102	87	100	83	82	90	145	96	151	95	231	136	67	194	171	235	85	85	199	79	84	96	117	232	126	95	120	228	151	198	82	79	89	96	123	229
67	155	178	118	133	239	121	142	241	207	106	118	159	136	105	89	102	82	83	88	145	96	145	94	229	137	68	193	175	229	85	82	198	78	83	93	116	233	128	92	120	229	152	191	79	76	84	94	118	232
67,25	151	176	120	133	242	120	134	240	209	109	122	158	130	105	88	101	86	85	93	147	99	155	98	232	138	70	197	172	240	86	88	201	82	86	100	120	234	130	100	123	231	152	203	86	83	94	101	128	229
67,5	154	178	121	136	240	122	145	244	208	108	120	161	134	106	91	103	85	85	92	148	99	148	96	230	137	70	194	176	233	86	84	203	80	85	95	118	234	128	95	122	230	154	195	82	78	87	95	120	231
67,75	150	173	118	131	242	117	134	240	205	106	119	157	129	102	86	99	82	82	89	144	95	150	95	230	136	66	194	170	235	83	84	197	79	84	97	118	232	126	95	120	228	151	198	82	78	89	96	124	228
68	152	177	119	134	239	120	143	242	208	107	118	159	132	104	89	101	84	83	91	146	96	148	95	228	136	68	193	173	233	84	84	202	79	85	95	117	232	127	94	120	229	152	194	81	78	85	95	119	229
68,25	158	186	124	141	236	124	150	242	207	107	118	159	145	111	96	107	86	86	91	147	97	147	95	229	139	75	191	179	232	85	82	203	78	85	94	117	240	132	96	119	228	151	191	79	76	84	94	119	239
68,5	148	181	121	137	228	120	142	237	203	108	119	153	129	107	91	103	87	83	95	148	94	155	94	227	139	70	195	172	242	83	86	216	77	85	96	117	236	131	101	117	227	146	202	84	79	89	95	122	230
68,75	157	183	121	137	238	123	146	242	209	107	119	161	142	108	92	106	84	85	90	146	96	146	94	230	140	72	191	176	231	85	83	200	79	84	95	116	237	130	94	119	229	152	193	80	78	85	96	119	237
69	152	175	120	134	242	120	138	240	208	109	121	159	132	105	89	102	84	84	92	146	98	152	97	230	137	69	195	173	237	84	85	200	81	85	97	119	232	128	98	123	230	152	199	85	82	91	98	124	229
69,25	154	180	122	136	239	121	144	242	208	108	120	160	136	107	91	103	86	85	93	148	98	151	97	230	138	72	194	175	234	87	86	204	79	86	97	118	234	130	97	122	231	153	197	82	79	88	97	121	233
69,5	153	182	123	137	239	121	141	240	207	108	120	158	137	107	92	103	85	85	93	146	96	151	97	230	139	72	194	173	236	85	86	205	80	85	97	119	237	131	98	120	229	151	199	84	80	90	98	124	235
69,75	149	177	120	134	239	118	134	238	205	108	121	156	130	104	88	100	85	82	92	145	95	153	96	230	136	68	195	170	239	84	86	203	80	85	98	119	234	130	99	120	229	151	202	85	81	91	98	125	229
70	150	172	118	132	242	119	135	240	207	107	120	158	130	103	87	100	83	84	90	145	96	150	96	231	135	68	194	172	234	84	85	196	82	85	97	118	230	126	96	122	230	153	197	83	80	89	98	124	228
70,25	152	184	121	137	234	121	146	240	206	108	117	156	138	109	92	104	84	84	92	146	95	148	93	227	138	71	191	174	234	84	84	208	76	83	94	116	236	131	96	117	227	149	196	80	78	85	94	120	236
70,5	154	183	122	137	238	121	138	240	207	108	121	157	139	109	92	103	85	84	92	145	96	152	96	230	140	72	193	173	237	84	85	202	80	84	98	118	238	132	98	120	230	150	200	83	81	91	97	126	237
70,75	151	178	122	136	240	122	142	241	208	110	121	159	132	107	91	103	86	86	95	148	98	152	97	230	138	71	195	173	236	87	87	203	81	87	98	119	233	130	99	123	230	153	198	85	81	90	98	124	231
71	158	184	124	139	239	128	150	243	212	111	121	164	145	111	95	110	86	87	92	150	98	146	98	234	141	74	192	181	229	89	85	199	81	87	97	118	237	131	96	124	230	157	192	82	79	86	98	120	237
71,25	152	178	121	136	240	121	141	242	208	110	121	160	134	108	91	103	85	86	93	148	98	151	98	232	138	71	196	174	236	87	86	202	81	86	98	119	233	130	99	124	231	154	197	85	82	91	99	124	232
Data File	C:\Program Files\Biolog\OLPM_13_01\OLPM_IDS\data_2011\05\anus_AcivenLUH13518___2_30_IDS_207_Mayx24x2011_B_18B.oka
Set up Time	May 24 2011 2:57 PM
Position	18-B
Plate Type	PM 2-A
Strain Type	NOT APPLICABLE
Sample Number
Strain Name	AcivenLUH13518
Strain Number	AcivenLUH13518
Other
Hour	A01	A02	A03	A04	A05	A06	A07	A08	A09	A10	A11	A12	B01	B02	B03	B04	B05	B06	B07	B08	B09	B10	B11	B12	C01	C02	C03	C04	C05	C06	C07	C08	C09	C10	C11	C12	D01	D02	D03	D04	D05	D06	D07	D08	D09	D10	D11	D12	E01
0	31	40	16	14	5	17	8	16	12	12	25	53	23	4	0	5	11	0	0	0	22	5	6	11	10	0	0	0	0	0	0	0	0	0	2	6	10	0	0	0	0	0	0	0	0	0	0	1	31
0,25	26	38	11	12	6	13	6	12	7	10	20	49	18	4	0	2	12	0	0	0	19	2	6	11	8	0	0	0	0	0	0	0	0	0	2	8	9	0	0	0	0	0	0	0	0	0	0	5	26
0,5	28	37	13	13	6	14	6	12	8	10	21	49	19	5	0	3	14	0	0	0	22	3	5	11	9	0	0	0	0	0	0	0	0	0	4	7	9	0	0	0	0	0	0	0	0	0	0	6	26
0,75	27	23	12	12	8	13	5	10	7	10	19	40	17	3	0	2	16	0	0	0	24	1	6	10	10	0	0	0	0	0	0	0	0	0	2	9	10	0	0	0	0	0	0	0	0	0	0	6	29
1	28	19	12	13	7	14	5	12	9	11	19	45	18	3	0	3	18	0	0	0	27	1	7	11	9	0	0	0	0	0	0	0	0	0	2	7	10	0	0	0	0	0	0	0	0	0	0	5	23
1,25	26	22	11	13	7	14	6	12	8	11	21	44	18	2	0	3	21	0	0	0	29	2	6	11	9	0	0	0	0	0	0	0	0	0	3	9	9	0	0	0	0	0	0	0	0	0	0	4	18
1,5	33	26	18	19	12	20	11	19	14	16	27	48	24	8	5	8	26	2	0	1	35	8	11	15	15	5	0	4	0	0	0	0	0	4	7	12	14	4	0	1	0	0	0	0	0	0	2	8	20
1,75	27	24	12	16	11	18	7	11	10	13	23	46	18	6	3	5	28	0	0	1	34	5	12	14	11	3	0	0	0	0	0	0	0	2	8	12	11	2	0	0	0	1	0	0	0	1	3	10	14
2	29	26	12	19	13	19	9	12	11	16	24	47	20	9	5	7	31	1	0	2	36	7	15	15	13	6	0	3	1	0	0	0	1	3	10	13	15	4	0	1	0	2	0	0	0	2	5	12	15
2,25	43	38	23	25	16	30	18	27	23	24	37	56	31	13	7	13	36	8	4	5	45	11	16	16	20	8	4	9	4	0	0	0	1	9	11	10	22	8	1	4	2	0	0	0	0	3	5	9	20
2,5	40	41	22	26	20	32	18	24	22	24	33	52	31	16	12	15	41	9	4	10	44	13	20	16	22	12	7	11	8	6	2	3	6	11	14	15	25	12	6	8	6	5	2	1	5	9	8	15	19
2,75	41	45	23	29	22	41	19	29	21	25	34	54	32	17	13	17	45	9	6	10	45	14	21	16	23	12	7	11	9	5	3	4	7	12	16	14	25	14	5	9	7	4	1	1	6	14	8	17	17
3	44	45	25	29	22	49	21	33	24	25	37	57	35	17	13	18	47	12	6	10	47	14	20	16	23	11	7	11	9	4	1	3	6	11	15	12	26	13	5	9	6	2	1	0	7	18	7	17	17
3,25	41	47	22	30	23	54	18	29	21	24	32	53	32	20	15	19	53	10	8	12	47	14	23	18	24	14	9	13	12	8	5	5	10	12	18	16	27	14	7	12	9	8	5	3	11	31	10	27	20
3,5	51	50	31	33	26	64	25	39	29	30	43	62	40	22	15	23	55	15	11	13	54	18	24	20	27	14	10	15	12	8	4	6	9	16	19	14	29	17	9	11	8	7	4	3	10	39	9	31	28
3,75	50	51	30	34	26	68	26	39	28	31	43	62	39	23	17	23	59	15	12	15	55	19	25	21	27	16	10	15	13	9	6	7	10	16	21	14	30	16	9	13	10	9	5	5	11	49	9	40	32
4	54	53	32	37	29	73	28	42	31	33	44	62	44	26	19	27	62	19	14	18	58	21	27	23	31	19	13	19	17	12	9	10	13	19	22	17	34	21	13	17	13	12	7	7	14	61	12	49	41
4,25	50	52	32	36	30	75	26	39	29	31	42	59	40	25	19	26	65	18	14	17	59	20	27	22	29	18	13	18	16	13	10	10	13	17	23	17	33	20	12	16	13	15	8	8	15	70	12	55	43
4,5	56	53	31	35	29	78	28	41	32	33	44	61	45	25	18	26	67	17	14	16	60	20	26	24	31	19	15	19	16	11	10	9	12	18	22	16	36	22	14	18	14	14	9	7	16	79	11	61	49
4,75	51	52	30	37	32	79	26	38	29	32	43	62	42	26	21	27	71	17	16	19	59	19	29	25	31	20	18	19	18	15	11	11	15	17	26	22	36	23	16	20	15	18	11	10	18	90	12	73	51
5	57	56	37	39	32	87	30	46	36	35	50	66	48	29	21	30	72	21	17	19	65	23	30	27	34	21	16	21	17	12	10	12	14	20	25	18	39	23	15	19	15	16	8	8	17	98	11	78	57
5,25	52	55	31	39	33	84	28	40	32	34	44	65	43	28	21	29	76	19	18	20	63	21	32	30	34	22	18	21	19	16	12	13	17	20	28	24	39	25	16	21	17	20	13	12	20	113	14	86	58
5,5	57	58	36	43	36	91	32	47	35	36	50	68	47	31	24	33	79	23	21	21	67	24	32	30	35	24	18	23	21	17	15	13	18	22	28	24	41	24	17	22	19	21	13	11	21	123	14	95	62
5,75	58	56	35	42	36	92	30	45	34	34	48	65	47	31	23	33	80	22	20	20	67	23	31	29	34	23	17	23	20	16	13	13	16	20	26	21	41	23	16	21	18	19	13	10	19	133	12	102	63
6	56	56	33	41	37	92	30	44	34	35	48	64	46	30	24	34	82	21	20	20	67	22	32	28	36	24	19	23	20	17	14	13	16	22	27	24	42	25	16	22	18	21	13	12	22	143	13	114	66
6,25	68	62	41	47	41	100	37	54	42	40	58	71	58	37	27	39	85	26	24	24	74	28	36	32	41	28	24	27	24	19	16	15	19	25	28	24	48	30	22	24	21	21	13	12	23	151	13	124	80
6,5	63	60	42	47	41	101	37	54	42	40	57	72	53	34	26	39	87	27	24	24	74	27	35	31	37	27	20	26	23	19	16	15	17	26	29	24	45	27	18	23	22	22	15	13	23	158	13	135	76
6,75	55	55	32	42	40	95	29	43	33	35	47	65	45	34	25	38	87	22	23	22	66	23	33	30	36	25	20	24	23	19	16	14	19	22	29	26	43	26	18	23	20	24	15	15	25	164	13	144	77
7	62	59	39	47	44	102	35	51	40	40	56	69	53	37	27	42	92	27	27	24	72	28	36	32	39	29	22	27	25	21	18	17	20	26	29	24	48	27	21	25	22	25	17	16	26	169	14	151	86
7,25	64	61	42	48	44	104	36	53	41	41	58	73	54	38	28	43	93	28	26	24	72	28	37	34	39	31	23	28	26	21	18	16	21	27	32	25	48	28	21	25	23	24	17	16	25	171	14	160	88
7,5	64	60	39	49	45	104	36	52	41	40	58	73	54	40	30	43	96	28	26	25	72	28	38	35	40	30	24	28	27	21	18	17	22	26	33	26	48	28	23	26	24	25	17	17	29	174	17	168	90
7,75	67	63	40	49	46	105	36	52	40	41	57	71	58	40	28	44	94	29	25	23	71	27	35	32	42	32	25	29	26	23	18	17	20	25	31	26	52	31	25	27	24	26	18	16	28	176	15	172	98
8	67	64	42	52	49	107	39	55	43	43	59	73	58	45	32	48	94	31	28	27	73	29	39	36	45	36	27	31	30	26	22	20	24	29	34	30	52	32	25	30	28	28	21	20	31	178	18	179	97
8,25	64	62	40	51	49	107	36	52	43	42	58	73	57	44	31	47	94	29	29	27	72	30	39	35	45	34	28	31	30	26	22	20	26	29	36	31	53	30	25	30	28	29	21	21	33	180	17	186	98
8,5	74	68	48	57	54	116	43	63	51	48	68	82	66	50	35	52	99	36	33	29	80	35	43	39	50	38	31	36	34	26	24	22	27	33	39	31	58	36	29	32	31	29	23	23	35	181	19	191	105
8,75	69	63	43	54	50	112	38	56	44	45	60	73	63	46	32	49	98	31	29	27	72	30	40	35	48	35	31	33	31	26	21	19	25	29	35	30	58	34	27	31	29	29	22	20	33	185	16	191	107
9	74	66	45	57	54	116	42	61	50	46	67	80	66	49	34	51	100	37	32	28	78	33	42	38	48	36	32	34	33	25	22	21	27	32	37	28	59	34	28	31	30	28	22	21	34	183	17	192	108
9,25	70	64	42	55	53	114	40	57	46	46	62	76	63	50	33	50	100	34	31	28	75	32	41	36	49	37	31	34	31	27	22	21	28	32	37	31	59	34	27	32	29	28	24	21	35	185	18	194	109
9,5	78	68	48	58	54	118	44	62	51	48	67	79	70	53	35	52	104	38	34	29	79	34	44	38	54	40	36	38	34	30	24	24	29	34	38	32	66	39	34	34	33	31	26	22	37	186	20	195	120
9,75	71	65	45	57	56	117	41	60	48	47	65	78	65	51	35	52	104	36	34	29	79	34	44	37	49	37	33	36	34	29	23	23	29	33	38	30	62	34	28	32	31	29	26	22	37	186	17	197	113
10	77	68	47	59	57	120	43	63	51	49	68	79	70	53	35	53	106	38	35	29	79	36	43	37	54	39	37	36	35	29	25	24	30	35	38	30	66	37	31	33	31	30	26	22	37	186	17	198	120
10,25	70	65	44	57	56	116	39	58	47	45	62	75	65	53	36	52	104	36	33	29	77	33	42	35	50	39	34	36	34	30	25	24	30	32	38	31	64	34	30	32	32	29	27	22	39	186	18	199	115
10,5	74	66	48	58	57	120	42	60	49	48	66	80	67	54	37	55	106	38	35	28	79	35	44	38	53	40	34	37	35	31	26	25	31	35	39	32	66	37	32	34	33	30	27	23	40	185	19	197	118
10,75	67	64	41	58	57	115	38	55	45	46	61	76	62	52	38	54	106	35	34	29	77	33	45	37	52	39	31	36	35	32	27	26	31	33	40	34	64	35	32	32	33	30	28	25	41	188	19	196	119
11	72	67	46	58	58	120	41	60	49	49	65	78	66	55	38	55	108	37	35	29	80	36	45	37	54	41	34	39	36	34	27	26	33	35	40	34	66	38	33	35	34	32	30	26	43	188	19	197	122
11,25	73	67	47	60	59	121	42	61	50	49	66	76	67	56	39	58	109	37	35	31	81	36	46	38	54	41	35	38	36	34	28	28	33	36	41	34	67	39	33	35	35	32	29	26	44	189	19	198	124
11,5	79	72	54	64	63	126	48	69	56	54	75	87	75	58	42	62	111	44	38	32	88	39	48	41	57	43	37	41	37	34	30	28	33	40	43	34	70	39	36	37	36	32	31	27	45	186	22	198	128
11,75	82	73	54	68	64	129	49	68	57	56	74	85	77	62	43	63	115	43	40	35	89	41	50	44	60	47	41	45	41	39	34	32	36	41	46	38	73	45	42	41	38	36	35	31	49	190	25	203	134
12	84	71	52	67	62	127	49	68	57	54	71	80	79	61	42	62	115	42	40	34	86	40	47	41	63	46	43	46	42	38	32	30	36	40	44	37	77	46	44	42	39	37	34	29	48	193	22	201	142
12,25	77	69	51	66	64	125	46	67	54	52	71	83	72	59	42	61	112	41	38	33	87	38	48	40	56	43	38	40	37	36	30	28	33	39	42	34	70	39	35	37	35	33	31	29	47	186	20	196	133
12,5	83	73	55	68	66	129	50	72	59	57	77	88	78	63	44	63	116	45	41	35	91	42	50	45	61	46	42	42	40	39	34	32	37	43	46	38	73	43	40	41	38	36	34	32	50	187	23	199	140
12,75	82	71	54	68	65	130	50	70	58	57	72	83	79	64	45	64	118	44	40	35	90	43	49	43	62	47	42	44	41	41	35	33	37	42	45	39	75	45	42	42	39	38	36	33	51	191	23	202	145
13	83	72	57	69	68	131	51	73	59	58	76	87	78	63	45	63	117	45	41	35	93	43	51	43	61	46	40	44	42	40	35	32	37	43	46	36	74	43	40	40	38	37	36	32	51	188	22	199	145
13,25	81	70	53	68	66	128	49	70	56	55	72	82	77	61	43	62	115	43	38	35	90	41	49	41	61	45	40	44	41	40	33	31	36	41	45	37	74	44	39	38	36	37	35	31	50	188	21	198	149
13,5	81	71	55	70	67	129	49	71	56	55	73	82	76	62	44	63	116	43	39	34	90	41	49	41	60	46	41	42	42	41	34	31	37	42	44	36	73	44	40	39	36	37	35	31	50	188	21	198	149
13,75	84	72	56	70	69	132	51	73	59	59	74	85	80	64	45	65	117	46	40	36	93	43	50	43	64	48	43	47	44	43	36	34	38	45	47	39	77	46	43	42	39	40	38	34	52	190	24	199	154
14	80	70	52	71	69	130	49	71	56	57	71	83	76	65	46	63	116	44	39	37	91	42	51	42	62	47	42	44	44	42	36	34	39	43	47	39	74	45	42	40	38	39	39	34	51	190	23	199	153
14,25	90	75	62	73	73	137	55	78	63	61	80	89	86	67	49	69	122	49	44	38	99	46	53	45	68	49	47	51	46	44	40	36	39	46	48	39	80	50	44	44	40	42	40	36	53	189	24	201	163
14,5	85	74	60	72	73	131	53	76	61	60	78	89	80	65	47	66	117	47	41	37	96	43	52	45	63	48	43	45	43	42	38	34	37	45	47	39	75	44	41	41	38	40	38	34	52	186	23	198	155
14,75	78	69	51	72	71	128	49	69	54	56	71	86	73	65	47	62	115	42	40	37	91	42	53	44	63	46	42	44	42	43	38	35	41	43	49	43	74	45	40	42	38	39	39	36	53	190	25	200	155
15	79	69	51	72	72	128	49	69	53	56	69	86	74	64	46	62	114	42	38	37	91	42	54	45	63	47	42	45	43	43	37	37	41	43	51	43	75	46	41	42	38	39	40	35	54	190	25	199	158
15,25	84	71	57	73	74	131	53	74	58	59	75	87	78	65	47	64	115	45	41	37	94	44	51	44	64	48	43	45	43	44	39	36	39	44	48	39	76	46	41	41	38	40	39	35	54	187	23	199	157
15,5	90	77	65	75	78	136	57	81	64	64	83	94	85	70	51	70	120	51	45	39	101	48	55	48	67	51	45	50	46	46	43	38	41	48	51	42	79	49	45	43	42	43	42	39	57	188	27	201	160
15,75	88	73	62	75	75	137	56	78	61	62	78	89	85	68	50	68	119	47	44	40	98	47	53	44	67	51	46	50	48	46	40	38	42	48	51	42	79	50	45	45	41	44	42	37	56	191	26	204	163
16	86	73	60	74	76	133	53	77	59	60	78	89	81	66	49	66	116	47	43	37	97	46	53	45	64	49	43	47	44	45	39	37	39	45	50	40	78	47	44	42	39	42	40	36	56	187	24	200	160
16,25	88	74	61	76	76	134	55	78	60	61	79	90	83	68	50	66	117	48	44	40	99	46	55	46	66	50	44	49	46	46	40	38	41	46	51	42	79	48	44	44	41	44	43	37	57	189	25	201	162
16,5	94	76	63	77	75	139	58	79	62	62	78	89	90	70	52	69	121	49	45	40	99	48	53	45	72	53	49	53	48	48	42	38	43	48	53	43	84	54	50	48	43	47	44	39	57	193	25	204	172
16,75	89	75	63	77	80	136	56	80	62	65	82	92	83	69	53	68	119	49	47	40	101	48	57	48	68	53	45	49	47	48	42	40	43	49	54	44	80	49	44	45	43	45	44	39	58	189	25	203	164
17	89	74	62	75	77	136	55	80	60	61	78	89	84	69	50	66	119	48	44	39	98	46	54	45	68	50	46	49	45	47	40	38	41	47	50	41	80	49	44	43	41	43	43	37	56	190	23	201	165
17,25	84	72	58	76	77	133	52	76	57	59	73	86	79	68	50	64	116	46	42	38	96	45	53	43	67	50	44	46	45	48	39	38	42	46	51	42	78	48	43	44	41	45	43	38	56	191	24	202	164
17,5	92	76	65	78	79	137	57	81	64	64	84	91	85	71	52	68	120	50	46	41	103	50	56	47	69	54	47	50	47	48	42	40	42	50	53	42	80	51	45	45	43	46	45	39	59	190	24	203	165
17,75	91	77	66	78	80	137	58	81	63	65	84	93	86	71	52	68	120	50	46	40	102	48	57	48	70	53	47	50	47	48	43	40	42	49	54	42	80	50	44	45	43	45	45	39	58	190	25	204	167
18	90	75	64	78	80	137	56	82	61	64	81	90	85	70	53	68	121	50	46	40	102	49	56	46	70	53	47	51	48	48	44	39	42	49	53	43	81	50	45	46	44	45	46	39	58	191	25	204	168
18,25	90	74	63	78	81	136	55	79	61	63	80	90	83	71	52	66	120	49	46	41	100	49	55	45	68	53	47	51	47	48	44	40	44	48	53	42	81	49	44	46	44	45	46	39	59	191	24	204	167
18,5	91	75	66	79	82	136	57	82	65	65	82	91	86	71	54	68	121	50	45	41	103	50	56	47	70	53	48	52	47	48	44	39	44	50	54	44	81	50	45	45	45	45	47	41	59	190	25	205	168
18,75	93	76	68	80	84	139	59	84	65	65	84	93	87	72	54	70	122	52	47	42	106	50	57	48	70	54	49	53	48	49	45	40	44	51	55	43	82	51	47	46	45	47	47	42	59	190	25	205	167
19	100	82	75	84	85	143	63	90	70	70	90	97	96	77	57	74	126	57	49	45	111	54	59	52	76	59	54	57	51	53	47	43	47	54	58	46	87	57	51	50	49	49	50	44	62	193	29	206	173
19,25	93	79	68	84	85	139	59	84	65	67	83	92	88	76	57	71	124	53	47	44	106	53	59	49	74	57	53	55	50	53	47	44	48	53	58	48	85	56	51	50	48	51	51	44	62	194	29	208	171
19,5	95	80	71	84	86	141	61	87	69	68	88	96	90	75	57	72	124	55	49	44	110	53	60	51	74	57	52	56	50	52	47	44	47	54	58	47	85	55	50	48	48	50	50	45	63	192	28	209	171
19,75	87	73	61	79	81	135	54	79	60	63	79	92	81	71	53	64	118	48	42	41	101	49	57	49	70	52	49	51	47	50	43	41	45	49	56	48	80	51	46	46	44	46	47	42	59	191	26	207	169
20	96	79	70	83	85	139	60	86	67	68	86	93	90	75	56	71	123	54	47	44	107	52	59	50	74	58	51	54	50	53	48	44	47	54	58	47	84	53	51	49	48	50	51	44	62	194	28	209	172
20,25	97	81	71	85	87	141	61	87	70	69	89	97	90	76	57	72	124	55	48	45	110	54	60	53	75	58	52	56	50	54	50	45	48	55	59	47	84	55	51	48	49	50	52	46	63	193	27	211	172
20,5	94	77	67	83	84	139	60	84	65	67	84	92	87	73	56	69	122	52	45	43	106	52	59	50	74	56	52	53	49	52	47	44	48	53	57	48	84	54	50	48	48	49	51	44	63	194	27	209	172
20,75	96	79	70	83	85	140	61	87	69	68	88	96	89	74	55	70	124	53	47	43	110	54	60	51	74	56	52	54	50	52	47	44	46	53	58	46	84	54	50	47	47	51	51	43	63	192	26	209	173
21	97	81	71	84	87	141	61	87	67	69	87	96	91	76	58	71	125	54	48	45	109	55	61	51	75	58	54	55	51	53	48	46	48	55	59	48	86	55	51	49	49	51	53	46	64	194	28	211	173
21,25	98	80	71	86	89	142	62	88	70	70	90	97	92	75	58	72	126	55	49	45	111	55	63	54	76	57	54	57	51	54	48	46	48	55	59	49	85	56	52	49	50	52	53	46	64	194	29	211	174
21,5	97	79	72	86	88	141	61	87	69	70	90	97	92	76	58	72	125	55	49	46	111	54	63	53	77	58	53	56	52	55	49	46	49	54	60	49	86	56	51	49	50	52	54	46	64	194	29	211	174
21,75	95	79	70	85	87	140	61	88	69	69	87	96	90	75	57	70	125	55	47	44	109	55	61	52	76	57	52	55	49	54	49	47	48	56	60	50	85	54	50	48	50	51	53	45	64	193	28	210	173
22	98	82	76	87	90	143	64	91	72	70	93	100	94	79	59	73	128	58	51	49	114	58	65	56	79	59	55	58	53	55	51	49	51	58	62	51	87	58	53	51	52	54	56	49	67	196	31	213	175
22,25	102	84	78	89	92	143	67	93	75	74	98	101	97	79	61	75	130	61	53	48	117	59	66	58	81	62	56	60	53	56	52	49	51	59	63	51	88	59	53	51	51	55	56	49	66	195	31	213	175
22,5	94	78	72	86	88	139	61	89	67	67	89	95	89	76	60	70	125	54	48	45	112	55	63	52	77	57	53	56	50	55	49	46	49	56	59	50	85	55	50	47	49	51	53	45	65	195	26	211	173
22,75	100	82	75	88	91	140	65	92	74	71	97	101	95	79	60	74	129	59	50	45	116	57	66	56	79	61	54	58	52	55	51	47	49	58	61	50	87	58	51	49	51	54	55	47	66	194	29	212	175
23	96	81	73	87	89	138	61	91	70	70	91	96	92	77	59	71	127	57	49	46	112	56	64	54	79	60	54	57	52	57	51	48	52	59	62	52	87	58	52	51	52	53	57	48	68	196	30	212	175
23,25	93	80	70	89	88	139	61	90	66	67	88	95	89	78	61	69	124	54	47	46	109	55	64	53	78	59	54	56	51	56	50	48	53	57	62	54	88	59	52	50	52	54	57	47	65	198	32	208	178
23,5	102	82	75	86	90	146	64	92	72	71	96	98	99	79	61	73	130	60	49	46	116	58	64	56	83	62	55	59	53	56	51	49	51	58	62	53	91	61	55	53	51	55	56	46	67	197	30	212	179
23,75	101	83	76	88	93	141	66	90	74	73	100	101	96	80	62	75	131	61	51	47	118	59	66	58	82	63	55	60	54	58	52	48	51	59	63	54	89	59	55	51	52	54	57	49	67	195	31	212	176
24	103	83	74	87	92	143	65	90	74	72	100	100	100	78	60	73	129	59	50	46	117	57	65	59	82	61	54	59	53	56	50	46	50	59	61	52	91	59	54	50	51	54	55	48	66	193	29	211	178
24,25	95	78	71	85	88	140	59	87	66	67	92	94	90	76	59	68	125	54	46	44	110	55	62	54	78	59	51	54	52	55	49	47	50	55	58	51	86	57	52	49	49	52	56	46	65	196	30	210	176
24,5	103	83	76	88	93	144	65	91	75	72	100	100	99	79	62	74	132	62	50	47	118	58	66	59	82	63	55	60	54	57	51	47	50	59	61	53	90	60	54	51	52	54	57	48	66	197	31	212	178
24,75	100	80	75	88	92	140	64	87	70	70	97	99	94	78	63	71	129	57	49	46	115	58	65	58	79	61	53	58	53	56	51	47	51	59	61	53	88	57	53	49	51	54	56	48	67	194	31	211	178
25	102	83	76	88	93	141	64	90	73	71	99	100	97	80	64	73	130	61	50	47	118	59	66	59	80	62	54	59	53	57	53	48	51	59	62	53	89	58	54	50	52	54	57	48	66	195	30	213	178
25,25	101	81	74	87	93	140	64	87	73	71	98	102	95	77	63	71	130	58	50	46	118	58	67	59	79	61	53	57	53	57	51	48	51	59	62	53	88	58	53	49	50	54	57	48	67	195	30	211	176
25,5	106	84	76	89	94	145	66	90	75	73	101	102	101	81	64	74	132	62	51	46	120	59	66	59	84	63	55	60	55	58	53	49	51	59	61	54	93	60	57	52	51	55	58	48	67	195	29	212	181
25,75	102	81	75	87	91	142	62	89	71	70	97	99	97	79	63	72	129	59	48	45	116	58	66	57	82	62	55	58	54	58	51	48	51	58	60	54	91	61	55	52	51	54	58	47	67	195	29	211	181
26	109	87	81	90	96	144	69	93	78	76	104	105	102	83	67	77	135	66	52	49	124	62	69	65	85	65	59	62	57	60	56	51	54	63	65	55	93	62	59	54	53	57	60	53	70	196	33	214	181
26,25	108	86	80	91	95	143	67	92	76	74	101	104	99	81	66	75	133	63	53	49	121	61	68	63	84	63	57	60	57	61	55	52	56	62	65	58	93	62	58	54	55	58	61	52	71	197	33	215	181
26,5	108	84	79	91	95	141	67	90	74	73	101	102	97	80	65	74	132	63	51	47	121	58	68	63	81	62	55	60	55	58	53	49	51	60	62	54	90	60	56	51	52	56	59	50	68	194	30	212	179
26,75	102	80	71	88	92	138	62	87	66	68	92	97	89	77	62	67	126	56	47	46	113	56	65	59	78	60	53	55	53	57	51	49	52	57	62	56	87	59	53	50	52	54	58	48	66	194	30	209	178
27	110	85	78	91	95	142	67	91	75	73	102	102	98	81	66	74	133	63	53	48	122	61	68	63	83	64	57	61	56	58	54	51	53	63	63	57	91	61	57	52	52	57	59	51	69	196	31	213	179
27,25	112	85	79	91	96	142	67	91	76	74	102	103	99	81	66	74	134	64	52	48	124	61	68	65	83	63	56	60	56	58	53	51	53	61	63	56	91	61	56	53	54	58	61	51	68	195	31	213	179
27,5	109	81	76	89	93	140	64	89	71	70	96	98	93	79	65	71	130	59	49	46	117	58	67	62	80	61	55	58	55	57	52	50	53	59	62	55	89	60	55	52	52	57	60	49	68	196	31	211	179
27,75	113	85	79	90	95	144	67	92	74	73	102	102	100	83	66	74	133	63	51	48	122	61	69	64	84	63	57	60	56	59	53	50	53	61	63	57	92	62	56	54	53	58	61	50	71	196	32	214	181
28	111	81	75	90	90	143	63	91	68	70	95	98	96	80	64	69	129	58	48	47	116	58	65	61	82	61	56	57	54	57	50	49	54	58	62	56	90	61	54	52	51	56	60	48	69	196	30	211	181
28,25	117	86	79	93	95	147	68	97	73	75	98	101	100	82	68	74	134	63	51	51	120	62	67	66	86	66	60	61	59	62	55	54	57	65	66	60	95	65	59	57	56	60	63	53	73	199	36	216	183
28,5	119	89	83	95	100	144	72	93	80	78	106	108	101	85	71	78	137	68	55	52	128	64	72	71	86	68	60	63	59	61	56	55	57	65	67	62	94	64	59	57	56	61	64	55	73	198	36	216	182
28,75	117	85	79	91	96	142	68	90	74	74	102	103	98	81	67	74	134	63	51	48	124	61	68	67	84	62	56	60	55	58	54	52	53	62	64	56	91	61	55	54	54	59	62	51	69	195	31	213	180
29	121	89	84	95	98	146	71	97	79	78	104	105	104	84	70	78	138	68	53	50	128	64	71	69	86	68	60	63	59	61	56	53	57	66	67	60	95	65	61	56	56	62	64	53	72	197	34	216	182
29,25	118	84	77	90	94	143	65	92	71	72	98	99	98	81	67	72	132	60	50	47	121	60	66	65	83	62	57	59	55	59	54	51	55	60	63	58	91	62	55	54	53	59	62	50	71	196	31	213	181
29,5	120	87	81	93	96	149	68	98	74	75	100	101	103	84	69	76	135	63	53	52	122	63	69	68	88	66	60	63	60	62	54	54	58	66	67	61	96	65	60	58	56	61	65	54	73	200	36	217	185
29,75	119	87	81	95	98	143	70	94	76	76	103	104	101	83	70	75	136	64	54	51	126	63	71	69	85	65	59	61	58	60	56	54	56	64	66	60	93	64	59	56	56	60	65	54	74	197	33	215	183
30	115	84	78	92	96	141	65	92	71	72	98	99	97	80	68	73	133	61	50	48	121	60	68	66	83	63	56	59	57	59	54	52	55	62	63	59	90	62	56	54	54	59	63	51	71	195	32	212	182
30,25	119	91	86	96	101	146	73	98	80	80	107	109	105	84	73	79	139	68	57	54	131	67	75	73	89	69	62	65	61	63	60	56	60	68	68	64	96	68	60	60	59	64	68	57	75	199	37	217	184
30,5	114	85	78	93	96	141	67	92	71	72	99	102	96	79	67	72	133	62	50	49	123	60	68	68	83	63	56	58	56	59	54	53	55	61	65	59	91	62	55	55	54	58	62	52	71	195	32	212	181
30,75	121	89	83	96	99	150	71	100	77	77	102	104	108	84	72	78	137	65	54	52	126	64	70	72	91	68	63	65	61	64	58	56	60	65	68	63	99	69	63	61	58	63	67	55	75	199	36	216	188
31	114	84	77	92	95	142	64	93	70	71	97	100	95	80	66	71	133	60	49	47	121	59	67	65	82	62	56	58	56	58	53	51	55	59	64	59	92	62	57	54	54	57	64	51	70	196	32	213	182
31,25	116	88	82	94	99	142	71	95	76	77	104	105	101	82	71	76	137	66	54	51	127	62	72	71	86	67	58	62	58	61	58	55	57	65	67	62	94	65	59	58	56	62	67	55	73	196	34	214	182
31,5	120	89	84	96	98	149	70	99	76	76	102	104	105	83	73	76	137	66	54	52	127	64	71	71	89	68	62	63	62	63	57	56	59	64	67	63	97	68	61	60	57	63	67	55	73	198	36	217	186
31,75	116	85	78	93	96	144	66	96	72	73	97	102	99	80	68	71	133	61	50	49	121	61	68	69	84	65	58	60	57	59	55	52	57	62	64	61	93	64	58	55	54	60	65	51	72	196	34	214	182
32	118	87	81	94	97	145	68	97	74	75	100	102	101	81	70	74	136	64	51	50	126	62	69	71	86	66	59	62	58	61	56	54	57	63	65	63	93	65	60	55	56	61	65	52	72	197	34	216	183
32,25	120	86	81	93	97	147	68	96	74	75	101	103	105	81	69	73	135	64	51	50	125	61	70	70	88	66	60	61	58	62	56	52	57	62	64	60	95	66	61	58	54	60	65	52	72	196	32	213	184
32,5	120	87	82	93	96	148	67	95	73	74	100	105	105	82	68	74	135	62	50	49	125	62	69	71	88	65	61	62	59	61	55	53	57	62	66	62	96	66	61	58	54	60	66	52	72	196	33	212	186
32,75	120	90	80	98	98	146	70	100	71	74	96	104	97	86	71	73	135	62	50	53	121	62	70	71	86	68	61	62	62	63	58	56	62	64	69	67	96	67	61	60	58	63	69	54	74	201	40	216	186
33	118	87	80	94	99	142	68	92	73	74	101	105	100	81	69	74	135	62	51	49	125	62	70	71	84	65	58	60	57	61	56	53	56	62	66	63	93	64	58	56	55	60	66	53	72	196	33	213	183
33,25	122	88	83	96	98	148	69	98	74	76	101	106	104	85	71	75	137	64	52	52	126	64	70	73	88	67	61	63	60	63	57	55	59	63	67	65	96	67	63	59	56	62	68	55	75	198	36	215	186
33,5	117	88	83	95	99	142	69	95	75	75	101	103	100	81	70	74	136	64	53	50	127	63	70	73	86	66	60	62	59	61	56	54	57	64	65	63	94	64	60	56	56	61	66	54	73	196	33	214	183
33,75	119	89	83	95	100	143	70	95	76	77	103	107	102	83	71	75	136	66	54	51	129	64	71	76	87	66	59	61	59	62	57	55	58	65	68	64	94	65	60	57	57	62	68	55	74	195	33	215	183
34	123	93	88	99	103	148	76	100	83	82	111	110	111	85	75	81	144	72	58	54	136	67	74	80	92	71	64	68	63	65	61	57	60	69	70	67	98	69	65	60	59	65	70	58	75	197	37	218	185
34,25	121	93	89	100	105	147	75	100	82	82	108	111	108	87	76	80	143	72	58	56	136	68	76	79	92	71	64	67	63	66	62	59	60	69	70	68	98	69	65	62	60	66	71	60	77	198	36	218	187
34,5	126	90	87	96	99	151	72	102	77	79	103	106	112	86	72	77	139	67	54	53	129	65	72	76	92	69	64	66	63	64	58	56	61	65	68	67	100	70	66	62	57	65	69	56	76	199	36	216	189
34,75	126	91	86	95	101	149	72	99	78	78	106	108	113	85	72	77	140	67	54	51	132	64	72	76	92	69	63	65	61	63	58	54	58	65	67	65	99	68	64	60	57	63	67	55	75	197	35	216	187
35	125	89	83	96	98	148	70	98	75	76	103	108	110	85	71	74	137	64	52	52	128	65	72	75	91	68	63	64	62	64	58	56	60	65	68	67	99	70	62	60	57	64	69	55	74	198	36	213	189
35,25	124	93	89	98	104	148	77	100	84	83	110	112	113	86	75	81	144	72	58	54	138	68	73	81	93	72	63	68	63	64	61	57	59	68	70	67	100	69	65	60	59	65	69	57	74	197	35	217	186
35,5	122	89	81	95	99	147	70	98	74	76	100	104	105	84	71	74	138	64	51	50	127	63	70	75	88	65	60	63	60	63	57	55	59	64	66	67	98	66	61	59	57	63	68	54	73	198	35	215	185
35,75	125	93	87	100	102	149	74	103	78	80	104	109	108	87	75	77	141	68	54	56	130	67	74	79	91	71	64	67	65	68	61	60	64	69	70	73	101	71	66	63	61	68	73	58	78	201	40	219	188
36	121	92	87	98	103	145	73	99	79	79	106	108	107	83	73	77	139	68	54	53	134	65	72	78	91	68	61	65	62	64	60	57	59	67	68	67	99	68	62	58	58	64	69	57	75	197	35	215	185
36,25	127	96	93	101	108	149	78	102	86	85	111	114	114	88	79	82	145	74	60	57	139	70	77	84	94	73	66	69	65	67	64	60	63	72	73	72	104	71	67	64	62	69	73	61	79	200	39	219	189
36,5	125	92	89	98	104	150	73	101	81	80	107	109	112	85	74	78	142	70	56	54	135	67	73	79	93	70	63	66	62	66	60	57	60	69	69	70	104	70	65	61	58	65	69	58	75	198	36	217	187
36,75	128	93	89	100	106	150	73	102	80	82	107	110	112	88	76	78	142	69	58	56	134	67	75	81	93	71	64	68	64	66	62	59	62	68	70	70	106	71	64	62	59	67	72	57	78	200	37	216	188
37	124	90	84	97	100	147	70	101	74	77	100	105	106	85	73	74	137	65	53	52	127	64	71	78	89	68	62	64	61	64	58	57	60	65	69	70	103	68	63	59	58	64	70	55	76	199	36	215	186
37,25	130	95	92	101	107	150	77	102	84	84	109	114	117	89	76	80	143	71	59	57	136	69	76	84	95	72	66	69	66	69	64	60	64	70	72	73	109	73	68	64	61	68	74	60	79	201	39	218	190
37,5	129	94	95	100	107	153	76	104	86	84	110	112	116	89	78	82	147	74	59	57	139	70	76	84	95	73	66	70	67	68	64	60	63	71	71	74	108	74	68	64	61	68	73	60	78	200	39	219	188
37,75	126	90	88	99	102	152	73	103	79	81	103	107	111	87	74	78	140	67	54	54	132	67	72	80	92	70	63	67	63	66	60	59	62	68	70	73	107	70	64	62	58	66	71	56	76	201	38	218	187
38	127	94	92	101	107	147	75	101	82	85	106	111	110	89	77	78	142	70	57	57	134	69	76	83	93	72	64	67	65	68	64	61	64	71	72	73	109	71	65	62	61	68	73	60	80	201	40	216	189
38,25	130	94	91	101	107	154	76	106	82	84	106	111	116	90	77	79	142	70	55	58	133	70	75	83	95	73	66	68	66	70	63	61	66	70	71	76	110	73	68	65	62	69	74	60	79	202	41	218	190
38,5	125	93	93	100	107	146	76	100	85	84	110	113	113	87	76	79	144	72	56	54	138	68	75	83	93	71	62	66	62	65	61	58	60	69	70	72	107	71	64	60	59	66	71	59	76	197	36	216	187
38,75	127	95	91	103	108	147	75	101	82	84	106	111	110	90	77	78	142	71	57	56	136	69	75	83	92	70	65	67	64	68	63	60	64	69	72	74	109	71	65	63	61	67	73	61	79	200	39	217	189
39	130	97	97	103	111	152	78	105	86	87	111	114	117	91	80	82	146	73	61	58	140	71	77	86	97	74	68	70	67	70	66	62	65	72	73	74	113	75	69	65	62	70	75	61	79	202	40	219	190
39,25	126	93	91	100	108	147	74	100	81	83	105	111	109	89	76	78	141	69	56	54	135	67	75	83	92	71	63	67	64	66	63	59	62	67	70	71	108	70	64	62	60	67	72	59	78	200	36	217	188
39,5	131	94	95	100	105	152	77	105	85	84	106	108	119	89	76	79	143	71	55	55	136	69	73	83	96	72	68	69	66	67	62	59	62	70	70	74	113	74	68	66	61	69	72	57	77	200	38	218	190
39,75	133	98	99	103	113	155	81	108	91	91	113	115	122	93	82	84	149	77	61	59	143	74	79	89	99	77	69	74	68	73	67	63	66	74	75	77	116	77	70	67	64	72	76	63	80	203	42	220	191
40	128	93	94	102	108	147	76	102	81	84	105	110	112	90	77	77	142	69	56	55	135	68	75	84	93	71	65	67	64	68	62	59	63	68	70	73	109	71	64	62	60	67	74	59	79	200	38	215	189
40,25	127	94	94	100	110	147	77	101	85	85	109	111	113	88	77	79	144	73	57	55	140	69	76	85	93	72	64	68	64	67	62	60	63	70	70	73	108	71	65	63	61	68	73	59	77	199	37	216	187
40,5	130	96	96	104	111	148	76	104	84	87	108	113	112	93	79	80	144	72	58	58	137	70	78	86	95	73	67	70	66	70	65	63	66	71	73	76	109	73	67	65	63	70	76	62	81	201	40	218	190
40,75	130	93	94	102	106	153	76	107	82	84	103	110	115	90	76	76	142	69	54	56	132	68	74	84	95	71	66	68	65	69	62	61	65	69	72	76	112	74	67	66	61	69	74	60	78	202	41	218	192
41	129	94	97	102	109	151	77	104	84	87	108	111	117	90	78	80	144	72	56	55	138	68	75	85	96	73	66	69	65	68	63	59	63	69	71	73	111	73	67	63	61	68	73	60	78	200	38	216	188
41,25	129	96	97	104	111	149	77	104	84	88	107	113	111	92	79	80	143	72	57	58	137	70	76	87	96	74	66	68	66	70	65	63	65	71	73	76	109	73	67	65	64	69	77	62	82	202	41	217	190
41,5	131	94	92	102	107	150	74	105	77	82	98	107	109	91	75	73	138	65	52	56	129	66	74	82	93	70	64	66	66	67	61	60	67	67	71	77	109	74	65	64	61	67	74	58	76	203	42	215	191
41,75	134	95	98	102	108	153	77	108	87	86	107	110	121	92	77	80	145	72	56	57	136	70	74	87	99	73	69	71	66	69	63	62	65	71	72	76	114	75	69	67	62	71	74	59	79	203	41	217	194
42	129	94	97	101	111	151	76	104	84	87	106	111	114	90	77	79	144	72	57	55	139	69	74	85	95	72	65	69	65	68	63	60	63	70	70	74	108	71	65	63	61	69	73	60	78	201	39	217	188
42,25	129	94	98	103	112	147	76	102	84	87	107	114	112	91	78	79	144	72	57	56	138	70	76	85	96	73	66	69	64	68	63	61	63	69	72	74	110	72	66	64	62	68	74	59	79	200	38	215	189
42,5	131	96	101	105	114	149	79	104	86	89	109	115	112	92	81	81	145	74	59	59	140	72	80	88	97	75	67	70	68	72	66	64	66	72	74	78	111	74	68	65	65	71	78	63	82	202	42	218	191
42,75	133	96	99	103	112	151	77	106	84	87	107	111	115	93	79	80	144	72	58	58	138	70	77	87	99	73	68	69	67	70	65	62	66	71	73	77	113	75	69	66	64	69	76	61	81	203	40	216	191
43	130	94	98	104	113	148	75	104	84	86	106	112	109	92	79	78	143	71	56	56	137	69	77	86	95	73	67	68	66	69	63	62	65	69	71	77	110	72	66	64	62	68	76	62	80	201	40	216	190
43,25	129	93	99	104	113	148	77	103	86	86	106	111	111	91	78	79	143	72	56	56	138	69	76	86	97	72	66	69	65	68	63	60	64	70	71	76	109	71	66	64	62	69	75	60	79	201	38	217	190
43,5	132	99	103	107	116	152	82	106	91	91	113	119	116	93	84	83	147	76	62	59	144	73	82	93	101	77	70	72	69	73	68	64	67	74	75	79	113	77	71	67	66	72	79	64	83	202	42	219	192
43,75	130	95	101	106	114	149	79	104	89	89	109	115	113	92	81	80	146	73	60	57	142	71	78	90	98	74	67	69	66	70	65	62	65	72	74	77	110	73	68	66	64	71	77	62	81	202	40	216	191
44	135	98	104	105	113	155	82	109	93	92	112	114	126	93	81	84	151	77	60	58	145	72	77	92	104	78	72	74	69	70	66	61	65	74	74	76	117	78	72	69	64	73	75	62	79	202	40	217	193
44,25	132	95	101	107	115	152	79	106	88	88	107	114	114	95	83	80	145	73	58	59	140	72	78	89	100	75	69	70	69	72	66	63	68	72	74	79	113	76	70	67	65	71	78	63	82	203	41	218	192
44,5	134	97	104	107	115	156	81	109	90	92	111	115	119	95	82	82	148	75	59	61	141	73	79	92	102	77	70	73	70	73	67	65	69	74	75	81	115	78	72	69	66	74	78	63	82	205	44	219	193
44,75	132	96	102	106	115	151	79	105	89	90	110	115	116	94	81	81	145	73	59	59	141	71	79	91	100	75	68	70	67	70	65	63	66	72	73	78	112	75	68	66	64	70	77	63	81	202	40	217	191
45	128	95	101	104	113	149	79	102	90	88	109	114	113	91	80	80	145	74	59	57	142	71	78	90	99	73	66	69	65	69	64	61	64	71	73	76	109	72	66	64	62	68	76	61	79	200	38	215	189
45,25	132	96	103	107	115	152	79	106	90	90	109	115	113	95	82	81	146	74	60	59	140	71	78	90	101	76	69	71	69	72	67	64	68	72	75	80	113	75	69	68	66	72	79	63	83	204	42	219	192
45,5	131	97	105	108	118	152	82	106	92	92	113	117	116	93	83	84	149	76	62	58	145	73	80	93	102	76	69	71	69	72	67	64	66	74	75	79	113	76	70	67	65	72	79	64	82	203	40	218	192
45,75	135	96	103	107	112	156	79	110	88	89	106	111	120	94	80	79	146	72	56	59	137	71	76	90	104	75	70	70	69	72	65	62	68	71	74	80	117	77	71	69	65	71	78	62	81	204	43	218	193
46	132	94	102	106	115	150	78	105	89	90	108	114	114	94	82	80	145	72	59	57	140	71	78	91	101	74	68	70	68	71	65	63	66	72	73	78	111	74	68	66	65	71	78	62	81	202	39	216	191
46,25	133	97	103	107	117	153	80	108	91	90	111	115	117	94	82	81	147	74	59	59	142	73	80	92	103	75	69	73	69	71	66	65	68	73	74	79	114	77	70	67	66	73	80	64	83	203	41	218	192
46,5	130	95	103	108	116	151	80	104	92	92	109	115	114	94	82	82	146	74	59	58	143	71	78	92	102	75	67	70	68	71	66	64	65	73	74	78	112	74	68	65	64	71	78	64	82	201	40	216	192
46,75	129	94	102	105	115	150	78	101	90	88	108	113	112	91	80	79	145	73	57	57	140	70	78	90	101	72	67	67	65	70	64	61	64	71	73	76	110	72	67	65	64	70	77	62	80	201	39	215	189
47	133	97	104	108	118	151	81	106	92	91	110	116	114	95	83	82	146	75	58	59	142	72	79	93	103	76	69	71	68	71	67	64	68	74	75	79	114	75	71	67	66	72	79	64	83	203	42	217	193
47,25	133	95	105	108	117	151	79	105	91	91	109	116	115	95	82	81	146	74	59	59	141	72	79	92	103	75	70	70	68	72	65	63	68	72	75	79	113	76	70	66	65	72	78	63	82	202	41	216	192
47,5	135	98	106	109	118	155	82	110	94	92	111	115	120	96	83	83	149	76	59	61	144	74	80	93	106	77	71	73	71	74	68	64	68	74	74	81	115	78	73	69	66	73	79	63	83	205	43	219	193
47,75	132	96	105	108	118	152	80	107	92	92	110	116	116	96	83	82	146	75	59	59	143	73	80	93	104	74	69	71	68	72	66	64	68	73	75	80	114	76	70	68	65	72	80	64	84	203	41	217	193
48	133	94	102	106	114	155	77	108	89	87	106	111	116	93	82	78	145	71	56	58	139	71	76	89	103	74	69	70	67	71	64	62	67	71	73	79	113	75	70	68	64	70	78	61	80	203	40	216	192
48,25	133	96	104	108	117	151	79	106	90	91	107	114	114	95	82	81	146	73	57	60	140	72	78	93	103	75	69	71	68	73	67	64	69	73	74	80	113	76	70	68	66	72	79	63	82	203	41	215	193
48,5	138	98	106	108	118	157	81	109	93	91	110	116	125	96	83	82	148	74	57	60	143	73	80	94	109	78	73	72	70	72	66	65	68	73	74	79	119	79	73	71	65	72	80	62	83	204	42	216	196
48,75	135	95	104	107	116	157	79	110	92	89	108	113	120	95	81	80	146	74	57	58	141	72	77	92	106	75	69	71	68	71	65	62	67	72	73	78	116	76	70	69	64	71	78	61	80	203	40	216	193
49	134	95	104	107	116	155	79	108	92	90	109	112	117	94	82	80	147	74	57	59	142	73	78	93	104	75	70	72	69	71	66	63	68	73	74	80	114	75	71	67	65	73	78	62	82	203	41	217	192
49,25	132	95	104	108	116	151	79	106	91	90	109	113	117	95	82	81	147	75	58	57	142	72	78	92	103	76	68	71	68	71	66	63	66	73	73	79	113	75	69	67	64	71	79	62	81	203	40	215	192
49,5	131	95	105	107	118	150	80	107	94	92	110	116	116	94	84	81	147	75	59	59	145	73	81	95	104	75	69	72	69	72	68	64	67	73	75	79	112	75	70	68	65	73	79	63	82	202	39	216	191
49,75	132	95	104	108	118	151	80	105	94	92	110	116	115	94	84	82	147	75	60	58	145	73	80	94	103	75	69	72	68	72	67	63	66	74	76	79	111	74	69	67	65	72	78	63	81	201	40	215	191
50	132	96	106	109	119	151	81	106	94	92	112	117	116	95	85	82	147	76	60	59	145	73	80	95	103	76	69	71	69	72	68	63	66	74	75	79	112	75	69	68	66	73	80	64	82	202	40	215	191
50,25	133	96	105	108	118	155	80	110	93	92	109	114	117	95	84	81	148	75	58	59	144	73	78	95	105	77	71	73	70	73	67	65	68	75	75	82	114	77	72	69	66	74	80	64	82	205	41	219	191
50,5	134	96	106	109	118	151	81	105	95	93	111	117	117	95	83	82	149	77	60	59	145	74	81	96	106	76	69	72	69	73	68	64	68	73	76	80	113	76	70	68	66	73	80	65	84	203	41	216	191
50,75	136	97	106	111	119	151	80	108	93	93	110	116	117	97	84	81	147	75	58	61	142	74	81	96	107	78	71	72	70	74	69	65	70	75	76	81	116	77	71	69	67	74	81	66	84	204	43	217	193
51	133	97	106	110	118	150	81	106	93	92	110	117	115	97	85	81	147	75	60	59	144	73	80	97	105	76	70	71	70	73	68	66	68	75	76	82	113	76	70	68	67	73	81	65	83	203	41	216	192
51,25	134	97	106	109	119	151	81	106	94	92	111	117	118	96	83	82	148	76	59	58	145	74	81	97	106	76	70	72	70	73	67	65	67	75	76	80	115	76	71	69	66	72	80	64	83	203	39	216	190
51,5	138	96	105	109	117	156	80	109	93	91	109	114	122	96	83	81	148	74	58	58	143	72	78	95	108	76	71	72	69	72	66	64	67	73	73	80	117	77	72	70	65	72	80	63	82	202	40	214	193
51,75	136	94	102	110	115	154	77	109	88	87	104	110	119	96	81	77	145	70	54	58	137	70	76	92	106	74	68	70	69	72	64	64	69	71	74	80	116	78	71	69	65	72	79	61	81	205	42	214	192
52	134	94	104	109	117	152	78	108	91	91	107	112	114	95	83	80	147	73	57	57	142	72	78	94	105	74	69	70	68	72	68	64	68	73	75	81	114	75	69	68	66	72	81	64	83	203	42	216	191
52,25	134	97	107	110	119	150	81	106	93	93	112	117	117	95	85	82	149	77	59	59	147	75	81	98	106	76	70	73	69	73	69	65	67	75	77	80	115	77	70	69	66	72	80	65	83	202	40	215	190
52,5	138	98	108	111	119	156	82	111	95	92	111	115	123	97	85	83	150	76	59	59	146	74	80	97	110	77	73	74	71	73	68	64	68	75	75	81	118	79	73	72	66	73	80	64	83	205	42	217	192
52,75	136	95	105	110	118	156	80	110	92	90	108	114	118	96	83	80	147	73	57	59	141	73	79	96	106	75	70	72	70	72	67	65	68	74	75	81	115	77	71	70	65	73	80	62	82	204	42	216	191
53	134	93	102	109	116	153	78	109	89	88	105	111	113	95	81	77	145	71	53	57	139	69	76	93	104	75	69	69	69	72	65	63	68	72	73	81	113	76	69	67	64	71	79	62	81	204	41	215	190
53,25	133	94	104	109	116	150	80	105	91	89	107	114	114	95	82	79	146	72	57	58	143	72	79	95	104	74	68	69	69	71	67	63	67	74	74	80	113	75	69	67	65	72	79	63	83	202	40	214	189
53,5	136	94	102	110	116	151	78	107	89	88	104	113	114	96	81	76	143	70	55	58	137	71	79	94	105	73	68	68	69	71	66	65	70	72	75	82	113	78	69	68	65	71	80	63	81	204	43	214	190
53,75	137	96	105	110	119	156	81	110	92	92	109	114	118	97	84	81	148	74	58	59	143	73	79	96	108	77	71	73	71	74	67	66	69	74	74	82	116	78	72	70	66	73	82	64	83	204	41	217	192
54	134	94	105	111	118	150	81	108	92	91	109	115	115	97	83	80	148	75	58	58	144	73	79	96	106	75	69	71	70	73	68	65	69	74	75	82	113	76	71	69	67	73	81	64	84	204	41	216	190
54,25	134	97	107	112	119	150	82	107	95	93	112	118	116	96	85	83	150	76	59	59	146	73	81	99	108	76	71	72	71	75	71	65	69	75	77	82	115	78	72	70	68	74	82	66	84	203	41	215	191
54,5	135	96	108	111	119	151	81	107	94	93	112	116	117	96	85	82	148	75	59	59	145	74	80	97	108	77	70	73	70	73	68	65	69	74	75	80	116	77	71	70	66	72	81	66	84	203	40	214	190
54,75	134	96	106	112	119	151	81	108	93	91	110	114	114	97	84	80	148	74	57	59	143	74	80	97	106	75	70	71	70	73	69	65	69	74	75	82	115	77	71	69	66	73	82	65	84	205	41	215	190
55	133	95	106	112	119	151	81	106	93	92	109	115	114	96	84	81	147	75	58	59	144	74	80	98	105	75	69	70	69	73	68	65	69	74	76	81	113	77	70	70	67	74	82	65	83	202	40	214	189
55,25	136	96	107	112	120	155	82	110	94	92	111	115	119	96	85	82	149	77	58	60	145	75	80	98	108	77	71	74	71	74	68	66	70	75	75	83	116	79	72	70	66	75	82	65	84	205	42	216	190
55,5	136	98	106	113	120	151	81	108	93	92	110	114	115	99	84	81	148	74	59	60	143	74	80	98	107	77	72	71	70	74	68	66	72	75	77	83	116	79	71	71	68	73	82	66	84	205	42	216	191
55,75	139	100	111	113	122	157	86	114	100	97	115	119	124	100	88	85	154	82	61	63	151	77	83	102	112	81	75	77	74	77	71	69	72	79	77	83	119	82	77	74	70	78	84	68	86	206	44	218	193
56	137	99	108	113	120	153	82	112	95	92	110	115	117	98	87	83	150	76	58	60	146	75	81	99	109	78	72	74	72	76	70	67	71	76	76	84	117	79	73	72	69	75	84	67	86	206	44	216	192
56,25	137	99	108	113	121	154	83	112	96	94	111	115	118	98	86	84	151	77	58	61	146	74	80	100	109	78	74	75	72	76	70	68	71	77	76	84	117	81	73	73	69	75	84	67	86	206	44	217	191
56,5	135	95	104	112	118	151	80	108	91	90	107	113	113	97	86	80	147	73	56	58	143	73	79	97	106	75	70	71	69	73	67	65	69	73	74	83	114	77	69	69	67	73	81	63	83	203	41	215	190
56,75	137	97	108	113	121	152	82	109	95	93	112	116	118	97	86	82	149	76	58	60	147	75	80	99	108	77	72	73	71	74	70	66	70	75	76	82	116	78	72	71	67	75	82	65	85	204	41	215	191
57	135	96	107	113	120	152	81	108	94	92	110	116	116	99	86	82	149	75	58	59	146	74	80	99	108	78	70	73	71	74	68	66	71	75	76	84	115	77	72	71	67	74	84	66	85	204	41	217	190
57,25	134	97	107	111	120	151	81	107	95	93	111	117	115	98	86	82	149	76	59	59	147	74	81	100	108	77	70	72	71	74	69	65	70	75	77	83	114	78	71	70	68	75	83	66	85	204	41	215	189
57,5	136	98	109	113	121	153	83	111	97	95	113	117	117	98	87	84	151	78	59	61	149	75	81	101	108	78	72	75	72	75	70	66	70	77	76	84	116	78	73	72	68	75	84	66	86	205	42	216	191
57,75	136	98	107	113	122	152	84	109	96	94	111	118	116	99	86	82	149	77	59	61	146	75	82	102	109	77	72	73	72	76	70	68	72	77	78	86	115	79	71	73	69	75	84	68	86	205	44	216	192
58	137	99	107	114	121	155	83	113	95	93	109	114	115	99	87	82	149	77	58	62	145	75	80	100	109	78	73	74	72	76	69	67	72	77	77	86	117	80	73	73	70	77	85	66	86	207	45	217	191
58,25	137	97	105	114	120	152	82	110	93	91	107	114	114	99	86	80	147	74	56	61	143	74	81	98	108	76	72	72	72	74	69	67	72	75	77	85	116	79	71	72	69	76	84	66	85	207	44	214	192
58,5	139	98	108	115	120	157	83	113	94	92	109	115	120	100	87	82	149	75	58	62	145	75	82	99	112	79	74	74	73	76	69	67	73	75	77	86	120	82	74	73	69	77	85	66	85	207	45	215	193
58,75	136	95	106	112	119	151	81	109	93	91	108	113	114	98	86	80	149	74	57	60	144	73	79	97	107	75	71	71	71	73	69	66	70	74	74	84	115	78	70	71	67	75	82	65	84	205	41	215	190
59	135	98	109	113	121	152	84	109	98	95	113	119	117	99	88	85	152	79	61	60	150	76	83	102	109	79	72	75	72	76	72	67	70	78	78	85	115	79	73	71	69	76	84	67	85	205	41	215	191
59,25	137	99	110	114	122	152	84	110	99	95	113	119	119	99	89	84	153	80	61	60	151	77	83	102	111	80	74	76	72	76	72	67	72	78	77	84	116	80	74	73	70	77	85	67	86	205	43	216	191
59,5	139	98	107	115	120	151	82	110	94	92	109	117	115	99	87	81	149	75	58	61	144	75	82	101	110	77	73	72	73	75	71	69	73	77	80	86	118	81	73	73	70	76	85	67	86	207	46	215	192
59,75	137	99	110	115	124	153	86	111	99	95	114	120	118	101	89	86	152	79	63	63	151	78	85	102	111	79	74	75	73	76	72	69	72	78	79	86	118	80	74	73	71	77	85	69	89	206	44	217	191
60	137	96	104	113	119	150	81	109	93	91	108	115	113	99	86	81	147	73	57	60	145	73	81	99	108	77	70	71	70	73	69	66	71	75	77	85	116	79	70	71	68	75	83	66	84	206	42	213	190
60,25	139	97	110	113	120	159	84	116	97	93	110	114	122	99	87	82	151	77	57	62	145	76	79	100	113	80	74	75	73	77	68	67	73	77	76	86	120	81	75	75	69	78	84	65	85	208	44	218	192
60,5	136	96	107	113	121	152	82	111	93	93	109	115	115	98	87	80	149	75	58	61	146	75	81	99	109	78	72	72	71	74	70	67	71	75	77	85	116	79	73	72	69	76	84	66	85	205	42	216	190
60,75	138	99	112	114	123	157	86	113	102	97	116	118	124	100	90	86	154	82	62	62	154	78	83	102	114	81	74	77	74	76	72	68	71	78	77	85	118	80	75	75	71	78	85	68	87	206	42	217	190
61	140	98	111	114	122	159	85	117	98	93	112	115	125	100	88	83	152	77	59	62	146	76	80	101	115	79	75	76	74	76	71	68	73	77	77	87	121	82	77	76	71	79	86	66	86	207	45	217	193
61,25	138	97	108	113	121	154	84	112	96	94	111	114	117	99	88	82	150	77	58	61	147	77	82	101	111	79	72	74	73	76	70	67	72	77	76	86	117	80	73	73	69	76	85	67	87	207	43	216	191
61,5	136	98	108	114	122	154	85	111	98	95	114	119	117	99	89	84	152	79	60	61	150	77	83	102	111	78	72	75	73	77	71	67	72	78	79	85	117	80	73	73	70	77	86	69	88	205	43	215	190
61,75	137	100	110	115	123	154	85	112	99	97	115	118	120	99	90	85	153	80	61	61	152	78	84	102	113	79	74	77	74	77	71	68	72	78	79	85	119	81	75	73	71	78	87	69	87	206	43	216	191
62	137	99	109	116	123	154	86	111	100	97	115	119	118	100	90	86	152	80	62	63	152	78	85	103	112	79	74	75	73	77	74	69	73	79	80	85	117	80	74	74	71	78	87	69	89	206	44	215	191
62,25	138	98	110	113	123	154	85	110	98	95	114	118	121	100	88	83	152	77	60	61	151	76	83	103	112	80	72	75	73	76	71	68	71	77	78	85	119	81	74	73	71	76	85	68	86	205	42	215	190
62,5	138	101	112	117	125	155	87	114	101	99	117	120	120	103	93	87	155	84	63	64	154	80	87	105	115	83	77	78	75	80	74	72	74	81	80	88	118	83	77	76	74	80	88	72	89	207	46	218	192
62,75	141	101	111	118	125	156	86	114	99	96	114	120	119	104	92	85	154	78	62	65	149	78	87	105	114	81	77	77	76	79	74	72	76	79	82	89	120	84	77	76	74	80	88	71	90	208	48	217	194
63	140	98	111	114	123	157	84	114	98	95	112	116	122	100	89	84	152	78	60	61	149	76	82	103	113	79	74	75	73	77	72	68	73	78	77	87	118	81	75	75	70	78	86	67	87	206	44	216	190
63,25	139	99	111	115	123	157	85	112	99	95	114	119	122	101	89	84	154	79	60	60	150	77	82	103	113	80	74	76	73	77	72	69	73	77	77	85	120	81	76	75	71	78	86	68	87	207	43	216	191
63,5	139	98	110	114	123	158	84	116	99	95	112	116	119	101	91	83	153	79	60	62	150	77	82	103	113	80	74	76	74	77	72	69	74	80	79	88	118	82	76	75	71	79	87	68	87	208	46	218	191
63,75	137	98	110	115	122	154	86	112	99	96	114	119	118	101	90	85	152	80	61	62	151	77	85	104	112	80	74	75	74	77	73	70	74	79	80	87	118	81	75	74	71	78	87	69	89	206	44	215	191
64	138	98	111	115	123	154	86	113	99	96	115	118	119	101	91	86	153	81	62	62	153	78	85	103	113	80	75	78	74	77	73	69	73	79	79	87	117	81	76	75	72	79	86	70	88	206	43	217	190
64,25	137	99	110	116	124	155	88	111	101	98	115	120	120	101	91	86	154	81	62	62	153	79	84	104	113	81	74	77	75	77	73	69	72	78	79	86	117	82	76	75	71	80	85	70	88	206	43	216	190
64,5	138	97	109	116	123	154	86	112	98	95	112	119	117	102	90	84	152	78	61	61	149	77	85	105	112	80	73	74	73	77	72	70	75	79	80	87	117	81	74	74	72	79	87	69	89	206	46	216	191
64,75	140	100	112	117	125	156	90	113	102	99	116	121	120	103	93	87	155	82	63	64	153	80	87	106	115	82	76	78	76	80	74	71	75	81	81	88	118	83	77	77	73	80	88	72	91	207	46	217	192
65	140	100	112	116	125	156	87	114	101	98	117	120	121	103	92	85	154	82	62	63	153	80	86	106	114	81	77	78	75	78	73	71	74	80	80	88	119	83	77	75	73	79	88	70	89	207	45	216	191
65,25	143	101	115	117	123	162	89	119	103	98	116	117	132	104	92	87	157	83	62	63	153	80	84	105	118	84	80	81	78	79	74	70	74	81	78	88	125	86	80	80	73	82	87	69	87	207	45	218	195
65,5	139	98	110	115	123	156	86	115	98	95	113	116	121	101	89	84	153	78	59	62	150	78	83	103	113	80	74	76	74	78	72	69	73	78	79	88	120	82	75	75	71	78	86	68	88	207	44	216	191
65,75	138	97	108	114	122	154	84	114	97	93	110	114	117	101	89	83	151	77	58	60	148	76	82	103	112	79	73	75	74	77	72	69	73	78	77	88	116	81	74	75	71	78	86	68	87	206	45	216	190
66	138	98	110	115	125	155	87	111	100	97	114	120	119	102	90	86	154	80	62	63	153	77	85	106	113	80	73	76	75	78	73	70	73	79	80	87	117	81	75	75	72	79	87	70	88	206	43	216	190
66,25	140	97	107	116	123	152	86	112	95	93	111	118	117	102	89	82	149	76	59	62	147	77	83	104	112	79	74	73	74	76	72	70	74	78	81	89	118	82	74	74	72	78	86	69	86	207	46	214	191
66,5	139	99	111	117	124	155	88	113	101	97	115	120	119	103	92	85	154	80	63	63	152	80	85	106	113	81	75	76	75	78	73	70	74	79	81	88	119	83	75	75	73	80	87	71	89	207	44	216	191
66,75	139	99	111	116	126	155	88	114	101	98	117	120	122	103	92	86	155	83	63	63	155	80	87	106	115	82	75	78	76	78	75	70	73	80	81	88	119	83	77	76	73	80	88	71	90	207	44	216	191
67	138	97	109	116	123	154	85	114	97	94	111	116	118	102	89	82	151	77	59	61	148	76	83	103	112	80	73	74	74	77	72	69	74	76	79	87	118	82	74	75	71	77	87	68	88	206	44	215	191
67,25	145	104	117	120	128	162	92	119	106	101	120	123	131	106	95	90	158	86	66	66	158	83	89	109	121	87	82	81	79	82	77	73	77	83	83	91	126	88	82	80	76	82	91	73	93	209	48	218	195
67,5	140	99	110	118	125	158	88	118	100	97	115	117	121	105	93	86	155	81	62	64	152	80	86	107	115	82	77	79	77	80	75	72	76	81	81	91	121	84	77	78	74	81	90	71	91	209	48	219	193
67,75	139	97	111	116	124	155	87	115	100	97	114	115	119	103	91	84	154	80	60	62	153	78	84	105	114	81	75	77	75	78	74	71	74	78	79	89	119	82	76	76	72	79	87	70	89	208	44	218	191
68	142	98	108	116	122	159	86	120	96	94	108	113	122	103	88	80	151	76	57	62	145	76	82	103	115	80	75	75	75	77	71	69	76	77	80	89	120	85	76	76	72	79	87	69	86	209	48	216	193
68,25	143	99	113	116	125	161	88	119	102	98	114	116	127	102	91	87	157	82	62	64	152	80	84	105	118	83	79	79	77	79	73	71	76	81	81	90	122	85	79	79	73	82	89	70	88	208	46	218	192
68,5	141	99	111	117	124	161	88	119	102	97	116	116	123	103	92	86	156	82	62	63	154	80	85	107	117	83	77	79	77	80	75	71	76	81	80	90	121	84	78	77	73	82	88	70	89	209	47	219	192
68,75	139	97	110	117	125	156	86	114	98	95	113	116	119	103	90	85	152	79	60	63	150	79	84	104	113	81	75	76	75	78	73	71	75	79	79	89	118	82	77	75	73	79	88	70	89	207	44	216	191
69	140	101	113	120	127	157	91	115	104	102	118	124	123	105	96	89	157	85	64	65	159	82	89	109	117	84	79	80	78	81	77	73	77	83	83	91	120	84	79	78	76	82	91	74	92	209	48	218	192
69,25	141	101	114	118	127	158	90	116	103	100	118	122	123	105	94	88	156	83	64	65	157	82	88	108	117	84	78	79	79	81	76	72	77	82	82	90	120	86	78	78	75	83	90	73	91	209	46	217	193
69,5	145	102	116	118	127	162	90	118	102	99	117	121	132	107	94	87	157	82	63	64	154	79	86	108	120	83	80	79	78	81	75	71	76	80	81	89	124	88	81	80	74	81	89	70	89	208	47	217	195
69,75	142	100	114	118	126	162	89	121	105	98	117	118	128	105	94	88	158	84	63	65	157	80	86	106	117	85	79	81	78	81	75	72	76	83	80	90	123	87	80	80	74	83	89	72	89	208	46	219	192
70	139	98	111	117	125	156	88	115	100	98	115	118	119	103	92	86	155	81	61	63	153	79	85	106	114	82	77	77	76	79	73	71	74	80	80	89	119	83	77	77	74	80	89	71	90	207	45	216	191
70,25	141	100	113	116	126	156	89	115	103	99	117	122	125	103	92	87	157	82	62	63	157	80	86	109	116	83	77	78	76	79	75	70	74	80	80	89	121	85	77	77	74	81	88	71	89	207	45	216	191
70,5	142	99	111	118	126	161	87	117	100	97	115	118	127	105	93	85	155	80	60	62	152	80	85	105	117	83	77	78	78	80	74	72	76	80	80	90	122	86	80	79	73	81	88	70	89	208	46	216	192
70,75	142	100	113	119	126	160	90	120	101	99	116	118	122	106	93	86	155	82	62	65	152	81	87	107	116	84	78	78	79	81	76	73	78	82	82	93	121	86	79	79	76	83	92	73	92	210	48	219	193
71	145	101	115	119	126	161	90	121	104	100	117	119	131	106	94	87	158	84	63	66	155	81	87	107	120	86	80	81	79	82	76	73	78	82	81	92	125	88	82	82	75	82	90	71	91	210	49	219	194
71,25	142	102	115	119	129	158	91	118	105	101	119	122	124	105	96	89	158	86	65	66	159	83	89	109	118	85	80	81	79	83	79	74	77	85	83	91	121	87	80	79	76	84	93	74	93	209	49	219	192
Data File	C:\Program Files\Biolog\OLPM_13_01\OLPM_IDS\data_2011\05\anus_AcivenLUH13518___3_30_IDS_207_Mayx31x2011_A_18A.oka
Set up Time	May 31 2011 2:56 PM
Position	18-A
Plate Type	PM 3-B
Strain Type	NOT APPLICABLE
Sample Number
Strain Name	AcivenLUH13518
Strain Number	AcivenLUH13518
Other
Hour	A01	A02	A03	A04	A05	A06	A07	A08	A09	A10	A11	A12	B01	B02	B03	B04	B05	B06	B07	B08	B09	B10	B11	B12	C01	C02	C03	C04	C05	C06	C07	C08	C09	C10	C11	C12	D01	D02	D03	D04	D05	D06	D07	D08	D09	D10	D11	D12	E01
0	39	14	4	4	2	0	0	0	0	2	17	11	34	10	0	0	0	0	0	0	0	0	3	8	74	5	0	0	0	0	0	0	0	0	2	9	16	4	0	0	0	0	0	0	0	0	0	12	8
0,25	20	8	0	2	3	0	0	0	0	3	25	13	16	1	0	0	0	0	0	0	0	0	3	10	68	0	0	0	0	0	0	0	0	0	4	11	8	0	0	0	0	0	0	0	0	0	0	15	8
0,5	36	15	4	6	3	1	0	0	0	2	28	11	31	10	1	1	0	0	0	0	0	0	2	7	71	6	0	0	0	0	0	0	0	0	3	7	17	4	0	0	0	0	0	0	0	0	0	8	10
0,75	23	8	0	2	3	0	0	0	0	3	33	12	18	2	0	0	0	0	0	0	0	0	3	9	63	0	0	0	0	0	0	0	0	0	2	10	9	0	0	0	0	0	0	0	0	0	1	10	8
1	32	11	1	3	1	0	0	0	0	1	37	10	27	5	0	0	0	0	0	0	0	0	2	7	64	1	0	0	0	0	0	0	0	0	2	7	12	0	0	0	0	0	0	0	0	0	0	8	7
1,25	30	11	1	3	2	0	0	0	0	3	40	12	25	5	0	0	0	0	0	0	0	0	3	7	64	2	0	0	0	0	0	0	0	0	1	9	11	0	0	0	0	0	0	0	0	0	0	9	8
1,5	26	9	1	3	2	0	0	0	0	0	42	12	23	4	0	0	0	0	0	0	0	0	3	8	60	0	0	0	0	0	0	0	0	0	0	8	10	0	0	0	0	0	0	0	0	0	0	7	9
1,75	39	13	4	5	2	0	0	0	0	4	48	15	35	8	0	0	0	0	0	0	0	0	5	9	61	4	0	0	0	0	0	0	0	0	3	10	16	2	0	0	0	0	0	0	0	0	0	8	9
2	24	8	1	2	3	1	0	0	0	5	50	17	21	4	0	0	0	0	0	0	0	0	5	12	57	1	0	0	0	0	0	0	0	0	4	13	10	0	0	0	0	0	0	0	0	0	1	13	10
2,25	31	10	2	4	3	0	0	0	0	5	52	18	28	6	0	0	0	0	0	0	0	0	6	11	58	3	0	0	0	0	0	0	0	0	4	14	13	2	0	0	0	0	0	0	0	0	2	13	9
2,5	40	15	7	7	5	3	0	2	2	6	56	21	38	9	1	1	0	0	0	0	0	0	8	11	59	6	0	0	0	0	0	0	0	0	4	12	17	4	0	0	0	0	0	0	0	0	1	12	9
2,75	26	11	3	4	4	2	0	0	2	6	56	24	27	6	0	0	0	0	0	0	2	1	7	14	55	4	0	0	0	0	0	0	0	0	4	13	12	0	0	0	0	0	0	0	0	0	1	12	10
3	31	15	8	8	8	6	2	4	5	8	59	33	31	9	3	2	3	0	0	0	10	4	9	14	59	7	1	1	3	0	0	0	1	3	6	14	14	3	0	0	0	0	0	0	0	0	4	13	12
3,25	38	19	10	10	10	7	4	6	6	9	62	41	39	13	7	4	3	0	0	0	18	3	10	14	62	9	2	1	2	0	0	0	1	3	5	15	18	5	0	0	1	0	0	0	0	0	3	13	12
3,5	46	23	12	12	10	8	7	10	9	10	68	52	49	15	12	6	4	1	0	1	28	5	12	16	66	12	6	4	4	0	1	0	2	5	8	17	22	6	1	0	2	0	0	0	0	0	7	16	14
3,75	32	17	8	8	9	4	11	14	9	9	66	61	40	11	16	2	3	0	0	0	35	5	11	18	62	7	5	0	2	0	0	0	1	4	9	19	15	3	0	0	1	0	0	0	0	0	6	18	11
4	36	18	9	8	9	4	14	21	9	8	66	75	51	12	23	3	2	0	0	0	43	5	9	14	64	6	11	0	1	0	0	0	0	2	7	16	14	1	0	0	0	0	0	0	0	0	5	15	9
4,25	49	31	19	14	14	6	23	29	12	9	65	93	67	22	38	8	6	0	0	0	53	6	11	14	74	15	23	4	3	0	1	0	1	3	8	16	24	9	3	0	2	0	0	0	0	0	3	14	13
4,5	45	30	17	14	13	6	30	35	14	7	66	107	74	21	45	6	6	0	0	0	60	6	11	15	74	13	28	2	4	0	2	0	1	3	8	16	21	8	0	0	2	0	0	0	0	0	5	15	13
4,75	45	32	19	16	16	9	44	44	20	9	68	123	84	22	55	9	8	1	0	4	75	9	12	16	79	13	37	6	5	0	3	0	4	6	10	16	22	7	2	0	4	0	0	0	0	0	6	13	13
5	35	30	17	16	19	9	56	55	25	11	71	139	89	21	64	8	9	2	1	4	86	10	13	18	79	11	42	6	6	1	5	0	4	6	11	19	17	5	1	0	5	1	0	1	1	0	7	17	14
5,25	54	40	24	19	19	8	64	64	32	9	76	150	118	28	77	11	7	1	0	2	96	9	12	16	85	15	51	7	4	0	2	0	3	5	9	15	24	9	2	0	2	0	0	0	0	0	5	13	14
5,5	39	39	21	18	22	9	78	75	41	12	78	164	116	26	84	9	9	4	2	6	107	12	14	17	86	13	59	6	7	2	5	1	6	7	13	18	17	6	2	0	6	2	0	2	0	0	7	15	14
5,75	58	56	31	24	27	12	90	88	53	13	81	175	143	36	100	16	12	5	2	7	117	13	15	19	98	20	71	10	9	3	6	2	6	8	12	20	29	14	7	1	8	3	0	3	2	0	8	16	18
6	40	51	23	18	24	8	97	95	63	13	82	182	141	28	101	9	9	2	0	5	124	14	15	18	94	12	75	7	5	2	4	1	6	7	12	19	17	5	1	0	5	1	0	1	0	0	8	17	13
6,25	50	70	32	23	31	12	110	106	79	12	82	190	162	40	118	14	15	4	2	7	132	16	16	19	105	21	87	10	10	3	6	3	7	7	13	20	27	13	8	4	8	4	0	4	1	0	8	19	19
6,5	49	73	29	22	30	9	118	116	88	12	84	197	168	40	120	12	11	2	1	5	139	16	15	20	107	17	91	9	5	2	5	1	4	7	12	20	22	8	3	0	5	1	0	1	0	0	8	16	14
6,75	42	80	32	24	37	11	128	127	103	13	83	201	173	46	130	12	14	4	4	8	145	19	16	20	111	18	99	9	9	4	6	2	7	8	14	22	19	8	5	1	8	4	0	2	2	0	8	17	15
7	47	91	34	25	42	11	136	135	114	13	86	205	181	53	136	15	14	4	5	8	152	19	16	20	116	19	107	12	9	5	7	3	6	8	14	20	20	8	5	0	7	3	0	2	2	0	8	16	14
7,25	53	109	41	29	50	12	142	142	124	15	86	206	193	66	145	17	18	5	6	9	157	22	18	21	125	24	117	13	11	5	7	5	7	9	15	22	28	13	9	4	10	5	1	6	4	0	11	21	18
7,5	62	120	47	35	59	13	147	149	135	15	87	210	202	76	151	20	18	5	5	9	165	25	18	20	134	27	124	16	10	6	8	3	8	8	14	21	31	14	10	3	10	3	1	4	2	0	8	16	18
7,75	44	119	41	30	64	12	152	154	142	15	89	212	196	78	151	17	18	5	6	10	169	29	19	20	133	22	127	13	9	6	7	4	8	8	15	21	19	7	4	0	9	3	1	4	3	0	9	18	14
8	58	138	50	36	74	13	161	161	152	16	92	216	212	90	158	21	20	6	7	11	174	34	19	22	144	26	133	16	10	7	9	5	9	9	16	22	27	12	7	2	11	5	2	5	3	1	10	18	18
8,25	55	147	53	37	84	14	164	166	159	16	91	217	213	98	163	22	22	6	7	11	177	38	20	21	147	27	138	17	12	8	9	5	9	10	17	21	26	12	9	4	11	4	2	5	3	1	10	17	17
8,5	46	150	54	37	93	15	168	169	165	17	91	217	212	101	166	21	25	8	9	14	182	43	22	22	150	25	143	17	13	9	10	8	11	11	18	24	23	9	7	4	13	7	3	7	5	2	11	20	17
8,75	68	169	69	46	104	17	172	172	170	18	94	222	229	117	174	29	27	10	10	14	186	51	23	24	163	34	150	22	15	11	11	7	11	12	19	24	35	18	14	6	14	7	4	7	6	2	11	19	21
9	51	163	65	41	110	16	172	175	174	19	94	222	217	114	169	24	27	9	10	14	189	55	24	23	161	27	148	19	13	10	13	7	11	13	19	24	22	9	9	3	14	7	4	6	5	3	11	20	17
9,25	58	181	77	47	122	18	177	180	179	19	93	224	224	125	177	27	32	10	12	17	192	61	25	26	170	34	155	22	16	11	12	9	13	13	20	27	29	14	13	7	15	9	5	10	7	4	14	23	21
9,5	58	184	83	49	126	16	178	180	181	17	91	221	223	130	177	28	33	9	11	15	193	65	23	24	173	33	155	21	14	9	10	7	11	11	19	24	27	13	10	4	13	6	3	6	5	1	11	19	18
9,75	58	191	91	55	133	17	183	184	183	19	91	221	224	137	180	30	39	9	12	16	195	72	24	23	178	34	157	23	15	10	11	7	12	12	19	23	27	14	11	4	14	6	3	7	5	1	10	18	17
10	64	198	101	62	143	18	182	185	184	18	92	221	232	145	184	32	44	10	13	17	197	76	25	27	186	38	162	24	16	11	11	9	12	12	21	27	32	17	16	8	16	8	5	9	6	3	15	25	22
10,25	56	193	104	66	150	17	184	188	187	20	94	224	224	143	181	32	50	11	13	18	199	83	26	26	185	36	162	25	16	12	12	10	13	12	22	27	25	12	12	5	15	8	5	8	6	4	13	22	18
10,5	70	208	120	77	157	19	187	190	191	20	95	226	233	151	186	36	56	9	14	17	201	89	27	26	195	40	165	27	14	12	12	8	12	12	21	26	33	17	14	5	15	6	4	7	6	2	12	20	21
10,75	52	203	122	81	163	19	186	191	193	21	91	224	225	150	186	35	60	11	15	20	202	93	26	27	193	41	165	27	17	13	12	9	13	12	21	26	24	12	12	5	16	8	5	8	6	2	12	20	17
11	60	209	133	90	165	18	188	193	194	19	92	227	227	155	187	40	67	11	16	19	204	98	26	24	198	45	168	28	16	12	12	10	13	13	22	25	28	14	13	5	17	8	5	9	6	1	12	19	17
11,25	63	213	141	99	170	20	189	194	195	21	92	226	232	160	190	44	74	12	17	21	205	103	27	26	203	49	170	30	18	14	13	10	12	13	22	25	30	16	15	6	17	8	6	9	6	3	12	21	18
11,5	66	215	147	107	173	20	191	196	198	22	94	228	233	163	192	49	80	13	18	23	207	107	29	27	206	53	172	32	19	14	14	11	15	15	24	28	32	17	16	7	18	10	8	10	8	3	14	22	20
11,75	63	215	153	113	177	20	192	197	200	23	95	232	231	165	191	52	86	13	21	23	209	112	30	27	208	56	172	33	19	16	14	12	15	15	25	28	29	15	15	8	18	10	7	10	8	4	13	23	18
12	73	224	165	127	182	23	193	198	201	24	97	234	238	172	195	60	92	14	22	25	212	116	32	29	214	63	177	36	20	18	15	14	17	16	26	29	36	21	19	9	21	11	9	10	9	5	16	24	22
12,25	64	218	164	129	181	20	192	196	199	23	96	235	231	167	190	59	94	13	20	24	211	118	31	29	211	62	172	34	17	16	14	11	15	14	26	30	28	14	15	5	17	9	6	9	7	4	15	23	17
12,5	57	216	165	137	186	21	193	197	201	23	93	233	228	171	192	63	99	13	23	25	214	120	30	28	211	67	174	38	19	16	14	13	15	15	25	27	26	14	15	7	19	10	7	10	8	4	13	21	19
12,75	72	230	179	150	191	22	195	198	202	22	93	234	240	179	197	72	104	14	24	27	216	123	31	29	218	74	178	43	21	17	14	13	15	14	26	29	36	20	20	9	19	10	8	11	8	4	15	25	23
13	68	224	180	152	192	22	197	202	205	24	96	238	231	175	194	77	107	14	24	28	218	127	33	30	216	77	176	47	19	18	15	13	15	16	27	29	30	15	17	6	20	10	7	9	7	4	14	21	19
13,25	77	235	190	166	197	25	198	203	206	25	95	239	239	183	201	86	112	16	27	30	220	130	33	30	222	86	180	55	23	19	16	13	16	16	27	30	39	23	23	10	21	11	7	12	10	4	14	22	24
13,5	63	226	186	166	198	26	199	205	207	27	95	238	232	180	201	88	116	18	31	34	223	133	36	32	219	88	179	62	24	21	17	16	19	18	29	32	30	18	22	11	22	12	11	13	11	5	17	24	21
13,75	70	232	192	172	198	25	200	207	206	26	97	241	236	183	201	94	119	17	31	35	222	136	37	33	222	92	179	68	23	20	17	16	18	19	30	34	32	20	21	9	22	12	11	13	11	6	17	25	22
14	71	232	194	179	201	27	202	209	209	27	97	242	234	183	202	101	124	18	35	38	225	139	37	32	223	97	181	75	24	22	18	15	18	18	29	32	33	19	22	10	24	13	10	13	11	6	16	23	22
14,25	67	231	194	181	202	26	201	207	207	26	95	240	233	184	202	103	124	17	36	41	224	138	36	31	222	101	180	79	23	20	17	16	17	16	29	31	31	17	20	8	21	12	8	13	9	5	15	23	20
14,5	76	234	200	186	204	28	204	211	210	29	100	246	235	185	203	112	131	19	42	50	227	145	41	36	227	107	181	88	24	22	20	18	20	19	33	36	34	19	23	9	23	14	10	13	12	6	19	27	22
14,75	67	229	199	188	206	28	205	211	210	28	98	244	231	185	204	116	134	20	47	56	229	145	39	34	224	111	183	94	24	23	19	18	19	19	31	33	31	18	22	10	25	14	11	14	10	6	16	25	20
15	77	243	211	199	208	30	207	213	210	28	97	243	241	190	207	124	137	20	54	63	230	146	38	33	229	118	186	101	25	23	19	17	18	18	31	33	38	24	26	11	24	13	11	14	10	5	17	25	24
15,25	67	233	203	195	207	29	206	212	210	29	95	244	232	186	205	125	137	19	60	69	230	147	38	32	225	120	183	104	24	23	18	17	18	18	31	31	30	17	22	8	24	12	11	12	9	4	15	22	20
15,5	75	239	208	201	208	29	207	212	209	30	97	245	239	190	207	131	140	20	65	78	231	148	40	34	229	125	185	111	26	24	19	18	19	18	31	35	34	21	24	9	23	13	11	13	10	5	17	26	22
15,75	72	233	208	200	209	33	209	215	210	32	100	246	234	188	206	136	144	22	73	87	233	152	43	37	229	130	186	117	27	26	21	20	21	20	35	36	33	21	24	11	25	15	13	15	13	8	20	27	22
16	68	235	208	206	212	33	210	216	211	31	99	246	235	190	208	140	146	23	79	93	233	152	42	34	229	134	188	121	26	26	22	21	21	19	34	34	31	20	25	11	25	16	13	16	12	6	17	25	22
16,25	78	245	216	213	213	33	211	217	212	32	100	248	242	193	210	145	149	23	86	100	234	153	42	36	233	139	189	127	27	26	21	21	21	19	34	35	36	24	27	11	27	15	13	15	11	6	18	25	22
16,5	81	243	219	214	213	35	213	219	213	33	100	249	241	193	210	149	150	24	91	106	236	156	43	36	233	143	190	131	27	27	22	23	22	21	36	36	37	23	27	11	27	14	12	15	12	7	19	27	23
16,75	73	235	213	211	213	35	212	218	211	35	100	249	236	192	209	152	152	25	98	112	235	156	43	37	231	145	190	135	28	28	23	24	23	20	37	37	33	22	27	11	27	16	13	17	12	7	19	27	22
17	84	245	224	220	215	38	215	220	213	35	101	251	243	193	212	157	155	25	104	116	236	159	45	37	235	151	192	139	28	28	24	24	23	21	37	36	39	25	28	11	27	14	12	15	13	6	19	26	23
17,25	94	253	231	228	216	37	216	221	214	35	102	251	247	197	214	161	158	26	109	119	236	160	46	36	237	155	194	143	28	27	23	23	22	21	36	36	46	28	30	11	27	14	11	15	11	6	17	25	26
17,5	73	239	217	217	215	38	213	220	212	36	100	248	240	196	211	159	157	26	111	124	236	157	45	36	233	155	192	145	28	29	25	26	23	20	37	37	35	21	28	12	28	16	13	18	12	6	18	28	23
17,75	82	247	225	223	217	40	214	221	212	36	100	249	245	197	213	163	159	27	116	127	236	159	45	37	236	159	194	149	30	29	25	27	24	20	37	37	38	26	30	12	29	15	13	18	13	5	17	26	23
18	75	238	218	218	215	41	214	221	213	39	103	250	239	195	212	165	160	27	121	132	237	161	46	37	234	160	193	150	30	31	25	27	25	22	39	39	35	23	29	13	29	16	14	18	15	7	20	28	23
18,25	87	249	227	226	219	46	218	224	215	43	105	251	248	200	217	170	164	31	127	138	240	163	50	42	239	166	196	156	34	33	29	32	29	24	42	42	43	29	34	16	32	19	17	22	17	9	22	33	28
18,5	78	235	220	220	217	44	217	223	215	43	106	253	238	195	212	170	164	31	130	140	238	165	51	41	235	166	195	156	32	33	28	31	28	23	43	41	35	23	31	13	31	18	15	19	15	10	21	29	22
18,75	85	245	225	226	218	46	216	223	215	43	104	253	245	199	215	173	165	32	132	142	239	165	51	41	238	169	196	159	32	33	29	30	27	23	42	41	40	27	33	14	30	18	16	20	15	9	22	30	25
19	81	235	221	221	218	45	217	222	215	46	106	254	240	196	213	174	166	31	137	144	238	166	52	44	237	168	196	160	32	34	30	31	27	25	44	42	35	23	31	12	30	17	15	19	15	10	23	31	23
19,25	91	246	231	230	218	48	219	225	218	46	106	255	245	198	216	177	169	33	140	147	239	169	54	41	241	173	197	162	32	35	30	32	29	24	43	41	41	28	33	12	30	17	15	20	15	9	22	27	24
19,5	87	241	227	226	218	50	218	224	216	48	108	255	243	198	215	178	169	33	143	151	238	168	54	42	239	173	197	164	32	36	30	34	29	25	45	44	38	25	33	12	31	18	15	20	16	10	23	31	25
19,75	81	238	225	226	219	50	219	226	216	47	105	253	241	198	215	179	170	34	145	153	239	169	52	40	238	174	197	166	32	35	31	35	28	24	43	41	35	25	33	13	32	19	15	20	14	8	20	27	23
20	91	243	230	229	219	52	220	225	218	51	108	255	243	199	216	181	171	34	148	154	239	171	56	43	241	177	198	168	33	36	32	34	31	25	46	43	41	27	34	12	32	17	16	22	16	9	23	29	24
20,25	100	255	239	239	221	54	221	226	218	51	108	254	252	203	219	184	174	35	151	157	239	170	55	42	245	181	199	171	35	37	34	37	30	25	45	42	48	32	38	15	33	18	16	22	16	10	22	28	27
20,5	83	239	225	226	219	54	219	226	218	52	106	253	241	200	215	182	173	36	153	159	240	170	55	43	240	178	198	171	34	37	34	37	31	26	46	43	36	26	34	13	33	19	17	22	17	10	22	30	23
20,75	95	249	234	237	223	57	222	229	220	52	107	254	246	202	218	186	176	37	157	160	238	172	57	41	242	182	199	174	36	37	34	37	31	23	49	44	42	29	37	13	32	15	14	21	15	8	21	28	25
21	104	256	239	239	220	56	220	226	219	53	106	254	252	203	219	186	176	34	157	161	239	171	57	43	245	184	199	174	34	37	32	37	30	24	46	43	49	33	38	13	32	17	15	21	14	8	20	28	27
21,25	84	243	226	231	221	62	220	228	220	57	107	253	245	203	219	186	177	39	159	165	241	170	57	43	243	182	199	176	36	40	36	42	33	27	47	43	38	28	38	15	36	20	18	23	19	10	22	30	26
21,5	107	259	242	244	224	66	224	231	224	60	109	256	255	206	223	191	183	41	163	167	241	174	61	46	248	190	203	181	39	43	38	45	35	28	50	46	52	38	42	17	36	22	19	25	19	12	24	31	31
21,75	97	246	233	233	221	64	223	228	220	60	110	256	247	202	218	189	177	39	164	166	240	174	61	44	245	184	199	178	35	41	36	45	33	27	51	47	43	29	37	13	34	19	16	23	17	10	23	30	23
22	95	247	231	234	222	70	222	229	221	59	108	254	247	203	220	190	180	40	164	169	240	173	59	44	246	187	201	180	37	41	37	46	34	27	49	44	42	30	40	14	35	19	18	24	18	10	22	29	26
22,25	105	254	238	239	222	72	223	229	222	62	111	255	251	204	221	192	181	41	167	170	241	175	62	47	247	189	202	181	37	42	39	50	35	27	51	47	48	33	41	14	35	19	17	23	17	10	24	30	26
22,5	96	249	231	234	221	76	223	228	221	62	107	253	248	203	219	191	180	41	167	171	241	173	60	44	245	188	200	181	37	41	38	52	34	27	51	43	42	29	40	13	35	19	17	23	17	8	21	28	25
22,75	103	250	235	234	222	79	224	229	223	67	113	257	250	203	220	194	182	43	171	174	241	176	67	50	248	191	202	183	39	44	40	58	37	30	57	51	46	32	42	14	37	21	19	25	20	12	26	34	27
23	93	240	228	231	223	83	225	231	224	67	113	256	244	202	219	193	183	44	172	175	242	177	66	47	245	190	202	184	38	45	40	59	38	30	56	48	40	29	40	14	37	22	19	25	18	12	25	29	24
23,25	100	247	232	234	224	87	225	230	224	68	113	258	249	204	221	196	185	46	174	176	243	177	67	49	248	192	203	185	40	47	42	63	39	30	59	50	44	32	43	14	38	21	20	26	20	12	25	31	26
23,5	91	241	228	232	223	92	225	230	224	69	110	256	246	202	219	195	185	47	174	177	242	176	65	46	245	190	201	186	39	46	42	66	38	28	56	47	39	30	42	14	38	21	19	26	19	10	23	29	25
23,75	105	254	237	240	225	96	226	231	226	70	111	257	253	205	223	196	187	45	175	179	242	176	66	47	250	195	204	189	41	48	42	70	39	29	58	49	48	34	44	16	38	22	19	26	18	11	22	29	27
24	101	248	232	235	223	98	226	230	224	71	112	256	250	203	222	197	186	47	177	179	242	177	68	49	247	194	203	188	40	48	42	73	39	31	59	49	44	32	44	14	38	22	19	26	19	11	24	31	26
24,25	110	256	238	241	225	106	226	232	226	73	113	256	255	208	223	198	189	49	178	180	243	177	68	49	250	197	204	191	43	49	44	77	41	32	61	50	50	36	47	17	40	23	21	28	21	12	25	31	30
24,5	113	253	236	238	225	104	227	232	225	76	117	258	253	204	222	200	188	49	180	181	243	180	73	51	251	197	203	190	40	49	44	80	41	31	66	54	49	35	45	16	39	22	20	26	21	13	26	33	29
24,75	104	249	233	237	225	112	227	232	227	77	113	257	251	206	223	199	190	51	181	181	243	178	70	50	249	196	204	192	43	51	46	84	42	31	63	51	45	35	45	16	40	23	21	28	21	12	25	31	28
25	115	257	238	240	226	112	227	233	226	79	114	257	257	208	224	199	190	50	181	183	243	178	72	51	251	200	204	193	44	51	45	87	43	31	65	55	52	38	49	16	40	23	22	27	21	13	27	33	30
25,25	95	239	224	226	223	110	225	230	224	80	115	257	246	201	218	198	188	50	181	182	243	178	73	52	246	193	202	190	40	51	45	90	42	32	69	57	38	30	44	12	39	20	21	27	21	11	27	34	24
25,5	119	259	241	243	227	120	229	232	227	83	116	257	258	208	225	202	192	52	184	183	244	179	74	53	252	202	206	195	44	53	46	94	44	33	69	57	55	40	50	17	41	24	21	29	23	13	26	32	31
25,75	116	254	238	240	228	123	231	235	230	88	118	259	255	207	224	204	194	55	186	186	245	182	78	55	252	202	206	197	46	56	48	99	46	36	74	59	51	37	50	18	43	25	23	31	24	15	28	33	30
26	111	251	235	238	227	125	230	234	229	87	116	259	254	207	223	202	193	53	185	185	244	180	77	53	251	200	205	196	44	54	49	101	45	34	72	58	48	36	49	15	41	23	21	29	22	13	26	31	28
26,25	106	248	231	236	227	128	229	234	229	91	116	259	252	207	223	203	194	55	186	186	245	180	78	54	250	199	205	196	46	55	49	105	47	34	72	59	46	35	50	16	43	25	23	30	23	13	27	33	28
26,5	110	251	233	237	228	131	231	234	228	94	117	258	254	207	224	204	194	56	187	186	245	180	78	54	250	200	205	197	46	57	49	108	47	35	74	60	48	37	50	17	43	25	24	31	24	13	26	31	29
26,75	114	254	235	239	227	133	229	234	228	94	115	256	256	209	224	203	194	55	186	185	244	178	78	52	251	201	205	198	44	55	48	109	47	34	73	59	49	36	50	15	42	24	21	29	22	11	24	31	29
27	127	262	244	247	231	139	232	235	230	99	118	258	261	212	227	206	197	58	188	187	246	181	82	55	254	205	208	201	47	58	51	113	49	38	77	64	57	43	54	20	44	26	23	32	25	14	27	33	33
27,25	113	246	232	233	227	131	230	233	228	102	123	261	252	207	223	205	193	58	189	187	246	185	86	60	250	201	206	199	45	58	52	116	51	38	86	73	47	35	51	15	43	25	23	31	25	16	32	37	28
27,5	119	253	235	237	227	137	229	233	228	102	117	257	256	208	223	204	195	58	187	187	245	181	82	55	251	203	205	200	46	58	50	118	49	36	80	66	50	37	52	15	44	24	22	31	23	13	27	33	29
27,75	107	249	230	236	227	143	230	234	229	105	117	256	253	209	224	205	196	59	188	187	245	178	81	53	249	200	205	200	47	59	51	120	49	35	77	64	45	35	51	16	42	24	22	31	23	12	25	32	27
28	134	263	245	247	231	146	233	237	231	110	122	260	263	214	228	208	200	62	191	190	248	183	87	60	255	209	210	204	51	62	55	125	54	39	85	73	60	45	57	19	47	27	26	34	27	17	30	37	36
28,25	116	247	233	235	227	141	231	235	230	112	122	259	253	207	223	206	196	60	190	188	246	184	88	58	251	202	205	201	47	61	54	126	53	39	88	74	47	36	52	16	44	26	23	33	26	15	29	35	27
28,5	126	253	237	240	229	145	233	236	231	113	123	260	257	209	225	206	198	61	190	189	246	183	89	58	253	205	207	203	48	62	55	128	54	39	89	75	52	39	54	16	45	25	24	33	25	15	28	34	30
28,75	117	251	234	239	229	149	232	237	232	116	120	259	256	211	225	207	199	63	191	188	246	182	88	58	252	203	207	203	50	63	56	130	54	39	87	73	49	38	55	17	47	26	25	34	26	14	28	33	30
29	141	263	248	251	232	152	234	236	233	118	122	260	263	213	227	209	201	63	189	189	246	183	89	57	256	210	209	205	50	63	55	132	54	39	89	76	61	45	56	18	46	25	23	33	25	15	28	34	35
29,25	117	250	233	236	230	155	232	237	231	121	120	259	256	212	226	207	200	64	190	189	246	181	88	58	252	203	208	203	51	63	56	134	55	40	88	76	50	39	56	17	47	26	26	34	26	15	29	34	30
29,5	139	260	244	245	230	152	234	236	231	122	123	260	261	212	227	208	200	63	191	189	246	183	91	59	254	208	208	205	48	64	57	134	55	40	92	81	58	42	56	16	46	25	24	34	25	15	28	34	31
29,75	123	252	235	237	229	155	231	236	230	123	120	258	258	211	225	206	198	63	191	189	246	180	90	59	251	204	207	203	50	63	57	136	55	39	89	81	53	38	55	16	45	25	24	33	26	14	28	36	29
30	127	254	238	241	231	158	235	238	235	129	124	261	258	213	227	209	201	66	193	191	249	184	94	60	253	208	209	207	52	67	59	140	58	43	95	83	52	41	58	18	48	28	26	37	29	17	31	35	31
30,25	148	263	249	249	233	157	236	238	234	130	127	263	263	214	229	210	202	66	193	190	248	186	98	63	257	211	210	208	51	68	59	141	59	43	100	90	63	46	58	17	48	27	25	36	27	17	31	37	36
30,5	132	254	238	242	232	159	235	238	234	131	124	260	259	212	226	209	201	66	193	190	247	183	95	60	253	207	210	207	51	67	60	141	59	42	98	85	53	39	58	16	47	26	24	35	27	15	30	34	31
30,75	141	263	244	246	233	164	235	238	234	132	122	258	265	216	229	209	202	68	192	191	248	181	94	61	255	210	210	208	53	68	59	143	59	43	93	87	61	45	60	20	49	29	26	36	27	16	29	37	35
31	129	249	234	235	230	156	233	237	232	133	125	261	256	211	226	209	201	66	192	191	248	184	98	65	253	205	209	206	51	68	60	144	61	43	102	94	51	38	57	16	48	26	26	36	27	16	32	39	29
31,25	155	264	250	251	233	159	235	238	233	135	127	261	264	215	229	210	203	67	192	190	247	185	100	62	257	213	211	209	51	69	59	144	60	43	103	97	64	47	59	17	47	26	24	35	27	15	29	36	36
31,5	132	255	237	240	233	167	235	240	235	139	124	260	261	215	229	210	204	71	195	194	250	183	100	65	253	207	211	209	55	71	64	148	64	47	99	93	54	42	59	19	51	29	28	39	30	18	32	38	33
31,75	137	250	238	237	231	160	237	241	236	143	132	265	259	213	228	213	203	72	195	195	250	189	106	69	255	209	212	210	54	74	65	150	65	48	111	105	53	41	59	19	51	30	29	39	32	21	36	39	32
32	146	258	243	243	233	163	236	240	235	141	128	263	263	214	228	211	204	70	195	194	250	186	104	66	256	212	211	210	54	72	64	149	63	46	106	102	59	43	60	18	50	28	27	39	30	17	32	38	33
32,25	137	253	237	239	233	165	235	240	235	142	126	261	260	214	227	211	204	70	196	194	250	185	102	65	255	208	210	210	53	72	64	150	64	45	105	101	55	40	60	17	50	28	28	38	30	18	33	37	31
32,5	139	254	239	241	232	165	236	240	236	144	126	261	261	214	228	211	205	70	196	195	250	185	103	64	255	210	211	211	54	73	63	149	63	46	106	101	54	42	60	17	50	27	27	38	30	17	31	35	31
32,75	148	257	242	242	233	165	237	241	237	146	129	262	262	214	228	212	204	70	196	196	250	187	106	67	256	211	211	211	54	74	65	152	66	48	110	106	58	43	61	18	50	28	27	38	30	18	33	37	33
33	147	257	240	241	233	166	236	241	236	147	128	263	263	215	229	212	206	72	197	196	250	185	107	68	256	210	211	212	54	74	66	153	66	49	111	107	58	43	61	18	51	28	28	40	30	19	33	39	32
33,25	137	253	234	238	233	170	234	239	234	146	125	259	261	215	228	211	205	71	195	197	249	182	102	67	253	209	211	211	54	73	64	152	64	47	103	103	54	41	60	17	50	29	26	39	29	18	30	39	32
33,5	149	256	240	241	234	167	237	241	236	150	130	263	263	216	230	214	206	73	198	198	251	188	109	71	256	212	213	213	57	76	68	156	68	50	114	113	59	44	62	19	53	30	29	41	33	20	36	41	34
33,75	141	257	238	242	235	174	237	241	237	151	128	261	265	217	230	212	207	73	197	198	251	183	105	68	255	211	212	214	57	75	67	154	66	48	105	106	58	43	63	19	52	30	28	40	31	18	33	38	34
34	169	267	253	256	238	172	240	243	239	151	130	265	268	219	233	216	211	75	199	199	251	188	111	67	260	217	215	216	58	78	67	155	67	50	114	111	68	51	66	20	53	29	29	40	30	18	33	37	40
34,25	141	254	237	241	234	172	238	243	238	153	129	263	262	216	229	213	207	72	199	200	252	185	108	68	255	211	212	214	57	76	68	156	69	50	109	110	55	41	61	18	52	29	28	41	31	19	32	37	33
34,5	150	259	241	243	235	174	238	243	237	153	128	262	266	218	231	214	208	73	199	200	252	184	108	70	256	213	213	215	59	77	69	156	69	50	110	113	60	45	64	19	54	30	29	42	32	18	33	41	37
34,75	158	260	244	244	234	169	237	243	237	154	131	263	266	217	231	215	208	74	200	201	251	187	112	72	258	215	212	215	56	78	69	158	70	51	117	119	63	47	64	18	53	29	28	42	33	19	35	42	35
35	142	251	236	240	234	173	237	242	237	157	129	262	262	217	229	214	208	75	200	201	252	185	110	69	255	211	212	215	57	79	69	158	69	51	113	114	55	41	61	18	54	30	28	42	32	19	34	39	33
35,25	158	261	245	247	236	173	239	244	239	157	131	264	266	217	232	216	210	75	202	202	253	188	114	70	258	215	214	217	58	80	70	158	71	52	117	117	62	45	63	18	55	30	30	42	31	20	32	37	35
35,5	155	258	243	245	235	173	239	243	240	158	130	263	265	216	231	216	209	75	202	202	252	188	113	70	256	214	213	217	58	82	69	157	71	51	118	118	60	45	63	18	54	31	29	42	31	20	34	37	33
35,75	168	265	249	250	236	174	238	243	238	155	128	261	268	217	231	214	210	74	201	202	250	185	110	70	258	216	214	217	57	79	68	156	69	50	115	119	66	49	63	19	53	28	27	41	30	17	32	37	36
36	155	256	242	243	236	173	240	245	239	161	132	264	264	219	231	216	210	76	203	203	253	189	115	72	257	215	214	218	59	82	71	159	73	53	121	125	60	44	65	20	55	32	31	44	34	21	35	40	35
36,25	166	265	246	249	237	179	239	244	239	160	130	263	271	221	234	215	212	76	203	204	254	185	113	74	259	217	215	218	61	82	70	160	72	53	113	123	68	50	67	21	56	32	30	44	32	20	33	42	39
36,5	151	254	238	240	235	174	239	243	238	160	131	263	264	218	230	215	210	75	203	203	253	186	114	73	257	213	214	218	59	82	72	159	73	54	118	126	60	44	64	18	55	31	30	44	33	20	35	41	34
36,75	173	266	250	251	237	174	240	244	239	161	131	264	268	219	233	217	211	76	202	204	253	188	116	72	260	218	215	219	59	83	71	159	73	53	121	126	68	49	65	18	54	30	29	43	31	19	35	39	38
37	152	252	238	239	234	173	239	244	238	162	131	263	263	218	230	216	210	76	205	205	255	187	117	75	257	214	214	218	59	83	73	160	75	55	121	129	59	43	64	19	57	31	30	46	35	21	36	42	35
37,25	164	261	244	247	237	177	241	245	240	162	132	263	268	220	232	218	211	77	204	205	254	188	117	75	259	216	215	219	60	85	72	161	75	55	120	129	65	48	66	19	57	32	31	45	34	21	35	41	38
37,5	154	253	238	240	236	173	239	244	239	162	132	263	264	218	231	217	211	78	205	206	254	188	118	76	257	214	214	219	59	83	72	162	76	56	123	132	60	43	64	18	56	31	30	45	34	21	35	43	34
37,75	152	253	238	241	236	174	241	245	240	161	131	263	263	217	231	217	211	77	204	205	254	188	118	75	256	213	214	218	58	85	72	161	75	55	122	129	59	42	64	17	56	30	30	44	33	19	34	39	33
38	174	266	250	253	239	179	243	246	242	163	132	264	271	221	233	219	213	79	205	206	253	188	119	75	261	220	216	221	61	87	73	161	76	56	123	132	69	49	67	19	57	31	31	44	33	20	34	40	38
38,25	164	258	244	245	236	175	241	245	241	163	132	264	267	218	231	217	212	78	205	206	254	189	120	77	258	217	214	220	60	85	73	161	76	56	125	132	63	45	65	18	57	31	30	45	33	20	35	39	35
38,5	164	256	241	241	236	174	239	245	238	163	132	265	266	219	232	218	212	79	206	206	254	188	122	79	258	216	215	220	61	86	73	162	78	58	127	139	64	45	66	18	58	32	31	46	36	21	37	44	35
38,75	166	259	243	245	237	176	241	246	240	164	133	264	268	220	233	218	212	79	206	207	254	189	121	77	259	216	216	221	62	86	75	162	77	57	127	136	64	45	67	19	59	32	31	46	35	22	35	41	36
39	177	266	250	250	238	179	242	246	242	164	133	264	272	222	235	219	214	80	207	207	256	189	122	79	261	220	217	221	62	87	74	162	78	58	126	138	69	51	68	21	59	33	32	47	36	22	37	44	40
39,25	167	261	245	246	238	178	242	247	241	164	133	265	269	221	235	219	214	80	207	208	255	189	122	78	259	218	216	222	62	87	75	163	79	58	125	137	66	47	68	21	60	33	32	48	35	22	36	42	38
39,5	178	268	249	249	238	179	241	246	240	164	133	264	274	224	235	219	214	80	207	208	257	188	123	82	261	221	217	223	64	88	75	163	80	59	126	142	72	53	70	22	60	35	33	49	36	23	39	47	42
39,75	163	256	240	242	237	175	242	247	242	163	134	265	267	219	233	218	213	80	207	208	256	190	124	80	259	217	216	221	61	88	76	164	80	59	130	141	62	45	67	19	59	33	32	48	36	23	37	42	36
40	160	258	239	244	238	181	241	247	241	164	134	264	269	222	235	218	214	81	208	209	257	187	122	81	258	216	217	222	64	88	76	164	80	59	125	141	63	46	67	20	60	34	33	49	36	22	37	45	37
40,25	174	264	246	247	238	177	242	247	242	164	134	265	270	221	235	220	215	81	208	209	256	190	125	82	261	220	216	222	62	89	75	163	81	60	131	143	67	49	68	20	60	33	33	49	36	23	37	42	38
40,5	167	258	243	245	237	177	243	248	243	164	133	265	267	220	235	219	214	81	208	209	256	191	125	81	259	218	216	221	62	89	77	164	80	59	130	141	63	45	66	19	59	32	32	48	35	22	37	41	36
40,75	177	263	249	250	238	177	243	248	244	165	135	267	270	221	235	220	214	81	209	209	256	192	129	83	261	219	217	223	62	91	76	163	82	60	135	144	67	49	68	19	59	32	32	48	35	22	38	41	38
41	184	269	254	257	240	182	244	248	243	165	133	266	274	223	237	221	217	83	209	210	256	190	126	81	263	223	218	224	65	91	76	163	80	58	131	142	73	53	69	20	61	32	32	48	35	22	35	40	41
41,25	162	252	238	239	236	172	241	247	241	163	137	266	265	219	232	220	213	81	210	209	256	192	130	86	259	215	215	221	60	90	77	165	83	62	138	150	59	43	66	18	60	32	33	49	37	24	40	45	35
41,5	169	259	244	246	238	178	243	249	243	164	134	265	269	221	234	220	215	83	209	210	257	191	127	84	261	219	216	223	63	91	77	164	82	60	133	144	64	47	68	20	61	33	33	49	36	23	36	42	36
41,75	182	269	249	249	239	180	243	249	243	164	135	267	276	225	238	221	217	83	211	212	258	190	128	87	263	222	219	224	65	91	79	165	84	62	133	153	73	53	72	23	62	36	34	51	38	25	41	51	44
42	169	257	242	244	238	176	242	248	243	164	136	266	268	220	235	220	215	82	210	210	257	192	130	86	260	218	217	222	62	92	79	164	83	62	137	149	64	45	68	18	60	32	33	49	37	24	37	43	36
42,25	168	258	243	246	239	178	243	249	244	163	135	266	268	220	234	221	216	83	210	210	257	192	129	84	261	219	217	223	63	91	77	165	84	61	136	146	64	46	68	19	61	33	32	49	37	22	36	41	37
42,5	185	267	251	252	240	178	244	249	244	164	137	266	274	223	237	221	217	84	210	211	257	193	131	86	263	222	218	224	64	93	78	164	84	62	138	150	72	52	69	21	61	33	33	50	36	23	38	43	41
42,75	164	255	241	244	239	178	243	250	245	164	136	267	268	221	235	222	216	83	212	212	259	193	131	87	260	218	217	223	64	93	79	166	86	63	139	150	63	47	69	20	63	35	35	51	40	25	39	43	36
43	177	262	247	249	240	179	244	251	246	164	137	268	271	223	237	222	217	85	212	212	259	194	133	88	264	221	218	225	65	95	80	166	86	64	141	150	69	50	71	22	63	34	35	52	39	25	39	43	39
43,25	170	260	244	247	240	181	244	251	246	164	137	267	271	223	238	222	218	86	212	213	259	193	132	88	261	220	218	225	66	95	81	166	86	64	138	150	67	49	70	22	64	36	36	53	40	27	40	45	39
43,5	183	267	251	253	241	180	244	250	246	165	138	267	274	224	237	223	218	86	211	213	259	194	134	89	264	222	219	226	66	95	81	166	86	65	142	153	73	53	72	22	64	35	35	52	40	25	41	44	42
43,75	185	270	252	256	242	184	245	251	247	164	137	268	276	225	239	223	220	88	212	214	259	194	133	90	265	224	220	227	68	97	81	167	86	64	139	151	75	55	73	23	65	36	36	53	41	25	40	44	43
44	181	264	248	249	240	176	243	250	245	164	138	268	273	222	237	222	215	84	211	212	259	194	136	92	264	221	217	225	64	94	80	165	87	65	144	154	71	50	69	19	62	34	33	51	39	25	41	45	40
44,25	172	262	244	248	240	182	244	250	246	163	136	267	273	223	238	221	218	85	211	212	259	192	131	88	261	220	218	225	65	95	80	165	86	64	137	151	68	49	71	20	64	35	34	51	38	25	38	44	39
44,5	177	263	246	249	240	179	243	251	245	164	138	267	272	224	238	221	217	85	212	212	260	194	135	91	263	221	218	224	65	95	81	165	87	66	143	154	70	50	71	21	64	35	35	52	39	26	40	44	39
44,75	176	260	244	246	239	176	242	251	245	164	140	269	271	223	236	222	216	85	212	212	260	195	138	95	262	221	218	224	65	96	81	166	88	66	147	157	68	49	69	20	64	36	34	53	40	27	44	47	39
45	165	256	241	244	239	178	242	251	246	163	136	267	269	222	236	221	216	85	211	211	258	192	133	88	260	219	217	223	64	95	80	165	87	64	140	153	63	46	69	19	63	34	34	52	38	24	39	40	37
45,25	187	268	249	250	239	177	243	250	245	162	140	268	276	225	238	222	217	86	212	211	259	193	136	96	265	223	219	225	66	96	82	166	88	67	146	160	75	54	72	21	65	35	35	54	40	27	44	51	44
45,5	166	253	238	241	239	174	242	250	244	163	139	268	268	221	234	223	217	86	213	213	259	195	138	95	261	218	217	224	65	96	81	166	90	67	148	157	64	46	70	19	64	36	35	54	40	27	43	47	36
45,75	178	263	246	248	239	178	243	252	246	163	139	268	274	224	238	223	217	86	213	213	261	195	138	94	264	223	219	225	65	97	83	167	90	68	147	158	71	50	71	20	65	36	35	54	39	27	43	45	40
46	168	260	242	247	240	180	243	251	246	162	136	266	271	225	238	222	218	86	212	213	259	192	133	91	262	220	218	225	67	97	82	166	88	66	141	154	67	49	69	20	65	35	35	54	39	26	39	42	38
46,25	188	272	251	256	242	186	244	252	247	162	136	266	280	229	241	223	221	87	212	212	260	191	134	93	264	225	221	228	69	97	82	166	89	65	138	157	78	58	74	24	67	38	36	56	39	27	41	46	47
46,5	167	258	240	245	240	181	243	252	246	162	136	267	272	225	239	221	218	87	212	213	260	192	135	93	261	220	218	225	67	97	83	167	89	66	141	157	67	48	71	20	66	36	35	55	40	26	40	45	40
46,75	188	272	252	256	243	184	245	253	247	162	136	267	280	228	241	223	220	87	212	214	260	192	135	94	263	225	221	227	68	98	82	167	90	66	139	156	79	57	73	23	67	37	35	55	39	26	39	46	46
47	183	267	248	253	242	182	244	253	248	163	138	268	276	226	240	222	220	89	213	214	261	194	138	95	265	224	220	227	68	99	83	167	90	68	145	156	74	54	72	22	66	36	36	55	40	26	40	43	42
47,25	164	254	238	243	241	178	242	253	247	162	140	270	270	224	237	223	219	88	214	214	261	195	140	97	262	220	218	225	68	100	85	169	92	69	148	160	64	48	71	20	66	37	36	56	42	30	43	46	39
47,5	187	270	251	254	242	181	244	253	248	162	138	268	277	227	241	223	220	88	214	214	261	193	138	96	265	225	221	228	68	100	83	168	92	68	146	160	77	55	74	21	67	37	36	56	40	27	41	45	46
47,75	172	264	243	249	241	184	243	253	248	162	136	267	273	226	240	221	219	88	212	213	261	192	136	95	262	221	219	227	69	98	82	167	90	67	141	156	70	51	72	20	66	37	35	55	39	27	39	42	41
48	192	272	254	259	244	181	244	254	249	163	140	270	276	227	242	223	220	90	212	214	261	197	142	99	265	226	221	227	68	100	83	167	91	68	149	159	79	57	73	22	67	35	36	56	40	27	41	44	44
48,25	175	264	245	250	242	181	243	253	249	161	138	268	274	225	240	223	219	89	214	215	260	195	138	97	262	222	220	227	68	100	83	166	90	68	146	158	70	51	71	19	67	37	36	56	40	26	40	43	39
48,5	178	266	244	250	242	184	243	253	248	161	138	267	277	227	241	222	220	89	214	215	261	192	137	99	263	223	221	227	69	99	84	167	91	69	143	160	74	55	73	22	68	39	36	57	41	28	41	48	43
48,75	170	260	241	247	241	181	244	253	249	162	139	267	272	225	240	223	219	90	214	215	261	194	139	99	261	222	219	227	69	100	85	168	92	70	146	159	68	51	72	21	68	37	37	58	42	27	42	45	40
49	177	268	242	250	244	189	246	253	250	163	139	266	280	230	244	223	221	92	214	215	262	191	136	101	263	223	222	229	72	100	86	169	92	69	138	163	77	58	76	26	71	43	38	61	43	31	44	52	48
49,25	169	261	241	247	242	183	244	254	250	163	138	267	272	227	240	223	220	91	214	214	261	194	139	99	263	221	219	227	69	101	85	168	92	69	145	159	69	51	73	20	68	38	37	58	42	29	41	45	41
49,5	190	275	253	259	245	189	245	255	250	162	138	266	281	230	244	224	223	91	213	214	261	193	137	100	264	227	223	229	71	101	84	167	91	69	142	160	82	61	76	24	70	40	36	58	41	28	41	46	49
49,75	165	260	239	246	242	184	244	254	250	162	138	267	273	227	241	223	221	91	215	216	262	194	139	101	262	221	220	227	70	101	85	168	94	71	145	160	69	52	74	21	70	39	37	59	42	29	42	46	42
50	177	265	244	248	242	181	243	254	251	161	139	267	275	227	240	223	220	91	214	215	262	196	141	102	262	224	219	227	68	101	86	168	93	71	149	162	72	54	73	20	69	37	37	58	42	30	43	46	41
50,25	168	257	239	242	242	177	242	253	250	162	140	268	271	225	239	223	219	90	215	215	261	196	144	103	261	221	220	227	68	102	86	168	95	72	154	165	68	50	73	19	69	38	37	58	41	31	44	48	38
50,5	177	264	244	249	243	180	244	254	251	162	139	266	274	226	240	224	220	91	215	215	260	196	143	103	262	223	220	228	69	102	85	168	93	71	152	161	71	52	73	20	68	37	36	57	41	29	42	45	40
50,75	188	272	251	256	244	184	244	255	252	161	140	266	278	228	243	224	222	93	214	214	261	195	142	103	264	227	222	229	70	104	86	168	94	71	150	162	79	58	75	23	70	38	37	59	42	29	42	46	45
51	173	263	243	248	242	182	244	254	252	161	138	264	274	226	242	222	221	92	215	215	260	196	141	102	263	222	219	227	69	102	84	167	93	70	149	161	71	52	73	20	69	38	36	58	43	28	41	43	40
51,25	176	267	241	246	243	185	244	253	249	161	138	263	280	229	242	223	221	93	214	216	261	193	140	107	262	223	220	228	72	101	85	168	94	73	145	165	78	56	75	23	70	41	38	61	43	31	45	52	46
51,5	174	265	243	248	242	184	245	255	252	162	139	264	276	229	243	223	222	94	216	217	263	195	142	104	263	224	221	229	71	104	86	169	95	73	149	162	74	54	75	22	71	39	38	60	43	30	42	47	42
51,75	180	267	246	249	243	181	245	255	251	163	141	266	277	228	242	224	222	93	215	216	262	198	145	106	264	225	222	228	70	105	87	169	96	74	154	165	76	55	74	22	71	40	38	60	43	30	44	47	43
52	180	264	246	248	242	178	243	255	250	162	141	265	275	227	242	224	221	95	216	216	261	197	147	108	264	225	219	228	71	104	87	169	97	75	157	166	75	55	75	21	70	39	38	59	44	31	45	47	42
52,25	167	259	238	244	242	181	243	255	250	162	139	264	273	228	242	223	222	94	215	216	262	196	143	107	262	222	220	227	71	104	88	170	97	74	151	165	70	51	74	21	71	40	39	61	44	32	44	48	42
52,5	189	272	252	259	245	185	246	256	252	162	141	265	279	229	245	225	224	97	216	215	262	198	146	108	266	228	223	230	72	107	88	168	96	74	153	163	82	59	76	22	71	39	39	60	43	30	43	46	46
52,75	171	261	241	246	242	181	244	255	250	162	139	265	274	228	242	223	221	94	215	216	262	197	143	106	263	223	220	228	71	104	88	168	96	74	152	163	71	53	73	21	70	38	37	60	43	31	42	46	41
53	182	270	246	251	243	183	245	256	251	162	141	265	280	230	245	224	223	95	216	217	262	197	145	109	265	226	222	230	72	106	89	170	97	75	152	166	80	58	76	23	73	41	39	63	44	32	45	50	45
53,25	182	267	247	250	242	180	244	256	251	163	142	266	276	228	242	224	221	96	217	216	262	199	148	111	265	225	220	229	71	106	89	168	98	75	157	167	76	56	75	21	72	39	38	61	45	33	45	47	42
53,5	180	266	245	249	242	180	243	254	249	161	141	266	277	228	243	224	222	94	216	215	262	197	147	110	263	224	220	228	71	105	89	169	97	75	154	166	76	54	75	20	71	38	37	61	43	31	44	48	44
53,75	181	269	248	251	243	181	244	255	251	161	141	264	277	229	244	224	223	96	217	216	262	199	146	111	264	226	221	230	73	106	89	169	97	75	154	165	78	57	75	21	72	39	39	61	44	31	44	46	45
54	176	262	242	244	241	179	243	255	247	161	142	264	275	227	243	224	221	95	217	216	262	198	148	112	263	224	219	228	72	106	90	169	97	76	157	167	74	53	74	21	72	39	38	62	44	32	47	49	43
54,25	182	268	247	251	243	182	245	257	251	162	142	265	277	229	244	225	223	96	217	217	264	200	148	113	265	226	221	230	72	107	90	169	99	77	157	166	78	56	75	21	72	38	38	61	44	32	44	47	43
54,5	183	270	248	252	243	183	245	256	251	161	140	265	278	229	244	224	223	97	217	216	262	197	147	112	264	226	222	230	73	107	90	169	97	77	153	166	79	58	76	22	73	39	39	62	46	31	45	48	45
54,75	178	265	244	248	242	179	244	255	249	161	141	264	275	229	242	224	222	96	217	217	261	198	148	113	263	224	220	229	72	107	90	169	98	77	156	167	76	56	74	21	73	39	38	62	45	33	46	48	43
55	164	259	237	244	242	185	245	255	249	161	140	263	275	229	243	223	222	96	216	216	262	195	143	112	262	222	221	229	73	106	90	169	97	76	148	166	71	52	75	21	73	40	38	62	44	31	44	47	43
55,25	182	269	247	251	243	181	245	256	251	162	142	265	277	229	244	224	224	98	217	217	263	199	149	114	264	226	222	230	73	109	90	169	98	78	158	168	78	58	76	23	73	39	39	62	45	32	46	47	44
55,5	179	265	246	249	242	179	245	256	251	161	142	265	274	229	243	225	223	97	217	216	262	199	148	114	264	225	221	230	72	108	90	169	99	77	158	167	76	56	75	21	72	39	39	62	45	32	45	46	43
55,75	184	268	248	252	244	180	245	256	251	162	144	266	277	230	244	225	222	99	218	217	262	200	152	116	265	227	222	230	73	109	91	170	100	79	161	169	80	57	76	22	73	40	40	63	45	34	47	48	44
56	166	258	237	243	241	182	243	254	248	159	139	261	273	228	242	223	222	96	216	215	261	195	144	112	261	222	219	228	72	105	90	168	97	76	150	164	71	52	74	20	73	39	38	62	43	29	44	44	41
56,25	188	271	250	253	245	183	246	257	251	162	144	266	279	232	246	227	226	99	219	219	264	199	151	117	266	229	222	232	76	111	93	171	101	80	158	171	83	61	78	24	76	42	41	65	48	34	47	50	49
56,5	175	265	244	249	243	183	246	255	251	161	142	265	276	230	244	225	225	98	218	217	262	199	148	115	263	225	221	230	75	109	91	170	99	78	155	168	76	56	76	22	75	41	39	64	47	34	44	47	44
56,75	191	276	252	258	246	187	246	255	250	160	141	264	283	233	247	225	227	100	217	217	263	197	147	115	263	230	224	232	76	109	91	170	99	78	153	168	88	65	80	25	75	42	39	64	45	33	45	49	51
57	173	261	241	246	243	180	244	255	249	160	142	265	274	230	244	225	224	99	218	218	262	200	149	116	262	225	220	230	73	110	93	170	100	80	158	169	74	55	76	21	75	41	40	65	47	35	45	48	43
57,25	169	261	239	245	243	183	244	254	249	160	141	263	275	230	244	224	225	99	217	217	262	197	147	117	262	224	220	230	76	110	92	170	100	79	154	169	75	56	77	23	76	41	40	65	46	34	46	49	44
57,5	185	270	248	251	243	181	244	254	250	160	143	265	279	232	245	225	225	99	218	217	262	199	151	118	264	227	222	231	75	110	93	169	99	80	157	169	82	62	78	22	75	41	40	64	46	36	46	48	46
57,75	174	261	242	247	243	180	245	255	249	160	142	264	273	229	244	224	224	99	218	217	262	199	150	117	263	226	221	231	75	110	94	169	101	80	157	168	75	55	76	21	76	41	40	64	46	33	46	47	43
58	177	265	242	248	243	182	244	253	249	160	142	263	276	230	245	224	224	99	217	217	261	197	147	117	261	225	221	230	75	109	92	169	101	79	154	167	76	58	76	22	75	41	39	65	46	34	46	48	44
58,25	186	266	248	249	242	175	244	251	249	159	142	264	276	228	242	224	222	101	215	216	261	199	151	122	259	224	222	230	75	110	91	170	98	80	163	170	79	58	75	20	73	39	38	61	44	35	49	49	46
58,5	178	264	242	247	244	181	245	254	248	161	144	265	277	231	246	225	226	101	219	219	263	199	151	121	263	227	222	232	77	112	95	172	103	82	158	172	80	59	78	24	77	43	41	67	48	38	49	53	46
58,75	167	260	238	244	243	183	245	253	249	160	142	264	275	230	245	225	225	100	218	218	262	199	148	119	262	224	221	231	77	111	94	170	101	81	155	169	74	55	78	23	76	44	41	67	46	34	46	49	45
59	178	263	242	244	242	176	244	253	249	160	146	266	276	229	244	225	224	101	219	218	262	200	155	125	263	226	220	231	76	111	95	171	103	83	163	175	78	57	78	22	77	43	40	67	46	37	50	55	45
59,25	171	260	240	245	242	182	244	252	248	160	142	263	274	229	245	224	224	101	218	217	263	198	149	120	261	224	220	229	77	110	94	170	101	82	156	169	76	56	77	23	77	43	41	67	48	35	47	49	44
59,5	190	273	253	258	246	187	247	254	251	160	143	265	280	232	247	227	229	103	218	219	262	199	149	120	262	230	224	233	78	112	95	171	101	82	155	170	86	65	80	25	77	43	41	66	47	35	46	48	49
59,75	169	257	238	242	243	177	243	252	247	161	144	265	273	229	243	224	225	102	219	218	262	200	151	123	261	224	220	230	76	110	96	172	103	83	162	173	74	55	78	22	77	43	41	67	46	37	50	53	43
60	168	258	238	244	243	180	245	252	250	160	143	264	272	227	243	225	225	101	218	218	262	199	151	120	260	224	221	230	76	111	95	171	101	82	158	170	73	54	76	21	76	42	40	66	46	35	45	47	42
60,25	183	267	247	250	243	180	245	253	249	160	144	265	277	229	245	225	226	102	219	218	263	200	153	123	262	228	222	232	77	113	95	170	103	84	160	171	82	61	78	23	77	42	40	66	47	36	49	50	47
60,5	171	259	239	245	242	180	244	253	250	159	142	264	273	227	244	224	224	101	218	218	262	199	150	122	261	224	220	230	76	112	96	170	102	82	157	169	74	55	77	21	76	42	40	65	46	35	46	47	43
60,75	189	269	248	251	244	179	244	253	248	161	146	266	278	229	245	226	226	102	220	218	263	200	155	128	263	229	222	232	78	113	98	172	104	85	165	174	86	64	79	24	78	42	42	68	48	39	51	54	49
61	168	258	237	243	243	181	244	252	248	159	143	263	272	227	244	224	226	101	218	218	262	198	150	123	260	223	220	230	76	111	96	170	101	84	156	169	74	54	77	22	77	42	41	67	47	36	48	48	43
61,25	171	264	236	247	247	189	248	253	249	162	146	262	280	231	247	226	227	104	219	220	264	196	147	126	260	225	224	233	82	112	99	172	104	86	150	172	83	62	83	29	81	49	44	72	50	40	49	55	52
61,5	174	261	241	248	243	182	246	252	250	161	143	264	274	226	246	225	226	103	219	218	262	200	151	125	259	226	222	232	78	113	97	171	104	85	159	170	77	57	79	22	79	42	41	68	49	38	48	49	45
61,75	180	269	244	251	246	189	246	254	249	161	144	262	282	230	248	226	228	104	219	219	263	197	148	125	260	227	224	233	82	113	98	171	104	84	151	171	86	63	83	28	81	46	43	70	50	38	48	53	50
62	172	258	240	244	244	179	244	253	248	161	145	265	272	226	244	226	226	103	220	219	263	200	155	127	260	225	220	231	78	113	98	172	106	88	163	172	76	56	79	22	79	44	43	69	49	39	51	50	44
62,25	183	270	247	253	245	185	246	254	250	159	143	263	279	226	247	226	228	104	218	219	263	200	151	126	261	228	223	233	80	114	98	170	103	84	156	170	84	63	80	24	80	43	42	69	48	37	48	50	48
62,5	176	260	242	245	243	178	244	252	248	161	147	267	274	224	244	226	226	104	220	218	262	203	156	129	261	227	222	231	78	114	99	172	106	88	166	174	78	58	78	22	78	44	41	68	49	39	53	53	44
62,75	172	260	240	246	244	182	245	254	249	160	144	264	274	225	245	226	227	104	219	219	261	199	151	126	260	226	222	232	79	115	99	171	104	87	159	170	78	58	80	23	80	44	41	69	49	38	49	49	46
63	192	271	250	252	244	181	244	253	248	161	148	265	279	227	246	226	227	105	220	219	262	202	156	132	260	230	223	233	80	115	100	172	106	88	165	175	89	66	80	25	80	45	43	69	50	39	53	56	51
63,25	175	261	242	246	244	181	245	252	250	160	145	264	274	224	245	226	227	104	219	219	262	200	154	128	260	227	221	232	80	114	99	171	105	88	161	171	79	58	79	23	79	44	42	69	49	39	50	49	45
63,5	180	263	243	246	244	178	243	253	249	161	146	264	274	223	244	226	227	104	220	218	261	201	155	131	260	227	221	232	78	115	99	172	105	88	165	174	81	60	79	22	80	45	42	69	49	40	50	51	45
63,75	174	263	242	247	245	183	245	253	250	161	144	263	274	223	245	225	228	105	220	219	262	200	152	128	259	226	221	233	80	115	100	171	105	87	159	171	79	59	80	24	80	45	42	71	51	38	49	48	45
64	181	267	245	249	244	182	246	253	249	160	145	264	277	225	246	226	228	105	220	219	262	200	152	130	260	228	221	233	81	116	100	172	105	88	159	172	83	62	81	23	81	45	42	70	49	39	50	51	47
64,25	184	268	248	252	246	184	246	254	249	161	144	264	277	225	246	227	229	106	219	219	262	200	153	130	260	229	223	233	81	116	99	171	105	89	159	172	85	64	80	25	80	45	42	70	50	39	50	49	48
64,5	186	269	247	250	246	181	245	253	248	160	145	264	278	225	245	227	229	105	220	219	261	200	155	132	260	229	223	234	81	116	101	172	106	90	162	174	85	64	82	25	81	44	43	70	50	40	51	52	49
64,75	170	258	238	243	245	181	244	252	248	160	144	263	273	225	243	226	228	105	219	219	262	200	153	131	258	226	221	232	81	116	102	172	106	89	160	174	79	58	80	24	82	45	43	72	50	40	51	52	46
65	166	257	237	243	244	182	245	253	248	159	144	264	272	224	242	225	228	104	219	218	262	200	151	130	259	224	221	232	81	116	101	171	105	89	157	170	76	56	80	23	81	44	42	71	49	38	50	47	44
65,25	187	269	247	249	245	180	244	252	248	160	148	265	277	225	245	226	227	104	220	219	262	201	156	135	258	229	221	232	80	116	101	172	106	91	164	177	87	64	80	23	80	45	41	70	49	41	53	55	50
65,5	173	257	239	241	243	177	243	252	248	161	148	266	270	224	241	227	227	106	220	219	260	202	158	135	260	226	221	232	80	116	103	173	108	92	168	176	77	58	80	21	81	45	43	71	50	42	54	53	45
65,75	179	265	243	248	245	182	245	252	248	160	145	264	277	225	244	226	228	106	220	219	262	200	154	133	258	227	222	233	82	116	102	172	106	91	159	174	84	62	82	24	82	47	44	72	50	41	52	52	49
66	182	269	245	253	247	189	247	253	249	162	146	263	280	228	245	226	230	108	220	220	262	199	152	134	258	229	223	234	85	118	102	172	107	90	154	172	88	66	84	27	83	49	43	73	51	42	51	52	51
66,25	168	254	235	239	244	175	243	251	247	161	150	265	270	222	241	226	226	104	220	219	261	203	157	139	258	224	220	232	81	116	104	173	108	94	168	177	77	57	80	22	82	45	44	73	51	43	55	57	45
66,5	179	264	243	248	246	182	245	253	250	161	145	264	274	224	242	227	229	106	220	218	261	201	155	133	258	228	222	234	82	118	102	171	106	92	162	173	82	62	81	23	82	45	43	72	51	41	49	49	47
66,75	188	271	247	251	246	182	245	252	248	160	146	263	279	226	243	227	230	106	220	219	261	200	155	135	258	230	223	234	83	116	102	171	106	91	160	175	90	66	83	26	82	46	43	72	50	41	51	54	52
67	179	264	244	248	246	181	245	254	249	161	146	265	275	225	242	227	229	107	221	220	261	202	157	135	259	228	222	234	82	119	104	173	108	92	163	174	83	61	82	24	82	45	44	73	52	41	51	50	47
67,25	194	275	252	257	247	184	245	253	248	160	146	264	281	228	244	227	231	107	220	219	261	201	155	135	256	233	224	235	84	118	103	172	107	92	160	175	95	70	84	28	83	47	43	73	51	41	52	54	54
67,5	169	258	237	243	244	181	243	253	248	160	146	264	271	224	240	226	228	106	220	219	260	200	155	137	257	225	221	233	83	117	104	173	108	93	161	174	79	60	82	24	83	46	44	74	51	41	51	51	46
67,75	175	263	241	247	245	184	245	253	249	161	145	264	275	225	240	226	229	107	220	218	261	200	153	135	257	226	221	234	83	118	104	172	108	93	159	174	83	62	82	25	83	46	44	73	52	41	50	50	47
68	179	266	244	250	247	183	246	254	250	161	147	264	275	224	241	227	230	109	221	220	260	202	156	137	257	229	222	234	84	119	106	172	109	94	163	175	83	63	83	25	84	46	44	73	53	42	52	50	47
68,25	173	261	240	247	246	182	246	254	250	161	147	264	273	224	240	227	229	107	221	219	261	202	156	136	256	227	222	233	83	118	105	173	108	95	162	175	81	60	81	24	84	46	43	73	51	43	50	50	47
68,5	188	269	247	252	247	180	244	252	248	160	148	265	277	225	241	227	229	107	221	218	259	203	158	138	257	230	222	233	83	117	105	172	109	95	165	176	89	66	82	25	83	46	43	73	51	42	53	53	49
68,75	171	259	238	244	245	181	244	252	248	161	146	263	272	224	238	226	229	107	220	218	260	201	156	138	255	226	221	232	84	117	106	174	109	94	162	175	80	60	82	23	84	47	44	74	51	43	53	53	47
69	182	266	245	248	246	181	245	253	248	161	149	264	276	225	240	227	230	107	221	220	260	202	158	140	257	228	222	234	85	119	106	174	110	97	164	176	86	65	83	25	85	48	44	75	52	45	55	55	50
69,25	176	264	241	247	246	184	246	253	248	161	146	264	275	225	239	226	229	107	220	218	261	201	155	138	255	227	222	234	84	118	106	173	108	96	159	174	83	62	81	24	83	48	44	74	52	43	51	51	48
69,5	186	272	245	253	249	190	246	253	247	161	148	262	283	230	242	227	231	108	220	219	260	198	153	140	254	230	225	235	88	118	106	173	109	94	155	177	96	71	88	31	86	52	46	78	53	45	54	58	57
69,75	180	264	243	246	246	180	244	253	247	161	150	265	275	225	238	227	230	108	222	219	260	204	160	142	256	229	222	234	85	120	108	174	110	98	166	178	86	64	83	24	84	48	45	76	53	45	55	54	49
70	169	256	237	244	246	181	245	253	249	160	147	264	270	224	237	227	230	108	221	219	259	202	156	139	255	225	221	233	84	119	107	172	109	97	162	175	78	59	81	23	84	46	45	74	53	44	52	50	45
70,25	182	264	243	247	246	179	243	253	248	161	150	265	274	224	238	228	229	108	222	218	259	203	161	143	256	229	222	234	84	120	107	173	111	99	169	178	85	64	83	24	84	47	45	75	52	45	56	53	48
70,5	177	263	242	248	247	182	244	252	249	161	147	263	273	224	238	226	229	108	220	218	257	203	157	140	255	228	221	234	85	120	106	172	109	97	164	174	84	63	82	24	83	46	44	73	54	43	52	50	46
70,75	189	268	248	251	247	179	245	253	248	162	152	266	275	225	238	227	229	109	222	218	259	205	162	144	257	229	223	235	84	120	109	175	112	100	169	178	88	66	83	24	85	47	45	75	53	46	56	53	51
71	171	260	238	246	247	184	245	253	249	161	147	262	273	225	237	227	230	108	221	219	259	201	155	141	255	226	222	234	87	119	107	173	110	97	160	174	82	61	82	24	85	47	45	75	54	44	52	50	47
71,25	193	274	251	258	249	185	245	252	248	160	146	263	278	227	239	228	232	109	220	217	257	202	156	140	254	232	224	235	87	120	106	173	108	95	160	174	95	71	86	26	84	46	43	74	52	42	51	51	53
71,5	167	257	234	241	246	181	243	251	247	159	146	262	272	224	236	226	229	107	220	218	258	200	154	141	253	225	221	233	85	118	107	173	109	97	159	176	80	60	82	23	85	48	45	76	52	45	52	54	48
71,75	191	271	252	256	250	185	246	256	251	163	151	265	278	227	239	230	233	112	222	220	259	205	162	145	258	233	225	237	90	123	110	175	113	102	168	178	92	71	87	28	88	49	48	77	56	47	56	52	54
[truncated: 47 more columns]
