# Supplementary material for: Genomic and phenotypic characterization of the species Acinetobacter venetianus
Source: Sci Rep. 2016 Feb 23;6:21985. doi: 10.1038/srep21985 (PMC4763211; doi:10.1038/srep21985)
Supplement: Supplementary Dataset S1 [file srep21985-s4.zip › luh5627__allHours_kinetic.csv]

Data File	C:\Program Files\Biolog\OLPM_13_01\OLPM_IDS\data_2011\05\inus_AcivenLUH5627___1_30_IDS_207_Mayx24x2011_B_21A.oka
Set up Time	May 24 2011 2:57 PM
Position	21-A
Plate Type	PM 1-
Strain Type	NOT APPLICABLE
Sample Number
Strain Name	AcivenLUH5627
Strain Number	AcivenLUH5627
Other
Hour	A01	A02	A03	A04	A05	A06	A07	A08	A09	A10	A11	A12	B01	B02	B03	B04	B05	B06	B07	B08	B09	B10	B11	B12	C01	C02	C03	C04	C05	C06	C07	C08	C09	C10	C11	C12	D01	D02	D03	D04	D05	D06	D07	D08	D09	D10	D11	D12	E01
0	27	8	0	0	0	0	0	0	0	0	0	5	24	3	0	0	0	0	0	0	0	0	0	5	17	1	0	3	0	0	0	0	0	0	0	4	11	0	0	0	0	0	0	0	0	0	0	5	10
0,25	15	4	0	0	0	0	0	0	0	0	0	8	13	0	0	0	0	0	0	0	0	0	2	7	10	0	0	6	0	0	0	0	0	0	2	9	7	0	0	0	0	0	0	0	0	0	0	11	9
0,5	28	12	0	0	0	0	0	0	0	0	1	8	25	6	0	0	0	0	0	0	0	0	1	7	19	4	0	11	0	0	0	0	0	0	3	9	15	1	0	0	1	0	0	0	0	0	0	13	13
0,75	28	13	0	0	0	0	0	0	0	0	0	5	23	4	0	0	0	0	0	0	0	0	0	4	17	1	0	15	0	0	0	0	0	0	0	7	13	0	0	0	0	0	0	0	0	0	0	9	8
1	22	13	0	0	0	0	0	0	0	0	1	8	19	3	0	0	0	0	0	2	0	0	1	8	15	0	0	18	2	0	0	0	0	0	3	12	13	0	0	0	3	0	0	0	0	0	0	14	12
1,25	34	19	0	0	0	0	0	0	0	0	1	7	29	6	0	0	0	0	0	1	0	0	1	6	21	2	0	23	0	0	0	0	0	0	1	9	17	0	0	0	0	0	0	0	0	0	0	10	9
1,5	32	21	2	2	1	0	0	0	0	1	5	12	28	9	0	1	2	0	0	9	0	0	4	11	21	5	0	32	3	0	0	0	0	0	6	13	18	3	0	0	6	0	0	0	0	0	2	14	12
1,75	24	19	0	0	0	0	0	0	0	1	4	11	20	4	0	0	1	0	0	10	0	0	3	9	15	1	0	34	2	0	0	0	0	0	5	12	12	1	0	0	3	0	0	0	0	0	1	13	10
2	33	25	1	2	0	0	0	0	0	0	2	9	28	9	0	0	1	0	0	11	0	0	2	8	22	5	0	40	2	0	0	0	0	0	3	9	17	3	0	0	5	0	0	0	0	0	0	11	11
2,25	38	30	3	3	1	0	0	0	0	0	4	12	32	11	0	1	2	0	0	14	0	0	3	11	25	7	0	45	4	0	0	0	0	0	5	12	20	5	0	1	7	0	0	0	0	0	0	15	14
2,5	40	36	7	7	5	3	0	0	0	6	10	16	35	14	4	7	7	0	0	21	0	1	9	16	27	11	4	55	9	0	0	0	0	4	11	16	23	8	5	5	11	3	0	0	0	3	7	19	18
2,75	48	42	11	11	8	5	0	0	1	7	11	19	40	19	7	11	9	0	0	25	1	2	11	17	33	13	6	62	14	2	0	0	1	6	13	16	29	12	8	7	14	5	0	0	0	6	8	20	21
3	46	45	12	11	12	7	1	1	2	8	13	21	36	18	7	12	10	2	2	30	1	2	13	20	33	13	7	66	19	3	1	2	2	7	15	18	28	13	8	8	17	8	0	2	2	5	9	24	23
3,25	49	51	16	15	22	13	7	10	9	15	19	27	38	21	10	16	15	6	6	38	7	6	17	30	35	14	14	72	31	8	7	13	8	13	20	25	34	18	12	13	27	15	0	8	7	11	16	32	31
3,5	49	55	16	16	29	15	8	18	16	17	21	29	36	22	9	17	16	7	7	40	7	9	19	40	36	14	21	77	42	8	8	23	8	13	21	28	39	17	13	13	35	15	0	9	8	12	16	35	34
3,75	55	61	22	20	39	18	10	27	24	18	22	30	43	26	15	20	19	10	9	45	10	10	19	51	41	18	30	84	53	10	9	34	10	15	21	29	48	22	16	16	46	18	0	10	10	13	17	32	37
4	61	67	25	23	50	22	15	40	36	25	29	37	46	30	18	24	23	15	15	52	14	16	25	69	45	21	42	91	69	15	16	49	15	21	28	37	56	26	20	21	60	25	5	15	16	19	25	43	45
4,25	62	69	27	25	58	22	15	48	42	23	27	35	47	29	18	25	24	14	14	53	13	15	24	75	47	21	49	94	79	14	14	57	14	20	26	32	61	26	21	21	70	25	6	15	16	17	22	38	44
4,5	61	71	28	25	66	22	16	55	49	24	27	35	44	31	19	25	24	15	15	55	13	17	24	85	46	22	57	97	92	15	15	68	14	19	26	34	65	28	22	23	80	26	6	15	16	17	22	40	47
4,75	49	67	23	24	75	24	18	65	60	27	32	39	34	26	15	24	26	16	19	60	16	23	28	102	40	17	63	100	105	18	18	82	18	23	32	40	67	28	21	23	89	30	8	18	18	22	28	47	47
5	64	77	30	27	87	24	19	73	64	25	28	36	48	33	21	28	27	16	17	59	15	24	26	108	50	23	75	105	118	18	17	91	15	21	28	35	82	32	24	25	100	30	10	17	18	18	25	41	50
5,25	73	83	35	33	99	29	21	86	77	29	33	40	56	38	26	33	31	21	23	64	21	32	30	119	57	27	86	113	132	22	22	105	21	26	34	38	96	38	29	26	111	35	15	22	22	23	29	43	54
5,5	69	83	34	32	108	29	21	93	81	28	33	40	52	37	24	31	31	20	22	66	19	34	30	127	54	25	93	114	143	21	21	116	20	25	33	38	101	38	29	30	121	35	17	21	21	22	28	44	56
5,75	70	84	35	32	119	26	21	101	88	28	31	39	54	38	25	32	31	19	21	66	19	36	28	138	53	25	100	117	154	21	20	125	19	23	30	36	109	38	28	28	128	36	22	20	19	20	27	42	56
6	66	86	35	32	129	30	24	111	94	30	32	44	49	38	25	33	34	21	23	72	20	41	31	151	54	25	108	120	168	24	22	139	21	25	34	39	113	40	31	33	140	40	31	24	22	24	30	47	59
6,25	72	86	34	33	135	28	22	122	101	30	34	43	53	36	22	32	31	20	23	71	21	44	32	160	55	24	113	123	173	23	23	143	20	25	34	40	117	40	29	28	143	38	40	22	22	23	30	46	56
6,5	73	90	37	33	143	28	23	127	107	30	32	44	53	39	24	33	33	22	23	74	21	46	31	167	56	25	123	125	184	25	24	152	22	26	35	40	124	43	32	31	153	41	48	23	24	24	30	47	61
6,75	73	94	38	33	152	31	22	136	115	31	34	44	54	39	25	33	33	22	24	75	22	50	32	174	57	25	131	128	191	25	24	158	23	26	35	40	129	44	32	31	159	41	55	24	25	25	31	47	61
7	73	97	39	33	160	31	23	142	122	32	37	47	53	40	26	34	35	24	26	78	25	52	31	180	59	27	138	129	198	27	26	167	24	28	37	43	135	45	34	34	167	43	62	25	26	26	34	53	64
7,25	66	92	35	32	163	32	23	150	129	32	37	46	46	36	23	32	33	25	25	81	27	54	30	183	51	22	138	129	202	26	25	172	24	28	38	42	135	42	32	31	171	42	67	26	25	26	34	50	62
7,5	69	97	39	36	170	35	26	157	135	32	38	48	49	40	26	35	36	25	27	83	27	56	32	187	55	24	144	131	208	28	27	179	26	28	38	43	141	46	34	34	178	45	75	27	26	27	35	51	63
7,75	73	100	39	35	175	34	25	162	140	31	37	47	53	40	26	34	34	25	26	81	27	58	30	188	57	23	147	132	209	27	27	181	25	26	35	40	148	49	33	32	181	43	80	26	27	25	33	47	64
8	82	107	49	42	182	39	30	171	146	35	42	51	63	46	33	41	39	31	32	88	32	64	36	192	67	31	156	140	215	33	31	188	29	31	39	45	156	56	38	37	190	48	88	31	31	29	37	53	72
8,25	85	108	50	44	187	38	29	175	150	35	41	51	66	47	33	42	39	30	30	87	32	64	35	193	69	31	161	142	215	31	30	191	28	30	40	45	159	57	37	35	193	47	92	30	29	28	35	52	71
8,5	75	104	44	38	183	36	28	175	150	34	40	51	54	43	30	37	39	29	29	85	31	63	35	194	60	26	157	134	219	30	30	194	26	29	38	46	159	56	35	37	197	48	97	29	29	27	34	55	70
8,75	85	110	48	42	186	37	28	181	156	35	41	51	68	47	33	41	36	28	29	86	32	66	35	194	70	30	165	144	215	29	30	195	26	29	37	44	164	59	37	33	199	47	102	29	29	28	33	52	72
9	87	114	52	45	191	40	30	182	156	38	41	52	68	49	35	42	41	31	31	87	34	68	37	196	71	33	170	145	220	31	32	198	26	30	38	45	168	63	38	38	204	49	106	29	30	26	34	53	74
9,25	87	113	49	43	188	39	29	186	160	39	45	54	68	49	34	42	38	30	31	89	35	70	38	196	71	30	169	144	217	29	31	199	28	30	39	46	168	61	37	34	205	48	112	30	30	28	35	54	74
9,5	82	112	49	42	186	40	32	185	159	39	44	53	61	48	34	40	42	32	33	91	37	71	37	197	68	30	169	139	223	29	33	201	29	30	40	48	164	64	38	41	210	51	115	30	31	29	36	57	75
9,75	74	106	44	40	184	39	32	187	160	39	44	54	52	42	30	37	40	31	33	94	38	73	37	197	61	25	165	141	220	30	33	203	28	30	41	47	157	61	36	36	209	51	120	29	30	30	36	55	71
10	89	119	54	47	190	42	32	190	162	39	44	54	71	52	36	43	43	33	35	97	38	74	37	197	75	34	177	150	222	31	36	202	29	29	42	48	167	66	41	39	214	51	124	29	29	30	37	55	79
10,25	87	117	52	46	189	41	32	192	164	40	43	55	67	50	36	43	42	33	34	100	39	76	38	197	72	31	176	151	220	32	34	202	30	30	41	46	166	66	40	38	215	51	127	30	31	30	38	53	77
10,5	87	117	53	45	188	41	33	191	164	40	44	54	66	51	35	40	41	35	35	101	40	76	38	195	72	30	175	150	223	32	35	203	31	29	42	48	166	67	41	40	216	51	130	31	31	32	39	55	80
10,75	82	115	50	44	185	41	33	191	166	41	46	56	61	48	33	39	39	33	35	103	42	78	39	195	68	27	173	148	221	34	35	203	32	31	44	49	161	66	40	38	217	52	134	32	32	33	40	56	78
11	91	122	56	49	190	44	34	194	168	42	45	56	69	53	38	45	41	37	37	104	42	79	39	197	74	33	180	152	223	35	37	202	32	30	45	50	169	70	43	41	220	55	137	33	33	33	40	55	84
11,25	79	111	48	43	184	42	33	194	166	42	46	56	56	46	32	42	39	36	36	105	42	80	39	194	63	27	172	149	222	36	36	204	32	31	46	51	158	67	38	40	219	54	140	35	33	34	41	57	80
11,5	87	119	53	46	186	43	34	194	168	42	46	58	65	52	35	43	41	37	36	107	43	82	39	196	72	31	176	151	224	34	36	203	33	32	46	51	165	70	41	42	222	55	141	36	34	35	42	57	84
11,75	93	125	57	52	191	47	37	200	174	46	51	62	74	56	39	49	43	41	41	111	47	88	44	201	78	35	182	160	223	40	40	205	37	37	50	55	169	72	47	43	224	58	148	40	37	39	45	60	89
12	97	129	61	54	194	46	37	199	172	45	49	60	77	58	41	50	44	38	39	109	45	86	41	199	80	36	186	160	226	40	38	204	34	35	48	53	172	76	47	44	225	58	148	38	34	37	43	56	90
12,25	91	123	55	50	187	44	35	198	171	43	49	58	70	54	36	45	42	36	37	108	44	86	41	197	75	31	179	155	224	38	37	204	34	35	47	53	167	72	43	43	222	57	149	37	34	37	43	58	89
12,5	98	130	64	54	192	49	39	202	173	50	53	63	79	61	42	51	47	41	43	114	49	90	45	200	82	38	185	161	229	42	40	208	38	39	52	59	174	78	49	49	227	62	153	42	40	42	48	62	95
12,75	95	127	60	54	190	48	39	202	174	48	50	64	73	57	40	49	47	42	42	114	49	91	44	200	78	35	182	162	229	42	40	206	38	40	51	56	170	76	48	47	227	62	156	40	40	41	46	60	95
13	97	130	62	56	194	46	39	202	174	45	48	60	78	58	40	48	47	39	39	113	46	89	41	200	80	36	186	162	229	40	36	204	34	37	48	55	173	76	46	47	226	60	153	37	37	38	43	58	96
13,25	99	130	61	56	192	47	39	206	177	46	51	63	78	59	40	49	46	40	41	114	48	91	43	200	83	34	185	164	225	41	38	205	37	39	51	57	173	76	46	46	226	61	158	39	39	39	46	59	96
13,5	96	130	63	54	193	48	39	204	175	47	49	61	75	58	40	49	50	41	42	116	48	91	43	200	79	35	183	162	230	40	37	205	36	38	50	56	171	78	46	49	227	62	157	39	37	39	45	59	97
13,75	87	122	57	52	189	48	41	208	176	51	54	67	64	53	37	49	50	42	46	120	53	96	47	202	73	32	178	164	230	44	43	209	40	42	56	64	163	76	47	49	229	64	163	44	42	46	52	67	95
14	102	136	68	60	199	50	43	209	179	49	51	64	82	63	44	52	53	45	44	119	50	94	46	203	85	40	187	167	233	44	38	206	37	40	54	60	175	81	50	50	229	65	160	41	40	42	47	63	101
14,25	98	133	62	59	196	48	42	211	181	49	54	66	80	60	41	50	47	43	44	120	49	95	46	204	84	34	185	167	227	45	37	206	38	38	52	58	171	77	47	46	227	64	161	41	39	41	46	59	98
14,5	97	132	64	55	193	48	42	208	178	48	53	65	76	59	40	49	49	43	45	121	50	95	45	201	81	34	182	164	231	43	38	206	39	40	54	61	171	78	48	50	229	65	163	42	40	42	49	64	100
14,75	103	137	68	61	199	52	46	212	182	51	55	68	81	64	45	53	54	45	47	125	54	98	48	204	85	39	187	169	234	46	40	207	41	43	56	64	174	82	51	53	230	67	164	44	43	45	51	64	105
15	101	136	68	59	198	51	45	212	181	51	54	67	81	63	43	52	53	46	47	124	53	97	49	202	83	38	185	168	235	44	40	207	41	42	56	63	174	82	52	55	232	67	164	45	43	45	51	66	104
15,25	104	139	69	62	202	51	47	213	183	49	54	65	86	65	45	54	52	44	46	123	51	99	47	204	87	38	189	170	233	45	38	205	38	40	53	60	176	81	51	51	230	68	162	43	41	43	49	61	104
15,5	92	129	65	59	197	53	50	214	184	55	57	70	70	58	42	54	56	48	51	128	57	101	50	206	75	35	183	170	236	47	44	209	44	46	59	67	166	80	52	56	232	69	167	48	47	48	55	68	103
15,75	107	142	72	64	203	54	50	215	185	52	55	68	88	68	47	55	54	47	48	126	54	104	50	205	89	41	192	174	233	47	42	207	41	43	57	63	178	84	54	55	231	71	165	46	44	46	52	64	109
16	97	133	65	58	197	49	47	211	181	52	53	67	75	61	41	50	54	45	48	125	54	101	48	204	79	35	183	170	235	45	40	206	40	44	56	65	170	80	50	54	230	68	165	46	43	45	52	65	105
16,25	100	136	68	63	200	56	52	218	188	56	57	70	79	63	44	56	55	50	53	129	57	107	51	208	84	38	187	175	232	50	44	209	44	46	59	67	171	82	53	55	232	74	169	49	47	48	55	66	109
16,5	95	132	67	60	199	53	51	215	185	55	56	71	74	61	42	52	57	48	50	128	57	105	50	206	77	35	183	174	238	48	44	209	43	47	60	67	169	81	53	58	233	71	168	48	46	48	54	68	108
16,75	106	142	71	64	202	54	50	218	187	53	58	71	90	68	47	56	54	48	51	128	55	107	50	206	89	39	191	178	232	50	41	208	42	45	59	66	177	83	53	53	231	74	168	46	44	47	53	65	111
17	92	129	65	58	197	52	49	214	184	53	55	70	71	57	40	51	56	47	51	128	55	105	49	205	75	33	181	174	236	47	42	208	42	46	58	65	167	79	51	56	230	70	167	47	44	47	53	66	106
17,25	102	139	70	63	201	55	52	216	188	53	57	69	85	66	46	55	55	49	52	129	55	107	50	207	84	38	188	177	234	50	41	207	42	46	58	66	173	82	53	55	231	75	168	47	45	47	53	64	112
17,5	105	141	73	65	203	56	53	217	188	55	56	71	88	68	47	56	57	50	52	131	57	107	51	207	85	40	190	178	237	50	42	208	44	47	59	67	176	84	53	59	233	74	167	48	46	48	55	67	113
17,75	111	146	75	68	204	56	53	219	190	55	58	72	94	72	50	59	55	50	52	129	55	109	51	207	92	41	193	180	234	51	41	208	44	46	59	68	180	85	53	55	231	77	168	48	45	48	55	66	115
18	100	137	72	63	201	56	54	217	187	56	57	72	81	64	45	54	59	51	54	132	58	109	52	207	81	37	186	177	238	50	45	209	45	48	62	70	173	83	51	59	232	75	169	50	47	49	57	69	113
18,25	109	145	74	70	205	57	55	221	192	56	60	73	94	70	49	59	57	51	55	133	58	112	54	208	92	42	193	181	234	54	44	209	44	47	61	68	178	85	54	57	231	79	171	49	47	49	55	67	117
18,5	108	145	75	68	203	57	54	218	190	57	59	73	92	70	49	58	57	53	54	132	57	111	53	208	89	41	191	181	237	52	44	208	45	48	61	69	178	85	54	58	231	77	170	49	48	49	56	67	117
18,75	102	138	72	64	200	56	54	218	190	55	58	74	84	64	45	55	57	52	54	133	59	112	53	208	83	37	186	180	236	51	45	209	46	48	60	70	171	82	53	57	231	77	171	50	47	50	56	67	116
19	107	143	77	68	204	60	58	220	192	61	62	76	89	71	50	60	62	56	59	137	62	115	57	211	88	42	191	184	241	55	50	211	49	52	66	73	176	87	58	64	234	80	173	54	53	53	60	72	121
19,25	116	151	79	75	208	63	60	224	197	63	66	80	103	78	57	65	61	58	61	137	62	119	59	213	98	47	198	187	236	59	49	212	50	52	66	74	183	90	61	61	233	85	176	55	53	54	61	71	124
19,5	107	143	73	65	201	58	55	217	188	58	61	76	90	69	48	57	58	54	57	134	60	115	55	208	88	40	188	180	237	52	48	209	49	50	64	75	176	85	55	61	231	78	174	52	50	53	60	73	121
19,75	112	146	77	70	205	59	58	219	191	58	59	74	97	73	51	59	60	55	57	135	60	115	55	209	91	42	192	183	238	53	45	209	48	49	62	71	180	86	57	60	231	79	172	52	50	51	59	69	125
20	105	140	77	68	203	61	61	219	191	63	64	79	86	69	50	60	65	58	61	139	64	116	57	212	84	42	188	183	244	55	50	213	52	54	67	77	176	88	59	67	235	80	175	57	54	55	63	74	124
20,25	116	150	79	72	205	61	59	221	194	62	65	80	102	77	54	62	61	57	60	137	61	118	58	211	97	47	195	184	238	57	48	210	50	52	67	78	183	89	60	62	233	84	175	54	52	55	62	75	130
20,5	117	151	80	73	207	61	59	220	192	59	63	76	103	77	55	64	60	56	59	136	60	117	56	209	96	46	196	186	238	56	46	208	48	50	65	73	184	89	60	62	231	82	173	53	50	53	60	71	131
20,75	113	148	78	72	205	62	60	222	194	61	64	79	101	74	53	64	60	56	60	137	62	119	58	210	96	44	194	185	238	57	47	210	50	52	67	76	181	87	58	61	231	85	176	54	51	54	61	73	134
21	111	145	78	70	202	61	61	219	192	62	64	80	95	71	50	59	63	57	60	137	64	118	60	210	90	43	189	184	241	55	50	212	53	54	69	82	178	86	59	64	233	80	176	57	53	55	65	78	134
21,25	115	150	80	73	206	64	62	223	196	62	67	80	103	77	54	65	62	59	63	139	63	121	60	213	97	46	195	186	238	59	50	212	51	54	68	78	181	89	61	63	232	87	177	56	54	56	64	74	140
21,5	117	151	82	74	206	63	63	221	193	60	63	79	103	77	54	62	63	58	60	137	62	118	58	211	95	46	194	184	242	55	47	210	50	52	67	76	182	89	59	65	231	82	173	54	52	54	62	74	142
21,75	113	148	76	72	203	63	61	221	195	62	66	81	99	75	53	64	61	58	61	138	64	121	59	212	95	43	192	185	238	57	50	211	51	54	68	79	178	87	58	62	231	88	177	56	55	55	64	74	147
22	114	149	80	74	204	65	65	223	196	65	67	84	99	74	55	64	66	61	65	141	67	122	62	212	94	46	193	186	243	59	54	214	56	57	71	83	180	90	61	68	234	86	179	60	57	58	66	79	152
22,25	113	148	79	72	205	63	64	222	195	62	66	80	100	75	53	63	62	59	62	138	63	121	59	212	94	44	193	185	239	57	49	210	52	54	68	77	178	88	59	63	231	87	176	57	53	55	63	73	158
22,5	118	154	83	75	209	65	65	222	196	62	66	81	106	79	57	65	63	59	62	140	64	122	60	213	97	48	197	187	242	59	48	211	52	53	68	77	183	90	60	65	232	88	176	55	53	55	63	74	164
22,75	106	142	78	70	203	62	64	219	193	64	64	82	92	70	50	60	66	59	62	140	65	118	58	211	86	41	187	184	247	56	51	213	54	54	69	79	176	87	58	69	234	82	175	58	55	56	64	77	158
23	111	143	80	72	204	64	65	220	193	65	67	84	95	71	52	62	67	61	64	140	67	121	62	211	89	43	189	185	247	58	54	214	57	56	71	83	178	89	62	71	234	84	178	60	58	58	67	81	163
23,25	121	155	86	78	208	67	69	224	199	65	69	86	108	81	57	68	68	63	66	142	67	125	62	214	99	50	196	188	245	62	53	213	55	58	72	81	184	92	64	69	235	90	179	60	57	59	67	78	176
23,5	119	152	86	76	208	66	69	223	197	65	68	86	106	78	57	66	67	63	66	142	66	124	62	215	96	49	195	187	245	60	54	214	55	58	72	83	184	93	63	70	234	88	180	60	58	59	67	80	175
23,75	118	152	81	76	205	64	66	223	197	64	69	85	106	78	55	64	63	60	65	140	65	123	61	214	98	46	193	186	240	59	51	211	53	55	70	81	181	90	60	65	232	90	179	58	55	56	65	75	178
24	123	157	87	81	210	67	68	223	197	64	68	85	112	82	59	68	66	61	65	141	65	124	60	213	102	51	199	188	243	60	50	210	55	56	70	80	186	93	64	67	232	91	178	58	55	57	65	77	183
24,25	117	152	81	75	205	64	67	223	197	64	69	86	107	77	55	65	64	61	64	141	65	123	62	213	98	46	193	186	240	60	51	212	54	56	71	81	181	89	60	65	232	91	180	59	55	57	66	76	183
24,5	116	150	81	74	204	64	66	221	195	63	67	86	104	76	53	63	66	60	63	141	66	123	62	213	94	46	191	184	242	59	53	213	55	56	72	84	180	89	60	68	232	88	179	59	55	58	67	79	185
24,75	122	157	86	80	210	68	69	224	199	66	70	87	112	82	58	69	67	62	66	143	66	125	62	215	102	50	198	188	243	62	52	212	53	56	71	81	186	92	63	67	233	92	179	59	56	58	66	77	194
25	126	159	88	81	208	66	69	221	196	64	69	87	115	83	59	68	66	61	64	143	66	124	62	213	103	52	199	186	244	60	52	212	55	57	73	86	188	94	64	70	233	89	179	60	55	58	67	81	196
25,25	121	154	84	77	206	65	68	223	197	66	70	88	110	80	56	66	66	61	65	142	68	126	63	214	100	48	194	185	242	60	53	213	56	58	73	87	184	90	62	67	232	91	182	60	57	59	69	82	197
25,5	123	154	89	78	209	66	71	221	196	66	68	88	110	81	57	66	68	62	65	143	68	123	62	214	97	49	195	185	247	59	54	213	56	58	73	84	185	92	65	73	234	89	178	61	57	59	68	80	196
25,75	126	160	88	88	213	71	72	227	203	68	75	90	118	87	64	73	67	65	69	144	68	129	65	217	109	53	203	191	241	65	52	214	56	57	72	83	190	94	67	67	232	97	182	60	57	59	67	77	205
26	123	154	88	80	208	68	72	222	198	68	70	90	111	82	58	68	70	63	68	145	69	125	64	216	99	50	195	186	247	62	55	214	58	60	74	87	185	94	66	74	234	91	181	62	60	60	71	82	203
26,25	129	162	92	87	214	72	76	228	203	71	76	94	121	88	66	74	71	66	71	145	70	130	67	219	109	56	203	190	244	67	55	215	59	60	77	88	191	97	68	73	235	99	184	63	61	63	71	81	212
26,5	119	150	87	78	208	67	73	223	197	67	70	89	105	77	57	67	69	62	66	144	68	125	63	215	95	48	194	186	247	61	54	213	57	58	74	85	181	92	62	72	233	91	180	62	57	59	68	81	204
26,75	123	155	84	80	207	67	72	224	200	66	73	91	113	81	58	67	67	61	68	143	68	127	63	215	101	48	196	186	242	62	53	213	55	58	73	86	183	92	63	69	233	95	182	61	58	60	68	80	211
27	132	161	94	85	212	70	76	224	199	68	70	91	119	87	63	70	71	64	68	144	69	125	65	214	105	55	200	187	250	62	54	215	59	60	75	87	190	97	68	76	235	92	179	63	59	61	70	84	215
27,25	125	157	88	82	210	70	75	224	200	67	72	90	114	82	60	69	68	63	69	144	68	127	64	216	102	49	198	186	243	63	54	213	57	60	74	86	184	92	64	71	233	97	182	62	59	61	69	81	216
27,5	115	147	85	79	207	68	75	222	197	69	71	92	100	74	55	65	71	64	68	144	70	125	65	216	92	45	192	184	249	61	56	215	59	60	75	86	177	90	62	74	233	92	182	63	59	61	69	82	208
27,75	131	162	91	88	214	71	77	226	201	67	74	93	120	88	63	73	71	65	71	145	69	128	65	217	108	55	201	188	244	64	53	214	58	60	75	87	190	96	66	72	234	99	183	62	59	61	69	82	222
28	133	163	94	88	215	71	78	224	200	68	71	92	121	88	65	72	71	66	70	145	69	127	64	217	107	55	202	186	248	63	53	214	57	58	75	86	191	97	68	74	233	95	181	62	60	60	69	82	224
28,25	126	157	89	85	210	72	79	227	202	71	76	93	114	82	61	71	71	67	72	147	72	130	68	218	104	52	197	186	246	66	57	215	61	63	78	89	184	94	66	74	235	102	186	66	62	65	74	84	224
28,5	129	160	91	87	211	72	78	226	203	70	76	94	120	85	63	71	70	65	72	146	70	130	67	219	107	52	200	186	243	66	54	214	59	62	76	89	186	94	65	72	233	101	184	65	62	63	72	83	226
28,75	130	161	92	87	211	72	78	224	200	69	73	92	120	85	63	71	71	65	70	145	70	127	65	217	105	52	199	184	247	63	54	213	59	59	76	89	188	96	66	75	234	97	182	62	61	61	70	84	227
29	133	163	93	90	212	74	80	228	204	72	78	96	124	89	66	74	73	68	75	148	74	131	70	221	112	57	202	187	246	68	58	216	61	63	80	92	190	98	69	75	235	103	187	67	64	65	75	87	232
29,25	134	165	94	92	215	74	80	227	202	70	74	93	124	90	66	74	72	67	71	145	69	129	67	219	111	56	204	187	246	65	54	213	58	59	76	87	190	98	68	75	234	100	182	63	61	62	70	84	232
29,5	128	157	91	87	210	73	80	226	202	72	76	97	117	84	62	71	73	67	73	148	75	131	69	220	104	53	198	185	247	66	59	215	63	64	80	94	185	95	68	77	235	101	186	66	64	65	75	89	230
29,75	135	165	95	92	216	73	81	226	202	70	73	93	124	90	66	74	72	66	71	145	69	128	66	219	110	57	203	185	246	65	54	213	59	60	76	88	190	98	68	74	233	100	182	64	60	61	70	83	233
30	133	162	94	90	213	72	80	225	202	71	74	94	123	88	63	72	71	66	72	145	70	129	67	218	108	55	201	183	246	64	54	213	60	61	77	90	189	96	68	75	233	100	183	64	60	62	71	85	234
30,25	130	159	90	88	209	72	80	226	203	71	77	97	121	85	63	72	72	67	73	146	72	131	70	219	108	54	199	185	245	66	58	215	62	63	80	94	186	95	67	75	234	102	186	64	63	64	75	88	235
30,5	136	166	92	94	216	75	80	227	205	71	79	97	127	91	68	75	72	67	74	146	71	131	68	220	114	58	205	186	243	67	54	215	60	62	78	91	191	98	68	73	233	105	185	64	62	63	74	85	237
30,75	129	158	89	88	209	74	81	227	204	74	80	101	120	84	62	72	74	69	75	148	77	134	73	221	107	53	199	186	247	68	61	217	65	66	84	100	184	96	68	77	236	104	189	68	67	68	80	94	236
31	126	155	86	86	207	71	79	224	201	71	77	97	116	80	60	70	71	65	71	145	72	131	68	217	103	51	196	182	245	65	57	214	61	63	79	94	181	92	65	74	233	101	186	65	62	65	74	89	235
31,25	136	165	96	94	213	76	84	228	206	74	80	99	126	91	68	76	76	69	76	149	75	134	71	222	112	58	204	187	248	69	59	215	64	66	81	95	191	99	71	77	236	106	187	68	65	66	77	90	241
31,5	135	165	93	90	212	73	81	226	203	71	77	96	126	89	65	74	73	65	72	145	71	130	69	219	111	55	201	183	245	65	56	214	60	62	79	94	189	96	68	75	233	104	185	64	61	63	74	88	239
31,75	135	165	95	93	214	75	83	228	205	73	77	96	126	90	67	74	73	68	73	146	72	132	68	221	112	58	204	184	245	67	56	215	62	63	79	92	189	98	69	75	234	105	185	66	62	64	73	86	240
32	138	168	96	94	214	73	83	226	203	72	77	98	129	91	68	75	74	67	73	147	72	131	69	221	113	59	204	184	247	66	56	214	62	63	80	96	192	99	70	77	234	103	185	65	62	64	75	90	241
32,25	132	163	92	90	212	73	83	226	203	71	77	97	124	87	63	73	73	67	73	147	73	132	70	221	109	54	201	183	245	66	56	214	61	63	80	92	187	96	67	75	233	106	186	65	62	64	73	88	240
32,5	133	161	94	89	210	73	83	226	203	73	76	98	123	86	64	71	75	67	73	146	74	131	70	220	109	54	199	183	248	65	57	215	63	63	82	97	187	97	68	78	234	104	186	67	63	65	76	92	240
32,75	137	165	98	94	214	77	86	229	206	75	80	100	128	91	68	76	76	70	76	149	75	135	71	222	114	58	204	185	248	69	59	216	65	66	83	98	190	99	71	80	236	108	188	69	66	67	78	92	245
33	139	168	99	96	215	75	86	227	205	73	77	98	130	92	69	76	76	69	74	147	73	131	69	221	113	60	206	185	249	66	57	215	61	63	81	95	192	100	71	78	234	105	184	66	62	64	74	90	242
33,25	138	166	95	93	213	75	84	226	204	73	78	98	129	92	66	74	75	68	75	146	74	133	69	221	113	58	204	184	247	66	57	215	64	65	82	99	190	97	70	78	235	107	186	66	64	64	77	93	243
33,5	136	167	94	96	215	76	85	229	206	73	81	99	131	91	67	76	73	68	75	147	74	133	71	223	115	57	205	186	244	69	56	215	63	64	80	95	189	97	69	75	234	110	188	65	61	65	75	89	243
33,75	134	164	95	93	214	76	86	228	206	74	80	99	126	89	66	75	75	68	76	149	74	134	70	223	112	56	203	185	247	68	57	216	64	64	81	95	187	97	69	76	234	110	186	67	64	65	76	89	244
34	132	161	96	94	213	78	88	229	209	77	82	102	123	87	66	77	79	72	78	152	79	135	74	225	111	58	202	186	250	70	62	217	68	68	85	101	187	99	71	82	237	110	190	71	68	69	80	96	242
34,25	140	172	99	102	220	82	91	232	212	79	85	103	136	98	74	82	77	74	79	152	76	138	75	227	122	63	210	190	246	73	59	217	66	66	84	99	193	102	75	79	236	115	190	70	66	68	78	92	247
34,5	122	154	86	89	209	75	84	228	206	75	82	100	115	79	61	72	75	68	75	149	75	135	72	224	105	51	199	184	243	69	60	216	65	65	83	97	177	92	66	76	235	110	190	68	64	67	76	90	238
34,75	137	169	97	96	217	78	88	227	207	75	81	99	130	92	68	77	76	70	76	149	73	134	72	224	116	59	206	186	246	69	59	216	65	65	82	95	189	99	72	78	235	112	187	67	64	66	76	90	246
35	133	163	95	92	213	76	88	228	206	74	80	99	124	88	65	75	76	68	75	149	75	134	71	223	112	56	203	183	246	67	58	215	64	66	82	95	187	97	69	77	234	110	187	67	64	67	75	91	245
35,25	138	169	97	98	217	77	89	228	208	75	81	99	132	93	69	78	75	70	76	149	73	135	71	224	118	61	208	186	245	69	57	216	64	64	81	95	190	99	71	77	234	113	187	67	63	65	75	90	246
35,5	135	164	96	94	215	77	89	228	208	75	80	99	128	90	66	75	77	71	76	149	76	134	71	224	114	57	204	185	247	69	58	215	65	65	82	97	187	98	70	79	234	112	188	68	64	66	75	91	245
35,75	139	169	99	99	218	81	92	231	210	79	86	104	133	95	73	81	79	74	81	153	78	138	76	227	119	62	208	188	247	73	62	218	68	69	86	100	190	102	75	81	238	118	191	71	69	71	80	94	248
36	139	170	98	99	218	80	90	231	209	77	84	101	133	95	71	79	77	72	78	150	75	136	73	226	119	61	208	187	245	70	59	216	66	65	84	99	191	101	72	79	234	116	189	69	66	67	77	92	247
36,25	143	171	104	100	219	82	94	230	210	80	84	105	135	97	72	81	82	75	81	153	80	136	76	227	118	65	209	187	253	70	63	219	70	70	87	103	194	105	77	86	238	113	190	73	71	70	81	98	248
36,5	122	155	90	89	209	75	88	224	204	77	80	103	114	80	61	72	79	69	76	150	80	133	73	225	103	52	197	182	251	67	63	219	67	67	86	103	180	94	69	81	237	108	189	71	67	68	80	97	235
36,75	134	168	97	96	215	79	92	230	210	79	84	104	127	90	68	78	79	72	80	152	77	137	74	227	114	59	205	186	248	71	60	217	68	67	85	100	186	99	72	80	237	117	190	70	66	69	78	93	245
37	135	170	97	95	215	79	90	229	209	77	82	101	129	91	68	78	78	71	77	151	76	136	73	225	116	59	204	186	247	70	59	216	67	67	84	99	188	99	71	80	236	117	189	69	67	68	77	93	247
37,25	141	175	103	100	218	82	95	231	211	80	85	105	134	95	71	81	82	75	82	155	81	138	76	229	119	64	208	187	251	73	63	219	70	71	88	103	192	103	77	85	239	118	191	74	71	72	81	97	248
37,5	139	173	103	97	215	79	93	228	207	78	82	104	132	93	70	78	82	72	79	152	79	134	74	226	116	61	206	184	254	68	62	219	69	69	86	103	193	103	75	87	239	112	187	72	68	69	80	99	243
37,75	138	172	99	95	214	79	92	228	208	77	81	103	131	92	68	77	80	72	79	151	79	135	74	226	116	60	205	184	251	69	61	217	67	68	86	103	189	101	73	84	237	113	188	71	68	70	80	97	244
38	138	176	102	98	218	83	95	231	212	80	86	104	131	94	70	80	82	76	82	154	79	139	77	229	117	62	207	187	251	72	63	218	70	70	87	101	190	102	75	85	238	118	190	73	70	71	81	96	248
38,25	142	182	102	104	221	87	97	235	215	82	90	106	139	99	76	84	81	77	83	155	80	141	79	231	126	66	212	191	247	77	63	219	71	70	88	101	193	104	78	83	239	125	193	74	71	72	82	96	251
38,5	137	176	96	97	215	79	91	230	210	78	85	103	131	92	69	78	78	72	78	152	78	137	73	226	117	60	205	186	246	71	59	216	67	67	85	100	187	99	71	80	236	120	190	70	67	69	79	94	248
38,75	138	177	98	97	215	81	94	230	211	82	89	109	132	93	71	80	81	76	83	155	84	141	79	229	120	62	207	188	250	73	66	220	74	73	92	110	190	102	76	85	239	120	194	75	73	74	87	104	249
39	141	181	100	101	218	84	95	234	214	82	89	108	138	98	74	82	81	76	84	155	83	141	80	230	124	64	210	191	248	75	65	219	73	73	91	107	193	104	77	84	239	125	195	75	72	74	85	100	251
39,25	135	176	99	97	216	81	95	232	213	79	87	105	129	91	70	79	81	74	82	154	80	139	77	230	118	61	207	187	249	73	62	218	70	70	87	102	186	101	73	82	237	124	192	73	69	72	81	96	249
39,5	134	175	92	94	212	78	91	229	209	79	88	106	130	89	68	77	78	72	79	152	80	140	77	228	118	59	204	187	245	71	63	217	69	68	89	107	185	97	70	80	236	121	192	71	69	72	83	100	248
39,75	144	183	105	104	221	84	98	234	214	83	90	106	138	100	75	85	84	79	85	157	82	141	79	231	125	68	212	190	251	76	64	220	72	71	90	105	193	105	79	87	238	126	192	75	73	74	83	99	252
40	138	179	97	98	215	82	94	231	211	80	87	105	133	94	71	80	81	75	82	154	81	140	76	229	120	61	206	188	248	73	63	217	70	70	89	105	188	101	74	83	237	123	193	73	70	73	82	99	249
40,25	138	180	98	101	217	83	95	232	213	81	89	104	135	96	72	81	79	74	82	156	79	140	77	230	122	62	209	190	245	74	61	217	69	68	88	101	189	100	74	81	235	126	192	71	69	71	82	95	248
40,5	144	184	104	106	221	86	98	234	214	83	91	107	140	100	77	85	83	78	85	157	81	142	78	231	126	68	213	192	248	77	63	220	72	72	89	103	193	105	78	85	236	129	193	74	71	73	83	97	251
40,75	143	179	105	101	218	83	96	230	209	79	84	105	135	96	72	81	82	74	81	154	80	136	76	227	119	65	208	186	254	71	62	219	70	70	88	102	192	104	76	89	236	118	188	73	69	71	80	98	246
41	141	181	101	101	218	83	96	231	212	80	86	104	136	96	74	82	80	75	82	154	79	139	75	229	121	64	210	188	246	73	61	217	69	70	87	101	189	102	75	83	235	126	191	73	70	71	81	95	250
41,25	147	186	108	108	224	88	100	234	215	84	90	107	143	103	79	88	85	80	86	158	82	143	79	231	127	71	216	193	250	77	64	220	73	72	90	104	195	108	81	88	237	130	193	74	73	74	84	98	254
41,5	141	182	101	103	219	84	96	233	214	81	90	107	139	98	74	82	81	76	83	157	81	142	78	231	124	66	211	190	247	75	63	218	71	71	90	105	191	103	76	83	234	130	194	73	70	73	83	98	250
41,75	142	181	104	103	219	83	97	232	212	80	86	104	137	98	73	82	83	76	82	155	80	139	76	229	122	67	211	187	250	73	61	217	70	69	87	103	191	103	77	86	232	125	190	72	70	72	80	96	250
42	134	173	96	96	213	81	95	229	210	80	87	105	129	89	68	78	82	74	82	154	82	139	77	229	117	60	205	186	248	73	65	218	71	72	90	107	184	100	73	84	232	127	193	75	71	73	84	101	246
42,25	141	181	104	101	218	83	97	231	212	81	86	104	137	97	73	81	83	76	83	156	80	138	76	229	120	65	210	187	250	73	62	218	70	70	88	103	190	103	77	86	232	127	191	73	70	72	81	97	250
42,5	146	188	107	109	224	88	100	235	216	85	91	108	144	103	79	88	86	80	87	158	83	143	80	233	130	71	215	192	249	78	63	220	73	73	91	105	195	108	81	87	234	134	194	76	73	75	84	98	252
42,75	131	172	97	98	215	84	97	233	214	85	91	108	128	89	72	81	84	78	85	158	84	143	80	232	117	62	207	189	248	77	67	220	74	74	92	107	183	99	74	85	234	133	197	77	73	76	85	99	248
43	141	181	100	99	215	81	95	230	211	81	88	108	137	97	72	80	82	75	82	155	82	140	78	229	121	65	207	187	248	72	63	217	72	72	91	109	190	102	75	85	233	128	192	74	70	73	86	104	249
43,25	142	181	105	99	218	83	96	229	211	82	86	107	137	97	73	81	84	76	83	155	82	139	78	229	121	67	208	186	252	72	64	219	71	72	90	108	192	105	78	88	234	126	191	75	71	72	84	102	247
43,5	145	183	107	104	221	87	100	233	215	85	89	109	139	99	76	85	86	79	86	158	84	141	80	232	123	69	212	190	253	76	67	221	74	75	92	107	192	106	80	90	237	132	194	77	74	75	85	101	251
43,75	143	185	104	106	220	85	97	232	214	82	90	105	140	100	76	85	82	77	84	156	80	141	77	230	126	69	213	191	246	75	63	217	70	70	89	103	192	105	77	85	232	133	192	73	70	72	81	97	250
44	142	182	103	102	217	83	96	231	212	81	87	104	138	98	73	82	83	76	83	155	81	139	76	230	122	66	209	188	249	74	63	218	72	71	89	105	190	103	76	86	233	131	191	75	72	74	83	99	250
44,25	147	188	107	109	223	88	101	236	217	86	93	109	144	104	79	88	85	81	87	158	84	143	80	233	130	73	215	194	249	79	66	220	74	73	91	107	194	108	81	88	235	138	196	77	74	77	85	100	254
44,5	131	171	101	99	216	86	100	233	215	86	90	110	126	88	71	83	87	79	87	158	86	143	81	233	115	63	207	189	252	77	69	221	77	75	94	110	182	101	77	89	237	135	197	79	75	77	88	102	246
44,75	143	182	106	102	219	85	99	231	213	83	89	108	138	97	75	83	85	77	85	157	83	140	78	231	122	67	210	190	252	75	66	219	74	74	91	108	191	106	78	90	237	131	192	76	73	74	86	101	249
45	135	174	101	97	215	82	97	228	210	84	87	107	131	91	70	79	85	76	82	156	83	139	77	230	116	63	206	185	254	72	66	221	73	72	90	109	188	102	76	90	238	126	191	75	72	74	85	103	242
45,25	139	182	100	102	217	87	99	235	216	87	96	113	138	96	75	84	85	80	88	160	86	146	85	234	126	66	209	193	248	79	70	222	78	77	95	114	188	103	78	87	239	139	198	79	76	79	90	106	252
45,5	145	187	105	107	220	87	99	234	216	85	92	108	142	101	78	86	84	79	86	158	83	142	80	233	127	70	214	192	248	78	64	219	73	73	91	107	192	106	79	87	238	140	195	75	73	74	85	100	252
45,75	139	180	102	100	216	85	99	232	214	85	92	109	135	94	73	82	84	78	85	157	85	142	81	231	122	65	209	189	250	76	67	219	76	74	94	111	187	103	77	84	238	136	196	77	74	77	87	104	249
46	138	178	100	99	215	83	97	232	213	83	90	107	136	94	72	81	83	76	85	156	83	141	79	230	121	64	208	189	248	75	65	218	72	73	92	108	185	102	75	82	237	137	194	75	72	75	85	102	248
46,25	140	180	105	102	218	86	100	233	215	85	91	108	136	96	74	83	86	79	87	159	84	142	80	232	122	66	211	189	250	76	66	219	74	74	92	106	187	104	77	84	239	138	195	77	73	76	84	100	250
46,5	147	188	109	108	221	89	102	234	217	87	92	108	142	104	80	88	87	81	87	158	83	142	79	232	127	72	214	192	250	78	65	219	73	73	92	107	193	107	80	86	239	141	194	77	73	75	85	100	252
46,75	133	173	102	98	216	86	100	230	213	85	88	109	128	91	70	81	87	77	86	157	84	140	78	231	115	63	205	187	253	74	67	219	74	72	92	106	184	102	77	85	238	134	193	76	73	74	84	100	243
47	142	184	106	105	220	88	100	234	216	86	92	108	140	100	76	85	86	79	88	159	83	144	80	233	125	68	212	191	248	78	66	219	74	74	93	106	190	104	79	85	238	143	195	77	75	75	86	100	251
47,25	143	183	106	103	218	86	99	232	214	84	90	108	138	97	75	84	85	79	86	157	83	141	78	231	123	67	211	187	249	75	64	218	73	71	91	106	189	104	77	84	237	139	193	75	73	74	84	100	250
47,5	142	184	104	105	219	88	100	235	217	86	94	110	140	99	77	86	85	79	87	160	84	145	82	233	126	67	212	192	248	79	66	221	74	75	94	109	188	104	78	85	237	144	196	77	75	78	87	102	252
47,75	149	189	110	107	221	89	102	235	216	87	93	110	144	103	79	87	88	80	89	160	85	144	82	233	128	73	215	191	251	78	67	220	77	76	95	112	194	108	81	87	237	142	195	78	75	78	88	105	252
48	147	186	109	106	221	88	101	233	215	86	90	109	142	102	78	87	88	79	87	159	84	142	80	232	125	72	212	189	251	76	65	220	74	73	92	108	193	107	80	87	237	140	193	76	73	76	85	102	251
48,25	144	183	105	102	217	87	100	232	214	86	92	111	140	98	76	84	86	80	87	159	86	144	82	232	124	69	211	189	251	77	68	220	76	75	96	114	190	105	79	86	237	141	195	78	76	78	89	106	250
48,5	141	183	102	103	218	88	100	235	216	88	95	113	139	98	75	85	86	79	89	160	87	146	83	234	126	68	211	191	248	79	69	221	76	76	97	113	189	104	78	85	239	147	198	78	76	79	90	106	252
48,75	138	181	100	101	218	86	100	234	215	86	93	109	136	95	74	84	86	79	88	159	85	144	81	232	123	66	210	189	247	77	67	219	75	74	94	111	185	102	76	84	238	144	197	76	75	76	87	102	251
49	145	188	106	108	221	90	102	235	217	86	93	109	143	102	78	88	86	81	88	159	84	145	81	233	129	71	214	192	247	79	66	220	74	73	93	107	191	106	80	86	237	148	195	77	73	76	85	100	252
49,25	148	188	109	106	220	87	100	233	215	86	92	111	143	104	79	87	87	79	87	160	84	143	81	231	128	73	214	190	250	76	66	219	75	74	94	112	194	109	81	86	237	143	195	77	74	76	87	104	252
49,5	134	175	103	99	216	87	100	231	214	87	91	110	128	90	71	82	88	78	86	158	85	141	80	232	116	64	207	187	252	75	68	220	75	75	94	111	184	102	77	86	238	141	194	78	74	76	86	103	244
49,75	138	180	105	103	219	88	101	234	215	87	92	110	134	96	74	84	87	80	87	160	83	143	80	233	120	68	209	190	250	77	67	220	74	74	92	109	185	104	78	86	237	146	195	77	73	76	86	101	249
50	148	188	110	108	222	90	102	234	216	86	91	109	142	103	79	87	88	80	88	159	83	143	79	232	127	72	214	191	250	78	66	219	73	73	92	109	192	107	81	86	237	146	194	76	73	76	85	100	251
50,25	133	175	99	99	214	86	97	232	214	86	93	111	129	89	72	82	86	78	87	158	86	144	82	231	118	64	207	190	248	76	70	220	76	75	95	114	181	101	75	85	238	146	198	78	75	78	90	107	247
50,5	145	187	106	106	219	90	101	234	217	86	95	111	141	102	79	87	86	80	89	161	85	144	81	232	128	70	214	193	247	78	67	219	74	73	94	111	189	105	79	85	237	151	196	77	74	77	87	101	251
50,75	146	188	108	107	220	91	103	234	218	89	95	112	142	102	79	88	88	81	90	161	85	146	83	234	128	71	214	193	248	80	68	221	76	76	95	111	190	106	80	87	238	153	197	78	77	78	88	102	253
51	149	190	111	110	222	91	102	234	216	87	93	110	144	105	80	87	88	81	88	159	84	144	80	232	129	75	215	192	250	77	67	219	75	74	94	110	193	109	81	88	237	149	193	76	74	76	87	103	251
51,25	149	190	111	109	223	92	103	234	216	87	92	110	144	105	81	88	88	81	89	161	84	144	80	231	129	75	215	192	250	77	66	220	75	74	93	109	193	109	81	88	238	150	194	78	74	77	86	102	252
51,5	147	190	109	108	220	91	102	234	216	88	93	111	143	104	81	88	87	80	89	160	85	144	81	232	129	73	215	191	249	77	67	220	76	75	95	111	193	108	81	87	237	151	195	78	75	78	88	105	252
51,75	140	183	107	103	218	89	101	233	215	87	93	110	136	98	76	85	88	80	88	162	87	144	81	233	124	68	210	190	249	78	68	220	76	75	95	111	187	104	79	87	238	151	196	79	75	77	86	104	249
52	142	186	107	106	219	90	102	233	217	87	92	109	138	99	77	86	87	81	89	161	85	145	80	233	125	69	212	191	249	78	67	220	75	74	94	109	188	105	79	87	237	152	195	77	74	76	85	101	251
52,25	147	188	109	106	219	90	102	234	216	88	94	112	142	102	79	87	88	80	89	162	87	146	83	232	127	72	213	191	250	78	69	221	78	76	97	116	191	108	81	88	237	152	196	78	76	79	90	107	252
52,5	149	192	110	110	222	92	102	235	217	88	96	111	144	105	82	89	88	82	91	161	85	146	81	234	131	75	215	192	248	79	67	220	75	75	96	111	193	107	81	87	237	155	195	77	75	78	88	103	252
52,75	150	193	114	112	224	93	104	235	218	89	94	111	145	106	84	91	89	83	91	162	86	145	82	234	130	76	217	192	251	79	68	220	75	76	95	110	195	110	84	88	238	155	195	78	74	78	86	102	252
53	148	190	109	110	221	91	103	233	217	87	93	109	144	105	80	89	88	81	89	161	84	145	80	232	128	74	215	192	249	79	66	219	75	74	94	110	192	108	81	88	237	156	195	77	74	76	87	102	252
53,25	136	178	105	101	218	90	102	232	215	87	92	111	130	93	74	83	88	80	89	161	86	143	82	231	119	66	208	187	251	76	68	220	76	75	94	111	184	102	77	87	235	152	195	78	74	77	86	103	245
53,5	148	190	109	108	221	92	103	235	217	88	94	111	144	104	81	88	88	81	90	162	86	146	83	233	129	74	215	192	248	79	68	219	75	75	95	111	191	107	81	88	236	158	196	78	75	79	88	103	252
53,75	151	192	115	113	226	94	105	236	218	89	94	111	145	107	84	91	91	83	92	163	86	144	83	234	129	77	218	193	251	79	67	221	76	76	95	111	194	111	83	89	236	157	195	78	75	78	87	103	253
54	146	187	109	106	220	91	103	234	216	89	93	110	140	102	78	87	90	81	90	162	85	144	81	232	125	72	213	190	251	78	68	220	76	75	95	111	190	107	80	88	236	155	195	78	75	77	87	103	250
54,25	151	194	114	112	225	94	105	235	217	89	95	111	146	108	84	92	91	83	92	163	86	146	82	234	131	77	217	193	250	80	68	221	76	76	95	110	195	111	84	90	237	160	195	78	76	78	88	103	252
54,5	147	189	110	109	221	91	103	235	217	89	95	111	143	103	81	89	88	82	91	164	86	146	83	233	129	73	214	191	248	79	67	220	77	76	96	112	191	107	80	88	236	160	196	79	75	79	88	103	253
54,75	148	191	109	111	224	93	104	236	218	89	98	111	145	106	84	91	89	84	92	163	86	147	82	233	132	75	217	194	247	81	67	220	76	76	96	110	192	108	81	88	235	165	198	78	76	78	88	102	252
55	151	193	113	112	224	93	104	235	217	88	95	111	145	107	83	91	91	83	91	162	86	146	82	233	130	76	217	193	250	79	68	221	76	75	96	111	194	111	83	89	236	160	196	78	77	78	87	103	251
55,25	142	181	108	104	218	90	102	231	214	90	93	112	135	96	77	85	91	80	90	162	89	145	84	232	122	70	210	189	253	78	71	222	79	76	98	117	188	106	80	91	237	155	196	81	78	80	91	110	246
55,5	154	195	116	115	227	96	107	236	220	90	96	112	147	110	87	94	92	84	93	164	87	147	83	234	133	80	219	194	252	81	69	221	78	77	98	112	196	113	86	92	238	162	196	80	77	79	88	105	252
55,75	151	193	112	111	222	94	106	236	219	91	97	114	146	107	84	92	91	84	93	165	88	148	85	234	132	76	217	195	249	81	70	222	79	77	99	117	193	110	84	91	238	165	198	81	79	81	91	107	253
56	150	190	113	108	222	93	105	235	218	90	96	114	143	105	82	91	92	83	93	163	89	147	84	233	128	75	215	192	251	80	70	222	79	78	100	116	193	111	84	91	238	162	198	81	78	81	91	108	252
56,25	145	184	110	106	219	92	104	234	216	91	95	114	139	102	80	88	92	84	93	164	90	146	84	234	126	72	212	192	253	80	72	223	81	80	100	117	190	109	83	92	239	160	197	82	81	81	91	111	248
56,5	136	177	104	102	218	91	102	233	216	89	94	113	129	92	75	85	92	81	91	163	89	145	83	233	120	68	210	189	251	79	72	223	79	77	99	116	183	103	79	90	237	160	198	81	78	81	90	107	245
56,75	150	192	111	111	223	93	104	235	218	90	97	112	145	106	84	91	89	85	93	163	87	148	84	234	131	76	216	193	247	80	69	221	78	76	97	113	192	109	83	90	237	167	197	80	77	80	89	105	252
57	151	192	114	113	224	94	105	234	218	89	95	111	146	108	84	92	91	83	93	163	86	147	83	234	132	78	217	193	249	80	68	221	77	76	97	112	194	111	83	89	237	166	196	80	76	79	88	104	253
57,25	138	179	106	102	218	91	102	232	214	91	93	115	132	94	75	85	91	81	91	163	89	145	83	234	121	68	209	188	252	78	71	223	79	78	98	115	186	104	81	90	237	160	197	81	78	79	91	110	245
57,5	149	192	111	110	221	93	104	235	217	90	97	112	144	106	83	90	91	83	92	164	88	148	83	234	131	74	215	194	248	80	69	221	78	77	97	114	192	109	82	90	238	168	198	80	77	80	90	106	253
57,75	147	190	108	108	221	94	104	236	219	92	100	115	144	104	81	89	91	84	94	165	90	150	85	234	131	72	215	194	248	83	73	222	80	78	101	118	190	107	82	90	238	171	201	82	80	83	93	109	253
58	149	192	112	110	223	95	106	237	219	92	98	113	143	107	84	92	92	86	94	166	88	149	84	235	130	75	217	194	248	82	70	223	78	78	98	113	192	110	84	91	238	171	198	81	78	80	90	105	252
58,25	146	190	110	110	222	94	106	236	219	91	97	112	142	104	82	90	91	85	93	165	87	149	84	235	129	73	215	194	248	82	70	223	78	77	98	113	191	108	82	90	238	171	198	81	77	78	89	105	252
58,5	145	188	108	108	221	94	105	235	219	91	98	113	140	103	81	89	91	84	94	165	88	149	84	235	129	73	214	194	247	82	72	222	78	78	99	115	189	106	81	90	238	172	199	81	77	80	90	105	252
58,75	151	195	111	117	226	98	107	239	222	94	103	115	148	111	88	95	90	86	96	167	87	151	87	236	137	78	221	200	245	85	69	222	77	77	98	113	195	110	84	90	237	178	200	80	77	80	89	104	252
59	146	190	109	110	221	94	105	237	219	90	98	114	142	103	82	90	90	83	94	164	88	149	85	236	130	73	216	194	246	81	70	223	78	77	98	114	191	107	81	89	238	175	200	80	76	80	89	105	253
59,25	143	186	107	107	219	93	105	235	220	91	99	114	139	101	80	88	91	84	93	165	89	149	85	235	127	71	213	194	248	82	72	222	80	79	100	116	188	106	81	90	238	172	199	82	79	82	91	108	251
59,5	150	193	113	112	224	96	107	236	220	93	100	113	145	108	85	93	91	86	95	166	89	150	86	235	132	77	217	196	247	84	70	222	79	78	99	113	193	110	84	91	237	176	199	83	79	81	90	106	254
59,75	150	193	110	111	222	94	105	235	217	89	97	114	145	106	84	91	91	84	94	164	87	148	84	234	132	76	216	194	247	80	69	221	78	77	99	115	193	109	82	90	236	173	198	79	77	80	90	106	253
60	152	196	113	116	227	97	107	238	220	93	99	113	148	111	89	95	91	86	95	166	87	150	85	236	137	79	221	197	246	84	69	222	78	76	98	112	196	112	84	91	237	178	198	81	77	80	88	104	253
60,25	142	186	105	105	219	93	104	236	217	92	98	115	139	99	80	89	90	84	94	165	88	150	86	235	128	71	213	195	245	82	71	222	79	78	100	116	187	105	80	89	237	176	200	81	78	81	92	107	251
60,5	147	187	112	108	221	93	106	234	217	91	96	114	139	102	81	89	93	85	93	165	89	147	84	234	127	73	214	192	251	80	71	223	79	78	99	115	191	108	83	92	238	171	198	82	79	80	90	108	250
60,75	145	189	105	108	220	94	105	237	220	93	101	117	142	102	82	91	91	84	94	166	90	151	87	235	131	72	215	195	244	83	73	222	80	79	101	118	188	106	80	89	238	179	202	82	79	82	93	109	252
61	151	195	115	114	224	96	107	237	220	92	98	114	145	109	87	93	93	86	95	166	89	149	85	235	132	77	218	195	248	82	70	222	78	78	98	114	195	110	84	92	238	177	199	81	78	80	89	106	253
61,25	149	192	110	108	220	93	104	234	217	91	98	116	143	104	83	89	92	83	94	165	90	150	86	234	130	75	214	193	248	81	72	221	79	78	100	120	192	109	82	90	238	176	199	81	79	81	93	111	252
61,5	151	191	114	109	222	94	106	233	218	92	97	115	143	105	83	90	94	84	94	164	91	149	85	234	129	76	215	193	251	81	73	223	80	79	102	119	194	111	84	93	238	174	198	84	80	82	94	112	251
61,75	150	193	113	112	223	96	106	236	220	91	99	114	144	107	85	92	94	85	95	166	88	150	85	235	131	76	217	195	248	82	70	222	79	78	99	114	194	110	83	91	237	184	199	82	79	81	90	106	253
62	153	195	115	114	225	96	108	236	220	92	98	114	146	109	87	94	93	86	97	166	89	149	85	236	133	78	218	195	249	82	71	222	79	78	99	114	195	111	85	93	238	186	199	82	80	82	90	106	253
62,25	149	191	111	108	221	94	105	234	218	91	97	114	142	104	83	90	92	84	94	163	89	149	84	234	130	75	215	194	249	82	72	222	80	78	100	118	192	109	82	91	237	188	199	82	79	81	92	108	252
62,5	154	197	116	114	225	98	108	236	221	93	100	115	147	110	89	95	94	87	97	167	91	151	87	236	135	80	220	197	249	84	73	224	80	81	101	118	196	113	86	94	239	196	200	84	80	83	93	109	255
62,75	152	194	116	114	225	98	110	237	222	95	100	117	145	109	87	95	96	89	99	169	93	152	88	238	133	78	219	197	251	86	75	225	84	82	103	119	195	112	87	96	241	199	201	86	83	84	94	111	255
63	152	194	115	113	222	96	108	235	218	92	97	115	145	109	86	92	93	85	95	164	89	149	85	234	132	77	218	195	249	82	71	222	78	78	99	115	195	111	85	92	238	197	198	81	79	80	90	108	253
63,25	152	194	115	111	222	95	107	235	218	92	98	115	145	108	85	91	94	85	95	165	89	149	86	234	131	78	218	194	250	82	71	222	81	79	100	118	196	111	86	93	238	198	198	82	79	82	92	111	252
63,5	151	195	113	113	223	95	107	236	220	93	100	115	144	107	86	92	93	86	96	166	90	151	86	236	132	77	218	196	247	83	71	222	80	79	100	117	194	110	83	92	238	207	200	83	79	82	92	108	254
63,75	150	193	110	111	221	96	106	237	220	94	101	115	144	106	85	91	91	85	96	167	90	151	87	236	132	75	217	197	245	84	72	223	80	79	101	117	192	109	82	91	237	212	201	83	80	82	92	108	254
64	151	192	117	113	223	97	109	235	218	94	98	116	144	108	86	93	96	86	97	165	90	149	86	235	131	78	217	194	252	81	72	224	81	80	101	118	195	111	85	95	238	203	198	82	81	82	92	110	251
64,25	155	195	118	113	223	96	108	235	218	94	99	117	147	110	88	94	96	87	96	167	92	150	87	237	132	81	218	195	253	82	74	225	82	81	102	123	198	114	88	96	238	203	198	85	80	83	95	114	252
64,5	155	197	117	116	225	96	109	236	221	94	100	116	147	111	88	95	95	87	97	167	90	151	86	236	135	80	220	197	249	84	72	223	80	79	101	116	197	113	87	94	237	211	199	83	80	81	92	109	255
64,75	158	200	122	119	228	102	113	239	223	97	103	119	151	116	93	99	99	92	100	169	93	154	89	239	137	85	224	201	251	88	74	225	83	82	103	119	199	117	90	97	238	216	201	86	83	85	95	111	257
65	137	179	107	105	218	95	106	234	219	95	100	120	129	94	78	89	96	85	96	167	94	151	88	236	122	71	213	195	250	83	77	225	83	82	103	123	184	105	82	94	237	211	203	85	83	85	96	114	247
65,25	154	198	114	116	225	98	108	237	221	93	102	116	147	111	89	95	93	87	98	168	90	152	87	236	136	80	221	198	247	84	72	224	80	79	101	118	197	112	85	94	237	219	200	83	79	83	92	110	255
65,5	150	191	114	111	221	95	107	235	219	93	100	115	142	106	84	91	94	86	96	166	90	150	86	235	131	76	216	195	248	81	73	223	81	78	101	119	193	110	84	93	237	214	199	82	80	82	92	109	252
65,75	149	190	114	110	222	96	107	235	219	95	98	117	141	105	84	91	95	86	96	167	91	149	86	236	129	76	216	195	250	82	73	223	81	80	101	119	192	110	84	94	238	212	199	83	80	83	93	110	251
66	152	195	116	114	224	97	110	236	219	94	100	116	144	109	87	94	95	86	98	168	91	151	86	236	132	78	218	196	249	83	73	223	80	79	101	117	195	111	85	94	237	217	199	83	80	82	91	109	252
66,25	158	199	118	117	225	99	109	237	221	94	101	117	149	113	91	96	95	88	97	167	91	151	86	236	136	83	221	198	249	84	71	223	80	80	101	119	198	114	87	95	236	219	199	83	79	83	91	109	254
66,5	157	199	120	119	227	99	110	237	221	95	101	116	149	114	91	97	96	88	98	168	90	152	86	237	136	84	221	198	249	84	71	223	80	80	102	117	199	114	87	96	237	219	198	83	79	82	92	110	254
66,75	155	199	117	117	225	99	110	238	221	95	102	116	148	112	90	96	96	88	98	169	91	153	87	237	135	82	221	198	247	86	73	224	81	80	101	117	197	112	86	94	238	223	200	83	80	82	92	108	255
67	147	188	109	108	220	94	105	234	218	95	102	119	139	102	83	90	95	86	97	167	93	152	89	236	128	74	215	194	249	84	76	225	83	82	104	124	191	108	83	94	238	218	201	85	82	85	97	117	249
67,25	158	201	120	117	226	100	111	238	222	97	103	119	150	114	91	97	97	90	100	170	94	154	90	238	138	84	222	198	251	86	76	225	84	83	105	123	200	116	89	97	241	222	201	87	83	86	97	115	256
67,5	150	194	115	113	222	98	109	237	221	94	101	117	143	108	87	93	95	87	98	168	91	153	88	237	132	78	218	197	247	84	73	224	82	80	101	119	194	111	84	94	239	224	201	84	80	83	92	110	254
67,75	153	196	115	113	222	96	108	235	220	94	102	117	145	108	86	93	95	86	97	168	92	153	88	236	134	78	218	196	247	84	74	224	82	81	103	122	196	111	85	94	238	223	201	83	80	83	95	113	254
68	153	196	116	115	224	98	110	237	221	95	101	117	144	109	88	94	96	88	99	169	92	153	89	236	134	79	219	197	248	85	73	224	82	81	104	120	194	111	85	95	239	225	200	85	81	84	94	112	254
68,25	149	193	109	111	220	96	107	237	220	97	105	121	143	106	86	92	94	87	98	169	93	156	90	236	133	76	217	198	245	85	76	225	83	82	106	124	191	107	83	94	238	230	204	85	82	85	97	115	254
68,5	147	191	108	110	220	96	107	237	221	95	104	118	141	104	84	92	94	88	98	169	93	154	89	237	132	75	216	197	246	85	76	225	83	82	104	121	189	107	82	93	238	230	204	85	83	85	96	113	254
68,75	148	188	115	111	222	97	110	236	220	97	100	119	137	103	85	91	97	88	98	168	92	151	88	235	129	75	216	195	252	83	75	225	82	82	104	121	192	110	84	96	239	220	200	85	82	84	94	112	249
69	156	200	120	118	225	100	111	238	222	97	103	118	148	113	91	98	97	90	100	170	92	154	89	237	137	84	221	199	248	86	74	224	82	82	103	120	198	115	88	97	239	229	201	85	83	84	94	111	255
69,25	151	192	116	112	222	98	110	237	221	97	102	121	142	106	87	93	99	89	99	169	95	154	90	238	131	79	218	196	250	85	77	226	84	83	105	123	194	111	85	97	240	224	202	86	83	86	97	115	252
69,5	154	196	117	114	223	98	109	235	220	95	102	117	146	110	88	94	96	87	98	168	92	153	88	236	134	80	219	196	248	85	74	224	82	82	102	120	196	112	85	95	238	227	200	85	81	84	94	112	253
69,75	153	197	113	116	223	99	108	238	222	95	104	118	147	110	89	95	95	88	98	169	92	155	88	237	136	80	219	198	245	87	74	224	82	81	103	121	196	112	86	94	237	234	202	85	81	84	95	110	255
70	152	194	111	112	220	97	107	236	220	96	104	120	145	108	86	94	95	88	99	169	92	154	90	236	134	77	217	196	245	85	76	225	83	82	105	124	194	110	84	94	237	230	203	85	82	84	97	115	254
70,25	150	193	113	112	221	97	109	237	221	95	103	117	141	107	86	93	96	87	99	170	92	154	88	236	132	77	216	196	247	85	75	224	83	82	104	121	192	110	84	95	238	230	202	86	82	84	94	111	254
70,5	158	203	120	122	228	102	111	239	223	97	105	118	149	116	94	100	98	91	101	171	91	154	88	238	139	85	224	200	247	87	73	224	81	81	103	118	200	116	89	95	238	233	201	84	81	84	92	108	257
70,75	157	203	118	121	228	103	112	240	224	99	107	120	149	116	94	99	98	92	103	174	93	157	91	239	141	85	224	202	246	90	76	226	84	83	106	121	200	115	89	97	239	238	204	86	83	85	96	111	257
71	158	203	123	123	229	105	114	240	224	100	106	120	152	118	95	101	100	93	103	173	93	157	92	240	140	87	224	201	250	89	76	227	84	83	106	120	201	117	92	99	239	234	203	87	85	86	96	111	259
71,25	157	201	119	119	224	100	110	238	221	96	104	118	148	114	92	98	97	90	100	171	92	154	88	237	138	83	221	198	247	86	74	225	82	81	104	120	198	115	88	96	237	232	200	85	82	85	95	111	256
Data File	C:\Program Files\Biolog\OLPM_13_01\OLPM_IDS\data_2011\05\inus_AcivenLUH5627___2_30_IDS_207_Mayx24x2011_B_21B.oka
Set up Time	May 24 2011 2:57 PM
Position	21-B
Plate Type	PM 2-A
Strain Type	NOT APPLICABLE
Sample Number
Strain Name	AcivenLUH5627
Strain Number	AcivenLUH5627
Other
Hour	A01	A02	A03	A04	A05	A06	A07	A08	A09	A10	A11	A12	B01	B02	B03	B04	B05	B06	B07	B08	B09	B10	B11	B12	C01	C02	C03	C04	C05	C06	C07	C08	C09	C10	C11	C12	D01	D02	D03	D04	D05	D06	D07	D08	D09	D10	D11	D12	E01
0	36	48	20	21	10	23	15	23	20	20	31	53	31	7	0	8	11	2	0	0	26	6	7	17	13	2	0	2	0	0	0	0	0	2	3	6	12	0	0	0	0	0	0	0	0	0	0	2	36
0,25	38	65	22	22	13	27	17	27	21	23	35	59	31	10	2	10	14	7	1	1	30	10	11	16	14	5	0	5	0	0	0	0	0	7	6	8	14	3	0	0	0	0	0	0	0	0	2	5	33
0,5	35	29	18	16	9	19	11	17	13	14	24	48	27	7	0	5	13	0	0	0	28	5	5	12	13	3	0	1	0	0	0	0	0	2	4	7	13	1	0	0	0	0	0	0	0	0	0	5	27
0,75	40	32	22	19	11	23	14	22	17	19	33	52	32	8	1	8	18	4	0	0	35	8	7	14	16	3	0	4	0	0	0	0	0	3	3	8	15	4	0	0	0	0	0	0	0	0	0	5	27
1	24	32	11	11	8	10	3	7	6	11	15	45	15	1	0	1	16	0	0	0	30	0	6	10	7	0	0	0	0	0	0	0	0	0	3	9	8	0	0	0	0	0	0	0	0	0	0	6	24
1,25	26	31	11	10	7	9	4	6	3	8	14	34	18	2	0	0	19	0	0	0	30	0	4	8	11	0	0	0	0	0	0	0	0	0	1	10	9	1	0	0	0	0	0	0	0	0	0	6	27
1,5	32	36	18	16	12	17	10	15	12	15	23	44	24	8	3	6	25	0	0	0	38	6	11	14	16	4	1	3	0	0	0	0	0	3	7	14	14	5	0	2	0	1	0	0	0	0	4	9	27
1,75	28	33	14	14	9	14	6	11	8	12	19	43	19	5	2	4	26	0	0	0	38	4	10	12	12	2	0	0	0	0	0	0	0	0	6	12	12	2	0	0	0	0	0	0	0	0	2	8	22
2	38	44	23	21	11	25	14	22	17	20	31	52	29	9	3	9	30	5	0	0	46	9	10	14	14	5	0	4	0	0	0	0	0	4	5	10	15	4	0	0	0	0	0	0	0	0	2	6	18
2,25	45	47	25	26	16	32	20	29	24	25	39	59	36	12	5	14	35	9	3	5	53	13	13	18	20	7	4	8	2	0	0	0	0	8	10	10	20	7	0	2	2	0	0	0	0	0	5	5	23
2,5	35	44	20	22	15	23	14	19	18	21	30	54	26	11	9	11	37	4	0	5	47	10	15	17	19	7	4	5	4	0	0	0	3	7	12	17	18	6	1	5	4	5	0	0	1	4	8	14	19
2,75	44	52	25	26	18	30	21	26	22	24	35	55	34	15	9	15	41	8	3	7	51	14	18	17	23	10	7	10	5	2	0	2	3	10	13	14	23	12	5	7	7	4	0	0	0	6	8	12	22
3	53	58	31	33	24	42	26	37	31	32	46	65	42	20	13	20	47	15	4	11	57	19	20	19	27	13	9	15	9	4	3	3	6	14	16	13	28	14	7	8	9	4	0	0	3	7	9	12	22
3,25	58	66	37	39	31	55	34	45	37	38	54	73	48	26	18	28	56	22	10	17	66	27	27	24	32	19	13	21	15	9	8	8	11	21	23	16	33	20	12	14	14	9	5	3	9	14	13	17	26
3,5	57	67	38	40	31	60	34	47	38	40	54	71	47	27	18	29	60	23	11	17	67	26	28	24	31	19	14	21	16	10	9	8	12	24	24	15	33	20	12	14	15	8	4	5	10	20	14	17	25
3,75	59	68	38	40	31	66	35	47	39	40	54	73	49	27	20	30	63	23	12	19	68	27	28	23	34	20	16	21	15	10	10	10	13	23	26	15	34	21	13	15	16	9	5	7	12	27	14	23	26
4	65	71	40	42	35	71	37	50	41	42	56	77	54	30	24	32	66	25	13	21	71	28	31	25	39	23	20	25	20	15	13	12	16	26	29	20	40	25	18	20	20	14	9	10	16	40	18	36	35
4,25	64	75	42	44	35	77	41	52	43	44	59	77	54	32	23	35	70	28	16	22	73	31	31	26	38	24	19	26	20	15	15	13	16	26	29	20	41	26	17	20	21	16	10	9	17	47	18	43	36
4,5	48	60	25	32	27	64	25	35	28	31	39	62	38	23	18	24	66	14	8	16	61	18	27	17	29	17	14	17	14	12	10	9	13	18	23	17	32	18	11	17	15	15	9	7	16	52	13	48	35
4,75	66	75	42	44	37	83	40	53	44	43	59	78	56	33	26	35	76	28	18	24	76	31	33	26	40	26	21	27	21	15	15	13	18	26	30	20	42	26	18	22	22	20	11	11	19	63	18	57	52
5	61	76	40	43	36	85	41	54	45	44	62	79	51	31	25	35	76	28	17	23	77	31	33	27	37	25	18	25	19	13	13	14	18	27	32	18	38	24	15	20	20	20	10	10	18	70	17	64	51
5,25	69	78	45	46	39	88	44	57	47	47	62	80	57	34	29	38	81	31	21	28	80	33	36	30	42	27	23	30	24	19	17	17	22	29	33	23	45	31	22	25	25	26	16	15	23	82	20	76	63
5,5	67	80	44	48	41	92	44	59	48	48	66	83	56	34	28	38	83	31	22	26	83	34	38	31	41	29	22	28	23	18	17	16	21	31	36	23	43	28	19	23	24	28	14	14	23	89	20	85	61
5,75	67	77	42	45	37	90	41	56	45	44	61	77	54	33	25	37	83	30	20	25	81	32	33	27	40	26	21	27	22	16	16	15	19	28	31	21	43	28	19	23	23	28	14	12	20	96	18	91	67
6	67	78	43	45	39	91	42	57	46	45	61	76	55	34	28	39	86	30	21	25	82	33	35	28	41	28	23	29	24	17	17	15	19	30	32	21	45	30	20	25	24	29	14	15	23	106	19	103	74
6,25	68	78	43	47	41	94	44	59	48	48	65	81	56	36	28	39	87	29	21	28	85	34	37	31	41	28	22	28	24	18	17	17	21	29	35	23	44	29	21	24	24	31	15	14	23	111	19	113	79
6,5	67	77	43	45	39	93	43	58	47	45	63	80	54	34	27	39	89	30	21	26	85	31	35	29	40	27	23	28	23	18	16	15	19	29	33	24	43	28	19	25	24	31	16	15	23	118	19	122	81
6,75	70	81	45	48	42	98	45	61	50	49	66	82	58	36	29	43	92	32	24	28	88	34	36	31	42	30	25	30	26	19	19	18	21	30	34	26	46	31	23	26	26	34	17	16	26	123	20	131	87
7	55	64	29	38	35	81	32	42	34	37	46	67	41	30	24	34	87	20	17	23	74	24	31	24	33	24	22	23	21	19	16	15	20	22	30	28	40	25	19	25	24	34	18	16	25	129	17	139	84
7,25	59	69	33	40	34	84	34	46	36	39	49	70	46	31	25	36	90	21	17	23	77	25	32	24	35	26	22	25	22	18	15	15	19	21	30	30	42	27	20	24	24	33	17	15	23	132	17	145	89
7,5	61	71	35	41	37	88	36	49	39	39	52	73	48	32	27	39	93	22	17	25	80	27	33	26	35	27	23	26	23	18	16	15	21	24	33	31	41	26	20	25	25	35	17	17	25	136	19	153	91
7,75	72	82	47	49	44	100	47	62	49	50	68	82	59	38	31	46	102	33	22	26	91	36	37	32	41	32	24	32	25	18	19	19	21	31	37	32	48	32	24	27	27	36	18	18	26	142	21	159	102
8	65	78	39	45	41	92	39	53	44	44	56	75	51	37	31	43	100	27	19	27	83	30	38	30	40	33	26	29	27	22	21	21	24	29	38	37	44	30	25	29	29	39	23	22	30	148	22	167	99
8,25	66	77	40	45	42	94	41	54	44	44	59	77	53	37	29	43	99	27	20	26	82	32	37	30	41	31	26	29	27	20	19	20	24	29	37	37	46	30	25	27	27	39	22	20	29	148	21	170	105
8,5	73	85	48	52	49	107	50	65	54	53	72	88	62	42	33	49	103	35	25	29	91	40	41	35	45	34	26	33	29	20	22	20	24	34	43	37	49	33	27	28	29	39	21	20	29	152	23	176	111
8,75	76	84	48	52	46	106	49	64	52	52	70	86	64	41	32	48	102	33	23	29	88	39	39	33	48	33	29	34	29	20	20	19	24	32	40	38	52	36	27	28	30	38	20	18	28	155	21	178	118
9	77	85	50	53	49	107	51	66	54	53	72	86	66	43	34	50	107	37	27	31	92	41	41	36	49	35	30	35	31	21	23	22	26	36	41	39	55	38	28	29	32	39	22	19	30	161	22	181	121
9,25	78	86	49	52	47	107	50	66	54	53	72	86	65	44	34	51	109	37	27	29	94	42	41	35	50	37	30	36	30	22	21	24	26	36	41	39	55	40	29	30	31	38	21	19	29	163	23	184	125
9,5	64	72	35	43	40	90	38	49	41	41	53	72	49	39	29	41	100	24	19	25	78	29	37	29	41	28	26	28	25	23	17	22	27	28	37	42	48	34	23	26	29	38	21	18	30	164	23	184	116
9,75	65	74	36	43	42	94	40	52	42	44	57	77	52	39	31	43	102	25	22	27	81	32	39	30	42	30	27	29	26	22	18	23	27	28	38	41	49	33	23	26	28	37	22	18	31	166	20	186	117
10	72	81	44	47	46	103	45	60	49	50	66	83	58	41	32	47	107	30	24	29	89	35	40	34	43	33	29	31	28	22	21	23	29	32	40	41	51	34	25	26	29	37	21	19	30	168	21	190	121
10,25	79	88	53	54	50	111	54	68	57	55	75	88	66	46	36	55	113	40	28	32	97	41	43	37	50	39	34	37	32	25	24	26	29	37	41	42	58	42	30	31	34	42	23	21	33	171	24	193	131
10,5	75	84	48	48	47	107	48	63	52	51	69	88	59	43	34	50	111	34	26	30	92	38	42	36	45	36	29	32	28	23	22	25	28	34	41	42	53	38	26	29	29	39	22	20	32	172	23	193	125
10,75	70	80	43	47	45	100	43	57	49	48	65	84	55	42	33	48	110	31	24	30	88	35	42	35	43	33	26	31	27	24	22	26	29	32	42	42	52	36	24	30	28	40	22	22	33	173	22	194	123
11	80	89	54	55	52	113	56	69	58	58	77	90	66	49	37	58	118	42	31	34	100	44	44	41	50	42	32	38	33	27	26	28	32	40	43	45	59	45	33	33	33	43	24	24	36	176	25	198	135
11,25	81	88	55	56	54	114	56	71	59	58	78	89	68	50	37	61	120	42	31	35	100	44	44	39	52	42	33	38	34	28	26	28	32	38	43	44	60	47	33	33	34	45	24	23	37	177	25	198	139
11,5	79	87	51	53	51	110	53	67	56	55	75	90	63	47	35	57	116	39	29	34	99	41	44	38	48	38	31	35	30	27	25	27	32	37	44	45	56	43	31	32	31	42	24	22	35	176	25	198	133
11,75	72	79	45	49	48	100	46	58	48	49	62	79	58	48	37	54	115	34	28	34	92	36	44	35	48	37	34	34	32	30	27	30	35	36	43	49	56	45	33	34	34	46	27	25	39	179	27	201	133
12	83	92	56	58	57	116	58	72	62	59	80	93	69	52	39	63	122	45	33	38	104	46	45	41	53	44	36	40	35	30	29	30	36	40	45	46	62	50	35	36	35	46	27	24	39	180	27	202	142
12,25	70	79	42	48	47	99	44	56	47	47	60	78	55	46	34	53	114	33	24	32	90	34	40	33	45	36	30	33	30	28	23	26	33	33	40	45	54	42	27	32	30	43	25	22	36	177	23	197	129
12,5	87	96	60	61	61	120	64	76	66	63	84	95	74	58	43	70	128	50	38	41	110	50	50	47	58	52	42	44	41	35	35	35	41	47	50	52	66	56	40	40	40	51	31	31	45	184	31	206	148
12,75	86	93	58	61	59	118	61	73	63	62	81	94	71	56	42	68	127	47	36	39	108	49	48	44	56	48	40	42	40	34	33	34	39	43	48	49	64	53	37	39	38	50	29	29	44	182	29	205	144
13	86	90	57	58	58	117	59	72	60	59	79	88	72	54	40	66	126	45	34	38	106	46	46	41	56	46	40	42	40	31	31	32	37	42	46	48	65	54	38	38	37	49	29	25	42	182	27	205	151
13,25	87	93	58	61	60	119	62	74	65	62	83	95	71	56	41	68	128	49	36	40	109	47	48	43	55	47	40	42	40	33	32	32	39	43	48	48	64	53	37	38	37	50	30	28	43	181	28	205	147
13,5	73	78	43	48	48	99	46	57	48	47	61	77	56	50	35	56	121	33	27	33	92	35	42	35	48	36	34	35	33	31	25	30	37	34	44	49	58	46	30	35	33	47	27	25	41	180	25	201	137
13,75	90	96	63	64	64	122	65	78	68	66	87	100	75	61	44	73	132	52	39	42	112	51	52	47	59	51	44	46	43	37	36	36	44	46	53	53	68	58	41	42	40	53	34	33	46	185	31	208	151
14	87	95	62	64	63	122	64	77	66	65	85	97	73	61	45	73	134	51	40	43	112	51	51	46	58	52	43	45	43	35	35	35	42	47	50	51	67	58	41	42	40	53	33	32	45	186	29	208	153
14,25	85	92	59	60	60	119	62	74	65	62	82	93	71	57	41	70	131	47	36	40	110	48	48	43	56	49	39	43	41	34	35	34	40	44	48	49	64	56	38	40	39	51	32	30	44	185	28	207	149
14,5	88	92	61	61	61	119	63	75	65	64	83	95	71	58	43	71	130	49	37	40	110	48	49	45	56	49	40	42	41	34	34	35	41	44	50	51	63	56	38	40	38	51	33	33	44	185	28	205	150
14,75	78	82	48	54	54	104	52	63	53	54	66	84	62	57	40	63	127	38	32	39	98	41	47	40	53	42	39	40	38	35	32	36	43	40	48	54	62	53	36	41	39	51	35	32	46	186	29	206	145
15	90	92	60	62	62	119	63	76	65	63	85	98	74	60	44	71	131	48	38	42	110	49	52	46	58	49	42	44	41	36	36	38	43	44	52	52	67	59	41	43	40	52	35	33	46	186	29	206	155
15,25	90	94	62	64	65	122	66	78	67	64	87	97	75	61	44	74	135	51	40	42	112	51	50	46	59	52	43	47	45	36	37	37	43	46	50	52	69	62	41	43	42	53	34	32	46	187	27	207	159
15,5	82	85	53	56	57	110	56	68	58	58	73	92	65	60	41	67	130	42	35	42	103	45	52	45	55	45	39	42	42	38	37	40	46	42	52	58	64	56	39	43	43	55	37	36	48	189	31	207	148
15,75	92	95	64	66	66	125	69	80	71	69	89	104	76	64	45	75	137	52	42	45	115	53	53	48	59	54	45	48	47	38	38	39	46	48	54	55	69	62	42	44	43	56	37	35	48	190	30	209	157
16	85	88	56	57	58	114	58	72	60	58	77	92	68	57	41	68	130	44	35	39	105	46	49	43	53	45	40	42	40	35	34	36	42	41	49	51	63	57	39	41	39	53	33	32	44	186	26	205	151
16,25	94	98	68	69	70	128	71	84	74	71	93	104	79	67	50	81	141	58	46	48	118	57	57	51	62	58	49	52	50	43	42	43	49	51	57	57	71	66	46	48	47	60	40	38	52	193	33	210	161
16,5	92	95	64	66	65	123	67	79	69	65	87	103	75	63	47	74	138	52	42	44	114	51	54	48	57	54	46	48	46	40	39	41	46	47	54	55	67	61	43	45	44	57	38	37	47	191	30	209	154
16,75	92	96	67	67	69	127	71	83	72	70	92	102	77	65	49	79	142	55	45	46	117	55	56	50	61	57	48	52	48	41	41	41	47	51	54	56	71	66	44	46	45	58	38	36	50	192	29	209	161
17	92	96	66	67	68	125	70	82	70	69	90	101	76	66	46	77	141	55	43	45	115	55	53	48	61	56	47	51	48	40	41	41	48	49	53	55	71	66	45	46	45	58	39	35	50	191	30	208	160
17,25	94	95	66	67	69	126	70	83	72	69	90	103	78	67	47	79	142	57	44	45	116	54	54	49	62	55	47	52	49	41	41	41	48	50	54	56	72	67	45	47	46	59	39	36	49	191	30	209	163
17,5	93	97	66	68	68	125	70	82	73	69	90	100	77	66	47	79	142	55	43	46	115	55	54	50	60	57	48	51	49	42	41	43	48	50	55	56	70	66	46	47	46	60	40	37	52	192	30	209	160
17,75	93	95	66	66	68	125	70	82	72	70	90	102	75	66	46	78	142	56	44	45	115	55	55	48	60	56	47	51	48	42	42	43	49	49	55	56	69	65	45	47	45	59	40	37	50	193	30	209	158
18	85	84	54	58	60	110	60	71	59	59	73	91	68	62	44	69	135	45	38	42	104	46	51	43	55	48	43	46	43	41	38	41	48	43	52	56	67	59	41	44	45	56	40	35	50	191	28	207	153
18,25	97	98	70	70	72	127	73	86	75	71	93	103	80	70	49	81	145	58	47	47	118	57	57	51	64	57	52	55	51	44	45	44	50	52	57	58	75	70	49	49	49	61	43	38	54	194	32	210	165
18,5	95	96	69	69	70	126	72	85	73	69	90	99	79	69	50	81	145	58	45	46	118	56	56	50	63	57	51	56	51	44	44	44	51	52	56	58	74	71	49	49	49	60	43	40	53	195	31	210	164
18,75	86	81	52	58	59	108	58	70	58	57	71	88	67	63	45	69	135	44	38	43	103	46	52	42	56	46	43	47	43	41	38	43	49	44	52	59	68	60	42	44	46	56	41	36	50	192	29	207	152
19	100	102	74	75	75	130	77	91	79	77	98	109	84	73	54	86	149	64	50	52	122	61	61	55	68	62	55	59	56	49	48	49	57	56	61	63	77	75	53	52	54	64	47	46	58	197	37	212	165
19,25	95	94	64	67	67	121	67	80	69	67	85	98	77	69	50	79	143	54	45	48	112	54	57	50	62	56	51	53	50	47	44	48	54	51	58	61	72	68	49	51	50	63	47	42	55	196	33	210	156
19,5	98	98	71	72	73	129	75	89	77	72	94	104	81	72	52	84	148	62	49	49	119	59	58	52	66	58	53	59	53	46	47	48	53	54	56	60	77	74	53	52	51	63	45	42	57	196	33	210	167
19,75	89	84	55	60	61	110	61	74	62	59	75	91	69	65	46	71	140	48	38	44	106	48	52	45	58	49	46	50	46	44	39	44	51	46	54	59	70	65	44	47	48	59	43	39	52	193	30	206	154
20	93	89	60	64	64	114	65	78	65	65	79	94	73	69	50	77	142	52	43	48	109	51	55	48	61	55	49	52	49	47	43	49	55	51	58	63	73	66	48	51	52	63	46	43	55	196	34	210	157
20,25	99	99	70	71	72	127	73	88	75	72	92	103	80	72	53	85	149	62	48	52	119	59	59	53	65	62	55	59	54	49	49	49	56	56	60	63	76	73	52	53	53	66	48	45	58	199	35	211	163
20,5	98	97	68	70	72	127	74	87	76	73	95	107	79	70	52	83	147	60	48	49	118	58	59	54	64	59	52	56	52	46	47	49	54	54	59	61	74	70	50	51	51	63	46	44	54	196	33	211	159
20,75	100	99	72	73	75	129	76	90	77	74	96	105	82	74	53	86	149	64	49	51	121	61	60	54	66	61	54	60	56	48	48	49	56	56	60	61	78	75	53	53	53	65	48	43	58	197	34	212	166
21	101	100	73	75	76	132	77	93	79	76	98	109	84	74	54	87	150	64	51	52	122	62	62	56	68	62	55	61	56	49	49	51	57	57	62	64	78	76	54	54	54	66	49	46	58	198	34	213	167
21,25	102	103	75	78	79	134	79	93	83	79	101	111	85	75	57	90	154	67	55	55	123	65	65	58	69	65	58	63	59	52	52	52	59	59	65	66	79	78	56	55	55	68	51	47	61	200	36	214	166
21,5	100	98	71	72	74	128	74	90	77	72	95	107	83	73	52	84	150	61	49	51	120	59	61	53	66	59	53	60	54	48	48	49	57	54	61	63	76	75	53	52	52	65	48	44	57	197	33	212	165
21,75	101	100	74	75	76	131	78	94	80	76	97	107	85	74	55	88	152	65	51	52	123	63	61	56	68	63	57	62	57	50	51	52	59	58	61	64	80	78	55	54	55	67	50	46	61	199	36	213	169
22	103	104	77	79	81	135	81	97	83	79	101	109	87	79	59	92	156	70	56	58	127	67	66	59	71	67	60	66	61	53	55	55	63	62	65	67	82	81	59	58	59	71	54	50	63	202	39	216	172
22,25	104	100	74	76	78	132	79	94	81	78	99	109	85	76	56	87	152	66	53	53	122	63	63	56	70	62	56	62	57	50	50	53	59	57	63	64	81	79	55	54	55	67	51	46	59	198	35	213	170
22,5	101	102	75	77	79	134	79	97	83	77	100	111	84	77	58	90	155	67	54	55	126	66	65	58	70	65	58	65	59	52	52	53	60	60	65	66	81	79	56	55	56	69	52	48	61	201	35	214	168
22,75	103	101	74	76	79	133	81	95	82	78	100	109	86	77	57	90	155	67	54	54	125	65	65	57	72	64	58	65	58	51	52	53	60	58	63	64	82	81	57	55	57	68	52	47	61	200	34	214	172
23	98	92	64	69	67	118	70	84	71	68	84	101	78	73	53	80	147	59	46	51	113	56	60	52	66	57	53	57	51	51	48	53	60	54	61	66	77	74	53	53	55	65	52	46	59	198	34	212	164
23,25	101	96	68	71	71	126	74	88	75	72	90	105	80	75	57	83	150	61	50	54	117	60	63	55	66	61	55	60	56	51	51	55	62	56	65	68	78	74	53	55	56	68	53	49	60	200	35	215	164
23,5	107	102	74	77	78	132	79	96	82	77	99	110	87	78	58	89	154	67	55	55	124	64	65	60	71	64	58	63	59	53	54	56	63	58	66	69	83	81	57	56	57	69	54	50	62	201	36	216	170
23,75	103	96	70	72	73	128	74	92	79	74	95	109	83	74	54	85	149	64	51	52	120	61	63	57	68	60	54	60	55	51	50	53	60	55	63	66	79	76	54	53	54	66	51	47	58	198	33	213	166
24	106	102	75	78	79	134	81	97	82	78	101	109	87	77	56	90	154	68	55	55	124	65	65	60	71	65	59	64	59	53	53	54	62	60	64	67	83	81	56	56	58	69	54	49	62	200	35	215	171
24,25	106	103	77	78	81	135	82	97	84	81	101	110	87	78	58	91	157	70	56	57	126	67	66	60	71	66	58	65	60	53	54	56	61	60	65	66	82	82	58	57	58	70	54	49	62	201	36	215	170
24,5	106	104	77	79	81	136	82	98	85	81	103	114	87	79	58	92	158	70	57	57	127	68	67	61	73	66	59	66	60	53	54	55	62	61	66	69	83	83	58	57	58	71	54	49	62	201	36	216	171
24,75	105	103	74	78	79	136	80	96	84	80	100	114	85	77	58	90	156	68	56	56	125	66	67	63	68	62	57	63	59	54	54	57	63	61	68	70	79	78	56	57	57	70	55	51	62	201	36	215	166
25	109	104	77	80	82	137	83	98	85	81	102	112	90	80	59	92	157	71	58	57	127	69	67	63	74	64	60	67	61	54	55	56	62	61	66	69	85	85	59	58	60	71	54	50	64	201	36	215	175
25,25	108	104	77	80	83	136	84	99	86	81	102	112	90	80	61	92	158	71	59	58	126	68	67	64	74	63	61	68	62	55	55	57	64	64	66	69	86	84	59	58	60	72	55	51	64	203	37	217	173
25,5	109	103	77	80	83	136	84	99	86	81	104	114	90	81	60	92	158	71	59	57	127	68	68	63	75	64	60	68	61	55	55	57	63	62	67	71	86	85	60	59	59	72	55	51	63	201	36	216	175
25,75	109	106	78	80	83	138	84	99	88	82	105	116	90	80	61	93	158	72	59	58	128	70	70	65	74	65	61	68	62	56	56	59	64	62	68	72	84	84	59	59	59	72	56	52	64	202	37	217	172
26	111	107	80	82	85	137	86	101	88	84	104	114	91	82	62	96	160	74	60	60	130	71	68	66	76	67	63	70	64	57	58	60	66	64	69	72	87	87	62	61	62	73	58	54	67	203	39	218	175
26,25	111	110	82	86	87	141	89	103	92	86	109	120	92	84	65	97	164	77	64	63	133	73	72	69	76	69	64	70	67	59	61	63	69	67	72	76	87	87	64	63	63	77	60	57	70	205	42	221	173
26,5	110	107	79	84	84	139	85	100	87	83	105	115	88	80	62	95	161	73	61	60	130	70	71	67	74	67	62	69	64	57	56	59	66	66	69	73	85	85	60	60	60	74	58	54	66	203	38	219	173
26,75	110	103	77	80	81	135	82	98	85	81	102	113	89	80	60	92	157	71	58	58	126	67	68	64	72	64	60	65	60	56	55	58	64	60	67	71	84	83	59	59	60	71	56	51	64	201	35	216	172
27	115	105	80	82	85	138	87	102	87	83	105	113	93	82	64	94	161	74	62	60	131	71	69	68	78	68	64	71	64	58	57	59	67	65	68	73	89	90	64	61	62	73	59	54	68	203	39	218	179
27,25	102	91	64	70	70	119	71	86	71	69	84	100	78	75	58	82	150	59	51	54	116	58	63	60	67	57	53	60	54	53	50	58	63	56	63	74	79	76	53	55	58	67	56	49	62	201	36	216	167
27,5	114	106	82	85	87	140	88	102	90	86	108	118	92	83	63	96	162	75	63	61	133	72	71	70	77	67	63	70	65	58	58	60	67	66	71	75	89	89	61	61	61	74	59	54	68	203	38	219	178
27,75	113	108	83	84	87	140	88	102	91	86	109	120	92	83	64	96	163	74	63	61	132	73	74	71	76	67	63	69	65	59	59	62	68	65	71	76	87	87	61	61	61	75	59	55	68	204	41	220	173
28	111	99	75	77	78	131	80	97	81	77	97	108	89	79	60	89	155	69	57	57	125	65	66	67	73	63	60	66	59	55	55	58	65	60	65	73	84	85	59	59	60	71	57	51	65	202	36	216	174
28,25	119	109	86	88	90	141	92	106	92	88	109	119	97	86	68	99	164	79	67	65	135	75	73	73	82	72	69	75	69	63	63	64	70	69	72	78	93	95	67	67	67	79	63	58	73	206	43	220	182
28,5	116	109	85	86	90	141	91	105	93	88	109	120	94	85	67	97	163	77	66	64	136	74	74	73	78	69	66	72	67	60	61	64	69	68	72	76	88	91	64	63	63	76	62	57	71	205	42	220	177
28,75	116	108	84	86	88	140	90	104	91	86	108	117	93	84	65	98	163	77	65	62	134	73	72	71	78	68	64	73	66	59	60	61	68	67	71	75	89	90	64	63	63	77	61	55	70	204	39	219	177
29	108	96	70	75	74	123	75	92	75	74	88	106	83	80	64	87	154	63	57	59	119	62	69	67	72	63	59	65	59	58	56	63	70	61	68	79	85	81	59	61	62	73	61	54	67	204	40	219	172
29,25	118	108	83	86	90	142	91	106	90	86	108	116	95	86	67	98	163	77	66	63	135	75	72	74	80	70	67	74	67	61	62	61	69	68	71	77	91	93	66	64	65	78	62	55	71	205	40	220	180
29,5	113	97	73	77	77	127	79	95	78	76	93	108	89	82	64	88	155	66	58	60	122	64	68	69	76	64	61	68	60	59	56	63	70	62	68	78	88	86	60	62	63	74	62	55	68	204	40	218	177
29,75	117	107	83	85	88	140	90	104	89	85	108	116	94	85	66	97	163	76	65	61	134	72	72	72	79	68	65	72	66	60	60	62	69	67	70	77	90	92	65	64	64	77	62	56	70	205	39	219	179
30	117	107	83	85	87	140	89	104	90	85	108	118	95	84	66	97	162	76	64	62	134	73	71	74	78	68	64	72	65	60	60	62	69	66	71	78	89	92	63	63	63	78	62	55	70	203	39	220	177
30,25	119	110	87	88	90	143	92	106	92	89	112	123	97	88	67	99	164	78	68	65	137	75	75	76	82	71	67	73	68	61	63	65	72	68	74	80	91	93	65	66	66	79	64	58	71	205	42	221	179
30,5	118	109	84	87	90	142	91	105	92	87	109	120	95	86	67	97	163	78	67	63	135	74	73	75	80	70	65	73	67	60	61	63	70	68	72	79	90	93	64	65	64	78	62	57	71	205	41	221	178
30,75	113	96	73	78	78	125	80	95	78	76	92	108	90	82	65	89	155	66	59	61	123	65	69	70	77	65	62	68	60	61	57	65	71	63	70	81	89	87	62	63	65	75	62	55	69	205	41	219	178
31	109	94	69	74	74	124	75	89	74	72	90	107	83	79	61	85	152	63	57	57	121	62	67	68	71	61	57	63	58	57	53	61	67	59	68	78	84	81	57	59	60	72	59	54	65	202	36	216	171
31,25	124	110	87	89	93	144	94	109	95	92	112	122	100	89	71	101	166	80	69	66	139	76	76	80	85	74	69	76	69	63	64	67	73	72	75	83	95	97	68	68	68	81	66	61	74	207	43	221	183
31,5	121	108	86	88	91	142	91	105	92	88	109	121	98	86	68	97	163	77	67	63	136	73	73	77	82	69	66	72	66	61	61	65	69	66	72	80	91	93	65	64	64	77	62	57	70	204	40	219	182
31,75	120	109	87	89	92	143	93	107	94	89	112	123	98	87	69	99	164	79	69	65	137	76	74	79	82	72	67	74	68	62	63	65	71	69	73	82	91	95	66	65	65	79	64	58	72	205	41	221	181
32	113	95	73	76	76	126	79	93	78	75	93	111	88	81	63	86	155	65	58	59	123	64	68	72	76	63	59	66	59	58	55	62	69	60	67	79	87	86	59	61	62	74	61	54	66	203	37	217	175
32,25	121	109	86	88	91	142	91	107	93	88	110	122	98	86	69	99	164	79	68	65	137	75	75	78	81	71	67	72	67	62	63	65	72	68	73	81	91	93	67	66	65	79	65	58	71	205	41	220	179
32,5	123	111	89	90	93	144	94	108	95	89	113	123	99	89	70	100	166	80	70	66	140	77	76	81	84	72	68	75	70	61	64	65	71	70	74	82	93	97	67	67	66	80	65	58	73	206	41	220	182
32,75	113	102	76	80	79	131	82	97	83	79	96	117	90	85	67	91	158	69	63	64	127	68	72	77	76	68	62	67	64	61	60	66	73	64	73	84	87	85	61	64	64	79	65	60	70	205	41	220	174
33	113	95	71	77	77	125	79	94	77	74	91	109	88	82	64	87	155	66	59	59	122	65	69	73	75	64	60	66	60	60	56	63	69	61	68	83	88	88	60	61	63	75	62	55	66	203	39	217	177
33,25	123	109	89	90	93	145	94	109	95	90	112	123	99	89	71	101	165	81	71	66	140	78	76	81	84	73	68	76	69	63	64	65	73	70	74	84	93	97	67	67	65	81	65	59	73	206	42	220	182
33,5	115	99	77	78	80	131	82	97	82	79	97	112	92	83	65	89	157	69	62	62	127	67	69	75	75	65	62	67	62	59	58	64	69	63	69	82	87	88	62	62	63	76	62	56	69	203	39	218	176
33,75	116	103	79	81	81	133	84	99	85	80	98	112	93	84	66	92	157	73	64	62	129	69	70	79	76	67	62	70	63	61	59	65	72	65	70	83	88	89	63	64	64	78	64	57	70	205	40	219	176
34	128	113	92	93	94	146	96	111	97	93	115	128	105	92	73	102	166	83	73	69	141	79	79	86	87	75	70	77	71	67	66	70	75	71	78	88	97	100	70	69	69	84	69	63	75	208	46	223	186
34,25	126	114	93	94	97	148	99	113	99	94	117	125	103	92	74	105	170	85	74	70	145	81	80	85	89	77	72	79	73	67	68	71	76	75	77	89	98	102	71	71	70	86	69	64	79	210	46	224	186
34,5	125	110	89	90	94	144	94	110	95	91	112	123	102	89	71	100	167	82	71	67	141	77	77	83	84	73	69	76	69	63	65	67	73	71	75	85	94	98	68	68	67	83	67	61	74	207	43	221	183
34,75	120	105	83	83	85	136	86	103	88	83	103	118	96	85	68	94	160	73	66	63	133	70	73	81	79	68	64	71	66	62	62	66	72	66	72	85	90	91	64	65	65	79	65	59	70	205	41	218	179
35	115	100	77	80	80	131	82	97	81	78	97	111	92	83	66	91	158	69	63	62	127	68	71	78	75	66	61	69	63	60	60	66	70	65	70	83	87	88	61	64	64	78	64	57	69	205	39	217	176
35,25	124	111	89	89	93	144	93	108	96	91	113	127	102	88	70	99	165	79	71	66	140	78	77	84	83	72	68	74	68	63	65	67	73	69	77	86	92	96	67	66	66	82	66	60	73	207	42	220	181
35,5	124	113	92	93	98	146	98	111	98	93	115	123	102	91	74	104	170	84	75	68	145	81	78	88	87	75	73	79	73	66	68	70	75	75	76	87	96	101	72	71	70	86	70	62	76	209	45	221	184
35,75	128	115	96	97	100	148	99	113	102	96	118	130	106	94	75	105	171	86	76	72	146	82	81	90	90	78	74	80	76	68	70	72	79	76	80	91	98	103	73	72	72	87	73	65	78	210	47	223	185
36	125	115	92	94	98	147	96	112	98	93	115	126	102	91	74	104	169	84	75	70	143	82	79	88	87	76	71	78	74	67	68	70	76	74	78	89	94	100	72	70	69	86	69	63	77	209	46	222	182
36,25	129	117	97	98	102	150	101	115	104	98	118	131	106	95	78	107	173	88	78	74	147	84	81	92	90	79	75	81	76	70	71	73	78	77	82	93	98	104	75	74	73	89	72	66	79	212	48	224	187
36,5	115	98	78	81	81	129	82	97	82	79	96	115	92	84	68	90	159	69	64	63	128	68	71	82	76	67	62	69	63	62	59	66	73	64	72	86	88	89	63	64	65	79	65	58	69	205	40	218	177
36,75	122	107	86	86	87	138	88	104	89	85	104	120	99	89	71	96	162	75	70	66	135	73	75	86	81	71	67	73	67	64	64	70	74	68	74	88	92	94	67	67	67	81	68	61	72	208	42	220	181
37	117	99	78	81	80	130	83	97	82	79	95	113	93	85	69	91	158	70	64	63	128	67	73	83	78	67	65	70	63	63	60	68	73	65	72	89	90	90	63	64	67	80	65	59	72	205	41	218	178
37,25	121	107	86	86	86	137	89	103	89	85	103	120	99	90	73	98	164	76	71	68	135	74	77	88	83	72	68	74	69	67	65	72	77	70	77	92	93	94	68	70	69	85	70	63	76	209	45	222	180
37,5	125	107	89	88	91	140	91	107	91	87	106	118	101	90	74	98	165	79	70	66	138	74	75	87	83	72	70	76	70	66	66	70	75	70	74	90	93	99	69	69	69	84	68	61	75	208	44	221	183
37,75	114	100	77	80	80	131	81	97	82	79	94	113	91	84	70	92	160	70	65	64	129	69	72	84	77	68	63	68	64	63	62	68	74	65	72	90	88	86	62	66	66	80	67	60	72	206	41	218	176
38	129	115	97	98	100	149	99	116	104	97	118	129	107	95	79	107	173	87	78	73	147	84	82	95	90	79	75	81	76	69	72	74	79	77	81	95	99	105	75	74	73	89	74	67	80	212	50	224	187
38,25	128	119	99	99	102	151	101	116	103	98	118	129	106	95	80	110	176	89	80	75	150	86	84	97	90	81	77	82	79	71	74	75	82	80	82	96	99	105	78	76	75	93	75	69	82	213	50	225	185
38,5	119	100	81	83	84	132	85	101	85	81	98	114	98	88	70	91	161	72	66	64	132	70	72	86	83	69	67	72	65	63	62	69	75	66	73	91	94	96	66	66	68	81	67	58	72	206	42	219	185
38,75	123	108	88	88	87	137	90	106	89	86	103	119	101	90	75	98	165	79	71	68	137	74	76	90	84	73	70	76	70	69	68	73	78	71	77	95	96	98	70	72	71	85	71	64	77	211	46	222	183
39	117	104	83	85	84	134	84	100	84	83	97	118	94	89	76	96	163	73	70	70	132	72	78	90	81	72	67	71	68	68	66	73	80	69	77	96	93	90	66	70	70	84	71	66	75	210	47	223	180
39,25	129	116	98	97	100	149	100	114	104	98	119	134	108	95	78	107	174	87	79	72	149	84	83	96	89	79	74	82	75	69	71	73	79	75	82	95	98	105	75	74	71	89	73	66	78	211	48	224	186
39,5	128	114	98	96	99	148	98	114	103	97	118	130	107	93	76	106	172	85	77	71	147	83	80	94	89	76	73	79	74	68	69	71	77	75	80	94	97	104	72	72	71	86	71	64	77	209	46	222	186
39,75	130	120	101	102	104	153	104	118	108	102	122	135	110	97	82	111	178	90	82	77	150	87	87	99	92	82	77	84	79	73	74	77	83	81	86	99	101	107	76	76	74	93	76	70	82	214	51	226	187
40	128	115	99	96	99	148	99	114	102	97	117	129	107	95	77	106	174	87	78	73	147	83	82	96	89	78	75	81	76	70	71	74	79	75	81	96	98	105	73	74	72	89	73	66	78	210	47	224	187
40,25	128	113	95	95	98	148	98	114	101	94	116	127	106	93	76	104	174	86	77	71	148	82	80	96	88	77	73	80	75	69	70	73	78	75	79	95	97	104	74	73	71	89	72	64	77	210	46	222	186
40,5	125	108	91	89	89	140	91	108	92	89	107	122	103	92	76	99	167	78	73	69	138	76	78	94	85	74	71	77	70	69	68	74	79	72	79	96	97	100	71	73	72	87	73	65	76	210	46	222	184
40,75	122	105	88	86	87	139	88	105	89	86	104	118	101	89	74	97	165	77	70	66	137	73	75	91	84	71	67	75	69	67	65	71	76	68	75	93	94	98	69	70	70	85	70	63	74	208	44	219	183
41	118	100	81	85	82	130	84	99	83	82	97	116	95	88	72	93	162	72	67	66	132	70	75	90	82	69	66	72	66	66	63	71	76	68	75	95	93	94	65	68	69	83	70	63	72	209	44	220	182
41,25	133	120	103	102	105	153	105	119	107	102	121	133	111	98	82	111	179	92	83	77	153	87	85	102	96	83	79	87	80	75	76	77	82	81	84	100	104	111	80	79	77	93	77	70	83	214	51	225	192
41,5	120	100	82	86	85	131	85	101	85	83	97	117	97	90	75	94	164	73	68	68	134	71	77	93	86	71	69	75	67	68	65	74	78	69	76	99	98	98	68	71	72	84	72	63	75	209	46	221	186
41,75	130	116	99	100	101	151	101	116	105	97	118	130	108	95	78	107	175	88	80	72	150	84	82	98	91	78	75	82	78	71	72	74	80	77	81	96	99	107	75	76	74	91	74	66	79	210	49	223	187
42	129	117	100	99	103	151	102	117	105	99	118	128	108	97	79	108	177	89	81	74	151	86	83	101	92	80	76	84	79	72	74	74	80	78	81	98	100	108	77	76	75	92	75	68	81	211	49	222	187
42,25	118	101	83	85	84	133	85	100	85	83	98	118	96	89	73	94	164	72	69	67	133	71	76	92	82	71	67	73	66	67	64	73	77	69	76	97	93	95	67	70	69	85	70	63	74	209	44	219	182
42,5	124	110	91	90	90	141	91	107	92	89	106	122	102	92	77	100	168	80	74	70	138	76	78	98	86	75	71	78	71	70	68	76	81	72	78	99	97	100	72	74	73	88	75	67	77	211	49	222	185
42,75	128	115	97	94	95	146	96	113	100	93	112	126	107	96	81	106	172	86	79	73	146	80	82	99	89	79	75	80	75	72	72	76	82	76	81	99	98	102	75	76	75	91	76	68	81	212	49	223	185
43	124	112	93	92	92	145	92	110	96	90	109	125	103	92	77	102	170	82	74	70	143	77	79	96	85	76	72	76	72	68	69	74	79	71	77	96	94	99	71	74	71	88	73	66	76	209	46	220	182
43,25	124	108	91	88	89	140	91	107	92	87	105	119	103	92	75	98	167	79	73	68	140	74	77	96	85	74	70	77	71	68	67	73	78	72	76	97	95	100	70	73	71	87	72	63	75	210	46	220	184
43,5	130	117	99	98	98	151	98	115	102	97	116	130	109	97	82	108	175	87	81	74	148	83	84	102	91	81	76	81	77	74	75	77	82	77	83	100	99	105	77	78	75	94	78	70	81	212	51	224	186
43,75	119	101	82	86	85	133	86	102	86	83	98	117	95	89	75	94	165	73	69	68	135	71	75	96	83	71	67	73	67	67	64	74	78	69	75	97	94	96	67	70	71	85	71	63	74	208	45	220	183
44	126	116	99	97	97	148	97	114	101	95	115	125	106	94	79	107	174	87	79	71	148	82	80	101	89	79	74	80	76	72	73	74	80	76	79	98	98	105	75	76	74	91	75	68	79	211	50	221	185
44,25	135	119	105	105	108	156	107	121	108	103	122	132	114	102	85	112	181	93	85	78	156	89	86	107	99	84	81	89	82	77	77	78	84	82	83	102	106	116	82	81	79	96	80	71	84	215	53	225	196
44,5	134	121	106	105	107	157	107	121	110	106	125	137	112	101	86	113	181	94	86	78	156	90	88	108	97	84	80	87	82	76	78	79	85	82	86	103	104	113	81	80	78	96	80	73	84	215	54	226	192
44,75	125	111	92	92	90	144	93	108	96	90	109	125	103	93	80	102	171	80	76	70	143	77	80	101	87	76	70	76	73	71	69	75	81	72	79	100	96	100	71	75	72	89	74	67	77	211	48	221	184
45	131	117	102	100	103	154	104	116	107	100	119	131	110	97	82	109	177	91	82	74	151	87	84	105	94	79	76	84	78	73	73	75	82	78	81	100	100	109	78	78	74	91	76	68	82	212	49	222	190
45,25	125	111	93	94	92	143	93	109	97	93	109	128	104	94	80	102	171	82	77	73	142	79	82	104	88	77	72	77	74	73	71	78	84	74	83	102	98	99	72	77	74	91	76	70	79	213	51	223	186
45,5	131	112	97	96	98	147	98	114	100	95	115	128	110	96	81	104	173	85	78	72	148	80	82	104	94	79	75	83	74	72	72	76	81	75	81	100	101	108	74	76	75	91	76	67	79	212	49	223	191
45,75	132	120	103	103	105	155	104	119	108	102	122	135	111	99	83	112	179	93	84	77	156	88	87	107	95	82	79	86	80	75	76	78	84	81	85	103	102	111	79	80	77	95	78	72	84	213	52	225	188
46	124	103	88	90	88	136	90	105	89	85	101	121	102	93	77	96	167	75	72	68	138	73	77	99	90	72	71	76	69	69	67	74	80	70	77	98	99	102	70	73	73	86	73	64	76	210	45	218	190
46,25	120	103	86	91	86	134	88	102	88	85	100	121	98	92	79	96	167	75	72	70	137	74	80	101	88	72	69	76	69	70	67	76	82	72	79	103	97	100	69	73	74	88	75	67	78	212	48	222	187
46,5	128	107	91	93	92	141	94	109	93	90	106	123	105	95	79	99	170	79	74	71	141	76	79	103	92	76	73	79	72	72	70	77	82	74	79	103	101	106	73	75	76	90	75	66	78	212	49	222	192
46,75	124	107	91	91	89	141	92	106	94	88	105	123	102	92	78	100	169	79	74	70	140	77	78	103	88	73	71	77	71	70	69	75	81	72	78	100	97	101	71	74	72	89	74	67	77	210	47	220	185
47	134	120	106	106	107	156	107	121	110	103	124	134	112	100	85	114	180	94	85	78	156	90	86	110	99	83	81	89	83	76	78	79	85	83	85	104	105	114	82	82	80	97	79	72	85	215	54	225	192
47,25	125	112	94	93	92	145	93	110	97	92	110	127	103	92	79	102	171	82	77	71	145	79	80	104	87	76	72	77	74	71	71	76	81	73	80	101	95	101	72	75	72	90	74	68	78	212	48	221	183
47,5	128	113	97	97	94	147	97	112	101	96	113	132	106	96	80	104	172	83	79	73	145	82	86	108	89	77	72	78	74	72	72	78	83	74	84	104	97	103	73	76	74	93	76	70	78	214	51	224	187
47,75	135	121	108	106	109	158	108	121	112	105	124	137	115	103	86	115	181	94	87	78	157	91	89	112	99	84	80	89	83	77	77	80	86	83	87	106	105	115	81	81	79	97	81	73	85	215	54	226	193
48	133	120	104	104	105	155	105	120	109	102	123	135	112	100	85	111	180	92	85	77	156	89	86	110	97	83	80	87	80	75	76	78	84	80	85	104	103	113	80	80	77	96	78	71	82	214	52	224	192
48,25	132	113	100	98	98	148	100	114	101	96	114	128	110	97	81	104	174	86	79	74	149	82	82	108	94	79	76	82	75	74	73	78	83	76	82	104	102	110	76	78	76	94	77	68	80	213	50	222	191
48,5	127	117	98	98	97	151	98	113	102	97	113	133	107	96	83	106	175	85	82	75	149	83	86	110	90	79	74	79	77	73	74	79	85	75	84	104	98	101	75	79	74	94	78	72	80	214	50	222	186
48,75	134	120	107	106	107	156	107	120	111	104	124	136	113	101	86	113	180	93	86	77	158	90	87	112	98	83	80	88	82	76	77	79	85	82	85	105	104	114	80	81	78	97	79	73	83	215	52	224	192
49	125	105	91	93	90	138	92	106	93	87	104	121	104	95	80	99	170	78	74	71	140	75	79	106	91	75	72	79	71	72	70	76	83	72	78	105	99	105	73	76	76	90	76	66	78	212	48	222	191
49,25	133	120	106	106	107	156	106	120	111	105	123	136	113	101	85	113	181	93	86	77	157	90	89	112	97	83	79	87	81	75	77	79	85	80	87	106	103	113	78	80	77	96	79	71	83	214	53	223	191
49,5	132	120	106	105	107	157	106	120	111	104	123	136	112	100	86	112	182	93	87	77	156	91	88	114	98	83	80	88	82	76	78	79	85	82	86	105	103	114	80	82	78	97	79	72	83	215	52	223	191
49,75	134	119	105	105	106	156	105	120	111	102	122	134	114	101	85	112	180	93	86	76	157	89	86	113	98	83	80	89	80	76	77	79	84	82	85	106	103	114	80	81	78	96	80	71	83	214	53	223	193
50	132	120	106	106	108	156	107	121	111	104	123	134	113	101	86	113	181	94	88	77	157	90	88	114	97	83	80	88	82	75	78	80	85	82	84	107	104	115	80	83	79	98	80	73	85	215	54	224	191
50,25	135	120	107	105	108	155	106	120	109	103	122	133	113	101	87	113	181	93	87	77	158	90	87	115	99	84	80	89	83	76	77	80	85	83	84	107	105	116	81	82	79	99	80	72	84	215	53	224	194
50,5	135	120	107	106	109	157	108	122	110	102	123	134	115	102	86	113	181	95	88	78	158	91	87	115	101	85	81	90	83	78	78	81	85	84	85	108	105	118	82	84	81	99	80	71	86	215	54	224	196
50,75	123	106	91	93	89	137	93	105	92	89	103	124	101	95	82	99	170	79	75	73	140	76	82	109	90	77	72	78	72	73	70	79	85	74	81	107	98	101	72	76	76	91	77	70	79	215	50	222	187
51	136	120	108	105	108	156	108	121	111	104	123	136	114	102	86	112	180	94	86	76	159	89	88	115	100	84	81	90	82	76	78	79	85	81	85	107	104	116	81	82	79	98	80	72	83	215	53	224	195
51,25	135	120	107	105	105	155	105	119	111	104	123	137	113	101	85	111	179	92	86	76	156	88	88	115	97	81	79	86	80	75	76	79	85	80	86	108	103	112	79	80	78	97	80	72	82	214	52	224	191
51,5	135	122	108	107	109	157	108	122	112	105	125	134	114	102	88	116	182	96	89	78	161	92	88	118	100	85	81	90	85	78	80	81	86	84	87	108	106	118	83	84	81	101	82	75	87	217	55	224	193
51,75	136	120	108	105	108	155	107	120	112	103	123	134	116	102	88	113	180	94	88	77	158	90	88	116	100	84	81	90	82	77	78	81	86	82	85	109	106	118	81	83	80	98	81	73	85	215	54	224	195
52	138	120	108	106	109	157	107	121	111	104	123	134	115	103	86	113	182	94	88	78	159	91	88	116	101	84	81	89	82	76	78	80	85	82	86	107	106	117	81	84	80	99	81	73	85	215	54	223	196
52,25	136	122	109	108	109	158	110	122	112	105	124	135	115	102	89	115	183	97	89	79	161	92	89	119	101	86	83	92	84	79	81	83	88	85	87	110	106	119	83	85	82	102	82	74	87	217	56	225	195
52,5	136	122	109	108	109	157	108	121	113	107	126	138	115	103	88	115	183	96	90	79	160	93	89	119	101	84	81	90	83	78	79	81	86	83	88	109	106	118	82	83	80	99	82	73	85	216	53	224	196
52,75	138	120	110	108	111	159	110	124	112	105	125	135	117	104	89	114	184	96	88	80	159	93	89	118	103	86	84	92	84	79	80	83	86	85	86	110	108	121	84	85	82	101	82	73	85	216	55	224	199
53	122	104	90	93	88	138	90	104	91	87	102	124	100	94	82	99	170	77	75	71	140	75	81	110	90	74	71	78	71	72	69	79	84	73	79	107	99	102	71	75	75	91	76	69	78	213	49	221	189
53,25	134	117	104	101	101	152	102	118	106	99	118	131	113	99	84	108	176	89	82	75	154	85	85	115	96	82	77	85	78	75	75	79	84	79	84	107	102	112	78	81	77	96	79	71	82	213	51	221	192
53,5	136	119	106	104	105	155	105	120	111	104	123	137	115	101	86	110	178	92	86	77	156	88	88	118	97	82	78	86	80	76	77	81	86	79	86	109	103	115	79	82	77	97	81	73	83	215	53	224	194
53,75	134	116	103	101	101	151	103	118	104	98	115	129	114	100	87	108	176	89	84	75	153	85	85	117	96	81	79	87	79	76	77	81	86	80	83	109	102	113	79	82	79	97	80	71	83	215	52	223	194
54	136	121	107	106	108	156	108	121	112	105	125	138	115	102	86	113	180	93	88	77	159	90	89	117	99	85	80	88	82	77	78	80	87	81	87	109	103	115	81	83	78	99	82	73	85	215	54	224	193
54,25	140	122	110	109	110	158	110	124	112	105	125	134	118	104	89	115	185	98	90	79	162	93	89	122	103	87	85	94	85	81	82	83	88	85	87	111	109	123	85	87	85	102	84	74	88	217	57	225	199
54,5	136	122	110	108	109	157	110	123	114	108	126	139	116	103	89	115	184	96	90	79	160	93	90	120	100	86	81	90	84	79	80	82	88	84	88	110	105	117	82	85	80	100	82	75	87	217	54	224	194
54,75	126	106	93	95	92	139	94	108	94	90	106	125	105	97	83	100	172	79	76	72	143	77	82	114	93	76	75	81	72	74	71	80	85	75	81	109	102	108	74	79	78	93	77	69	80	213	50	222	193
55	135	123	110	108	109	157	109	122	112	106	124	135	115	102	89	115	182	96	90	79	161	92	89	119	100	85	82	91	85	80	80	82	88	85	87	110	106	119	84	85	81	102	83	75	87	216	55	224	193
55,25	138	122	110	107	109	157	109	122	113	106	126	138	117	103	89	115	182	95	89	79	160	91	89	119	100	86	81	90	83	79	79	81	88	82	87	110	106	118	81	84	80	100	83	74	85	215	54	224	196
55,5	140	124	112	110	112	159	111	123	116	109	128	141	119	105	91	116	184	98	92	81	163	94	92	122	103	88	83	92	85	80	81	84	90	85	90	113	108	121	84	86	82	101	84	76	87	217	56	224	198
55,75	133	120	104	101	100	152	103	117	106	100	118	135	112	101	88	110	177	90	85	77	154	85	87	118	95	83	79	84	80	79	78	83	89	80	87	111	101	110	79	84	79	99	81	75	84	216	55	224	192
56	131	109	95	97	93	141	98	111	97	92	107	126	109	99	85	102	174	81	77	74	145	78	83	118	97	79	77	84	74	77	73	82	88	77	83	112	105	112	77	82	81	96	81	71	82	215	54	223	198
56,25	126	108	93	96	92	139	94	108	94	91	106	125	103	98	86	101	174	80	77	75	143	78	84	116	93	78	75	82	73	77	72	82	88	76	82	112	102	108	75	81	81	95	80	72	82	215	54	223	192
56,5	128	107	95	96	92	142	96	109	96	91	107	126	106	98	85	102	174	81	78	73	146	78	82	117	93	78	74	82	75	75	72	80	86	74	81	110	101	109	75	80	78	94	78	70	80	213	50	222	193
56,75	127	107	93	95	92	139	95	108	94	91	106	125	105	97	85	101	173	81	77	74	145	77	82	117	93	77	74	82	73	75	72	81	87	75	81	112	101	107	75	80	79	93	79	71	81	215	51	223	193
57	131	112	100	98	94	146	99	112	100	96	113	131	110	100	86	103	174	84	80	73	149	82	84	118	95	80	75	83	76	75	73	81	87	76	84	111	102	110	76	81	78	95	81	71	82	215	50	221	195
57,25	127	107	95	95	93	141	96	109	95	92	107	127	106	98	84	101	172	80	77	72	145	77	82	116	94	78	75	82	73	74	71	80	87	74	81	111	102	110	74	80	78	94	79	71	81	215	51	222	195
57,5	138	125	112	110	111	160	111	123	115	109	127	139	115	105	91	118	186	98	92	81	164	94	91	124	101	87	84	92	86	80	82	83	89	86	88	113	107	120	84	88	82	103	86	77	89	218	56	225	194
57,75	139	126	112	110	111	161	112	124	117	110	130	143	118	106	91	117	184	98	93	82	163	95	93	125	102	88	84	92	87	82	83	84	91	87	91	114	108	120	85	88	82	104	85	78	89	218	57	227	195
58	128	110	96	98	93	141	97	109	97	92	108	127	107	99	86	102	174	82	79	75	147	79	84	119	95	80	75	84	76	77	73	81	89	77	82	113	102	110	76	83	80	96	82	72	83	216	52	223	193
58,25	139	126	113	109	111	159	111	124	115	108	128	139	119	106	91	117	184	98	91	81	164	94	93	124	102	87	84	93	86	81	82	84	89	86	89	114	107	121	84	88	83	104	85	77	88	218	55	226	196
58,5	135	121	107	104	104	155	105	119	110	104	121	139	114	101	90	112	178	92	87	78	158	88	91	122	97	85	78	86	82	79	78	83	89	80	90	114	104	113	80	85	80	101	82	76	83	216	55	225	192
58,75	141	123	112	109	110	158	110	123	113	106	126	137	117	105	92	115	184	97	91	79	163	92	90	124	103	87	84	92	86	80	82	84	89	85	88	113	108	123	85	87	83	103	84	76	88	217	54	225	198
59	131	116	100	98	95	146	98	113	101	96	113	130	109	99	87	106	176	85	82	75	150	83	85	120	94	81	76	84	78	77	74	82	87	78	83	112	101	110	77	82	79	97	81	73	83	215	51	223	192
59,25	140	125	114	111	112	160	111	125	117	109	130	143	120	107	93	116	184	98	93	81	164	95	93	126	104	88	85	93	86	81	83	85	91	86	91	114	108	122	84	88	83	104	85	78	88	217	57	225	198
59,5	130	118	100	99	95	148	98	113	102	96	113	133	108	99	90	107	178	86	83	76	151	83	86	121	94	81	77	83	79	78	77	83	89	78	86	111	102	108	78	85	80	98	83	75	84	216	53	224	192
59,75	135	118	105	101	101	150	103	117	104	98	116	130	113	102	88	107	177	90	83	75	155	85	85	121	97	82	79	86	79	78	76	82	87	79	84	112	104	115	80	84	80	99	82	74	83	215	52	222	195
60	129	117	101	99	94	147	99	114	100	95	111	128	109	99	88	108	176	86	82	74	152	82	83	120	93	83	77	83	78	77	75	83	88	78	82	112	101	109	78	83	79	99	82	73	83	215	53	223	192
60,25	128	110	96	97	93	141	96	109	96	92	107	128	105	98	88	103	173	81	80	74	146	79	84	119	94	79	74	82	76	76	73	82	89	75	82	114	101	108	75	81	79	96	80	71	82	215	52	222	193
60,5	141	125	114	111	114	161	111	125	115	109	127	139	118	106	93	117	185	99	94	81	166	95	93	126	104	89	85	94	88	82	82	85	91	88	89	114	109	123	87	89	84	105	86	77	90	218	55	224	198
60,75	138	124	111	107	108	158	108	123	113	106	125	141	118	104	91	115	182	95	91	79	163	92	90	125	100	87	81	89	84	80	81	85	90	83	91	115	105	117	81	87	82	103	84	77	87	217	55	225	195
61	142	124	115	110	112	160	112	126	116	109	128	142	120	107	94	117	186	99	94	81	165	96	93	127	105	89	85	94	87	81	82	85	91	86	90	115	109	124	86	88	85	105	86	78	89	217	57	226	200
61,25	139	126	112	110	111	161	112	125	116	109	128	142	118	105	94	118	186	98	93	82	165	95	93	127	103	89	84	92	87	81	83	84	91	85	90	115	107	120	85	88	84	106	86	77	89	218	56	226	194
61,5	140	126	114	110	111	159	111	126	114	108	127	140	118	106	92	117	184	98	92	80	164	94	92	127	104	88	84	93	86	82	83	85	90	85	89	115	108	123	85	89	83	104	87	77	88	217	57	226	197
61,75	141	126	114	111	112	160	112	126	115	109	127	139	119	106	94	117	185	98	92	81	165	95	92	127	104	88	85	94	87	82	83	86	92	86	89	116	109	123	86	89	86	106	87	78	89	218	58	225	199
62	131	111	99	100	96	144	100	114	100	95	110	127	111	101	89	104	175	84	81	76	150	82	84	123	99	81	80	86	77	78	76	84	90	79	83	116	105	116	79	84	82	99	82	74	84	216	54	224	199
62,25	142	125	113	110	112	160	110	125	115	108	128	138	119	107	93	116	185	99	93	80	166	93	91	127	103	89	85	94	86	82	82	85	91	86	88	117	109	124	86	90	84	105	85	77	89	217	56	225	199
62,5	130	114	100	99	95	144	99	112	99	96	110	130	108	101	90	105	176	86	82	77	150	82	86	124	96	82	78	84	77	79	76	85	91	80	85	117	102	110	78	85	82	99	84	76	84	217	55	224	194
62,75	143	129	118	114	115	163	115	129	119	112	131	143	122	110	97	121	187	102	97	84	169	98	95	131	107	92	90	98	91	86	86	88	95	90	93	119	111	127	90	93	87	109	90	81	93	221	60	228	200
63	130	113	100	98	96	145	99	113	100	95	111	130	110	100	89	104	175	85	83	75	150	82	85	124	96	81	77	85	78	79	76	83	89	78	84	116	102	112	77	84	80	99	83	73	83	216	54	223	195
63,25	131	110	97	98	95	141	99	111	97	92	109	128	108	101	89	103	174	83	81	74	147	80	84	123	96	80	77	85	75	78	75	84	90	77	83	117	105	113	78	83	82	99	82	73	83	215	53	223	198
63,5	134	115	104	99	98	147	102	115	102	97	114	131	112	102	91	106	175	87	85	75	153	84	86	125	97	82	79	86	78	78	76	84	90	79	86	116	104	116	80	85	82	101	83	74	84	216	53	223	198
63,75	141	126	115	111	112	161	112	126	117	110	130	144	120	107	94	118	185	99	94	82	167	94	94	128	104	88	86	93	87	82	83	86	93	86	91	117	108	123	85	89	83	106	86	78	89	218	57	226	198
64	132	120	105	101	98	151	102	116	104	99	116	134	111	102	91	109	177	89	86	77	156	85	88	125	97	84	80	85	81	80	78	84	92	81	87	116	103	113	80	87	81	101	84	77	85	217	54	224	194
64,25	143	127	115	113	114	162	114	125	118	112	131	146	122	108	95	118	186	100	95	82	168	96	95	129	104	89	85	94	88	83	84	87	93	87	93	119	108	124	87	90	84	106	86	79	90	218	58	227	199
64,5	136	120	107	104	101	153	104	119	107	102	119	138	114	104	91	110	178	91	88	78	157	88	90	127	99	85	80	87	81	80	79	85	91	81	88	117	105	116	81	86	81	102	85	77	85	217	55	224	196
64,75	146	131	120	116	117	164	117	131	120	113	131	143	125	112	99	123	189	105	98	86	172	99	96	133	110	95	91	100	93	89	88	91	95	92	93	121	113	130	93	95	91	111	92	83	94	221	62	228	203
65	134	116	104	101	98	149	101	115	102	99	115	132	110	103	92	108	178	88	84	77	153	85	86	127	98	83	80	86	79	80	78	85	92	80	86	118	104	114	80	86	82	101	85	76	85	217	55	224	196
65,25	132	111	100	100	97	145	100	112	99	95	111	131	111	103	91	104	176	85	83	76	151	82	86	125	98	82	79	87	79	80	76	84	91	79	85	117	105	115	79	85	83	100	84	74	83	217	54	225	199
65,5	140	130	116	114	115	162	114	126	119	111	130	142	120	107	97	120	189	101	96	84	170	98	95	132	105	91	87	96	91	85	85	88	93	89	93	118	110	124	89	92	87	110	89	81	91	219	58	226	197
65,75	136	127	111	108	107	159	107	122	113	107	124	143	117	103	94	115	184	95	92	81	163	91	92	128	99	88	81	88	87	81	82	86	92	84	92	118	104	113	84	90	82	106	86	79	87	217	57	226	193
66	143	128	116	111	113	161	113	126	116	108	127	139	120	108	95	118	186	100	96	82	168	95	93	131	105	91	86	95	89	84	84	87	92	88	91	118	109	124	88	92	87	109	88	80	90	218	58	226	198
66,25	129	114	99	99	94	144	98	111	98	94	110	131	107	100	92	106	176	83	83	76	150	82	87	126	95	82	77	83	78	78	76	85	92	79	85	119	102	110	77	85	83	100	84	76	85	216	55	224	194
66,5	143	128	117	113	115	163	114	127	119	112	132	145	122	108	97	120	188	102	98	83	170	98	96	132	106	92	87	96	89	84	86	88	95	89	93	119	111	126	88	92	87	109	89	81	91	219	58	226	200
66,75	140	124	112	108	108	157	109	124	112	106	124	138	118	106	95	115	183	96	91	79	165	92	92	130	101	88	82	92	86	81	83	86	92	84	90	119	108	120	84	90	84	106	87	78	88	217	57	226	197
67	144	124	116	111	112	160	111	126	116	109	127	141	121	108	95	115	184	98	94	81	167	95	93	130	105	90	85	94	87	83	82	87	92	86	91	119	110	125	86	90	85	106	87	78	89	218	57	227	202
67,25	135	116	104	104	100	147	104	115	103	99	114	134	113	106	94	109	180	88	88	79	155	86	90	131	101	86	81	89	81	83	78	87	94	82	88	121	107	117	82	88	85	104	87	78	87	218	59	226	200
67,5	137	118	108	103	102	152	106	119	107	101	118	134	116	105	93	109	179	92	88	78	158	89	89	129	102	85	83	90	82	82	79	87	91	83	87	118	108	120	83	88	84	103	86	75	87	217	55	224	200
67,75	143	127	116	111	111	161	112	126	117	110	129	143	121	108	96	118	187	99	94	82	167	95	95	132	104	89	85	93	87	83	85	88	92	86	93	119	109	123	86	92	85	108	88	80	90	218	57	226	199
68	131	116	103	101	97	147	101	114	102	97	112	133	109	103	93	107	178	85	85	77	154	84	88	129	97	83	79	87	80	80	77	86	93	81	87	120	104	113	79	87	83	102	86	77	85	217	56	225	196
68,25	131	112	100	100	95	145	99	112	100	97	110	132	109	101	92	105	177	84	83	77	152	83	88	128	98	81	79	86	77	80	76	85	93	79	87	120	104	113	79	85	83	100	85	76	85	217	54	225	198
68,5	131	112	100	101	96	145	100	113	101	95	111	131	109	103	92	104	177	84	84	77	153	83	88	129	99	83	78	86	78	80	77	86	94	80	86	119	105	113	79	86	84	100	85	75	85	217	56	224	198
68,75	144	129	119	115	116	164	116	128	120	112	131	144	123	110	98	121	188	102	98	84	172	98	96	134	107	93	88	97	91	85	86	88	95	90	93	121	111	128	90	93	88	110	90	81	92	219	59	228	201
69	138	129	113	111	108	159	110	125	113	108	123	139	119	107	98	118	185	98	94	82	165	94	94	133	103	91	85	92	88	85	85	90	95	88	92	121	108	119	87	93	86	109	89	82	92	219	60	227	196
69,25	133	116	104	102	98	148	103	115	103	98	113	135	111	104	95	108	179	87	86	78	155	86	89	131	99	84	81	87	81	81	78	88	95	81	87	122	106	115	80	88	84	102	85	78	87	218	57	226	198
69,5	139	130	114	111	110	162	110	126	116	109	127	141	118	107	97	118	187	99	95	82	167	94	94	133	103	90	85	91	90	84	85	88	95	87	92	119	107	118	87	92	85	108	88	81	90	219	58	226	195
69,75	133	115	104	102	99	147	103	116	102	98	113	132	113	104	93	106	178	87	86	77	155	84	86	129	99	85	81	88	80	80	77	86	92	80	85	120	105	116	81	87	85	102	84	75	86	216	55	225	199
70	132	121	105	102	98	152	102	116	105	100	117	139	110	103	95	109	179	88	87	78	155	87	91	131	97	85	79	84	82	81	78	86	92	79	90	119	103	111	81	88	82	102	85	79	86	217	54	225	195
70,25	143	126	115	110	111	159	110	127	115	108	125	139	120	108	96	116	184	98	94	80	167	93	93	134	104	90	86	94	88	85	83	88	94	86	89	121	109	124	87	92	87	107	89	80	90	219	58	225	199
70,5	147	129	118	115	117	164	116	130	120	113	132	143	125	113	99	121	188	104	99	83	172	100	97	137	110	93	89	99	92	86	87	90	95	91	93	123	113	131	91	95	89	111	90	81	92	219	59	226	205
70,75	131	114	101	103	97	145	101	113	100	97	112	134	109	104	96	108	178	86	86	79	152	83	90	132	99	84	80	87	80	82	79	88	95	81	89	125	107	114	80	87	87	103	87	79	87	218	57	227	198
71	149	132	123	118	120	167	119	133	124	117	135	146	128	114	103	124	191	106	101	87	176	103	100	139	112	96	93	102	94	89	90	92	99	93	97	125	116	133	93	97	90	114	94	85	96	222	64	229	206
71,25	146	130	120	114	117	164	116	130	120	114	134	144	124	111	100	121	190	104	99	84	174	99	98	136	109	93	90	98	92	87	88	90	96	91	95	121	113	130	90	93	88	111	92	82	94	219	61	227	203
Data File	C:\Program Files\Biolog\OLPM_13_01\OLPM_IDS\data_2011\05\anus_AcivenLUH5627___3_30_IDS_207_Mayx31x2011_A_21A.oka
Set up Time	May 31 2011 2:56 PM
Position	21-A
Plate Type	PM 3-B
Strain Type	NOT APPLICABLE
Sample Number
Strain Name	AcivenLUH5627
Strain Number	AcivenLUH5627
Other
Hour	A01	A02	A03	A04	A05	A06	A07	A08	A09	A10	A11	A12	B01	B02	B03	B04	B05	B06	B07	B08	B09	B10	B11	B12	C01	C02	C03	C04	C05	C06	C07	C08	C09	C10	C11	C12	D01	D02	D03	D04	D05	D06	D07	D08	D09	D10	D11	D12	E01
0	41	11	0	1	0	0	0	0	0	0	24	11	35	5	0	0	0	0	0	0	0	0	3	8	65	3	0	0	0	0	0	0	0	0	2	9	17	2	0	0	0	0	0	0	0	0	0	12	8
0,25	31	10	0	0	0	0	0	0	0	0	22	4	26	4	0	0	0	0	0	0	0	0	0	5	69	3	0	0	0	0	0	0	0	0	0	6	13	0	0	0	0	0	0	0	0	0	0	8	6
0,5	41	11	0	2	0	0	0	0	0	0	30	5	34	6	0	0	0	0	0	0	0	0	0	3	64	4	0	0	0	0	0	0	0	0	0	4	18	3	0	0	0	0	0	0	0	0	0	3	7
0,75	34	12	0	1	0	0	0	0	0	0	32	5	28	6	0	0	0	0	0	0	0	0	0	4	65	3	0	0	0	0	0	0	0	0	0	4	15	1	0	0	0	0	0	0	0	0	0	4	7
1	42	17	0	3	2	0	0	0	0	0	37	5	36	10	0	0	0	0	0	0	0	0	0	5	67	8	0	0	0	0	0	0	0	0	0	5	21	4	0	0	0	0	0	0	0	0	0	5	10
1,25	32	12	0	0	0	0	0	0	0	0	42	6	27	5	0	0	0	0	0	0	0	0	0	6	64	3	0	0	0	0	0	0	0	0	0	7	14	2	0	0	0	0	0	0	0	0	0	6	6
1,5	33	10	0	0	0	0	0	0	0	0	48	8	27	3	0	0	0	0	0	0	0	0	0	6	59	2	0	0	0	0	0	0	0	0	0	6	14	0	0	0	0	0	0	0	0	0	0	6	8
1,75	40	14	0	3	0	0	0	0	0	0	54	10	34	7	0	0	0	0	0	0	0	0	2	6	60	4	0	0	0	0	0	0	0	0	1	8	19	3	0	0	0	0	0	0	0	0	0	5	9
2	39	17	0	3	0	0	0	0	0	3	56	12	34	10	0	0	0	0	0	0	0	0	2	10	65	7	0	0	0	0	0	0	0	0	3	13	21	6	0	0	0	0	0	0	0	0	0	12	11
2,25	28	11	0	2	1	0	0	0	0	3	60	14	25	5	0	0	0	0	0	0	0	0	4	12	61	4	0	0	0	0	0	0	0	0	3	12	15	4	0	0	0	0	0	0	0	0	0	13	11
2,5	40	21	1	6	4	0	0	0	0	4	63	16	37	14	4	3	3	0	0	0	0	0	4	13	68	10	2	1	2	0	0	0	0	0	2	13	23	9	1	0	0	0	0	0	0	0	0	12	13
2,75	43	22	1	4	2	0	0	0	0	4	67	22	41	13	2	1	0	0	0	0	0	0	5	12	64	10	2	0	0	0	0	0	0	1	3	14	23	8	0	0	0	0	0	0	0	0	0	12	12
3	37	20	1	6	4	0	0	0	1	6	71	28	39	13	6	2	3	0	0	0	6	1	7	15	65	11	4	1	2	0	0	0	0	2	5	16	22	9	2	1	1	0	0	0	0	0	4	16	14
3,25	46	28	5	7	6	0	1	1	4	7	75	36	48	18	10	4	3	0	0	0	15	1	9	17	68	14	7	2	3	0	0	0	0	4	6	19	26	11	3	0	2	0	0	0	0	0	4	18	15
3,5	31	17	0	4	5	0	5	4	5	7	78	43	40	9	9	1	1	0	0	0	20	1	8	15	60	7	7	0	1	0	0	0	0	3	6	18	14	4	0	0	1	0	0	0	0	0	4	16	11
3,75	51	32	10	11	9	0	10	10	7	6	78	53	64	24	26	6	4	0	0	0	30	1	7	15	71	17	19	3	3	0	0	0	0	3	5	16	28	12	4	0	3	0	0	0	0	0	2	15	16
4	53	33	9	12	9	0	16	20	13	6	79	68	74	24	32	7	3	0	0	0	37	2	8	14	71	15	25	3	2	0	0	0	0	3	4	16	28	11	3	0	3	0	0	0	0	0	2	15	14
4,25	51	36	12	14	13	0	29	29	17	7	77	84	81	25	42	7	4	0	0	0	47	4	11	14	73	16	34	4	2	0	0	0	0	3	6	16	27	11	3	0	3	0	0	0	0	0	2	12	14
4,5	49	40	14	17	17	3	39	36	23	7	78	99	91	30	53	8	9	0	0	0	54	4	9	16	78	19	44	5	5	0	2	0	0	5	7	17	27	12	5	3	6	2	0	0	0	0	4	14	17
4,75	37	40	12	15	20	6	55	46	36	10	86	116	98	29	62	9	11	1	0	4	65	8	13	21	76	16	52	6	7	1	4	2	5	8	11	20	22	12	5	4	8	4	1	4	3	2	8	18	16
5	46	48	14	18	20	3	66	55	49	11	95	131	116	32	70	9	8	0	0	4	74	9	15	20	78	16	59	7	6	1	4	1	5	8	12	23	23	11	4	1	7	2	0	2	3	3	8	21	16
5,25	34	49	11	16	22	2	78	60	61	10	93	141	122	34	76	7	8	0	0	3	80	8	11	19	76	12	65	4	5	0	2	0	2	7	9	20	16	7	1	0	5	0	0	1	1	1	7	18	12
5,5	48	68	21	22	29	5	91	72	77	13	98	153	145	45	90	12	13	3	1	6	88	11	14	22	86	20	78	9	9	2	5	3	5	8	12	24	27	14	8	6	10	5	1	6	4	2	10	22	19
5,75	53	81	29	28	36	7	102	85	90	13	97	161	158	58	101	15	15	3	2	6	96	11	14	21	91	23	87	12	11	3	7	2	6	8	11	22	31	16	10	7	10	5	2	5	4	2	8	18	20
6	46	86	25	26	39	5	109	93	100	12	99	168	160	60	102	12	12	1	0	4	103	11	14	20	89	20	91	9	8	1	5	2	5	8	11	21	24	12	7	4	8	4	0	3	3	0	7	19	16
6,25	58	104	36	33	51	9	120	103	113	12	99	176	178	73	114	17	17	4	1	6	110	12	14	21	96	28	102	13	11	3	5	4	5	8	11	21	34	18	12	8	11	6	1	6	3	1	7	18	22
6,5	37	100	28	28	56	5	125	106	120	13	101	181	167	70	112	11	14	2	1	6	116	12	14	22	91	18	101	10	8	1	5	3	4	9	12	23	20	13	7	5	9	4	1	5	3	1	7	18	16
6,75	42	110	33	32	64	6	134	115	132	13	104	188	176	77	115	12	13	3	3	7	121	14	16	22	94	20	106	10	9	3	6	3	7	10	14	24	20	11	8	3	9	4	1	4	5	1	7	19	15
7	54	130	43	38	78	9	133	123	137	14	105	192	191	90	125	16	18	4	4	8	126	15	16	25	105	27	114	14	12	4	7	6	6	9	15	26	31	17	13	9	12	7	3	7	5	2	9	23	23
7,25	50	135	47	42	85	7	137	128	140	14	109	198	186	94	123	16	16	5	5	8	132	18	19	23	104	24	116	13	11	4	8	5	8	11	16	26	25	13	9	4	11	6	4	6	7	3	11	21	17
7,5	45	139	50	47	95	8	144	130	144	14	107	199	187	98	127	16	19	4	6	10	136	18	18	24	107	25	120	13	12	4	9	5	7	10	15	24	23	14	10	7	12	6	3	7	6	3	9	20	18
7,75	49	149	58	52	104	9	150	133	148	15	110	202	191	106	131	19	22	5	7	10	140	20	20	24	110	27	123	15	13	5	9	6	8	10	17	23	25	14	11	7	13	6	4	7	7	3	9	21	18
8	44	151	63	57	111	8	155	137	153	16	111	207	190	109	130	19	24	5	6	10	145	22	20	24	110	25	126	15	11	5	8	6	9	11	17	26	21	12	9	6	12	6	4	7	6	4	12	22	17
8,25	64	171	82	72	120	10	156	143	157	15	110	208	206	122	141	24	30	5	7	10	147	24	19	24	126	35	132	18	13	5	9	6	8	9	16	24	35	18	16	10	15	8	3	7	6	2	9	20	23
8,5	50	165	80	74	124	11	159	147	158	16	112	210	198	119	137	23	32	6	8	12	152	28	21	24	121	32	131	17	13	7	10	8	9	11	18	25	25	13	12	7	14	7	4	8	8	3	10	20	19
8,75	63	172	95	84	131	13	164	150	161	17	114	213	207	130	143	29	40	7	10	14	155	31	23	26	132	39	137	21	16	8	12	8	10	11	20	27	33	20	17	12	17	9	6	10	9	4	11	22	22
9	69	181	107	97	139	12	168	154	165	17	115	216	213	136	148	33	44	6	9	14	158	36	22	24	138	44	140	23	15	7	12	7	8	11	18	26	39	21	18	10	17	9	5	7	7	4	10	20	25
9,25	61	181	108	100	141	12	166	152	164	16	115	216	210	135	146	31	46	6	9	14	160	38	21	26	137	44	140	20	16	6	11	7	9	11	18	28	33	18	16	11	16	9	3	9	7	5	11	22	24
9,5	63	186	118	109	147	13	170	155	167	16	116	217	213	141	151	38	54	8	11	17	163	42	23	27	142	48	143	23	16	7	11	9	9	12	20	27	36	21	19	13	18	10	6	10	8	4	12	22	25
9,75	69	187	129	120	151	13	177	163	173	19	119	224	212	143	151	43	55	7	11	17	168	48	24	24	147	50	143	24	14	7	12	7	10	12	19	24	36	17	16	9	16	8	4	8	6	2	10	18	21
10	49	177	121	116	154	12	173	156	169	18	119	219	204	139	147	42	58	7	12	20	168	51	25	29	139	49	142	22	15	8	11	9	10	12	22	30	24	15	15	10	17	9	6	10	9	6	13	25	20
10,25	69	196	140	135	160	15	177	161	172	16	117	223	221	150	159	52	68	10	14	22	170	54	24	27	156	61	150	27	18	9	11	10	11	12	20	27	40	22	22	13	20	11	5	9	8	4	11	21	27
10,5	71	194	145	140	160	13	180	163	174	17	118	225	219	149	157	54	69	8	14	22	172	59	24	27	157	63	147	26	16	7	11	8	10	12	19	27	39	20	20	10	17	9	5	8	7	3	11	20	24
10,75	55	183	139	136	161	12	179	163	173	20	120	225	208	143	152	55	70	8	16	24	176	63	26	30	149	62	146	25	17	9	12	9	11	14	24	32	25	16	16	9	18	9	6	10	10	6	14	25	20
11	60	194	150	147	166	15	180	164	174	19	118	224	218	150	158	61	76	9	18	27	177	65	26	29	159	69	150	28	18	9	12	11	11	13	22	29	34	20	20	13	19	11	6	11	9	4	12	23	24
11,25	66	195	155	151	166	14	181	164	175	18	119	226	219	152	158	65	77	8	19	28	178	69	27	30	163	73	151	29	18	9	12	10	12	13	22	31	35	20	19	12	19	10	5	10	8	5	13	26	23
11,5	73	206	169	164	172	20	186	170	180	22	120	228	228	160	168	75	86	14	26	34	182	75	31	34	173	83	156	38	23	13	16	14	15	17	26	32	43	26	27	17	25	15	10	14	12	8	15	26	30
11,75	74	204	170	164	172	17	186	168	179	21	120	229	228	160	164	75	85	11	26	34	183	76	30	31	175	84	155	38	21	11	14	13	13	15	25	34	42	24	25	16	22	13	8	12	11	7	15	28	29
12	73	207	174	170	176	17	186	170	180	19	116	228	228	161	167	80	89	11	28	36	183	78	30	29	177	87	157	40	21	12	13	12	12	13	22	29	41	24	25	15	22	12	7	10	9	5	13	24	28
12,25	67	203	173	168	175	16	187	170	180	18	117	230	222	157	164	81	90	10	28	38	185	81	31	29	175	88	154	41	19	11	13	11	12	13	23	27	35	21	22	12	20	12	7	10	8	5	12	21	23
12,5	76	206	181	175	178	16	190	173	182	19	118	233	227	161	168	86	93	11	32	42	188	84	34	28	182	92	157	45	20	11	15	12	11	13	23	28	40	22	23	12	21	11	8	10	10	5	12	21	25
12,75	71	202	179	173	177	16	190	172	182	21	121	232	224	158	165	88	93	10	35	44	189	87	37	33	182	92	155	48	21	12	15	12	14	16	26	33	36	21	23	11	21	11	8	10	10	7	15	26	23
13	72	206	182	176	179	18	190	172	182	21	119	231	226	161	168	91	97	12	38	48	191	89	38	32	185	96	158	53	21	13	16	14	14	16	26	33	37	22	24	13	23	13	8	12	11	7	14	25	26
13,25	74	203	184	177	180	18	194	178	186	22	122	236	222	159	167	96	98	12	41	51	194	93	43	32	186	96	157	58	22	13	15	13	14	16	27	32	34	20	24	12	23	12	9	11	12	8	15	23	23
13,5	74	207	188	180	181	20	193	176	185	23	121	234	228	163	170	99	102	13	47	54	193	95	43	34	191	101	160	62	23	14	17	15	16	17	28	35	39	23	27	14	24	14	10	13	12	8	16	27	27
13,75	80	217	194	188	187	22	193	175	184	22	119	234	236	170	176	103	106	14	50	58	194	96	44	35	195	106	164	68	26	15	17	16	14	16	26	33	45	28	31	18	26	16	10	15	11	8	15	24	33
14	79	209	193	184	183	18	196	177	185	23	123	236	230	165	171	104	106	11	51	59	195	99	49	33	197	105	160	70	22	14	16	14	15	16	28	35	40	24	27	12	23	12	8	11	11	7	15	26	27
14,25	78	209	195	186	185	20	197	178	187	23	120	237	228	165	172	108	107	13	56	63	197	101	51	32	198	107	161	74	22	13	17	14	15	16	28	33	38	22	27	13	24	13	9	13	11	7	14	22	25
14,5	84	218	201	194	190	25	198	179	188	24	122	237	238	173	180	113	114	17	63	69	198	104	52	38	204	115	167	83	29	17	20	19	17	19	31	36	48	30	34	20	30	18	13	17	15	10	18	28	34
14,75	80	214	198	190	188	22	197	178	187	23	121	237	234	170	176	112	112	14	64	70	198	103	53	37	204	114	164	83	26	16	18	17	15	17	30	37	43	26	31	17	27	16	10	14	12	8	15	28	30
15	72	208	193	186	186	19	197	177	185	21	120	236	229	164	172	112	111	12	66	71	197	104	54	34	200	113	161	85	23	13	16	15	13	15	29	34	35	22	28	14	24	13	8	12	10	6	14	24	25
15,25	62	200	189	184	186	19	197	177	184	24	121	235	223	161	170	111	111	13	69	75	197	105	58	35	196	114	160	89	24	15	17	17	15	16	31	35	29	21	26	13	25	12	10	12	11	7	15	25	23
15,5	80	208	200	190	187	19	204	185	190	25	125	241	229	164	174	119	116	13	73	78	202	111	67	36	208	117	162	95	23	15	17	18	16	18	36	37	36	21	28	12	24	13	9	12	12	9	16	25	24
15,75	78	210	199	191	190	25	204	184	190	28	126	239	233	167	177	121	119	18	78	84	202	113	68	41	209	122	165	100	29	18	21	21	19	21	39	41	39	26	32	18	29	17	13	16	17	11	21	32	29
16	67	205	194	190	190	22	203	182	189	26	123	238	228	165	175	119	119	15	80	84	202	111	65	38	204	122	163	101	26	17	18	19	17	18	35	37	31	23	30	16	26	15	11	15	12	8	15	27	26
16,25	86	216	207	195	191	22	206	186	190	26	126	240	238	172	179	124	121	16	83	88	204	114	71	40	217	125	165	106	26	16	20	21	17	18	38	39	42	27	33	15	28	15	12	14	12	9	17	29	28
16,5	81	219	206	198	194	27	205	186	190	28	123	238	241	173	184	126	125	18	86	94	204	114	69	42	216	128	168	110	30	18	20	24	17	19	38	39	44	30	37	22	31	19	12	18	14	9	19	28	33
16,75	86	218	207	196	191	23	205	186	189	27	124	238	241	173	182	127	125	16	88	94	205	116	72	41	220	129	167	113	28	18	19	23	18	18	39	41	44	29	35	18	29	16	10	16	13	9	19	30	32
17	79	217	205	198	194	25	205	187	189	27	122	237	240	172	183	128	126	16	90	97	206	115	72	40	219	129	168	114	28	17	19	25	16	17	37	37	40	28	35	19	29	17	10	17	12	8	16	26	30
17,25	89	219	210	201	192	23	207	189	192	26	123	240	243	174	184	132	128	17	93	99	208	118	77	38	223	132	169	119	28	17	19	24	16	18	40	36	45	29	35	16	28	15	10	15	10	8	15	24	30
17,5	88	222	211	202	195	27	208	190	192	29	123	239	244	177	188	134	131	18	96	103	209	119	78	41	225	133	171	121	30	19	21	27	17	18	40	37	47	31	38	20	32	18	12	17	12	8	17	27	33
17,75	71	206	199	193	190	23	207	188	190	29	126	239	232	164	178	130	126	16	98	102	211	121	82	43	216	130	166	122	26	17	20	28	18	19	45	42	31	23	31	15	27	15	11	15	15	10	18	31	24
18	91	223	212	202	195	30	211	194	195	33	127	242	247	178	188	138	134	21	104	109	213	124	86	44	230	137	174	128	33	22	25	32	22	21	47	43	48	33	40	22	33	20	14	20	17	12	21	32	35
18,25	77	211	204	196	195	27	212	195	195	33	127	243	236	169	183	136	132	21	105	111	215	125	89	42	222	137	171	130	31	20	24	34	21	21	50	40	35	27	36	18	32	18	14	18	16	10	18	28	28
18,5	74	209	201	196	193	26	211	194	194	31	127	241	236	167	181	135	131	19	106	111	215	125	90	43	222	135	170	131	29	20	22	34	20	19	50	42	34	25	34	17	30	17	12	16	14	10	18	29	26
18,75	81	216	205	198	194	28	212	196	196	33	127	242	241	170	185	138	134	20	108	113	216	126	93	42	227	138	173	134	31	20	23	34	20	21	51	41	38	27	37	17	31	17	13	17	14	11	19	27	29
19	83	217	208	199	195	30	213	198	198	34	127	244	241	171	186	140	136	21	112	116	218	127	97	43	230	139	174	136	32	21	24	36	20	21	52	38	38	28	37	17	31	18	13	17	14	10	18	26	28
19,25	81	220	206	200	197	31	212	196	196	35	128	241	243	172	187	139	137	22	114	119	218	128	95	45	232	141	177	138	34	22	24	39	21	21	52	43	41	30	40	22	33	20	13	20	16	10	21	30	32
19,5	75	212	201	197	196	30	213	196	196	37	131	241	239	167	185	141	137	21	115	118	220	129	99	47	228	141	176	139	32	23	24	42	22	23	58	49	34	26	38	20	31	18	14	18	17	13	23	34	29
19,75	82	218	207	199	196	31	213	198	198	37	129	243	242	170	187	141	138	23	117	122	221	130	100	44	233	142	177	140	33	22	25	42	21	22	56	43	39	28	38	19	32	18	14	18	15	10	19	29	30
20	79	214	205	198	196	31	216	200	200	40	130	245	238	167	185	144	139	22	120	124	222	133	106	45	230	142	177	144	33	22	25	44	23	23	61	44	34	26	37	17	32	18	14	19	16	11	20	28	27
20,25	81	219	206	200	198	34	215	200	199	40	129	245	241	171	188	144	141	24	121	127	222	132	106	45	235	144	179	145	35	23	26	47	21	23	60	43	37	30	40	20	33	19	14	20	17	12	20	28	29
20,5	93	221	212	201	197	31	217	203	201	41	133	245	243	170	187	147	142	22	123	127	223	134	112	46	241	144	179	146	33	20	25	47	22	22	66	47	40	28	38	17	31	17	13	17	16	11	20	30	27
20,75	78	215	204	197	198	32	215	198	198	41	129	243	239	168	185	144	141	23	123	127	222	132	108	45	234	145	180	147	34	22	26	47	21	22	63	45	33	27	37	18	32	18	12	18	15	11	18	30	26
21	103	230	219	208	201	34	218	203	202	44	129	246	249	178	192	152	146	23	127	130	223	134	113	44	247	149	184	150	36	22	26	49	20	22	65	43	49	33	41	18	32	18	13	17	14	9	18	26	33
21,25	106	230	219	207	203	37	220	205	204	49	136	249	251	179	194	154	148	27	129	134	226	139	118	49	249	151	186	154	41	26	30	55	26	26	70	50	51	37	45	22	37	21	17	21	19	15	24	32	36
21,5	97	230	215	206	203	39	219	204	203	50	133	247	250	178	194	152	149	28	130	135	226	137	117	50	247	152	187	155	42	26	30	57	26	25	69	49	47	36	45	24	36	22	17	23	18	14	22	33	36
21,75	83	219	206	198	201	34	217	201	200	49	134	245	241	169	188	148	144	25	127	133	225	136	117	50	239	149	183	152	38	24	28	56	24	25	72	52	36	28	39	19	33	18	14	20	17	14	22	34	28
22	95	227	211	202	202	37	216	202	201	51	131	244	249	174	192	150	146	24	129	135	224	136	118	48	247	150	184	153	40	23	28	56	22	23	69	47	43	33	42	21	34	19	14	19	16	11	20	30	32
22,25	81	218	204	198	202	36	217	202	201	54	132	245	239	167	188	148	147	25	130	135	226	137	120	47	238	149	184	154	40	24	28	59	23	23	73	49	32	26	38	17	33	17	13	18	16	10	18	28	26
22,5	101	230	213	203	204	38	219	203	201	57	134	245	251	176	192	152	148	27	132	138	226	137	121	52	250	153	186	156	42	25	29	62	24	25	74	53	46	34	44	21	34	19	14	20	17	13	22	34	34
22,75	86	221	207	201	206	40	222	206	205	64	139	249	241	170	191	155	151	31	136	142	229	142	128	53	241	154	188	160	46	29	33	69	29	29	82	58	36	30	43	22	37	22	18	24	21	17	26	36	30
23	101	230	213	204	206	41	220	204	203	64	136	248	250	177	194	154	151	31	135	142	228	140	126	53	252	155	189	159	45	27	31	67	27	26	79	57	46	35	44	21	36	20	15	21	18	14	23	35	35
23,25	87	224	208	201	207	41	221	206	205	69	135	249	242	172	190	154	151	29	137	143	229	141	130	50	244	154	188	160	45	27	32	70	27	26	81	53	37	29	42	19	35	20	16	20	18	13	20	29	29
23,5	92	223	209	201	207	43	223	206	205	73	139	250	243	171	192	157	153	32	139	145	230	144	132	53	246	156	188	162	46	28	32	73	28	27	86	60	38	30	43	19	37	21	16	22	19	14	24	33	30
23,75	92	225	209	202	208	43	223	207	206	77	135	251	245	173	192	156	153	30	138	146	229	143	132	51	247	157	189	163	47	28	31	73	28	26	85	56	38	31	43	19	36	20	16	21	17	13	20	30	30
24	93	223	209	202	208	43	223	206	206	79	139	250	242	172	190	157	153	31	140	146	230	145	136	55	246	158	190	164	49	28	32	77	28	29	91	63	37	31	44	20	37	21	17	22	19	15	25	34	30
24,25	102	232	214	207	209	47	223	208	207	85	136	251	250	178	196	158	155	33	141	149	230	144	135	54	253	160	191	166	51	29	34	77	29	28	88	59	46	35	47	23	39	23	17	24	20	14	23	32	35
24,5	89	222	208	202	208	43	222	205	204	84	138	248	242	172	191	156	153	32	140	147	229	143	135	54	246	158	190	165	49	26	31	79	26	28	91	61	36	30	43	20	36	19	15	20	19	13	22	33	30
24,75	95	226	211	203	208	47	223	206	205	89	137	250	245	175	194	157	155	34	141	149	229	143	136	54	250	159	191	165	52	28	33	80	27	26	88	60	40	33	44	20	37	20	16	21	18	13	21	30	32
25	96	223	212	204	210	48	225	209	208	97	142	253	242	172	191	160	156	34	144	150	232	148	143	54	247	158	191	167	51	27	33	84	29	28	98	70	36	29	43	17	36	18	17	20	18	14	22	30	27
25,25	95	226	210	204	210	49	223	206	206	95	138	250	245	176	194	156	156	34	143	151	230	144	139	55	250	160	191	166	53	28	33	84	29	27	94	65	40	31	45	21	36	19	16	23	18	13	23	33	32
25,5	95	226	211	207	212	53	225	209	210	105	142	253	244	177	194	159	159	40	146	154	233	150	143	59	249	164	195	171	58	32	36	90	33	35	101	72	40	38	46	26	41	25	21	29	24	19	27	36	33
25,75	113	234	220	210	213	59	227	211	210	107	143	254	253	183	200	163	161	41	148	155	234	149	145	61	259	165	196	172	60	34	39	92	33	33	102	74	50	39	51	24	42	25	21	27	24	19	28	38	37
26	96	227	213	207	212	56	225	209	208	108	140	252	246	179	196	159	160	39	146	153	232	147	145	58	252	163	194	171	59	31	37	90	31	30	100	70	40	33	48	22	39	22	17	25	20	16	23	32	32
26,25	101	228	215	208	213	62	228	212	211	115	140	255	247	178	198	162	161	43	148	156	234	150	149	58	252	165	195	173	60	32	40	94	33	32	103	72	41	34	49	22	41	23	19	25	22	17	23	32	32
26,5	101	229	213	208	212	61	225	209	207	114	139	252	248	179	197	160	159	41	147	154	231	147	145	57	253	164	194	171	59	31	37	93	30	29	101	69	41	34	48	22	39	22	17	24	20	13	21	30	32
26,75	100	226	213	207	213	63	226	209	208	115	143	253	246	179	196	161	160	43	148	155	232	149	149	60	251	164	195	173	60	30	39	96	32	32	108	79	39	33	48	20	39	22	17	25	21	16	24	37	31
27	104	229	216	209	214	68	228	212	210	121	145	254	249	182	200	163	163	47	151	157	234	152	151	64	255	168	198	175	65	34	42	101	35	36	110	82	45	37	51	25	43	25	20	28	25	19	28	39	36
27,25	110	230	218	210	214	71	229	212	211	124	143	256	249	182	200	164	163	47	151	157	235	151	152	60	256	166	196	175	63	33	41	101	34	32	111	82	44	36	50	22	41	23	18	25	21	17	23	33	33
27,5	112	229	218	210	215	73	229	213	211	127	145	256	249	182	199	164	164	51	152	158	235	152	154	62	256	167	197	177	65	35	43	104	34	34	115	87	45	36	51	21	42	24	21	27	23	18	26	37	33
27,75	104	227	216	210	215	76	231	212	212	129	147	256	247	180	199	165	164	53	153	157	235	152	155	64	254	167	197	178	67	34	44	107	36	35	117	89	40	35	50	22	42	24	20	28	25	20	27	37	33
28	106	229	218	211	217	80	232	215	213	133	150	258	247	181	200	167	167	55	155	160	238	156	159	67	254	168	199	179	69	37	46	111	38	38	122	95	40	36	51	22	44	25	23	30	26	21	29	38	33
28,25	131	241	228	218	217	86	230	215	212	135	145	257	259	193	206	169	169	55	155	159	236	152	157	64	265	171	200	180	70	36	46	109	36	36	116	87	57	46	57	26	44	26	21	29	24	19	26	37	41
28,5	134	240	229	220	217	92	232	216	214	138	145	257	258	192	206	171	170	56	155	159	236	153	158	62	267	171	201	181	70	36	47	110	36	35	117	90	57	45	56	22	43	24	20	27	23	17	24	33	40
28,75	131	241	228	220	218	92	231	216	213	139	146	256	259	194	208	170	171	57	155	160	235	152	158	64	266	171	202	181	72	37	47	111	36	35	118	86	57	45	58	25	46	27	22	30	24	18	25	33	42
29	107	228	217	211	215	85	231	212	211	137	149	255	248	183	201	166	167	59	153	157	236	152	159	66	256	169	199	181	71	37	47	113	38	37	123	97	41	36	51	23	42	24	21	29	24	19	28	38	34
29,25	125	236	223	215	216	93	230	214	212	139	145	256	256	190	205	167	168	59	154	159	235	151	158	63	263	169	200	180	73	37	47	114	38	34	119	90	51	42	55	23	42	24	20	27	23	16	25	33	37
29,5	137	239	229	218	216	98	231	215	212	142	148	257	258	192	205	170	168	61	155	158	235	153	160	66	267	170	200	181	73	36	49	116	38	36	124	100	56	45	55	21	42	23	19	27	23	17	25	37	38
29,75	117	230	217	212	215	93	230	212	210	140	148	254	251	185	203	165	166	61	153	157	235	152	159	67	259	169	199	180	74	37	49	116	37	36	125	99	46	38	53	23	42	23	20	27	23	18	26	39	34
30	122	233	222	215	218	104	234	218	216	150	152	261	251	188	205	171	172	69	158	162	240	157	167	69	261	173	201	185	78	42	54	122	44	40	129	107	49	40	56	24	47	27	23	32	28	21	29	35	35
30,25	113	229	218	213	217	99	233	214	214	145	151	257	249	184	203	167	170	68	155	159	238	155	164	69	258	171	200	184	77	41	53	123	43	39	131	107	43	38	53	22	44	25	21	31	26	21	28	38	34
30,5	118	231	220	215	217	102	233	215	213	146	152	258	252	187	204	168	171	69	155	159	239	155	165	69	260	172	202	185	78	41	54	123	43	39	130	107	45	39	55	23	45	25	22	30	26	20	27	38	37
30,75	143	242	231	222	220	114	234	218	215	151	150	260	261	197	209	174	175	70	158	162	238	155	166	68	270	175	204	187	79	43	55	125	44	40	130	107	59	47	60	24	46	26	22	31	24	19	26	35	42
31	119	230	219	214	217	107	233	216	213	148	150	259	250	187	203	168	171	71	156	160	238	155	165	68	260	172	201	186	79	43	53	126	44	40	132	111	43	39	54	21	44	24	20	29	24	19	26	33	33
31,25	124	230	222	214	218	113	235	216	215	152	153	259	250	186	203	171	173	74	157	160	238	157	168	68	261	172	201	187	80	44	56	127	46	42	134	118	43	38	54	20	44	24	21	30	25	19	25	34	33
31,5	127	232	222	216	220	116	236	218	216	154	155	260	253	189	206	173	175	78	158	163	241	158	170	74	263	176	203	188	84	48	60	132	50	46	138	120	48	43	58	25	47	28	25	34	29	24	31	39	36
31,75	132	233	225	217	220	121	238	221	217	156	159	262	253	190	206	176	177	81	160	166	243	161	172	75	265	176	204	190	86	49	61	134	52	47	141	127	49	43	57	25	48	28	26	35	30	24	32	39	36
32	135	236	224	218	219	119	234	219	216	155	152	259	257	192	208	173	176	77	158	164	240	156	169	72	266	177	204	188	85	48	59	131	50	44	135	118	53	46	60	25	47	27	23	34	27	21	27	37	38
32,25	131	233	222	217	219	120	235	219	215	155	154	261	254	190	206	173	176	81	157	165	241	157	170	71	265	176	203	189	85	49	60	134	52	46	138	123	48	43	58	23	46	26	24	31	26	21	27	35	36
32,5	155	242	233	223	221	131	237	221	218	158	154	261	261	198	211	179	180	82	159	167	241	159	172	72	273	179	205	192	87	50	63	134	53	47	139	126	59	51	63	24	49	27	24	33	27	21	27	35	41
32,75	131	231	221	215	218	123	234	218	215	154	155	259	252	188	205	175	176	83	157	166	240	157	171	73	263	176	203	189	87	50	62	136	54	47	140	129	45	42	58	22	45	25	23	32	25	20	27	35	34
33	137	234	222	217	218	125	234	219	215	156	153	260	256	191	207	175	177	83	157	167	240	156	170	72	267	178	204	190	87	52	62	136	54	48	138	124	50	46	59	23	47	26	23	33	26	21	26	34	35
33,25	137	233	224	217	220	131	237	221	218	158	157	262	254	191	208	179	179	88	160	170	242	160	174	75	265	179	204	193	90	55	66	139	60	51	142	134	48	44	59	22	48	27	24	34	28	22	27	35	35
33,5	135	232	223	218	220	129	238	221	218	158	160	262	254	191	208	180	180	90	160	171	243	160	175	79	266	182	206	194	92	58	67	141	61	53	146	137	49	47	61	25	49	29	26	37	31	25	31	41	37
33,75	139	234	224	218	220	132	237	221	218	160	158	263	256	192	208	180	180	90	161	173	242	159	174	75	268	181	205	193	92	57	67	140	61	52	143	133	50	47	61	24	48	27	25	34	27	22	28	36	37
34	143	235	224	220	221	134	236	222	218	159	157	262	259	194	210	180	180	89	163	174	242	158	174	74	269	184	207	194	93	57	67	142	61	53	143	133	51	50	63	25	50	28	25	35	28	22	27	36	39
34,25	156	242	231	223	223	139	238	223	218	161	159	262	263	199	213	183	183	89	164	175	241	158	174	77	274	184	208	196	93	58	68	142	63	53	143	134	59	55	65	26	50	28	25	36	28	23	28	36	42
34,5	141	234	223	218	220	134	237	221	218	158	160	261	256	193	209	183	181	94	162	176	242	159	174	79	268	184	207	195	94	61	70	145	67	57	148	143	48	49	62	23	49	27	24	35	30	23	29	38	37
34,75	141	232	223	218	220	134	236	220	218	157	160	261	257	192	209	184	181	94	163	176	243	159	174	81	268	185	206	196	95	62	70	146	66	59	149	145	49	50	63	25	50	27	25	37	30	25	31	43	38
35	143	232	223	218	220	137	237	221	218	159	162	261	256	193	208	185	182	97	165	177	243	160	176	81	267	185	207	197	97	64	71	146	70	60	150	148	49	50	62	24	49	28	25	36	31	25	31	41	38
35,25	149	236	225	219	221	139	238	223	219	160	161	263	258	195	212	185	183	97	167	180	243	160	177	80	270	187	208	199	97	65	73	148	72	61	148	146	52	53	65	25	51	29	26	37	29	25	29	37	39
35,5	173	244	236	226	221	152	239	225	221	163	161	263	264	201	215	191	187	98	169	180	242	160	178	78	278	187	209	200	98	65	73	148	74	61	148	150	63	61	67	24	50	28	25	35	29	23	27	35	44
35,75	153	234	226	218	221	144	241	223	220	159	164	263	257	193	210	188	185	102	169	181	244	161	178	83	271	188	207	200	99	68	75	150	76	66	153	155	52	53	63	23	51	28	26	37	31	26	30	40	38
36	149	237	227	222	223	145	239	225	221	163	164	264	260	197	214	188	187	101	170	184	245	162	180	83	273	190	210	202	102	70	77	153	78	65	152	151	54	59	68	28	54	31	29	41	33	27	31	39	42
36,25	145	235	224	220	222	144	238	224	221	162	163	264	258	195	212	188	185	101	171	184	244	160	178	82	270	190	210	202	102	70	76	152	78	67	150	153	51	55	65	26	52	29	26	37	30	24	29	37	39
36,5	149	234	224	219	222	142	239	222	220	158	164	263	259	195	211	188	184	104	171	184	245	161	178	88	271	190	209	203	103	72	77	152	80	69	155	160	51	56	65	26	52	29	28	39	33	26	33	44	40
36,75	170	244	234	226	224	154	239	227	222	165	163	265	266	203	216	192	189	102	174	186	243	161	179	82	278	190	211	205	103	72	77	152	81	68	150	155	63	63	70	26	52	29	27	38	29	24	29	36	44
37	172	244	233	224	223	152	240	226	221	162	165	264	267	202	216	192	189	104	174	187	245	160	180	86	278	191	211	206	104	74	79	154	84	71	153	159	64	67	70	28	54	31	28	40	33	27	32	42	46
37,25	155	235	226	220	222	149	240	224	221	161	166	263	259	196	211	191	187	109	174	188	245	162	180	87	273	191	210	206	106	77	79	156	87	75	156	164	53	58	66	25	53	30	29	40	33	27	31	41	39
37,5	166	238	229	221	223	154	242	226	222	162	167	265	262	198	213	192	189	111	177	189	245	163	181	88	277	191	211	207	106	78	82	158	90	78	157	167	58	61	67	23	52	30	29	40	33	28	31	42	40
37,75	160	236	228	220	222	156	242	226	223	165	168	265	259	196	213	193	189	113	176	190	246	164	183	87	274	191	210	208	107	79	83	158	93	81	157	168	53	59	65	24	52	28	28	39	32	26	31	39	38
38	154	235	226	219	223	151	242	225	222	163	167	264	259	196	213	193	188	112	177	190	246	163	180	88	273	193	211	208	108	81	83	158	93	80	159	169	51	59	66	24	53	30	29	40	33	28	31	41	39
38,25	164	235	228	220	222	156	242	226	223	164	169	263	259	196	212	193	189	115	178	190	246	163	184	91	275	192	210	208	109	81	84	158	95	83	159	171	55	60	66	23	52	29	28	40	33	27	31	42	38
38,5	155	235	225	220	223	152	242	225	223	163	168	264	260	196	213	194	190	116	178	191	246	163	182	90	273	193	212	210	111	84	86	160	96	82	159	172	52	62	68	26	55	31	29	42	35	28	33	41	39
38,75	157	234	225	220	224	153	242	225	222	162	169	264	259	196	213	193	189	116	179	191	246	163	183	92	274	194	212	210	111	85	87	161	97	85	161	174	54	63	69	25	55	31	29	42	35	30	34	45	40
39	183	247	238	230	227	165	243	230	225	170	168	266	270	207	220	199	194	113	183	193	245	163	183	88	281	195	215	212	111	85	88	160	98	84	156	168	68	75	75	27	57	33	30	42	34	28	31	37	48
39,25	184	248	237	231	228	164	242	230	224	169	169	264	270	209	221	198	193	113	183	194	247	161	183	90	281	195	215	213	111	84	87	159	97	83	157	170	70	77	77	30	59	33	31	43	34	28	32	40	52
39,5	165	238	228	222	224	156	242	226	223	164	170	264	263	199	214	194	191	118	182	193	247	163	183	94	277	194	213	211	113	90	88	162	102	88	162	177	57	68	70	27	55	30	30	43	35	31	35	45	42
39,75	174	240	230	223	224	160	243	228	224	166	170	264	266	201	216	196	192	120	183	194	248	163	184	94	281	193	213	213	113	91	90	163	105	90	162	178	63	71	73	26	55	31	31	43	36	30	34	44	44
40	164	238	227	222	225	159	244	228	225	168	170	266	262	199	215	195	192	121	184	194	248	164	185	94	277	194	212	212	115	93	91	164	108	94	162	179	56	68	70	25	56	31	30	44	35	28	33	40	41
40,25	165	239	229	223	225	161	243	230	226	171	170	266	264	202	216	195	193	120	185	195	247	163	185	92	278	196	214	213	115	92	92	164	108	92	160	175	59	72	73	26	57	32	31	44	35	29	32	38	44
40,5	164	237	227	222	225	159	243	230	224	169	170	264	263	200	217	196	192	122	185	195	247	163	185	95	277	195	214	213	116	94	93	165	109	95	162	179	58	71	72	27	57	32	32	45	36	29	33	41	43
40,75	159	236	226	221	225	160	244	229	225	170	169	266	261	198	215	196	193	126	185	195	248	163	185	96	276	195	213	214	117	97	94	167	112	98	164	182	54	70	71	25	57	31	31	45	36	29	33	41	41
41	192	251	240	234	229	172	245	232	227	174	171	266	273	211	223	202	198	121	188	197	247	163	186	94	283	197	217	215	116	94	93	166	109	93	160	177	74	84	79	28	59	33	31	44	36	28	32	39	54
41,25	177	245	233	227	226	165	243	231	228	173	170	266	269	205	219	197	194	122	188	196	247	162	185	95	282	195	215	215	116	96	94	167	112	95	160	178	65	79	76	28	58	32	31	45	35	28	31	38	47
41,5	163	238	227	222	225	160	244	230	225	173	169	266	264	201	216	196	193	126	187	197	247	163	186	97	278	196	215	214	119	99	95	170	114	100	163	182	57	74	74	27	58	32	32	46	37	31	32	40	43
41,75	164	239	227	223	227	161	245	231	227	173	171	266	264	203	217	197	194	127	189	199	249	164	187	99	279	197	216	215	120	101	98	170	117	102	164	185	59	76	74	28	59	34	33	46	38	31	33	42	44
42	171	241	230	224	226	162	244	230	226	175	170	265	267	203	218	197	194	127	188	197	248	163	186	97	280	196	216	215	120	101	98	170	117	102	163	183	62	79	76	27	58	33	33	47	36	30	31	41	45
42,25	168	238	230	224	226	168	247	232	229	178	171	269	263	201	217	199	195	131	190	199	248	165	189	98	280	196	214	216	121	102	102	172	123	108	164	184	59	76	74	25	59	32	32	46	37	29	32	37	42
42,5	172	240	231	225	226	167	246	232	228	177	171	267	265	203	219	199	196	131	190	198	248	165	187	97	280	196	216	217	122	104	100	172	122	108	164	185	61	78	75	26	59	33	33	47	37	30	32	39	44
42,75	169	239	229	224	227	164	245	231	227	177	171	265	266	203	218	198	196	133	191	199	249	166	188	101	280	198	217	217	124	106	102	174	122	109	167	189	62	81	77	29	60	34	35	49	41	32	35	44	47
43	169	238	230	223	228	167	248	232	229	179	174	267	264	202	218	200	198	139	192	200	251	168	190	105	280	198	217	218	126	108	104	177	127	116	170	192	58	77	75	28	60	34	35	49	42	34	37	45	43
43,25	193	247	238	229	228	173	247	233	230	179	172	266	273	211	221	202	199	135	192	200	250	166	190	104	288	199	218	218	125	108	104	176	128	114	168	192	73	90	80	28	61	35	35	49	41	34	37	47	51
43,5	165	238	228	223	227	165	248	233	229	179	172	267	265	203	219	200	196	136	193	200	250	166	189	104	279	198	217	219	126	110	105	177	128	115	169	191	58	81	77	28	61	35	36	50	42	34	36	42	45
43,75	172	239	229	224	228	167	247	232	230	179	174	268	265	204	219	200	198	140	193	200	251	169	191	109	280	198	217	218	128	111	106	178	131	118	172	194	61	81	78	27	62	35	36	51	43	35	37	47	44
44	180	242	232	226	228	166	247	232	229	180	171	266	270	206	220	199	195	134	192	199	250	165	188	105	283	198	217	217	125	110	104	176	128	114	168	190	67	87	78	28	61	34	34	50	39	33	34	43	48
44,25	184	242	233	226	227	169	248	233	229	180	173	267	270	206	220	200	197	138	193	200	250	167	190	108	284	198	217	217	127	112	106	178	131	119	170	195	66	88	79	25	60	34	34	49	40	33	35	45	47
44,5	195	248	238	228	228	172	247	233	228	180	172	265	274	212	222	202	198	136	192	200	250	165	189	108	287	199	218	218	126	112	106	178	131	117	168	194	74	94	82	28	61	35	35	50	41	33	35	46	53
44,75	169	239	229	224	228	166	246	234	229	180	172	267	267	204	219	200	196	138	193	201	250	166	190	108	281	199	217	218	128	113	108	178	133	120	168	192	60	84	78	28	61	35	35	50	41	33	34	40	45
45	199	251	242	235	231	180	248	235	231	185	172	268	275	214	226	206	202	139	194	200	249	165	190	106	289	200	219	220	127	112	107	178	134	120	167	192	78	97	84	27	62	34	35	49	39	31	33	38	54
45,25	172	238	229	224	228	170	249	234	230	183	172	268	266	204	219	200	198	143	194	200	251	167	191	111	281	199	218	219	130	116	110	181	137	125	169	194	59	84	78	26	62	34	35	51	42	34	34	40	44
45,5	190	244	236	227	229	177	250	235	231	184	177	268	271	208	221	204	200	145	196	201	251	169	193	114	287	199	218	219	132	116	112	181	140	129	174	198	69	90	80	26	62	35	37	52	44	35	37	44	46
45,75	169	239	229	224	229	168	249	235	230	183	174	269	267	205	221	200	198	145	195	203	252	168	192	114	281	201	219	219	132	119	113	183	140	128	172	197	60	87	79	27	63	36	37	53	43	35	36	43	46
46	174	239	230	224	228	165	248	233	229	180	173	265	270	207	220	200	197	144	194	201	251	166	189	116	282	200	220	219	131	119	111	182	139	125	173	199	64	90	80	29	62	35	36	54	44	37	39	49	49
46,25	177	239	232	225	230	173	250	236	231	185	173	270	267	206	221	202	199	147	197	202	252	168	193	114	283	199	218	219	132	119	114	183	143	131	170	196	62	88	79	26	63	35	37	52	41	35	34	39	44
46,5	173	238	229	225	228	166	249	233	230	181	175	268	268	206	221	201	199	146	196	201	252	168	191	119	282	201	220	220	133	121	113	185	141	129	175	202	63	90	81	29	63	35	38	53	44	38	39	50	48
46,75	176	240	230	224	229	166	249	233	230	181	174	267	269	206	220	201	198	145	195	202	251	167	191	119	283	200	219	218	132	121	112	183	142	129	174	201	64	91	80	27	61	36	37	54	42	37	38	48	48
47	177	240	231	226	230	172	250	236	232	186	174	269	269	207	221	203	200	148	196	203	252	169	193	118	283	201	219	220	135	122	116	185	146	134	173	199	62	92	82	27	63	35	37	54	43	34	34	42	45
47,25	185	243	236	229	231	180	252	239	234	190	175	273	271	209	222	205	203	151	199	204	252	171	197	121	286	200	218	221	135	123	117	187	149	138	172	199	67	93	81	26	64	36	39	54	43	36	36	39	45
47,5	172	238	230	224	229	170	251	235	231	183	175	268	267	206	221	202	200	151	197	202	254	169	193	123	282	201	219	220	136	125	117	188	147	136	177	204	60	90	82	27	64	36	39	56	44	36	38	47	46
47,75	184	243	234	227	229	172	250	236	231	184	174	270	272	210	223	202	200	148	197	203	252	169	192	123	286	201	220	221	135	125	117	186	148	134	173	201	68	98	83	28	63	36	37	53	43	37	37	43	49
48	170	237	229	224	230	166	249	234	231	183	174	268	268	206	220	201	198	150	196	203	252	167	192	125	281	201	219	219	136	126	117	186	148	135	174	203	61	94	80	28	63	36	38	56	43	36	37	46	46
48,25	174	239	230	225	230	170	250	236	231	184	174	269	269	208	221	202	200	151	197	203	253	169	193	126	284	201	220	220	137	127	119	187	149	137	174	203	63	95	82	28	65	37	38	57	44	36	37	44	46
48,5	203	250	243	235	233	182	252	238	233	188	174	270	278	217	228	207	205	150	199	205	252	169	193	126	290	203	223	222	137	127	119	187	150	139	173	201	81	109	90	30	66	38	39	57	45	36	35	42	57
48,75	178	240	231	225	230	171	251	235	232	185	176	269	270	208	223	203	201	155	197	204	254	169	193	130	284	202	220	221	139	129	120	189	153	141	177	205	65	97	84	28	66	36	40	58	46	39	38	47	47
49	186	241	235	226	231	178	252	238	234	186	175	270	272	209	223	205	202	156	200	204	253	171	195	131	287	201	219	221	138	128	122	189	154	144	176	204	67	97	82	27	65	36	39	57	45	37	38	44	47
49,25	175	239	230	224	231	168	251	235	232	183	176	268	270	208	223	202	201	155	198	204	254	170	193	134	283	202	220	221	140	130	120	188	152	140	179	207	64	97	83	29	65	37	40	58	48	39	40	50	49
49,5	203	251	243	233	232	180	251	239	233	187	173	269	279	217	228	207	204	153	200	204	253	169	193	132	291	203	222	222	138	129	122	188	154	141	174	204	81	112	91	30	67	38	39	57	45	36	36	44	59
49,75	198	249	240	230	232	179	252	239	233	186	175	270	277	215	226	206	203	154	201	204	253	170	194	132	290	203	223	222	139	131	123	189	155	143	175	204	78	110	89	30	67	39	40	59	45	38	37	44	56
50	180	239	233	226	231	175	252	238	234	187	174	270	270	209	223	204	202	157	200	205	254	171	195	134	285	202	219	222	141	131	125	190	157	147	176	205	64	100	84	27	67	37	40	58	46	38	37	42	47
50,25	187	243	236	227	231	178	253	239	234	186	175	271	274	211	224	204	202	156	201	205	254	171	194	136	288	202	220	222	140	133	124	190	158	148	175	205	71	104	86	27	66	38	40	59	45	37	36	42	48
50,5	178	239	232	225	231	174	252	238	232	185	175	269	270	209	223	204	201	159	200	205	254	171	195	138	284	203	220	221	142	133	125	191	157	147	178	207	64	101	85	27	66	38	40	59	47	38	38	45	47
50,75	189	243	240	229	233	188	256	243	236	193	184	273	271	210	223	210	205	162	204	207	257	176	201	145	289	202	221	224	143	133	127	194	162	156	180	208	69	99	85	27	68	38	41	61	46	39	39	43	46
51	173	240	230	226	231	169	251	237	232	183	176	267	272	211	225	203	201	157	200	206	255	170	193	138	285	205	222	221	142	134	125	190	157	146	177	208	67	105	87	32	68	39	40	61	48	40	39	47	51
51,25	195	246	242	231	231	188	256	242	236	192	184	272	273	213	225	210	205	163	204	207	258	176	200	148	292	203	221	222	143	134	129	194	163	155	183	210	74	107	86	26	68	37	41	61	47	40	40	45	48
51,5	193	248	239	229	233	180	254	240	234	187	178	271	278	215	227	206	204	160	202	207	255	173	196	145	292	205	223	223	144	137	129	193	161	152	180	210	79	114	90	29	68	39	42	61	48	40	40	49	55
51,75	194	246	240	230	232	182	254	240	234	186	179	270	277	216	226	207	205	161	201	206	256	174	196	144	293	203	222	222	144	137	130	192	162	153	180	210	77	113	89	29	68	38	41	61	47	39	40	49	54
52	191	246	237	228	232	176	253	239	233	184	176	269	278	216	227	205	202	160	201	206	255	171	194	145	290	204	222	222	144	138	127	193	161	150	179	212	77	114	91	31	68	39	42	62	49	40	41	52	57
52,25	179	241	234	227	233	179	254	241	234	187	176	272	273	211	226	206	205	163	203	208	255	174	197	148	288	205	223	222	146	138	131	195	164	156	179	209	68	105	88	28	69	39	43	62	48	40	38	44	48
52,5	174	241	233	227	233	176	254	241	234	188	175	272	272	211	226	205	204	163	202	207	255	173	196	148	287	206	223	222	147	139	132	194	165	156	178	209	66	106	87	28	68	39	43	63	47	38	38	43	49
52,75	182	241	235	227	233	178	255	241	235	187	179	271	274	213	226	206	204	166	202	207	257	175	197	151	288	205	222	223	147	141	132	195	165	157	182	212	69	109	88	28	69	39	43	63	48	41	39	47	50
53	175	242	233	227	233	177	254	242	235	188	176	273	273	212	226	205	204	162	203	207	256	173	196	148	288	205	222	223	147	140	132	194	165	156	177	208	66	108	88	29	69	39	42	64	48	40	37	42	49
53,25	179	241	233	227	231	176	254	240	233	186	177	270	273	212	226	205	204	165	203	208	255	174	197	151	288	205	222	223	147	141	133	195	166	156	181	212	68	110	89	29	71	39	43	63	49	41	40	46	50
53,5	181	240	237	228	233	184	257	244	236	192	186	274	270	211	224	210	207	169	205	209	260	179	203	160	288	204	223	224	148	139	133	197	168	162	186	215	64	100	87	26	70	38	43	64	49	41	42	47	46
53,75	176	241	233	227	233	173	252	241	234	186	177	270	275	214	228	204	203	164	203	207	256	172	195	151	289	206	225	223	148	142	132	194	164	155	180	211	71	113	91	32	71	40	43	65	49	41	40	47	54
54	187	243	237	228	232	182	255	241	235	186	180	271	274	214	226	208	206	167	204	208	257	176	198	156	291	203	222	222	148	142	136	196	166	160	182	213	72	113	88	27	70	38	42	64	48	41	40	48	51
54,25	174	240	231	227	233	172	254	240	234	185	178	271	273	212	227	205	204	166	202	208	259	175	195	156	288	206	225	223	149	144	134	196	167	157	184	215	68	111	90	30	70	39	43	65	49	43	42	52	52
54,5	181	243	235	228	233	180	256	243	236	188	178	272	275	215	227	207	205	168	204	208	257	175	198	157	290	206	224	223	150	144	137	196	169	162	179	213	70	113	91	29	72	41	43	66	51	42	40	44	51
54,75	181	242	233	228	232	177	253	242	234	187	177	270	275	215	228	206	204	165	202	208	256	173	195	155	289	206	223	223	149	143	136	194	167	160	179	212	71	115	91	29	71	39	42	65	50	42	39	45	52
55	178	242	233	226	232	176	254	241	234	186	180	271	273	214	227	206	205	170	204	209	259	176	197	160	289	207	224	223	150	144	137	197	168	162	183	215	68	113	90	28	71	40	43	66	51	43	41	50	50
55,25	175	241	231	226	232	175	254	241	235	187	179	271	273	214	227	206	205	169	205	209	257	175	197	161	289	206	224	223	150	145	138	197	169	162	182	214	67	112	91	29	71	39	44	66	50	43	41	47	50
55,5	176	243	233	229	235	175	255	243	235	188	179	272	276	216	230	206	205	166	204	210	257	174	196	159	290	207	225	224	150	145	138	196	169	161	179	212	72	118	93	31	73	42	45	68	50	42	39	45	53
55,75	171	239	229	226	233	172	253	241	233	184	178	269	272	213	227	205	203	167	202	208	256	174	194	158	287	207	224	222	150	144	136	195	168	160	180	212	67	114	89	30	71	39	43	66	49	41	39	46	52
56	178	243	232	228	235	175	253	243	235	186	179	272	276	215	230	206	205	166	205	210	257	175	196	160	290	208	225	223	150	146	139	196	168	161	180	212	72	119	93	31	73	42	45	67	51	42	41	46	55
56,25	173	242	231	228	234	175	255	242	236	187	182	272	274	216	229	208	207	173	205	211	259	178	198	166	290	210	226	225	154	148	141	200	171	165	186	218	69	116	93	33	74	42	47	70	54	47	45	53	53
56,5	202	255	246	241	238	189	257	247	237	191	181	274	284	226	236	214	211	167	207	211	257	176	198	164	296	209	228	226	151	145	140	197	170	165	179	212	90	134	100	32	75	43	45	68	51	42	39	45	65
56,75	182	242	235	229	235	181	257	243	236	187	183	273	274	215	228	209	208	173	206	210	259	179	199	169	292	207	224	224	153	148	142	199	171	168	185	217	71	116	92	28	73	41	45	68	51	43	43	50	51
57	176	243	232	228	235	177	254	244	236	188	180	273	275	216	231	207	206	169	206	211	258	176	197	165	291	208	226	224	152	149	142	197	171	165	180	214	73	120	94	31	73	42	47	70	51	43	40	47	54
57,25	178	240	232	228	232	177	254	242	235	186	180	271	274	215	229	206	205	170	204	209	257	176	196	166	291	206	224	224	153	148	141	196	170	165	182	215	71	118	92	28	73	39	43	67	50	41	39	47	52
57,5	176	240	230	226	233	175	253	241	234	184	180	271	274	214	227	205	205	169	204	209	256	176	196	166	290	206	224	222	152	147	141	196	169	164	181	215	70	118	91	27	72	39	44	68	50	43	40	48	51
57,75	179	242	234	229	233	182	256	244	237	189	181	274	274	216	229	208	208	171	206	210	257	177	198	169	292	207	224	224	152	148	143	197	173	169	178	212	71	120	92	26	73	40	44	67	49	42	38	42	50
58	176	241	232	228	234	179	256	243	236	186	182	272	272	215	228	209	207	174	205	210	258	178	198	171	290	207	225	224	155	148	145	198	172	170	182	216	68	117	91	28	73	41	45	70	51	44	41	47	50
58,25	179	243	234	229	234	179	255	245	237	189	181	274	275	216	231	208	208	171	206	211	259	178	198	170	293	208	226	225	154	150	146	197	173	169	181	215	73	123	94	29	74	42	46	70	52	44	41	45	53
58,5	185	243	236	230	235	182	257	246	237	190	185	275	277	218	232	211	210	177	208	212	261	181	200	176	295	208	226	227	157	151	149	200	175	173	186	219	75	124	94	29	76	43	47	72	54	47	45	52	54
58,75	174	243	232	230	236	178	256	246	238	189	182	274	275	217	231	208	208	173	208	212	259	178	198	172	292	209	227	225	156	151	147	198	174	172	182	216	73	122	96	30	75	44	47	72	53	45	42	46	55
59	192	247	239	232	236	186	257	246	239	191	184	275	279	220	231	212	210	175	208	211	260	181	201	179	298	208	226	225	156	151	148	199	175	174	185	219	79	127	96	28	75	43	46	71	53	45	42	48	55
59,25	186	245	235	230	235	180	256	243	236	186	184	273	277	218	232	208	208	175	206	211	259	179	198	175	296	209	226	225	156	152	147	198	174	171	185	219	79	127	96	28	75	42	48	73	55	46	45	53	57
59,5	183	244	236	231	236	183	257	247	238	192	183	276	276	218	231	211	210	175	209	213	259	180	200	179	294	208	226	225	156	151	149	199	176	175	181	217	74	123	94	27	76	42	47	72	52	44	41	44	51
59,75	184	246	235	231	236	179	256	246	237	188	182	274	279	220	233	209	209	173	207	212	260	180	197	175	296	209	227	225	155	152	149	198	174	172	182	215	79	129	98	29	76	44	46	72	52	45	41	45	56
60	189	246	236	231	235	182	256	245	237	189	183	273	278	219	231	211	209	175	208	211	259	180	199	178	297	208	226	225	156	151	149	198	174	173	183	219	78	128	96	26	75	42	45	71	52	44	41	48	56
60,25	177	242	233	230	235	182	257	247	238	191	184	275	274	217	231	211	210	177	209	213	260	182	201	182	293	210	226	225	158	153	151	200	177	175	184	217	70	121	94	27	77	43	48	72	55	46	43	46	52
60,5	179	244	233	231	234	180	256	247	238	190	182	275	276	218	232	209	209	173	208	212	259	179	198	179	294	209	226	225	157	153	151	198	174	174	181	216	74	126	96	26	76	42	46	71	51	44	40	43	54
60,75	174	242	232	231	236	178	257	246	238	189	184	275	274	217	231	210	209	176	209	212	260	180	200	181	294	210	227	226	158	154	152	199	177	175	184	218	71	124	95	28	78	43	48	74	55	46	43	47	54
61	180	243	231	229	235	176	255	244	236	187	184	272	276	218	232	209	209	176	207	212	259	180	197	180	294	209	228	225	157	154	151	198	174	173	185	219	75	126	96	28	76	42	47	73	53	46	44	51	56
61,25	176	242	231	229	235	177	257	245	237	188	185	274	274	217	231	209	209	179	208	213	260	181	199	182	294	210	227	225	158	155	152	200	176	175	186	221	71	122	95	27	77	43	48	74	55	47	44	51	54
61,5	184	245	234	233	236	181	256	248	238	191	184	276	277	219	234	211	211	177	209	214	261	181	199	184	296	210	227	226	158	155	154	200	177	176	183	218	77	130	99	29	78	44	49	75	54	47	43	46	56
61,75	199	254	243	240	239	188	256	249	239	192	185	274	284	227	239	215	215	173	211	214	260	180	199	182	301	210	230	228	156	154	152	197	174	173	182	215	93	142	106	33	80	45	48	75	55	45	42	48	69
62	182	244	234	231	235	181	256	247	238	191	184	276	277	220	234	211	211	177	210	214	261	181	200	184	296	210	227	226	160	157	154	199	177	176	182	217	75	129	98	28	79	45	49	75	55	46	43	45	56
62,25	202	254	244	238	238	189	259	249	239	192	186	275	282	226	236	216	213	178	211	214	262	183	202	189	304	209	228	228	159	156	156	200	177	179	186	221	90	140	102	28	79	44	49	76	55	47	44	51	64
62,5	189	249	236	234	237	181	256	248	237	190	184	274	281	222	236	212	211	175	210	213	260	181	198	184	299	211	229	227	157	155	154	198	176	175	183	217	83	137	102	31	79	45	48	75	56	47	43	47	61
62,75	185	244	234	231	235	180	256	247	238	189	185	274	278	221	234	211	211	179	210	214	262	182	200	187	297	211	229	226	160	158	156	199	177	178	186	220	77	131	99	28	80	45	49	76	55	48	44	50	57
63	183	245	232	232	236	180	257	249	239	190	186	274	278	220	234	211	211	177	210	214	260	182	199	186	297	211	228	227	160	158	156	199	177	178	183	218	78	132	100	30	80	46	50	77	57	48	44	47	58
63,25	200	253	242	236	237	184	257	248	239	189	186	272	283	226	238	214	212	177	210	214	261	181	199	188	303	211	229	227	159	157	157	199	177	177	185	222	91	143	104	31	79	46	49	76	57	49	45	55	67
63,5	180	243	231	232	236	178	256	248	238	189	185	273	277	220	234	211	211	178	210	214	261	182	199	188	296	211	228	226	160	158	157	199	177	178	183	219	76	131	99	29	79	46	49	77	56	48	43	47	56
63,75	183	245	233	233	236	179	256	248	238	189	186	273	277	221	236	211	212	178	211	215	261	182	199	187	297	213	229	227	161	159	158	198	178	179	184	219	78	134	101	30	81	46	50	78	57	48	43	48	58
64	194	249	238	235	236	183	257	249	238	191	185	273	281	223	236	214	213	178	211	215	261	182	200	190	302	211	228	227	160	159	159	199	178	179	183	219	84	138	101	29	81	45	49	77	55	48	43	48	60
64,25	191	249	236	234	238	181	256	249	239	190	186	273	280	223	237	212	212	177	211	215	260	182	200	189	300	212	229	227	161	159	157	199	177	179	183	219	84	139	103	31	81	46	50	78	56	48	44	49	62
64,5	182	244	233	232	236	179	256	249	240	192	186	274	277	221	235	211	213	179	211	215	261	183	201	191	298	211	228	227	162	159	159	200	178	180	182	219	77	133	101	29	82	45	50	78	57	49	43	48	57
64,75	186	245	234	233	236	181	256	250	239	191	186	273	277	222	235	212	213	181	212	215	262	183	201	192	299	211	228	227	161	160	160	200	178	181	183	219	78	134	100	28	81	45	50	77	56	49	43	47	57
65	202	249	242	238	238	193	260	251	241	195	191	275	279	225	235	218	215	183	214	215	264	187	204	201	306	211	227	228	163	159	161	201	180	185	189	223	84	136	100	28	82	45	49	79	57	50	46	49	56
65,25	180	242	231	231	235	180	257	248	239	190	187	272	274	219	233	212	213	182	211	215	263	184	201	196	297	211	228	226	163	160	161	200	178	183	187	223	73	127	97	27	81	44	49	79	56	50	45	50	54
65,5	187	246	235	232	236	183	257	250	240	192	186	273	277	223	236	213	214	182	212	215	263	185	202	195	300	212	228	228	163	161	162	200	180	184	185	221	79	136	102	30	82	47	51	80	57	50	46	50	58
65,75	195	250	238	235	237	184	258	251	240	193	186	274	281	226	237	214	215	179	212	215	261	183	201	194	303	212	229	228	162	161	161	200	179	182	183	219	86	142	104	31	82	47	51	80	57	50	45	47	63
66	180	244	231	231	236	175	256	248	238	189	187	270	276	221	235	211	213	180	211	215	262	182	199	195	299	213	229	228	163	163	161	199	178	180	186	222	78	134	102	30	82	47	51	80	59	51	47	53	59
66,25	178	244	231	231	237	177	257	249	239	192	187	273	275	222	236	212	213	180	212	216	262	184	200	196	298	213	230	228	163	162	162	201	179	182	184	220	76	133	101	29	82	47	50	81	58	49	45	50	58
66,5	179	243	231	231	236	174	255	249	238	188	187	270	276	222	236	212	214	182	211	215	263	184	199	196	299	213	230	227	165	163	162	200	178	181	188	224	80	135	102	30	84	48	52	82	59	53	49	56	62
66,75	182	244	231	231	236	176	256	248	239	189	187	269	277	222	236	212	213	182	212	216	263	184	199	196	299	212	230	228	164	162	162	199	178	182	186	222	80	135	103	29	83	47	51	81	58	50	47	52	61
67	206	256	243	241	239	186	257	251	239	193	187	271	285	231	243	218	217	178	214	217	261	184	199	195	304	213	232	229	161	161	161	198	176	180	183	219	99	151	111	34	85	48	51	81	58	50	45	50	75
67,25	186	246	233	232	236	181	256	250	239	192	185	271	277	223	235	212	215	183	214	215	262	185	201	199	300	212	228	229	164	163	164	200	179	183	185	220	80	138	102	30	83	47	51	82	58	51	45	49	59
67,5	181	244	230	231	235	174	254	249	239	188	187	270	277	221	236	212	213	182	212	216	261	185	200	197	299	213	230	228	165	163	163	200	178	182	186	223	80	136	102	30	83	48	52	82	59	51	47	53	61
67,75	183	244	231	231	235	177	256	248	238	190	187	271	276	222	236	213	213	183	212	216	263	185	200	201	300	213	229	228	166	164	164	201	179	184	188	223	81	137	102	31	83	48	52	82	61	53	49	56	61
68	189	247	234	232	236	179	257	249	239	190	187	270	278	224	237	213	215	183	214	215	262	186	200	201	303	212	230	228	165	164	165	200	179	183	187	223	84	140	104	30	84	47	52	82	60	52	49	54	62
68,25	199	252	240	234	237	185	259	252	241	193	187	273	282	228	239	217	217	183	214	216	263	188	202	202	307	213	230	230	164	165	166	201	180	186	186	222	91	147	106	30	84	48	52	82	59	51	47	51	66
68,5	179	244	230	231	235	177	256	249	238	189	187	270	274	223	236	213	214	185	213	215	263	186	201	202	300	214	229	228	167	165	165	200	179	184	188	223	78	135	102	29	85	47	53	83	60	52	48	54	60
68,75	182	246	232	232	235	180	256	250	240	192	186	271	276	224	237	213	215	184	213	216	262	187	202	202	301	214	230	229	167	166	167	201	180	186	185	221	81	139	103	30	84	49	53	84	60	52	47	50	61
69	190	248	235	232	235	181	257	251	240	192	188	271	278	225	237	214	216	184	214	216	263	187	202	203	305	213	229	229	166	166	166	201	180	186	186	222	87	144	105	30	86	48	53	83	61	54	48	53	65
69,25	195	249	235	232	234	181	256	251	239	190	188	270	278	226	237	215	215	184	214	216	264	188	201	205	304	212	229	228	166	165	166	201	179	186	188	224	88	145	104	29	84	47	53	84	60	53	48	56	65
69,5	204	255	242	238	238	187	258	253	241	193	188	272	283	231	242	218	219	181	216	217	263	186	202	204	308	213	231	230	166	166	166	200	179	187	186	222	98	154	110	33	86	49	52	85	60	53	47	52	74
69,75	187	247	234	232	236	180	257	251	240	192	188	270	276	224	237	214	216	186	214	217	263	188	203	205	303	213	230	229	168	167	168	201	181	188	187	223	83	140	105	29	87	48	54	85	62	54	49	54	62
70	180	243	232	230	234	179	258	251	241	191	190	270	272	222	235	214	216	189	214	217	264	190	203	209	301	212	229	229	168	167	168	202	180	188	190	225	78	135	101	28	85	47	53	85	62	54	50	56	59
70,25	178	245	230	231	235	176	254	250	239	192	188	269	275	223	237	212	215	183	215	216	263	185	200	203	301	213	230	229	167	167	167	200	179	185	184	220	82	139	106	30	86	49	53	85	61	52	47	50	63
70,5	184	245	230	231	235	175	254	250	239	189	188	268	276	224	238	213	215	182	214	216	263	187	200	203	303	214	230	228	167	167	165	199	178	184	186	223	88	142	106	31	86	48	53	85	61	54	48	54	67
70,75	177	244	231	230	234	177	256	250	240	191	188	271	273	223	236	213	216	186	215	217	263	188	202	207	301	214	229	229	168	168	170	201	179	187	188	223	79	136	103	28	86	48	53	86	61	55	48	52	61
71	192	250	234	233	236	181	254	251	239	193	188	269	279	226	240	214	216	180	214	217	261	185	200	204	305	212	230	228	167	166	166	199	177	183	183	219	90	148	107	31	86	48	52	84	60	53	45	48	68
71,25	185	246	232	231	234	181	254	252	238	193	187	271	275	224	237	213	216	182	215	216	262	186	201	205	303	213	228	228	168	167	168	199	179	186	183	219	85	143	105	29	85	47	53	85	59	51	45	47	61
71,5	183	245	231	230	234	180	255	251	239	190	189	270	272	223	235	215	216	188	214	216	264	189	202	211	302	213	229	229	170	168	169	201	179	188	189	224	80	137	102	27	86	47	53	86	61	54	48	53	58
71,75	201	255	241	236	236	186	257	253	242	193	191	271	280	230	241	219	219	187	218	219	265	190	204	211	310	214	231	231	171	171	172	202	182	190	189	225	97	154	111	33	90	51	57	88	65	57	51	57	72
[truncated: 47 more columns]
