# Supplementary material for: Genomic and phenotypic characterization of the species Acinetobacter venetianus
Source: Sci Rep. 2016 Feb 23;6:21985. doi: 10.1038/srep21985 (PMC4763211; doi:10.1038/srep21985)
Supplement: Supplementary Dataset S1 [file srep21985-s4.zip › luh7437__allHours_kinetic.csv]

Data File	C:\Program Files\Biolog\OLPM_13_01\OLPM_IDS\data_2011\05\anus_AcivenLUH7437___1_30_IDS_207_Mayx24x2011_B_20A.oka
Set up Time	May 24 2011 2:57 PM
Position	20-A
Plate Type	PM 1-
Strain Type	NOT APPLICABLE
Sample Number
Strain Name	AcivenLUH7437
Strain Number	AcivenLUH7437
Other
Hour	A01	A02	A03	A04	A05	A06	A07	A08	A09	A10	A11	A12	B01	B02	B03	B04	B05	B06	B07	B08	B09	B10	B11	B12	C01	C02	C03	C04	C05	C06	C07	C08	C09	C10	C11	C12	D01	D02	D03	D04	D05	D06	D07	D08	D09	D10	D11	D12	E01
0	27	7	0	0	0	0	0	0	0	0	0	4	24	1	0	0	0	0	0	0	0	0	0	1	14	0	0	0	0	0	0	0	0	0	0	4	11	0	0	0	0	0	0	0	0	0	0	5	8
0,25	25	9	0	1	0	0	0	0	0	0	0	6	22	2	0	0	0	0	0	0	0	0	1	4	13	0	0	2	0	0	0	0	0	0	1	8	12	1	0	0	0	0	0	0	0	0	0	10	9
0,5	24	7	0	0	0	0	0	0	0	0	0	7	22	1	0	0	0	0	0	0	0	0	0	3	12	0	0	4	0	0	0	0	0	0	0	7	10	0	0	0	0	0	0	0	0	0	0	9	8
0,75	22	10	0	0	0	0	0	0	0	0	0	7	21	1	0	0	0	0	0	0	0	0	1	6	12	0	0	11	0	0	0	0	0	0	2	9	10	0	0	0	0	0	0	0	0	0	0	11	8
1	27	15	0	0	0	0	0	0	0	0	0	7	25	4	0	0	0	0	0	0	0	0	1	6	15	0	0	14	0	0	0	0	0	0	1	9	14	1	0	0	0	0	0	0	0	0	0	11	10
1,25	23	14	0	0	0	0	0	0	0	0	0	5	21	2	0	0	0	0	0	0	0	0	1	5	12	0	0	18	0	0	0	0	0	0	1	8	10	0	0	0	0	0	0	0	0	0	0	10	7
1,5	32	19	0	0	0	0	0	0	0	0	4	12	28	6	0	0	0	0	0	6	0	0	4	9	18	2	0	27	0	0	0	0	0	0	4	12	15	2	0	0	0	0	0	0	0	0	2	14	9
1,75	27	19	0	0	0	0	0	0	0	0	3	11	23	3	0	0	0	0	0	7	0	0	3	8	14	0	0	30	0	0	0	0	0	0	3	11	12	1	0	0	0	0	0	0	0	0	1	13	8
2	30	24	0	0	0	0	0	0	0	0	3	10	27	6	0	0	0	0	0	10	0	0	3	8	18	2	0	35	0	0	0	0	0	0	4	12	15	2	0	0	0	0	0	0	0	0	1	14	10
2,25	27	28	0	1	0	0	0	0	0	0	5	11	23	6	0	0	0	0	0	16	0	0	5	10	17	3	0	41	3	0	0	0	0	0	5	11	15	3	0	0	2	0	0	0	0	0	1	15	13
2,5	36	38	7	7	6	0	0	0	0	3	10	16	30	15	5	6	6	0	0	23	0	2	10	15	25	9	2	49	10	0	0	0	0	3	10	16	22	10	5	6	8	5	0	0	0	2	7	20	18
2,75	38	40	8	8	7	2	0	0	0	7	11	19	28	15	4	7	7	0	0	27	1	3	12	17	26	8	1	55	12	0	0	0	0	6	13	19	23	11	5	6	7	7	0	0	0	5	10	24	20
3	35	42	7	9	13	4	2	3	0	9	14	21	22	15	6	8	10	0	2	33	1	4	15	22	26	7	3	60	22	0	0	4	0	7	14	21	23	12	7	9	12	11	0	2	1	7	12	26	24
3,25	44	52	16	15	25	8	7	15	9	13	17	25	29	21	10	13	14	5	6	39	6	7	17	33	32	12	10	67	34	4	4	16	6	11	19	25	33	17	10	12	21	15	0	7	5	11	15	30	34
3,5	48	59	17	16	35	10	9	26	18	14	19	27	31	24	13	15	17	6	7	42	7	9	19	45	36	15	20	73	49	6	6	30	7	12	19	29	41	19	13	16	34	20	0	10	6	13	16	32	42
3,75	48	58	18	17	44	11	9	39	27	16	21	30	33	22	12	16	15	7	9	45	9	10	20	59	34	12	27	76	57	7	7	41	8	14	21	30	45	19	12	13	43	20	1	8	7	14	19	33	42
4	54	68	24	22	56	17	15	51	38	21	25	35	37	30	19	22	21	13	15	53	14	14	25	77	42	19	41	85	74	12	13	58	12	20	26	35	57	27	19	20	60	28	6	15	13	20	24	40	50
4,25	51	63	22	22	62	16	15	61	46	20	25	34	32	25	15	21	20	12	15	53	13	14	25	88	38	16	45	86	85	11	13	71	12	18	25	33	63	23	17	18	69	27	6	14	13	19	23	39	48
4,5	52	66	23	22	70	16	15	71	53	20	24	34	33	26	14	20	19	13	14	57	13	12	24	100	38	15	49	90	99	11	13	83	12	18	26	32	70	23	16	18	81	28	6	13	13	19	22	37	50
4,75	55	70	24	24	82	18	18	84	63	24	28	37	35	28	17	23	23	14	17	62	16	17	27	117	42	15	58	96	114	13	17	97	15	21	28	35	80	25	18	19	97	31	9	15	14	21	24	39	52
5	55	72	25	24	91	18	18	93	68	23	26	35	35	28	18	22	22	14	17	62	16	18	26	130	42	17	64	98	129	13	16	110	14	20	27	34	90	25	18	19	110	32	14	15	13	20	24	38	52
5,25	58	75	28	28	105	22	21	109	80	27	33	42	37	31	20	28	27	19	22	68	24	27	31	147	45	18	75	104	146	18	20	128	19	25	34	38	101	30	22	23	127	37	26	20	19	25	30	42	56
5,5	49	75	25	26	117	23	22	118	84	27	32	40	29	30	21	26	28	20	24	72	22	30	31	160	42	17	84	106	157	18	21	141	17	25	34	40	112	28	23	26	140	40	32	22	19	25	30	44	59
5,75	56	77	28	27	126	21	21	127	92	26	30	39	34	31	20	26	26	19	23	72	23	31	29	163	43	18	90	109	168	17	19	149	18	23	32	36	119	29	22	23	150	40	39	19	17	24	28	41	57
6	59	83	29	29	140	23	22	137	104	27	31	41	36	35	24	29	29	21	24	77	25	36	32	173	48	20	100	112	178	19	21	157	19	24	33	39	132	32	26	27	161	43	47	22	19	27	30	45	61
6,25	57	80	28	29	148	22	22	144	115	27	31	42	34	31	21	28	28	19	24	78	26	38	33	184	44	18	105	115	187	18	21	165	18	26	35	40	138	31	24	25	169	42	54	20	19	25	31	43	58
6,5	62	84	31	30	159	22	23	153	127	28	33	44	39	34	23	30	30	21	26	81	28	40	33	187	48	19	114	119	195	20	23	170	21	24	35	39	151	33	25	25	179	45	62	21	20	27	31	44	60
6,75	58	89	33	32	168	24	25	159	137	29	32	43	37	37	26	30	30	22	26	84	29	44	34	193	48	21	122	122	202	22	23	176	22	26	36	40	164	36	28	28	187	47	69	24	22	28	32	46	63
7	61	93	34	32	177	25	26	166	146	29	34	44	38	38	27	32	31	23	28	86	32	47	33	199	51	22	130	124	206	23	25	182	22	27	37	42	176	37	28	29	195	49	77	24	23	29	34	48	65
7,25	66	94	35	34	182	26	26	173	154	30	35	46	43	37	27	32	32	22	28	87	32	49	35	200	53	23	135	127	211	23	25	186	22	27	38	40	185	38	29	28	202	49	82	24	22	29	33	46	66
7,5	67	101	37	34	186	27	27	179	163	29	35	45	45	41	30	33	33	24	29	92	33	53	33	203	56	24	142	128	215	24	27	189	23	28	37	41	193	42	32	31	208	52	89	26	23	30	33	48	68
7,75	67	95	36	34	191	28	26	189	170	31	38	48	43	36	28	33	31	23	30	90	35	56	35	204	52	20	145	130	216	25	27	191	23	29	39	40	194	39	29	28	211	50	96	26	24	30	34	46	67
8	68	103	41	37	197	31	29	192	175	33	38	49	45	43	33	37	35	27	33	93	39	61	37	210	58	26	153	133	220	29	30	195	26	31	41	46	205	47	35	35	218	57	103	30	29	34	37	52	72
8,25	71	101	39	37	199	31	28	200	180	36	40	52	46	40	31	36	35	25	33	91	39	62	38	210	56	24	156	137	221	28	29	196	27	30	42	44	207	46	32	32	221	55	109	30	27	32	37	50	70
8,5	62	105	40	39	204	33	32	201	183	37	39	51	40	42	36	37	39	29	34	97	42	65	39	209	56	25	164	137	224	30	33	198	28	32	42	45	212	50	36	37	225	60	115	35	29	35	37	51	74
8,75	70	107	41	39	202	31	29	204	187	34	39	49	47	43	34	36	35	27	34	96	41	65	38	211	58	26	164	140	221	28	31	197	26	29	42	44	216	49	33	32	226	57	119	31	27	34	36	50	73
9	72	109	42	40	206	31	30	206	189	36	40	50	49	44	35	36	36	28	35	98	43	68	39	213	61	26	168	141	223	29	31	197	27	30	42	46	221	52	34	34	228	58	124	31	27	33	36	53	74
9,25	70	106	41	39	207	32	30	210	193	36	42	52	46	43	33	37	35	27	36	98	43	70	40	213	57	23	170	146	222	30	32	199	27	31	42	45	220	52	33	32	229	57	130	30	28	34	38	51	72
9,5	71	111	43	41	210	33	31	210	193	36	41	49	48	46	37	39	36	29	37	103	45	72	39	214	61	26	173	147	225	31	34	199	28	32	42	45	225	56	36	35	231	60	133	32	29	36	38	52	75
9,75	71	109	42	40	211	32	31	213	195	36	41	52	47	44	35	38	36	29	37	101	45	74	39	215	59	26	175	151	224	32	33	201	27	32	42	45	225	55	34	34	232	60	137	31	29	36	38	52	73
10	73	116	45	43	214	34	32	214	194	37	41	51	51	48	38	41	39	31	39	104	46	76	40	215	65	28	179	152	227	31	34	200	27	33	42	47	231	60	38	37	234	62	140	33	28	37	38	54	77
10,25	79	115	47	44	213	35	33	221	201	39	45	55	56	48	38	42	38	31	40	104	47	79	42	217	66	27	180	159	226	33	34	202	30	35	46	47	233	61	37	35	234	61	145	33	31	38	41	53	75
10,5	73	116	45	42	213	34	33	217	199	38	42	52	51	48	38	41	38	31	40	106	47	79	41	219	65	27	181	156	227	33	35	202	28	34	46	48	234	62	39	37	235	62	147	35	29	38	41	55	78
10,75	73	112	45	43	213	35	34	221	202	39	45	56	49	46	38	42	38	31	42	108	49	82	42	219	61	25	180	159	226	34	36	204	30	35	46	48	232	61	37	35	235	61	151	34	30	39	42	55	76
11	73	117	47	45	215	38	35	221	203	40	44	54	49	47	42	45	41	35	44	112	51	84	42	220	64	29	183	159	230	36	38	204	31	36	46	49	237	65	40	39	236	66	153	37	31	41	42	56	80
11,25	73	112	45	43	213	36	34	225	203	40	45	56	49	46	38	43	39	33	43	112	50	84	42	220	61	25	182	160	228	36	37	205	31	35	47	48	232	63	38	37	235	63	155	37	30	39	43	54	77
11,5	73	116	46	44	214	37	34	223	200	40	45	54	50	47	39	44	39	33	44	114	50	87	42	222	63	27	183	158	229	34	38	204	32	36	47	48	237	63	39	38	235	64	157	38	32	40	41	55	79
11,75	74	117	48	47	217	40	37	224	202	44	48	60	50	49	42	47	44	37	47	118	53	90	47	226	65	29	185	162	232	38	42	208	35	40	50	53	235	67	42	40	237	67	162	42	34	44	46	59	81
12	76	120	48	47	218	39	38	223	199	43	48	58	52	50	42	46	42	36	45	118	52	90	45	225	65	29	184	162	232	39	40	206	33	39	49	52	237	68	41	40	236	67	161	40	34	43	45	57	81
12,25	74	113	46	46	216	37	36	228	200	42	48	58	50	46	39	45	40	34	45	116	51	91	45	226	62	26	183	163	230	37	38	207	33	38	49	50	235	66	38	38	235	64	162	39	33	41	44	56	78
12,5	75	120	51	50	220	43	40	227	200	47	50	62	51	51	45	50	45	40	51	123	56	95	48	228	67	30	188	164	235	42	45	209	37	41	52	54	239	71	44	44	237	70	165	44	38	46	48	59	85
12,75	75	122	50	50	220	42	40	225	199	45	48	61	51	52	45	49	45	40	49	121	55	95	47	228	67	30	188	164	236	41	44	208	36	41	50	53	242	71	44	44	237	70	166	44	36	45	46	58	84
13	82	128	53	51	222	41	38	225	197	44	47	59	60	55	45	49	45	36	46	120	52	95	45	228	73	32	188	165	235	39	42	206	35	39	49	54	249	74	44	43	237	69	165	41	34	43	44	58	86
13,25	80	119	50	50	222	40	38	229	200	45	51	65	54	50	42	48	44	37	48	121	55	97	47	231	66	28	186	170	233	41	42	208	37	41	53	54	240	71	40	40	235	67	168	41	36	44	48	59	84
13,5	79	123	51	50	221	42	39	226	198	45	49	63	54	52	44	49	46	38	49	122	55	98	48	233	69	31	187	170	235	41	43	208	36	41	52	57	245	73	41	43	236	70	168	43	37	46	49	63	85
13,75	79	122	53	53	225	43	41	231	201	48	53	67	55	52	45	51	47	40	52	124	57	102	50	235	68	30	188	175	236	44	45	210	39	44	55	58	240	73	42	44	239	71	172	46	40	49	51	62	87
14	82	128	54	54	225	43	40	226	198	47	50	66	58	55	47	51	48	41	50	125	57	101	49	234	72	33	189	174	237	44	44	209	37	43	54	59	248	76	45	45	237	71	171	44	39	47	49	63	89
14,25	83	126	54	53	225	42	40	227	197	45	50	66	59	55	45	49	46	39	49	124	54	100	48	234	72	32	188	174	235	42	44	208	37	43	52	57	248	75	43	42	236	70	171	43	37	46	49	63	89
14,5	89	132	58	54	226	43	41	227	198	46	51	68	65	59	48	51	46	41	51	125	56	102	49	236	78	34	189	176	238	43	45	209	38	44	54	60	255	79	46	45	236	72	172	45	39	47	51	66	92
14,75	90	133	59	59	229	47	45	230	201	49	53	69	65	60	50	54	50	43	53	127	58	104	51	236	78	36	191	178	239	46	47	209	41	46	56	61	253	80	48	46	238	74	175	46	41	48	51	65	94
15	92	135	61	57	229	47	45	228	201	48	53	67	64	61	51	55	50	44	52	128	58	105	50	235	80	37	191	178	239	46	48	208	41	46	56	61	256	81	50	47	237	75	174	47	42	49	51	65	96
15,25	90	130	57	55	228	45	44	229	198	47	54	69	63	57	49	53	48	42	50	126	57	105	49	237	77	34	189	177	237	46	46	209	39	44	56	61	252	79	46	45	236	73	175	45	40	47	50	66	94
15,5	96	136	62	59	232	48	47	231	201	51	57	74	70	64	52	57	51	45	54	129	60	108	52	239	82	38	192	181	240	49	48	210	42	49	58	65	257	83	50	48	239	76	177	49	45	51	54	70	98
15,75	88	135	59	57	230	48	47	229	200	48	53	68	60	59	51	55	51	45	52	127	58	107	51	235	77	35	191	179	240	47	48	208	41	46	55	61	254	81	48	47	237	77	176	48	43	49	50	66	96
16	92	135	59	57	230	46	45	229	199	49	55	70	65	61	49	53	49	44	52	126	58	106	49	238	81	35	190	180	239	47	46	208	41	45	55	62	255	81	47	46	236	75	176	45	42	46	51	68	98
16,25	89	136	60	60	230	52	51	230	201	54	59	72	61	60	53	57	54	47	56	131	61	110	53	239	80	37	193	182	242	51	50	212	45	49	59	66	254	82	50	51	238	79	179	52	46	52	55	71	100
16,5	96	141	65	62	233	52	51	229	201	52	58	72	68	65	56	57	55	47	55	131	60	110	53	238	87	40	194	183	243	50	50	211	42	49	58	65	264	86	52	54	238	81	179	52	46	52	52	71	106
16,75	93	135	61	61	232	50	49	230	200	51	60	74	63	61	52	56	52	45	56	130	60	110	53	239	82	37	192	182	242	50	48	210	43	48	59	66	257	82	50	49	236	78	179	50	45	51	54	72	102
17	93	138	60	60	231	50	49	227	199	50	58	74	64	61	52	55	52	44	55	129	59	110	51	239	84	37	192	181	241	48	47	209	41	48	58	66	262	83	50	49	235	78	178	49	43	49	53	73	104
17,25	96	134	62	61	235	50	49	232	201	52	61	77	67	61	51	55	51	46	56	128	59	110	52	243	84	36	193	182	240	51	47	211	42	48	59	67	256	82	49	48	236	77	181	49	44	49	54	75	104
17,5	95	140	62	62	232	51	51	228	200	52	61	74	66	62	53	56	53	47	56	131	60	111	53	241	85	37	192	182	242	50	50	210	42	48	58	66	262	84	50	50	236	79	181	51	46	50	55	75	107
17,75	97	144	66	64	234	54	53	227	203	53	60	73	67	65	56	58	55	47	56	133	59	112	53	239	89	39	194	184	243	51	50	210	42	48	57	66	266	86	54	52	236	81	180	52	45	52	53	74	112
18	99	142	66	64	234	53	51	229	202	53	62	78	70	64	53	56	53	47	57	130	60	113	55	244	91	40	194	183	242	51	49	211	43	49	61	71	266	86	52	51	236	81	182	52	46	52	56	78	114
18,25	100	137	65	65	237	53	53	233	202	56	65	81	70	63	52	57	53	46	58	129	61	113	56	243	90	38	193	183	242	52	49	212	44	49	61	69	261	85	51	50	236	79	183	50	45	52	55	79	112
18,5	99	140	65	65	235	53	51	230	202	57	64	79	70	64	53	56	54	48	58	130	61	114	56	244	91	38	194	183	241	51	49	211	44	50	62	71	265	86	52	51	236	81	183	52	47	53	57	80	115
18,75	100	137	67	65	237	54	53	233	203	56	67	82	72	63	52	57	53	46	59	130	61	114	56	244	92	37	193	183	241	52	50	212	45	48	61	69	260	84	51	49	236	80	183	50	45	53	56	80	115
19	104	141	72	68	238	58	56	232	206	61	70	84	74	68	57	61	56	51	62	133	64	119	59	247	97	42	196	186	244	56	53	215	48	54	65	74	266	88	54	54	237	84	186	55	50	56	61	83	120
19,25	105	139	72	68	241	59	58	240	209	63	75	89	74	65	54	62	56	51	63	133	65	119	61	247	95	40	196	187	244	56	53	215	50	53	66	73	257	86	54	53	237	84	188	56	52	56	60	84	119
19,5	101	142	70	66	237	58	54	232	206	59	69	83	71	64	54	58	55	48	60	132	62	116	57	245	93	38	194	185	243	53	51	212	46	51	62	72	262	86	51	51	236	82	185	53	48	55	58	83	119
19,75	105	142	75	68	240	58	56	237	207	61	73	85	77	65	53	60	54	48	61	132	62	117	59	245	95	39	194	186	243	54	52	213	47	51	63	71	261	86	50	51	236	82	186	52	48	53	57	82	121
20	107	150	78	70	240	63	59	235	209	64	75	88	77	69	56	63	58	53	64	137	66	121	61	248	97	43	196	188	244	57	55	214	50	55	67	76	265	90	54	55	237	86	188	56	52	57	62	87	126
20,25	101	149	75	68	238	63	58	232	208	63	72	85	70	66	56	60	57	52	62	135	64	119	59	246	92	40	196	186	244	55	52	212	48	53	65	73	262	88	52	54	235	86	187	54	49	56	59	85	125
20,5	102	152	75	68	236	64	58	229	206	63	71	82	70	66	56	60	56	50	61	135	62	118	57	244	95	41	196	185	243	55	53	213	46	52	63	73	268	88	53	54	233	86	185	55	48	55	58	83	127
20,75	99	156	77	70	237	66	62	229	210	67	72	82	68	66	60	62	60	53	63	137	64	120	58	243	93	41	197	187	246	57	54	213	47	53	64	72	265	89	54	57	235	89	186	56	50	56	56	82	127
21	109	159	80	72	240	68	62	233	210	68	76	89	80	71	59	63	58	53	63	137	66	121	61	248	99	45	197	187	245	58	54	215	51	54	68	77	271	91	56	55	236	89	189	57	51	58	63	87	133
21,25	106	147	77	71	242	69	62	240	211	70	80	92	75	65	54	64	57	53	65	136	66	122	62	249	95	40	197	188	243	57	54	217	51	55	70	75	256	87	53	54	236	87	190	55	51	58	63	88	129
21,5	103	158	77	70	237	67	60	229	207	68	74	86	74	68	58	62	59	53	62	136	64	121	60	246	97	42	195	186	245	55	53	214	48	54	65	77	268	90	54	57	235	89	186	55	50	57	61	85	134
21,75	105	146	76	70	241	71	61	238	211	70	79	91	74	65	53	63	57	52	63	136	65	122	62	247	95	39	196	188	244	57	55	215	50	54	69	76	255	87	53	55	236	88	189	56	52	57	61	87	131
22	107	158	82	75	242	73	65	236	212	72	80	92	80	70	60	66	61	57	67	138	68	125	63	248	101	45	199	189	246	60	57	217	54	57	71	79	267	92	57	59	238	92	191	59	54	60	64	89	138
22,25	105	153	77	71	241	72	62	236	211	71	80	91	78	67	56	63	58	53	64	136	65	123	62	248	97	41	197	188	243	57	54	215	51	56	69	78	261	89	53	55	235	89	189	56	52	58	64	88	135
22,5	109	159	81	73	242	73	62	235	212	71	79	90	82	72	59	63	59	54	64	136	66	123	61	249	101	45	198	188	244	58	54	215	52	56	68	77	269	92	57	56	236	90	188	55	51	58	62	87	140
22,75	107	163	82	73	240	73	64	233	210	72	78	88	80	71	60	62	60	55	65	138	66	123	61	248	101	44	199	188	246	58	56	215	52	55	68	79	269	92	56	58	235	92	188	58	53	59	62	86	141
23	113	165	85	76	242	75	65	236	212	72	82	91	86	75	62	65	62	57	66	139	68	126	63	250	106	47	200	190	246	60	57	216	53	57	70	81	274	96	60	59	236	94	190	58	54	60	65	90	147
23,25	110	162	84	76	243	77	67	238	214	75	83	94	82	73	61	65	62	58	68	141	69	127	65	251	103	46	200	191	247	61	57	217	55	58	72	82	269	94	59	60	237	95	192	59	55	61	66	91	147
23,5	109	173	85	76	240	75	68	232	211	75	79	90	83	75	66	65	64	58	67	143	67	127	63	249	105	48	201	190	249	60	58	218	54	59	70	82	277	97	61	64	237	97	190	61	55	62	64	89	150
23,75	110	161	83	75	242	76	67	236	214	75	83	91	81	72	61	64	61	57	66	139	69	126	64	251	102	44	198	190	246	60	57	216	54	58	71	79	268	93	56	59	236	94	190	58	54	60	65	90	149
24	112	168	86	76	240	76	67	235	211	74	81	90	86	75	64	64	61	56	67	140	68	126	62	250	106	47	200	188	247	59	57	215	54	57	70	81	276	96	59	59	237	96	190	59	53	60	64	89	153
24,25	108	163	83	74	241	77	67	235	212	75	81	92	79	70	61	63	60	56	67	141	67	126	63	250	102	44	199	188	245	61	57	217	54	57	70	80	268	92	56	58	236	96	190	58	54	60	64	89	149
24,5	110	167	85	75	241	76	67	235	212	74	82	92	85	73	62	64	61	57	66	141	67	126	63	250	105	46	199	189	246	60	58	216	54	57	71	81	272	95	58	60	236	97	190	58	54	60	65	89	154
24,75	109	161	83	74	242	79	68	238	213	75	84	94	80	70	58	64	61	55	67	141	68	127	64	252	102	44	199	189	246	60	58	217	54	57	73	81	265	92	55	59	236	95	190	58	54	60	66	90	152
25	112	170	85	77	242	79	69	235	213	76	83	93	85	74	61	65	62	57	66	142	68	128	63	251	106	47	200	190	247	60	58	217	55	58	72	83	274	96	59	61	237	97	189	60	55	61	67	90	157
25,25	110	173	87	77	241	77	71	234	213	77	83	89	83	75	61	65	64	58	67	142	69	128	62	249	106	47	201	189	248	61	59	216	55	58	70	81	274	96	59	62	236	99	190	59	54	62	64	87	158
25,5	112	167	86	76	242	80	69	236	214	77	85	94	86	76	59	66	62	58	68	141	69	129	64	252	107	47	200	189	246	61	58	216	56	59	73	83	272	95	58	60	236	99	191	59	55	61	67	91	160
25,75	111	161	84	76	243	81	70	240	216	77	86	95	83	73	58	66	63	58	69	142	70	129	64	252	104	46	200	190	246	61	59	218	55	59	74	82	265	93	57	60	236	99	193	59	55	61	66	91	160
26	113	170	89	80	243	82	73	237	216	79	87	94	86	78	62	71	65	60	70	145	71	130	65	252	108	49	202	191	247	64	61	217	58	61	74	83	272	98	61	64	238	102	192	62	58	63	67	92	169
26,25	114	156	87	79	246	86	75	247	220	81	92	101	85	75	60	71	65	61	72	145	72	133	69	254	107	47	203	193	248	65	61	221	60	62	79	84	262	94	60	64	239	102	195	63	59	64	70	94	169
26,5	112	170	87	77	242	80	72	236	214	78	86	95	85	76	60	69	65	59	69	143	70	130	65	252	107	48	201	190	246	62	60	218	57	60	74	85	273	97	60	63	237	103	191	62	57	63	68	93	178
26,75	112	163	87	78	243	82	73	240	216	78	89	94	85	76	60	69	64	59	69	144	69	130	64	252	106	48	200	190	246	62	59	218	57	59	74	82	270	95	59	62	236	102	191	60	56	61	66	92	182
27	113	175	89	79	242	82	74	236	215	80	85	95	87	79	63	69	66	61	69	146	71	131	65	253	110	50	202	191	248	63	61	220	59	61	74	86	276	98	62	65	237	106	191	63	58	65	69	93	192
27,25	113	154	86	77	246	86	74	247	219	79	92	99	84	74	58	69	63	59	70	143	70	131	67	252	105	44	201	192	246	64	61	219	58	60	76	82	258	93	58	62	237	102	193	60	57	62	68	93	186
27,5	112	168	88	78	243	82	74	238	216	79	88	95	85	78	61	68	65	59	69	144	70	132	65	253	108	48	201	190	246	62	60	218	58	61	76	84	272	96	58	63	236	104	192	61	57	63	69	92	200
27,75	109	166	87	78	242	83	73	239	217	79	88	93	81	74	60	68	66	59	70	145	71	131	64	252	105	47	201	190	246	63	59	218	58	60	74	80	267	95	58	62	237	105	191	61	57	62	67	91	200
28	114	164	88	79	245	84	74	241	218	79	91	98	88	77	61	68	63	59	71	144	71	132	66	252	109	48	201	191	246	64	59	219	58	60	77	84	269	95	59	62	236	104	192	62	57	62	69	93	208
28,25	118	177	95	84	246	87	79	240	221	83	91	93	92	83	67	74	70	65	73	149	74	134	67	253	114	55	206	194	250	66	64	219	61	63	76	82	277	102	66	68	238	112	193	64	61	66	68	92	217
28,5	116	175	94	82	246	87	79	240	220	83	92	98	91	81	66	72	69	64	73	149	75	135	68	254	113	53	204	193	249	67	64	220	62	64	78	86	276	100	64	68	239	111	194	65	62	66	72	96	221
28,75	116	176	92	80	243	84	76	238	216	81	88	94	92	80	65	70	67	61	70	147	72	133	65	252	113	52	203	191	248	64	61	219	59	61	75	85	278	100	63	66	234	110	191	63	58	64	69	93	225
29	112	175	91	81	244	85	79	239	220	82	89	91	86	78	65	71	68	63	72	148	73	133	66	252	110	52	203	192	248	65	62	218	60	61	76	81	271	99	63	66	237	111	192	63	60	64	68	91	226
29,25	110	167	88	79	244	86	76	239	216	81	89	97	82	74	61	70	66	61	71	147	72	134	66	253	108	47	202	191	246	64	61	220	60	62	77	84	267	96	60	64	236	110	193	63	59	64	69	95	226
29,5	118	162	92	82	248	91	81	249	222	84	98	104	90	80	64	74	68	64	75	149	76	138	71	255	112	51	204	195	249	68	64	222	64	65	83	88	264	97	63	67	239	112	196	65	62	67	74	99	228
29,75	118	168	91	82	247	89	78	244	220	81	95	99	92	81	63	73	67	62	72	147	73	134	67	253	114	51	203	192	248	66	62	219	61	62	79	85	272	98	61	65	237	111	194	63	59	63	71	95	236
30	117	179	93	82	245	87	77	238	217	82	91	97	93	80	66	72	68	64	73	148	73	135	65	253	115	52	205	192	248	65	62	220	61	63	78	87	278	101	65	67	236	114	192	65	60	65	70	95	243
30,25	115	160	90	81	247	92	79	250	222	83	99	103	87	76	62	72	66	64	73	147	74	136	69	254	109	49	203	195	247	66	63	222	63	64	83	85	260	95	61	66	237	113	196	63	61	65	74	96	234
30,5	115	166	91	80	246	90	78	244	219	82	95	101	88	78	64	71	67	64	73	148	73	135	67	255	112	49	203	193	247	67	61	221	61	63	81	87	268	97	61	65	236	115	194	64	61	65	72	97	243
30,75	114	177	96	84	246	91	83	242	223	86	95	96	89	80	68	75	71	66	75	152	76	138	69	254	114	53	206	194	250	69	66	221	64	65	79	86	273	100	65	70	239	118	194	66	63	65	72	95	248
31	117	171	93	82	246	90	79	242	220	82	95	99	92	81	66	73	68	63	73	148	74	136	66	254	114	51	204	193	248	67	63	221	62	64	79	88	273	99	63	66	237	116	193	64	60	65	72	98	252
31,25	122	174	98	86	248	94	83	245	222	86	99	102	97	85	69	77	71	67	76	151	77	138	71	256	118	56	207	195	250	69	66	223	66	67	82	90	275	102	67	70	239	120	197	67	65	69	76	100	258
31,5	114	177	94	83	245	89	80	239	221	83	93	94	89	79	67	73	69	63	73	149	73	135	66	253	114	52	204	192	248	66	64	219	62	63	76	82	273	99	63	67	236	119	192	62	60	64	68	92	257
31,75	121	169	95	83	248	93	81	247	222	84	100	104	95	83	66	74	68	64	73	149	75	138	70	256	116	53	204	195	248	68	64	222	64	65	84	88	272	100	63	67	238	119	195	64	61	66	74	99	258
32	116	177	94	82	246	90	81	240	220	85	95	98	91	80	68	74	70	65	74	151	75	137	67	254	115	53	204	193	248	68	64	221	65	64	79	87	274	101	64	69	236	121	193	64	62	66	71	96	259
32,25	118	171	95	83	247	92	81	245	222	83	97	101	93	82	66	73	69	64	73	149	74	137	69	256	115	52	205	193	247	67	63	221	64	63	82	88	272	98	63	66	237	120	194	64	60	66	72	97	261
32,5	121	178	98	85	248	92	82	242	222	85	96	100	97	85	69	75	70	64	74	150	75	137	69	255	118	55	205	195	248	68	64	221	64	65	82	87	278	102	66	68	237	122	194	65	62	66	72	97	267
32,75	120	167	96	85	250	97	85	249	226	88	102	104	92	83	66	77	71	67	77	154	77	141	75	257	116	53	206	197	249	71	66	224	67	68	86	86	266	99	65	69	240	124	197	68	64	69	76	99	261
33	119	171	95	83	248	93	81	245	222	85	98	102	94	83	66	74	70	65	74	150	75	138	70	256	116	52	204	194	247	69	65	222	64	65	84	89	272	99	63	67	237	124	194	65	63	66	75	99	267
33,25	118	178	97	84	247	93	82	242	223	85	97	97	95	84	67	75	70	64	75	151	75	137	69	255	117	54	204	195	247	68	65	220	65	64	81	86	275	100	64	68	237	125	194	64	62	65	71	96	270
33,5	121	174	97	84	248	95	82	244	222	85	98	103	98	85	66	75	70	64	76	151	76	138	72	258	118	54	205	195	248	69	65	223	66	66	83	88	274	100	63	68	237	125	194	64	62	67	74	99	271
33,75	122	178	98	85	248	94	83	243	223	85	100	103	99	86	68	76	71	65	76	152	77	139	71	257	119	55	206	195	247	69	66	222	66	66	84	89	277	103	65	69	238	128	194	66	63	67	75	99	275
34	120	173	99	86	250	98	86	248	226	89	103	103	94	84	68	78	73	68	79	156	79	141	76	258	118	55	207	198	250	71	69	224	69	68	87	90	270	101	67	72	240	131	196	68	66	70	77	101	271
34,25	121	185	100	88	249	97	87	244	224	90	100	103	99	87	72	79	74	71	79	156	79	141	74	258	122	58	208	198	250	72	70	225	70	69	87	92	279	105	70	75	240	133	196	71	67	71	77	101	278
34,5	123	172	100	86	251	100	86	251	225	89	105	106	98	87	67	78	73	68	78	155	79	142	78	259	120	55	208	197	249	72	68	225	69	68	89	90	269	100	66	71	239	131	197	68	65	70	77	101	273
34,75	119	177	98	85	248	96	84	244	224	86	100	102	97	85	67	76	72	66	77	153	77	140	72	258	119	55	206	195	247	70	67	223	67	67	86	91	274	102	65	70	238	132	195	67	64	68	75	99	277
35	122	181	99	86	248	95	84	244	222	87	98	103	100	88	69	77	72	66	75	154	77	140	71	259	121	56	206	195	247	70	67	222	67	67	85	90	279	102	66	70	237	133	195	67	63	68	74	100	281
35,25	119	178	98	86	249	96	85	244	224	86	99	100	97	85	67	77	71	66	76	153	77	140	71	256	119	55	206	195	247	71	68	222	67	66	84	87	273	101	65	70	237	133	194	66	64	67	73	98	279
35,5	123	175	99	85	249	98	84	247	224	87	101	105	100	87	67	77	71	67	77	154	77	140	73	259	121	56	207	197	247	70	67	223	68	68	89	92	274	102	66	71	237	134	195	66	63	68	76	101	279
35,75	116	179	99	86	249	99	89	245	226	90	103	102	92	84	71	79	75	71	81	158	80	143	74	258	117	55	210	198	249	74	71	224	70	70	88	90	269	102	68	75	240	138	197	71	69	71	77	100	277
36	119	189	101	87	247	96	89	242	223	89	98	100	101	88	73	79	75	69	78	156	78	141	72	257	122	57	208	197	250	70	69	223	68	67	84	91	280	104	69	75	238	139	193	69	66	70	73	98	284
36,25	124	188	105	90	250	100	90	246	226	91	103	106	106	93	74	81	77	71	80	158	81	145	76	261	125	61	211	200	251	73	72	226	73	71	90	96	282	108	72	76	240	142	197	72	71	73	78	104	288
36,5	118	169	97	84	249	100	87	249	225	87	104	103	93	82	66	77	72	67	78	155	77	141	76	257	116	53	206	198	247	72	68	223	68	66	89	86	262	97	64	71	238	138	196	67	64	67	76	98	274
36,75	124	175	101	88	252	102	89	251	227	92	108	108	99	88	70	80	75	71	81	158	81	144	79	260	122	57	209	199	250	75	71	227	73	70	93	93	272	103	68	73	241	142	199	71	68	72	80	104	283
37	122	173	100	86	251	101	88	250	226	90	105	106	100	87	68	79	73	68	79	156	78	142	77	259	120	56	208	198	247	71	67	224	69	69	91	90	270	100	66	71	238	141	196	68	67	69	77	101	281
37,25	122	187	105	90	251	101	91	247	227	92	103	103	102	90	74	82	79	72	82	160	82	145	76	260	124	60	210	199	250	75	73	225	72	71	91	92	278	106	71	76	240	146	197	72	70	72	78	101	288
37,5	122	187	102	88	248	98	88	243	224	90	100	104	103	89	72	80	75	69	79	157	79	143	74	259	124	58	209	197	249	72	69	224	69	69	90	93	280	105	69	75	238	145	195	71	66	71	77	102	289
37,75	118	187	100	86	248	97	89	243	225	90	100	100	98	86	72	79	75	70	79	157	79	142	73	258	121	56	209	197	249	72	69	223	69	68	87	89	275	103	68	74	237	147	194	69	67	70	74	97	286
38	127	183	106	90	253	105	91	250	228	93	107	108	108	94	74	82	77	74	84	160	83	146	80	263	126	61	211	200	250	76	73	227	74	73	95	96	279	106	71	76	240	149	200	73	71	73	81	107	291
38,25	123	193	107	91	251	103	94	246	229	93	103	103	106	93	77	84	80	74	82	160	82	145	78	261	126	62	212	200	252	76	74	226	73	71	90	91	282	109	73	79	240	152	197	74	71	73	78	101	291
38,5	120	188	102	88	248	99	91	244	226	90	101	101	101	88	73	79	76	70	80	158	80	143	75	259	122	59	210	198	248	72	70	224	71	68	88	89	278	105	69	76	238	150	195	69	68	70	76	98	289
38,75	125	188	107	91	252	103	92	248	227	94	106	108	109	94	76	83	78	73	83	161	82	146	79	264	127	62	212	201	250	76	72	227	74	73	95	97	281	107	71	78	240	154	198	74	72	75	81	106	293
39	127	182	107	92	254	106	93	253	231	94	110	108	107	95	74	84	77	73	85	161	82	147	82	262	126	61	211	202	251	77	73	227	74	74	96	93	276	106	72	77	241	158	199	73	71	73	81	103	290
39,25	127	180	105	90	253	105	91	253	228	93	110	111	108	93	72	83	77	71	83	159	82	146	83	263	125	61	210	201	249	76	72	228	74	73	98	95	276	104	69	74	240	163	199	71	69	74	81	105	290
39,5	122	176	101	86	252	103	90	251	226	91	107	106	102	88	69	80	75	69	81	157	80	144	81	262	122	57	209	199	247	74	69	226	71	70	95	92	270	101	66	74	238	170	197	70	67	72	80	102	286
39,75	126	177	106	91	254	108	94	256	230	96	113	111	105	92	73	85	77	74	85	162	85	148	87	265	126	60	212	203	250	78	74	228	76	74	100	96	271	104	71	77	241	181	201	75	71	75	84	108	288
40	125	195	108	91	249	102	93	245	227	93	103	103	110	95	78	83	79	72	83	161	82	146	79	262	128	63	212	200	250	75	73	226	73	73	92	96	283	109	73	79	239	184	196	73	70	75	79	103	295
40,25	119	190	104	89	249	101	91	245	227	92	103	100	104	90	74	81	77	71	80	159	81	144	78	260	124	59	209	199	249	75	72	223	71	70	91	89	278	105	70	76	238	191	195	70	69	71	76	99	291
40,5	125	193	108	92	253	105	94	248	229	95	106	105	111	95	77	85	80	74	85	163	83	146	81	265	128	64	214	201	251	77	75	228	75	74	94	95	282	109	73	79	240	200	199	74	71	75	80	104	295
40,75	126	179	104	90	253	108	92	253	228	94	111	110	107	91	72	84	76	72	84	161	82	147	84	264	126	59	210	201	248	76	73	227	75	73	98	94	273	104	69	76	239	208	200	73	69	74	81	105	290
41	124	185	105	89	251	105	91	248	227	93	106	106	109	93	74	83	76	72	82	160	82	145	81	265	125	60	210	200	248	76	72	226	73	71	95	93	277	105	69	75	239	212	197	72	70	73	80	103	293
41,25	126	187	108	90	253	108	94	250	228	96	110	110	111	94	75	85	80	74	86	163	84	149	84	267	127	62	212	203	250	79	75	228	77	74	99	99	278	107	72	79	240	218	200	74	73	78	84	107	295
41,5	125	179	106	90	254	108	94	253	229	94	111	109	108	92	72	84	77	73	84	161	83	147	84	266	126	60	211	202	249	78	73	227	75	72	98	92	272	104	70	76	239	223	200	72	70	74	81	104	291
41,75	124	178	104	89	253	108	93	255	229	95	111	111	107	91	72	83	77	73	84	162	83	148	85	268	125	58	211	201	249	78	72	228	75	74	100	96	271	103	69	75	239	227	200	72	71	76	83	106	290
42	122	183	102	88	251	103	90	249	227	93	107	106	106	89	72	81	76	71	82	161	81	146	82	266	125	58	210	200	247	75	73	226	73	72	96	94	274	103	68	75	237	228	197	72	69	73	80	104	292
42,25	124	179	104	89	253	107	91	251	228	94	110	108	107	91	71	82	77	71	83	162	82	146	83	267	125	58	211	201	248	77	72	226	74	72	97	94	272	103	68	75	238	233	198	72	69	74	81	104	290
42,5	128	191	110	94	255	108	95	251	230	97	111	109	117	98	77	87	81	76	86	164	85	150	84	269	130	65	213	204	250	80	76	228	77	74	98	97	283	110	74	80	241	236	200	74	72	76	82	106	299
42,75	124	192	110	93	253	108	96	249	232	96	109	103	111	95	78	86	81	76	86	165	84	149	84	266	128	63	213	203	251	80	77	226	77	74	96	92	279	109	73	80	241	238	199	75	72	76	79	102	296
43	122	177	103	89	252	107	92	253	229	95	111	108	106	90	70	83	76	73	84	161	82	147	84	266	123	58	210	200	247	76	73	226	75	72	98	93	269	101	68	75	238	242	198	72	69	73	81	103	289
43,25	120	184	105	88	252	107	92	250	230	93	108	104	107	91	73	83	77	73	84	163	83	147	83	267	124	60	211	200	248	77	73	226	74	72	97	93	273	104	69	77	238	243	198	72	69	74	78	102	292
43,5	119	197	108	92	252	106	98	247	230	98	107	106	108	92	78	85	83	76	87	166	85	150	83	267	127	63	214	202	252	79	77	230	77	75	96	97	279	108	73	82	241	244	199	77	74	78	81	102	294
43,75	116	187	104	89	251	106	94	247	228	96	107	106	103	88	73	82	80	74	86	164	83	149	84	266	123	59	213	201	247	78	75	228	76	74	98	97	273	103	70	79	239	246	199	75	72	75	82	104	291
44	124	193	109	93	252	107	95	247	230	93	107	101	114	96	76	86	79	73	84	163	82	147	81	264	128	63	212	201	248	77	74	225	73	71	94	91	281	108	72	77	238	247	196	72	71	74	77	99	297
44,25	126	199	111	95	254	108	99	250	232	97	109	105	118	98	81	89	84	77	88	166	85	150	84	267	131	67	216	204	252	79	78	227	78	76	97	95	285	112	76	82	241	249	199	77	74	79	80	102	300
44,5	129	185	111	94	256	112	97	255	234	98	115	109	117	98	78	90	81	77	88	166	85	151	88	267	130	64	214	204	251	81	78	229	79	75	102	96	279	109	73	80	241	256	201	76	74	77	85	106	296
44,75	124	194	109	93	253	107	96	249	232	96	108	103	115	95	78	87	81	75	85	165	84	148	84	266	128	63	214	202	249	79	76	226	76	75	96	92	281	108	72	79	239	252	198	74	71	75	79	100	297
45	123	192	107	90	251	106	94	247	228	95	107	105	115	94	76	84	79	73	85	164	83	148	83	266	128	61	212	201	247	77	74	228	75	73	96	97	282	107	72	78	236	252	197	74	71	76	80	103	297
45,25	125	180	108	91	255	112	97	257	233	98	115	110	112	93	75	88	81	76	88	167	85	151	91	266	126	62	214	205	249	82	78	230	79	77	104	94	269	105	73	80	240	260	203	77	75	77	85	105	290
45,5	125	198	111	94	253	108	97	248	232	96	108	104	119	97	80	87	82	75	86	166	84	149	85	266	131	66	214	202	249	79	76	227	77	74	97	95	284	111	74	80	239	256	198	74	72	76	79	102	300
45,75	120	181	104	89	254	111	96	253	232	96	114	106	108	90	73	85	80	75	87	166	84	150	88	266	124	60	213	202	249	79	76	229	78	74	100	93	267	102	70	79	238	260	200	75	72	76	83	104	290
46	117	193	105	89	250	105	95	246	229	94	106	102	109	90	75	83	79	72	85	164	82	148	83	264	125	60	212	201	248	77	75	226	75	73	96	94	276	106	70	78	236	257	197	73	70	75	78	101	294
46,25	124	178	107	91	255	113	97	259	231	98	116	113	114	93	74	86	80	75	88	167	86	152	91	267	126	61	213	204	249	80	76	231	79	76	105	98	268	104	71	79	238	263	202	76	73	78	86	108	291
46,5	119	187	105	90	252	109	95	250	229	97	109	106	110	91	74	84	81	74	86	166	84	150	86	267	126	60	213	202	247	79	75	229	77	75	101	97	274	104	70	79	237	262	199	75	72	76	82	106	295
46,75	122	196	109	93	252	108	96	248	232	95	108	101	117	97	78	86	81	74	85	165	84	148	83	265	128	63	213	201	248	78	77	227	76	73	97	91	281	109	72	79	237	260	197	75	72	74	78	101	298
47	128	187	110	92	255	113	96	254	231	98	114	110	121	99	78	87	81	77	89	167	87	152	90	267	129	64	214	204	248	82	77	229	78	76	104	98	279	108	73	80	239	266	200	75	75	78	85	108	296
47,25	123	199	109	93	251	108	98	248	231	96	107	103	119	97	79	87	82	75	87	167	84	150	84	265	130	64	214	203	248	78	77	227	77	74	97	95	282	110	73	81	237	261	197	76	72	76	80	102	299
47,5	125	192	109	92	253	111	97	251	232	97	111	106	120	97	79	87	82	76	87	166	86	151	88	267	130	64	214	204	248	80	77	229	78	75	101	97	279	109	72	80	238	265	200	74	74	77	83	105	299
47,75	124	197	110	94	254	110	98	250	232	98	111	105	122	98	79	87	83	75	88	168	86	152	87	267	131	65	215	204	249	80	78	228	79	77	101	97	282	110	74	81	238	265	200	77	73	78	82	105	300
48	124	198	110	93	253	109	98	250	233	96	109	103	122	98	79	87	82	75	87	167	85	150	85	265	131	65	214	203	248	80	77	226	77	74	99	94	281	110	73	80	237	265	198	75	72	75	79	101	299
48,25	128	199	112	94	254	111	98	250	232	98	109	106	126	101	81	89	84	77	89	169	85	152	87	267	133	68	216	204	250	81	78	229	79	77	101	100	284	112	75	83	239	265	199	77	74	79	83	105	302
48,5	125	180	107	90	255	114	97	258	232	98	117	113	117	93	75	87	80	75	89	167	86	153	92	267	127	61	214	205	247	81	77	230	80	77	107	97	268	104	71	79	238	270	201	77	73	78	86	107	291
48,75	126	194	110	92	254	110	97	251	231	99	111	108	126	100	78	87	82	75	88	168	85	152	88	267	132	65	213	204	247	80	77	228	78	76	103	102	283	110	73	80	237	267	199	76	74	79	85	107	301
49	124	180	106	90	254	114	97	258	232	98	116	111	118	93	74	87	80	75	88	167	85	152	91	266	126	61	213	205	246	80	76	229	79	76	106	96	267	103	70	79	237	270	201	76	73	78	86	106	291
49,25	127	186	109	92	255	112	97	256	232	98	115	110	124	99	76	87	80	75	89	167	84	151	90	267	129	63	213	205	247	81	77	228	79	76	104	97	277	108	71	79	238	271	200	75	72	77	84	105	298
49,5	127	188	109	91	255	112	97	254	231	98	115	111	124	98	77	87	81	75	88	167	85	152	90	267	130	63	214	204	246	81	77	229	79	76	105	99	277	108	71	79	238	270	200	76	73	77	85	107	297
49,75	127	189	109	92	254	112	97	254	231	97	114	110	125	99	77	87	80	76	88	167	84	152	90	267	130	63	213	204	246	81	77	228	79	75	104	99	278	109	72	80	237	272	200	75	73	78	84	107	298
50	127	202	113	96	254	110	99	250	234	97	110	105	130	102	82	89	85	77	89	168	86	151	86	265	134	67	216	204	248	80	78	226	78	76	100	98	285	112	75	82	238	268	198	77	73	79	81	103	301
50,25	128	185	109	92	256	114	98	257	232	98	117	111	127	98	78	89	80	76	88	167	85	153	91	267	131	64	213	205	246	81	77	228	80	75	106	97	273	108	72	79	237	273	202	77	73	77	85	107	297
50,5	125	199	109	93	252	111	97	250	230	98	110	108	128	99	80	88	83	76	89	169	85	152	88	268	132	65	215	203	247	80	77	229	79	75	103	101	282	111	74	82	236	269	199	78	74	79	85	106	300
50,75	126	192	112	93	256	114	99	253	233	99	114	107	127	100	80	89	83	77	90	169	86	152	90	266	130	65	215	205	248	83	79	228	81	77	104	96	277	109	73	81	238	272	201	77	75	79	85	104	299
51	129	196	112	95	256	113	99	253	234	99	114	108	132	102	80	90	84	77	90	169	86	154	90	267	133	66	216	205	246	82	79	229	81	77	106	100	282	111	74	82	238	273	200	78	75	79	86	107	302
51,25	123	200	111	93	253	111	100	250	233	97	109	103	128	99	81	88	84	77	90	169	85	153	87	265	132	65	215	204	246	80	78	226	79	76	101	96	280	110	73	82	236	270	198	76	73	78	81	103	300
51,5	127	205	113	95	253	110	100	249	231	99	109	107	135	103	83	89	86	77	89	169	86	153	87	266	135	68	216	204	247	80	78	229	80	77	102	102	286	115	77	86	238	270	199	79	75	81	83	107	302
51,75	129	186	111	92	255	115	99	258	233	98	117	111	129	98	78	89	81	76	90	169	86	153	92	266	130	63	214	206	246	82	78	228	81	76	108	96	273	107	73	80	237	274	201	76	73	79	85	106	297
52	126	199	111	95	253	112	100	251	233	99	110	106	133	100	82	90	84	77	90	169	86	154	90	267	133	66	215	204	246	82	78	229	81	77	103	100	282	111	75	82	237	272	200	79	75	79	84	107	301
52,25	129	194	111	94	254	113	98	253	232	99	113	109	133	101	79	89	83	76	91	169	86	154	90	267	133	65	214	204	246	82	77	228	81	77	106	101	280	111	73	81	236	274	200	76	74	80	85	109	302
52,5	126	200	113	95	254	113	100	251	233	98	112	105	134	102	82	91	85	77	90	169	86	153	88	266	133	67	215	204	246	82	80	227	79	76	103	98	281	111	75	83	236	272	198	77	74	79	83	104	302
52,75	128	193	111	93	255	114	99	254	233	98	115	109	133	101	80	90	83	76	90	169	85	154	92	267	132	66	214	205	246	81	78	228	80	77	106	98	279	110	74	81	236	275	201	77	73	79	85	107	299
53	123	203	112	95	253	111	101	250	234	98	110	104	135	100	83	90	85	77	89	169	86	153	87	265	132	67	214	204	245	81	79	226	78	76	101	95	281	112	75	84	236	272	197	77	73	77	81	100	300
53,25	122	205	111	96	252	111	103	249	232	101	109	106	134	100	84	89	86	78	92	171	85	154	88	265	134	67	216	204	247	82	79	228	80	77	100	100	282	113	75	86	236	271	198	79	74	81	82	103	300
53,5	125	181	108	91	255	119	100	260	233	99	119	111	128	94	78	89	81	77	91	170	88	155	94	265	127	62	213	207	245	83	78	228	81	77	109	97	265	104	72	81	237	277	202	76	74	80	88	106	291
53,75	127	204	113	96	254	113	101	251	233	99	111	107	138	103	84	90	87	77	90	171	87	154	89	267	134	68	217	205	246	81	79	228	82	78	103	103	284	114	77	85	237	273	199	77	75	81	83	105	302
54	125	181	108	91	255	118	100	260	234	101	119	112	129	95	76	89	82	77	92	169	87	155	94	267	128	63	214	206	244	82	78	230	83	78	111	98	267	105	71	80	237	278	203	78	76	80	88	108	292
54,25	130	202	115	95	255	114	101	251	233	100	113	110	142	105	85	92	85	78	93	171	88	155	91	268	136	70	215	205	245	83	79	230	82	78	105	104	286	115	77	85	237	274	200	80	76	82	87	109	304
54,5	124	181	108	90	256	116	100	259	233	100	119	111	128	94	78	89	82	78	92	171	87	155	95	266	127	63	213	207	244	84	78	230	83	79	111	99	265	104	70	81	237	278	202	78	75	80	88	108	293
54,75	122	190	107	91	255	115	99	254	233	100	116	109	131	95	79	88	84	78	92	170	87	155	92	267	129	64	214	205	244	83	79	229	83	78	108	100	271	109	71	82	236	276	201	78	76	81	88	108	297
55	128	187	111	92	256	117	101	259	234	100	118	112	135	100	79	90	83	77	91	170	87	155	94	267	131	65	213	206	244	83	79	229	81	78	110	100	273	109	73	81	237	279	202	77	75	79	88	107	297
55,25	129	190	111	93	256	116	100	256	234	100	117	110	137	99	80	91	83	78	91	171	87	155	93	266	132	66	213	206	244	82	79	229	82	78	109	100	276	110	73	82	236	277	201	77	76	79	87	107	300
55,5	122	198	110	94	254	115	103	253	235	102	114	107	133	98	83	91	87	80	94	173	88	156	91	269	132	65	214	206	245	85	81	229	83	79	107	100	276	111	75	85	238	278	202	80	77	80	86	106	299
55,75	129	190	111	93	257	119	103	259	235	101	119	111	137	100	82	93	85	80	94	172	89	157	95	267	133	67	214	207	245	86	82	230	84	80	111	100	273	110	74	83	239	279	203	79	78	82	89	107	298
56	122	206	113	97	253	114	107	251	235	103	112	108	137	100	87	92	90	81	96	175	89	157	90	267	134	67	216	206	246	85	82	231	84	80	104	104	280	115	77	89	238	274	200	83	78	84	86	105	301
56,25	121	194	109	92	253	116	101	253	234	100	114	106	130	96	80	90	85	80	94	172	89	156	91	267	129	64	214	206	244	85	81	229	84	80	108	100	272	109	74	84	237	277	202	80	77	81	87	106	297
56,5	124	195	110	93	254	115	100	253	232	100	113	111	136	98	82	89	84	77	92	172	87	155	92	268	131	65	213	204	243	83	79	229	82	79	109	103	278	110	73	83	236	276	202	78	76	82	87	108	300
56,75	124	181	108	91	256	119	102	261	235	102	120	112	130	94	78	90	83	80	93	172	88	157	96	266	127	63	214	208	243	84	79	231	85	79	113	100	264	105	72	82	236	279	205	79	77	81	91	108	292
57	120	195	109	93	254	115	101	252	233	102	113	110	132	96	81	89	86	78	93	172	87	157	92	268	130	65	215	205	243	84	81	230	83	80	109	104	276	109	74	84	236	276	201	80	76	83	87	108	299
57,25	125	194	110	92	255	116	100	253	234	101	114	109	135	98	81	90	85	78	93	172	87	156	92	268	132	64	213	206	242	84	80	230	83	79	109	101	275	110	74	82	236	278	201	79	76	81	89	108	299
57,5	127	207	115	99	253	115	105	252	235	100	113	105	143	104	88	93	88	79	93	173	88	156	90	266	136	69	215	207	245	83	81	228	82	78	104	99	284	115	78	87	236	275	199	79	76	81	84	104	303
57,75	130	192	113	95	257	119	103	258	236	101	120	110	138	102	83	93	85	79	94	173	89	157	94	267	134	67	213	208	244	86	82	229	84	80	111	101	276	111	74	84	238	280	203	80	78	82	88	108	299
58	119	202	111	95	254	115	106	252	235	104	113	108	133	97	84	91	89	80	95	174	88	157	91	267	132	66	215	206	243	85	82	230	84	80	106	101	274	112	75	87	236	277	201	80	77	82	85	105	297
58,25	129	196	113	95	257	118	104	256	236	101	118	110	141	103	84	92	86	80	95	173	89	158	94	268	134	67	214	207	243	86	82	230	84	80	112	103	280	113	75	84	237	280	202	80	77	83	89	109	303
58,5	124	202	113	97	255	117	107	254	238	102	115	106	138	101	86	93	89	82	95	175	88	157	91	268	135	67	215	207	244	86	83	229	84	80	107	99	278	113	77	86	237	279	202	80	78	81	86	104	300
58,75	131	191	113	95	258	119	103	260	236	100	120	111	140	103	83	93	84	78	94	175	88	158	94	267	133	68	213	207	244	85	82	230	84	79	112	100	276	111	75	84	237	281	203	78	76	82	88	108	300
59	126	194	111	93	255	117	102	256	235	99	116	108	138	99	82	91	84	77	94	173	87	155	92	267	133	66	213	206	242	84	81	229	83	78	109	100	276	111	73	82	235	279	202	77	74	80	85	106	300
59,25	129	207	115	97	254	116	106	252	235	103	114	110	146	105	88	93	88	80	95	175	89	158	93	269	138	71	215	207	243	85	82	232	84	82	109	107	286	117	78	89	235	276	202	82	78	84	87	110	304
59,5	129	188	113	94	258	121	104	262	237	104	122	114	138	101	84	94	86	81	96	176	91	160	98	268	133	66	215	209	243	88	83	232	87	82	115	103	271	111	75	85	236	283	205	82	80	84	92	110	297
59,75	119	198	109	92	253	115	103	251	233	101	112	109	133	96	83	89	87	79	95	173	87	157	92	267	131	65	215	205	241	83	80	232	84	80	108	105	275	111	73	86	235	277	201	81	77	82	87	107	298
60	124	192	110	92	255	118	102	255	235	101	117	110	134	98	82	90	86	79	94	174	89	158	95	268	131	64	214	206	242	85	81	230	86	79	112	101	273	110	74	84	235	279	202	80	77	82	89	108	298
60,25	127	186	110	92	256	122	104	261	236	102	120	112	135	99	81	92	84	80	95	175	88	158	96	266	130	65	213	208	242	86	81	230	85	81	114	101	268	109	73	83	236	282	205	80	77	82	91	107	296
60,5	128	191	111	94	257	120	103	260	236	102	120	112	138	100	82	92	86	81	95	174	89	159	97	269	133	65	213	207	243	86	82	231	86	81	114	102	274	111	74	84	236	280	204	80	78	82	90	109	300
60,75	115	198	109	94	253	115	106	252	235	102	113	107	129	96	82	90	88	80	95	175	88	158	91	267	129	64	214	205	241	85	82	229	84	79	107	99	270	109	74	85	235	278	202	81	77	81	85	103	295
61	122	186	108	93	256	120	103	257	236	102	119	111	131	96	80	91	86	81	95	174	90	158	96	269	128	64	215	207	243	86	81	231	86	81	114	102	267	108	74	84	235	281	204	80	78	84	90	109	294
61,25	128	205	116	98	255	118	106	254	237	101	114	106	144	104	87	95	88	81	95	175	88	157	91	267	136	69	215	208	243	85	82	228	83	80	107	98	282	115	78	86	236	278	201	80	76	81	85	104	304
61,5	128	194	111	93	256	118	104	256	235	102	118	111	139	101	83	92	87	79	96	175	90	159	95	269	133	66	214	207	242	85	81	231	86	81	113	104	276	112	74	84	234	279	202	81	79	83	91	109	300
61,75	128	185	110	93	256	122	104	263	236	101	121	113	136	98	81	92	85	80	95	174	89	159	98	268	130	64	213	208	243	86	81	231	86	81	115	101	268	108	73	84	235	282	204	80	78	83	91	108	295
62	127	196	113	95	257	119	105	256	236	102	118	111	140	101	85	92	86	80	97	176	90	159	95	269	134	66	215	207	242	87	82	231	86	81	114	106	277	112	75	86	235	279	204	81	79	84	90	111	302
62,25	128	187	111	93	257	123	104	262	236	103	121	112	137	100	82	94	86	81	96	175	90	160	97	268	131	65	215	209	244	87	83	231	86	82	116	101	269	109	73	84	236	282	205	80	78	82	91	109	296
62,5	131	199	116	97	257	121	106	258	237	102	119	110	145	107	87	95	88	82	97	176	91	161	96	269	137	70	216	210	244	89	84	230	87	81	114	102	280	115	77	87	235	281	203	82	80	83	90	109	304
62,75	131	193	114	98	259	125	108	263	240	106	124	115	142	104	87	96	89	84	101	179	93	162	100	270	135	69	217	211	245	90	87	233	91	85	118	104	274	114	78	88	238	284	207	84	82	86	94	112	302
63	128	189	113	95	258	122	106	260	238	101	121	108	138	101	84	95	85	81	96	176	89	159	96	266	133	65	214	210	244	87	82	230	85	79	113	96	268	110	75	84	236	282	203	78	77	81	88	105	297
63,25	131	191	113	95	257	122	106	260	237	103	121	112	140	102	85	94	86	80	97	176	89	160	98	267	133	67	214	210	243	87	82	230	87	81	115	102	274	112	76	85	236	282	204	79	78	83	91	109	300
63,5	122	203	113	97	254	117	108	254	237	101	114	107	137	101	87	93	89	80	97	176	89	158	91	268	133	66	215	207	242	86	83	228	85	80	108	99	276	112	76	86	234	278	202	81	77	81	85	103	301
63,75	133	201	118	99	258	121	106	258	238	103	119	110	147	108	88	96	89	81	97	175	89	159	96	269	138	72	216	210	243	87	84	229	86	81	113	101	283	116	79	86	236	281	203	81	78	82	88	108	306
64	125	197	112	96	255	119	106	256	238	102	118	106	138	101	86	93	88	81	96	176	89	159	94	268	133	67	215	208	243	87	83	229	86	80	110	99	274	113	74	85	234	281	202	81	78	82	87	106	300
64,25	130	201	115	96	256	120	106	256	235	103	118	111	145	105	88	95	89	82	97	177	90	160	96	269	137	70	216	209	243	87	83	230	86	82	114	107	282	115	79	86	235	281	204	82	79	84	91	111	304
64,5	131	200	115	98	257	120	107	257	238	102	119	109	144	106	88	96	88	81	98	176	90	160	96	268	136	70	216	209	243	88	84	230	86	81	113	101	280	115	78	86	234	281	204	81	79	84	89	108	304
64,75	130	209	119	101	255	120	111	255	238	103	116	109	149	109	93	97	92	84	100	178	91	160	93	269	139	73	219	210	245	88	85	230	87	82	110	102	284	119	82	90	235	279	203	84	80	84	88	106	305
65	131	204	117	98	257	121	108	256	238	103	118	111	146	107	89	95	90	83	98	177	91	160	95	268	138	71	218	209	243	88	84	230	87	83	113	104	283	117	79	88	235	281	203	82	79	85	90	110	306
65,25	130	207	117	100	257	120	109	256	238	103	116	108	147	108	90	96	89	82	97	177	90	160	93	268	138	71	216	209	243	87	84	229	86	80	110	101	283	117	79	87	235	280	202	83	79	83	86	106	306
65,5	124	183	111	93	257	125	107	263	237	104	123	113	132	97	82	94	86	82	99	178	92	161	100	268	128	65	217	210	244	88	84	233	88	82	118	101	261	109	75	86	234	284	206	81	80	84	93	109	291
65,75	127	205	115	97	255	120	108	255	237	104	116	107	143	105	89	94	91	83	97	178	90	160	93	268	137	69	216	208	243	87	84	229	86	80	110	101	280	115	79	87	234	279	202	82	78	83	87	105	304
66	129	194	114	96	256	123	107	261	236	104	121	112	142	104	85	95	88	82	99	176	92	161	98	269	135	68	216	209	244	88	84	231	87	81	116	104	276	114	76	86	235	283	205	81	79	85	91	110	302
66,25	122	201	113	98	255	120	109	255	237	103	115	107	135	100	87	94	89	82	98	178	90	160	93	268	133	68	217	208	243	87	84	230	86	80	110	100	275	114	77	88	234	281	202	82	78	84	86	104	299
66,5	131	195	116	97	258	124	108	261	238	104	123	113	144	106	87	96	88	81	100	178	91	162	97	268	136	69	216	210	245	89	84	231	88	82	116	103	277	115	78	87	235	283	205	82	80	84	92	110	302
66,75	131	189	114	95	258	126	109	265	239	105	124	116	141	102	85	95	88	83	99	178	92	163	100	268	134	67	216	210	244	90	85	232	89	83	119	102	270	112	75	85	235	284	206	81	80	85	93	110	299
67	128	205	115	98	256	121	109	255	236	105	117	113	143	105	90	94	92	83	99	179	91	163	96	269	138	70	218	209	244	88	84	233	88	84	114	109	282	117	80	90	234	280	204	85	81	88	92	111	304
67,25	133	191	117	97	259	127	111	266	240	106	126	115	143	106	87	98	89	85	101	180	94	164	102	270	136	70	218	212	246	90	86	233	90	84	121	103	272	115	78	88	237	284	206	83	81	87	95	112	300
67,5	130	205	118	100	257	123	111	258	239	105	119	112	146	107	91	97	91	84	101	180	92	163	97	270	139	71	218	210	245	89	86	232	89	83	114	106	282	118	79	90	235	282	205	84	81	86	90	109	305
67,75	134	194	117	98	258	125	109	263	239	105	124	114	146	107	88	98	88	82	99	178	91	162	99	268	137	70	216	210	244	89	85	232	89	84	119	105	278	116	78	86	235	283	206	81	79	85	93	110	303
68	133	210	120	102	257	121	112	257	239	104	117	108	150	109	94	98	92	84	100	178	92	162	96	269	141	74	218	211	244	89	86	230	88	82	112	102	286	120	81	89	235	279	202	83	80	85	88	106	307
68,25	135	197	118	99	259	125	109	261	240	103	122	110	147	110	90	99	89	83	100	179	92	163	99	267	138	71	217	211	245	90	86	230	89	82	116	99	280	117	79	87	235	283	204	80	79	84	90	107	304
68,5	127	196	114	97	257	122	109	258	239	103	120	109	141	104	88	95	89	83	99	178	91	162	96	268	136	68	217	209	244	89	85	231	87	82	114	100	275	114	77	86	234	284	204	81	79	84	89	106	302
68,75	130	198	115	97	257	122	109	260	238	105	121	114	144	105	88	96	89	83	100	180	92	163	99	269	138	69	217	209	244	88	85	232	89	84	117	106	278	115	78	87	234	282	205	82	80	86	93	111	304
69	131	188	116	96	258	128	111	265	239	107	126	116	142	103	87	98	88	84	101	179	93	165	102	269	135	69	217	212	246	90	85	233	92	86	122	105	270	113	78	88	235	285	207	84	82	87	96	112	298
69,25	131	203	117	98	258	123	111	259	239	105	121	114	147	108	90	97	91	84	101	180	93	164	99	270	139	72	218	210	244	90	86	233	89	84	118	107	282	117	79	90	235	282	206	84	81	87	93	111	305
69,5	131	191	115	96	258	126	109	263	238	104	123	114	141	104	87	96	88	82	99	179	92	163	99	267	135	68	217	209	244	89	84	231	89	83	118	102	272	113	76	86	233	284	205	82	78	85	93	108	300
69,75	131	211	118	101	255	120	112	255	238	106	115	111	149	108	94	98	93	83	101	179	91	163	94	269	140	72	219	209	244	88	85	232	88	84	112	107	285	120	81	92	233	279	202	84	81	87	89	108	306
70	124	199	114	96	256	122	110	257	237	104	119	110	138	101	87	95	91	83	101	179	92	163	97	269	135	67	218	208	243	89	85	231	89	82	115	102	273	114	77	87	233	281	204	82	80	84	90	108	299
70,25	132	208	118	101	256	123	111	257	240	104	119	110	149	109	93	98	92	84	101	180	92	162	95	268	141	72	218	210	245	89	85	230	89	83	113	103	284	119	81	90	233	280	203	83	81	85	89	106	307
70,5	130	197	114	97	257	124	109	260	238	105	122	113	144	104	89	96	90	83	100	179	93	164	99	269	137	69	217	210	244	89	85	232	90	83	118	105	277	115	77	88	233	283	205	82	81	86	92	111	303
70,75	135	194	117	98	260	128	112	264	239	107	127	115	145	108	90	99	91	86	103	181	94	166	102	268	139	72	218	211	246	91	87	233	91	86	122	105	275	117	79	89	235	286	207	84	82	87	95	111	301
71	129	191	114	96	259	128	110	264	239	107	125	117	140	103	88	97	90	84	102	181	92	166	103	268	136	69	217	209	245	91	86	234	91	86	123	106	271	114	78	89	234	284	207	84	82	87	96	113	299
71,25	126	189	114	96	258	126	111	263	239	107	126	115	136	101	86	97	90	85	103	180	94	165	102	269	133	68	219	211	245	91	86	234	92	85	121	104	266	113	77	88	234	285	207	84	82	88	95	111	297
Data File	C:\Program Files\Biolog\OLPM_13_01\OLPM_IDS\data_2011\05\anus_AcivenLUH7437___2_30_IDS_207_Mayx24x2011_B_20B.oka
Set up Time	May 24 2011 2:57 PM
Position	20-B
Plate Type	PM 2-A
Strain Type	NOT APPLICABLE
Sample Number
Strain Name	AcivenLUH7437
Strain Number	AcivenLUH7437
Other
Hour	A01	A02	A03	A04	A05	A06	A07	A08	A09	A10	A11	A12	B01	B02	B03	B04	B05	B06	B07	B08	B09	B10	B11	B12	C01	C02	C03	C04	C05	C06	C07	C08	C09	C10	C11	C12	D01	D02	D03	D04	D05	D06	D07	D08	D09	D10	D11	D12	E01
0	29	38	11	14	2	12	4	11	9	8	18	48	19	3	0	0	7	0	0	0	17	0	3	14	7	0	0	0	0	0	0	0	0	0	0	5	8	0	0	0	0	0	0	0	0	0	0	3	28
0,25	25	37	10	13	6	13	4	11	6	10	17	47	16	5	0	2	10	0	0	0	20	0	5	13	9	0	0	0	0	0	0	0	0	0	2	6	9	0	0	0	0	0	0	0	0	0	0	4	28
0,5	25	35	9	10	5	10	3	8	5	7	14	45	16	2	0	0	12	0	0	0	21	0	3	7	8	0	0	0	0	0	0	0	0	0	1	6	7	0	0	0	0	0	0	0	0	0	0	3	21
0,75	26	34	12	12	6	13	4	10	6	9	20	47	17	2	0	2	16	0	0	0	27	1	5	10	9	0	0	0	0	0	0	0	0	0	3	9	8	0	0	0	0	0	0	0	0	0	0	6	17
1	25	24	10	11	6	11	3	9	7	9	16	46	15	0	0	1	17	0	0	0	29	0	4	9	8	0	0	0	0	0	0	0	0	0	1	8	8	0	0	0	0	0	0	0	0	0	0	4	16
1,25	27	20	11	12	5	14	5	12	6	9	19	45	18	2	0	1	20	0	0	0	32	0	3	9	8	0	0	0	0	0	0	0	0	0	0	8	8	0	0	0	0	0	0	0	0	0	0	2	16
1,5	31	25	15	15	9	17	9	15	11	12	22	47	22	6	1	5	26	0	0	0	36	4	8	14	13	3	0	1	0	0	0	0	0	1	6	13	13	4	0	0	0	0	0	0	0	0	2	7	19
1,75	29	19	14	14	9	17	9	15	11	13	23	49	21	5	0	5	27	0	0	0	39	5	9	13	11	2	0	0	0	0	0	0	0	1	5	10	11	1	0	0	0	0	0	0	0	0	0	7	14
2	28	19	12	16	8	17	6	13	8	12	22	47	20	5	0	3	29	0	0	0	40	4	7	11	11	1	0	0	0	0	0	0	0	0	4	9	11	1	0	0	0	0	0	0	0	0	0	6	12
2,25	33	22	13	17	11	19	11	17	13	14	24	49	23	6	1	6	31	0	0	1	42	5	8	14	13	2	0	1	0	0	0	0	0	2	7	9	15	4	0	0	0	0	0	0	0	0	1	6	13
2,5	38	31	21	24	16	26	17	24	20	22	33	56	29	12	7	13	40	5	1	6	48	12	14	20	18	9	3	7	4	0	0	0	2	8	12	13	20	7	0	4	2	3	0	0	0	4	5	10	15
2,75	39	33	21	26	17	28	18	24	19	21	32	55	29	14	9	14	43	6	2	6	47	13	17	20	20	9	3	8	5	1	0	1	3	10	13	12	21	10	1	5	3	2	0	0	1	6	6	10	14
3	41	33	22	26	18	33	17	26	20	22	33	56	30	14	8	14	45	7	1	7	47	13	16	20	20	10	4	9	6	2	0	0	3	9	13	11	22	11	2	5	4	1	0	0	3	5	5	10	13
3,25	43	37	24	31	23	43	20	31	23	25	36	60	35	19	11	19	52	10	4	12	51	16	20	26	25	13	7	14	10	5	3	4	7	13	17	13	25	14	5	11	8	5	3	1	8	10	8	15	16
3,5	47	39	29	33	23	50	24	35	26	27	40	63	38	20	12	22	56	13	7	12	55	19	21	29	25	14	8	14	10	6	5	3	8	15	18	12	26	16	7	11	9	5	3	1	8	9	8	17	16
3,75	52	41	33	36	27	59	28	41	31	31	45	67	41	22	15	24	62	17	11	16	60	22	22	33	28	17	11	17	12	7	7	6	9	19	20	14	29	18	8	12	11	6	5	3	11	12	9	26	18
4	51	44	30	37	28	60	27	39	29	31	42	65	42	25	17	27	64	17	12	18	59	22	26	36	31	19	14	18	15	11	10	8	13	20	24	19	33	21	12	16	15	11	9	7	15	16	14	39	24
4,25	48	42	30	35	28	61	25	36	28	29	39	62	39	24	16	25	66	16	11	17	58	20	24	34	29	17	12	17	15	12	10	8	12	17	23	17	31	19	11	14	14	13	8	6	14	14	11	44	30
4,5	52	42	31	37	29	66	27	41	31	31	44	65	44	24	17	26	69	17	13	16	62	21	25	36	29	18	12	18	13	10	9	7	12	19	22	15	32	20	10	15	13	13	8	5	14	14	10	50	35
4,75	54	45	33	39	31	70	29	42	32	32	45	67	45	27	19	29	73	18	16	20	64	24	26	38	32	21	15	20	16	12	12	10	13	20	25	18	34	21	12	18	16	16	10	8	16	16	11	60	43
5	50	42	30	36	28	69	27	40	29	31	44	65	41	25	18	26	72	16	14	17	63	21	25	37	30	19	13	17	14	10	8	9	12	18	24	16	32	21	11	16	14	16	9	7	16	14	11	65	46
5,25	54	47	34	41	33	75	30	43	34	34	46	67	46	29	22	31	80	21	19	22	67	25	29	42	34	23	17	23	20	15	13	13	18	24	27	22	38	26	15	21	19	21	14	12	20	19	15	77	55
5,5	55	46	34	41	33	76	31	44	32	33	46	66	45	29	21	32	80	20	18	21	68	24	28	40	34	22	17	22	18	15	13	11	16	21	26	20	37	23	15	20	19	22	13	9	20	18	13	84	59
5,75	59	47	39	43	35	82	33	49	36	36	52	70	49	29	21	34	84	24	20	23	72	27	29	42	35	24	17	24	19	14	13	13	15	23	27	19	39	25	15	21	19	22	13	9	19	18	13	90	64
6	57	47	35	42	34	81	32	45	35	34	49	71	47	29	21	33	84	21	19	21	71	27	29	43	34	23	17	23	19	14	13	12	16	23	27	22	38	25	15	21	18	23	14	10	20	17	13	100	68
6,25	56	46	34	43	35	82	33	46	34	34	49	68	48	30	22	35	86	20	19	23	72	27	29	42	34	23	17	22	20	14	14	13	16	24	26	22	39	25	16	21	19	24	14	9	20	18	13	110	70
6,5	58	47	38	44	36	86	34	48	37	36	52	71	49	30	22	35	89	23	21	23	74	28	29	44	35	23	18	24	20	16	14	13	16	25	29	25	39	25	16	22	21	25	16	11	21	19	13	120	75
6,75	60	47	37	44	36	87	33	48	37	36	52	70	50	31	23	36	91	23	21	23	76	28	29	44	36	25	19	24	20	15	14	14	16	24	28	26	40	27	17	23	21	26	14	12	22	19	14	129	79
7	60	47	37	46	38	89	35	48	37	37	53	73	50	30	23	37	93	23	21	24	77	30	30	46	36	25	19	24	20	16	15	15	17	26	29	27	41	27	17	23	22	27	17	12	22	19	14	136	82
7,25	60	48	39	46	37	90	35	50	37	38	53	72	50	31	24	39	96	23	21	24	77	29	31	46	36	26	20	26	21	16	15	15	19	26	29	28	42	28	18	23	22	29	17	12	23	19	14	143	85
7,5	61	48	38	46	38	92	36	49	37	37	53	71	51	32	24	39	97	23	22	25	78	30	32	47	36	25	20	25	21	16	15	15	18	25	30	29	43	28	20	25	22	29	16	13	23	21	15	152	89
7,75	65	52	42	49	41	95	38	52	40	40	58	75	55	33	26	41	101	27	24	25	81	32	32	49	37	27	21	28	23	17	17	15	19	27	31	30	45	30	20	25	23	30	17	14	25	21	16	158	93
8	62	50	39	49	41	92	36	49	39	39	54	71	52	35	26	43	104	25	22	26	80	30	34	49	38	28	23	27	24	19	18	17	21	27	32	33	45	31	22	29	25	33	20	18	27	22	17	164	97
8,25	62	51	40	50	42	95	37	51	40	39	56	74	54	35	25	43	105	27	24	27	83	33	33	49	38	27	23	27	24	18	19	17	22	28	33	34	47	32	22	28	25	34	20	17	27	22	17	170	100
8,5	66	53	43	52	44	98	40	54	43	42	60	78	57	37	27	46	106	30	25	28	86	36	35	52	41	29	24	30	26	19	20	18	22	30	35	35	49	34	24	30	27	36	22	19	29	24	19	177	107
8,75	64	50	42	52	42	97	37	52	40	40	57	74	56	36	26	43	104	26	24	27	81	33	34	50	39	27	23	28	24	18	18	16	22	29	32	34	47	32	22	29	25	34	20	17	28	23	17	179	109
9	65	51	41	51	43	98	38	52	41	39	58	76	55	35	26	44	104	26	25	26	81	33	34	52	40	27	24	27	25	18	19	16	22	29	34	34	48	32	22	29	25	36	21	17	27	24	16	184	113
9,25	69	54	45	54	44	101	41	55	43	42	62	80	59	37	28	46	106	30	27	27	85	35	36	54	42	29	26	30	27	19	20	19	24	31	35	36	50	35	23	30	27	36	22	17	29	25	17	189	118
9,5	63	51	41	51	44	97	38	51	40	40	56	74	55	37	27	44	105	26	24	27	81	33	36	52	40	28	25	29	25	20	19	18	24	29	35	37	49	35	24	30	28	37	23	18	30	24	19	192	123
9,75	68	53	45	54	46	103	40	56	45	43	62	80	59	38	28	47	108	30	28	28	86	37	37	54	43	30	26	31	27	20	20	18	24	31	36	36	51	36	24	31	28	38	23	19	31	25	16	197	130
10	64	51	42	52	44	99	38	51	41	41	58	75	54	37	26	45	107	26	26	26	84	32	36	53	40	29	26	29	27	20	20	18	25	29	35	38	51	34	23	30	27	38	23	18	31	25	18	199	136
10,25	67	50	44	55	46	102	40	53	44	42	61	78	57	39	28	47	110	29	28	30	86	36	37	56	43	30	27	30	28	21	21	20	26	31	36	38	52	35	24	31	29	39	25	19	32	26	18	201	143
10,5	72	56	49	56	47	106	44	58	47	45	66	82	61	40	30	50	112	32	29	30	92	38	38	56	45	32	28	32	28	22	23	20	25	34	37	39	54	39	26	31	29	39	24	19	33	27	19	203	149
10,75	68	53	45	56	47	102	40	55	44	44	63	80	58	39	31	50	111	30	29	30	89	37	38	57	43	31	28	32	28	22	23	20	26	33	38	38	53	37	25	31	29	41	25	20	34	27	19	204	156
11	72	55	49	58	49	106	43	57	46	46	65	82	62	41	31	52	115	32	30	30	90	38	39	58	45	34	29	33	29	25	25	21	29	35	38	41	54	38	27	33	30	41	27	22	35	27	21	206	162
11,25	72	56	51	59	50	107	45	58	48	46	66	82	62	42	31	54	115	33	31	30	92	39	40	58	46	34	29	33	30	24	24	22	28	35	38	40	55	39	27	32	31	42	26	21	35	28	19	207	167
11,5	69	54	46	57	47	104	41	54	43	45	61	79	61	42	30	53	115	30	28	29	88	36	38	57	45	32	29	31	28	24	23	22	28	33	38	41	54	39	27	33	31	42	26	21	35	28	20	207	173
11,75	75	59	53	63	52	110	47	61	50	49	69	86	66	46	35	58	120	35	34	34	96	42	44	64	49	37	33	36	32	28	29	27	31	39	42	44	58	44	31	36	35	46	31	24	38	31	24	212	179
12	72	56	50	60	51	108	45	59	48	46	66	83	62	43	33	57	119	33	31	33	92	40	41	62	48	34	30	34	30	28	26	24	31	36	41	43	58	42	29	35	34	45	29	23	38	31	22	211	183
12,25	70	53	48	60	50	106	42	57	46	44	63	81	62	43	33	53	120	30	30	32	90	38	39	61	46	33	29	34	28	26	25	23	28	34	39	41	56	40	26	34	32	43	29	21	36	29	20	211	185
12,5	75	59	53	64	55	110	48	62	52	50	70	88	67	48	37	58	125	37	34	36	96	44	45	68	52	39	32	37	33	30	30	28	34	40	44	48	60	45	31	38	37	48	33	26	41	33	25	214	190
12,75	77	57	52	64	53	110	47	62	51	49	69	85	67	47	37	58	125	35	33	35	96	43	43	65	50	37	32	37	33	29	29	28	32	38	43	45	60	44	31	37	37	47	31	26	41	32	23	214	192
13	71	54	48	60	52	108	43	57	47	46	64	82	64	45	33	54	122	32	31	32	93	39	41	63	47	34	29	34	31	27	26	25	31	35	40	43	58	42	29	34	34	46	30	23	38	30	19	213	194
13,25	75	56	51	64	53	110	46	62	50	48	67	84	67	46	36	56	126	35	32	35	96	41	42	66	50	36	32	37	33	29	28	26	32	37	43	45	59	44	31	36	36	47	31	25	40	32	22	214	196
13,5	77	57	53	65	53	111	47	62	50	49	69	86	67	46	36	57	126	35	32	34	97	42	42	67	50	37	33	36	33	30	28	26	33	38	44	45	60	45	32	37	35	47	33	25	41	32	22	214	198
13,75	79	61	56	67	57	115	50	66	54	53	73	89	70	51	39	61	130	39	35	38	101	46	45	72	54	40	36	41	37	33	32	29	36	42	47	49	63	48	34	39	39	50	35	29	43	35	25	218	201
14	77	58	54	66	56	112	47	63	51	50	68	86	67	49	38	59	130	37	35	36	99	44	44	70	51	39	35	39	35	31	30	29	35	40	44	47	62	46	33	38	38	49	34	27	41	35	24	217	204
14,25	78	58	54	65	55	113	48	64	51	51	71	87	68	48	36	59	130	36	34	36	101	44	44	70	51	39	34	38	35	30	30	28	34	38	43	46	61	46	31	36	37	49	35	26	41	33	22	216	203
14,5	77	59	53	65	55	111	48	63	49	50	67	85	67	48	37	58	129	37	33	36	98	43	43	71	52	38	34	38	35	31	30	29	34	39	45	48	62	45	33	37	38	49	35	27	42	33	23	216	206
14,75	79	60	55	68	58	114	49	65	52	52	71	88	69	52	40	61	132	38	36	38	102	45	47	74	53	41	38	40	37	33	33	31	38	42	47	51	64	48	35	41	39	51	39	30	45	36	26	219	210
15	80	59	55	68	57	114	49	66	52	51	70	88	69	50	40	60	132	38	35	39	100	45	46	74	53	40	37	40	36	34	33	32	37	41	48	51	65	48	36	40	40	51	38	30	45	35	26	219	210
15,25	80	58	54	67	57	113	49	64	52	50	70	88	68	50	38	59	131	37	34	37	100	44	44	75	52	40	35	39	36	33	31	30	35	40	46	50	63	46	33	39	39	50	36	29	43	35	23	218	210
15,5	83	62	59	71	60	118	53	70	55	56	74	91	72	53	41	63	133	41	38	40	104	48	49	79	55	43	39	43	40	36	37	33	40	44	49	53	65	50	37	41	42	53	40	33	47	38	27	221	213
15,75	81	58	55	68	59	115	50	65	53	52	71	89	68	51	40	60	131	37	36	38	101	46	46	77	52	40	37	41	38	34	33	32	37	41	47	50	63	47	35	41	41	51	38	30	44	36	25	219	214
16	82	61	56	69	59	115	50	67	52	52	73	91	70	51	40	60	130	38	34	38	102	47	46	77	53	40	36	40	36	33	32	29	37	41	47	52	64	46	35	39	40	51	37	29	44	35	24	219	212
16,25	88	65	61	72	62	118	54	71	56	56	75	92	75	55	43	65	134	42	39	42	105	50	50	81	57	44	41	45	40	37	35	34	41	44	51	54	68	51	40	43	44	54	42	32	48	39	27	222	215
16,5	86	62	57	70	61	116	51	67	53	53	71	89	72	54	41	62	134	39	36	40	102	46	48	79	56	42	39	43	39	36	35	33	39	41	49	55	67	50	38	42	42	54	41	32	47	38	25	222	219
16,75	88	63	60	71	61	117	53	70	54	56	73	91	73	54	43	64	135	40	38	40	104	48	49	82	57	44	41	44	39	36	35	34	41	44	49	54	68	52	38	43	43	53	42	32	48	38	25	222	217
17	88	63	59	71	62	117	52	71	54	54	74	91	73	53	41	62	132	40	36	39	103	48	47	80	55	41	38	43	37	34	35	33	38	43	47	53	66	50	36	41	42	53	39	31	47	36	24	220	216
17,25	89	62	60	72	63	119	53	72	55	54	75	93	73	54	43	64	135	41	38	40	105	50	49	82	57	42	38	44	40	36	35	33	40	44	48	56	67	49	38	43	43	54	40	32	47	37	26	222	218
17,5	90	64	58	72	61	117	53	69	56	55	74	92	73	54	42	63	134	40	38	41	104	49	50	83	55	42	39	42	39	37	36	33	40	44	50	57	68	50	38	42	42	54	41	32	48	37	25	221	220
17,75	92	66	63	73	63	121	55	73	57	59	79	96	75	55	43	64	136	43	39	42	107	51	51	85	57	44	40	45	40	37	37	35	41	46	51	59	68	51	38	43	44	54	42	33	49	39	27	224	219
18	90	64	62	73	64	120	54	73	56	57	78	95	75	55	43	64	136	42	39	42	105	51	51	84	58	45	39	45	42	37	37	34	41	45	51	59	69	51	39	44	44	55	42	32	49	39	27	223	221
18,25	94	67	65	73	65	122	56	74	57	58	78	94	78	56	44	64	137	43	40	42	108	52	50	86	59	45	41	47	42	37	38	36	41	46	51	61	72	52	40	44	45	55	43	33	50	40	27	223	220
18,5	92	65	63	73	64	119	55	74	57	57	76	94	76	56	46	65	136	43	39	42	106	50	50	86	58	44	41	45	42	38	37	36	42	46	52	63	71	52	39	44	45	55	44	35	49	40	26	223	222
18,75	94	66	63	75	65	121	56	75	58	57	78	94	77	55	45	65	136	44	39	42	108	51	51	87	57	44	39	46	43	38	37	36	41	47	52	63	72	52	40	44	46	56	44	34	49	39	27	223	222
19	97	70	68	78	69	123	59	79	61	62	82	100	83	60	48	69	138	48	41	47	111	54	56	92	63	49	45	48	47	41	40	39	46	50	56	67	77	56	43	48	49	59	47	39	54	43	32	226	225
19,25	99	71	70	80	70	126	60	79	62	62	84	99	85	61	50	69	139	49	43	48	113	56	56	92	65	49	45	51	47	43	41	41	46	51	56	69	79	58	45	49	49	60	48	38	53	44	31	228	225
19,5	94	67	65	76	66	121	56	75	58	58	78	95	80	57	47	66	135	45	40	45	108	51	52	90	61	46	42	47	44	39	38	37	43	48	53	66	76	53	40	46	46	58	46	35	51	41	27	224	225
19,75	95	66	65	76	66	122	56	76	59	59	77	97	80	57	46	65	136	45	39	45	108	52	52	91	60	46	42	47	44	40	38	37	43	47	54	66	77	53	41	45	46	57	45	35	52	40	27	224	226
20	100	71	69	79	69	123	59	78	61	62	80	99	84	61	50	68	139	48	42	48	110	54	56	92	65	50	45	49	47	43	41	41	45	51	56	70	81	58	45	48	51	61	48	39	55	46	32	226	227
20,25	99	70	69	79	70	123	58	78	61	61	80	98	83	59	49	67	139	48	41	48	110	53	55	92	64	48	45	49	45	42	40	39	45	50	56	69	82	57	44	48	50	60	48	38	54	45	30	226	226
20,5	96	66	65	77	67	122	57	76	60	59	79	96	80	57	48	65	138	46	39	45	107	52	54	92	61	47	43	47	43	40	39	39	45	48	55	67	81	55	41	46	48	58	47	37	51	42	28	223	225
20,75	97	68	68	78	69	123	58	77	60	60	80	98	80	59	50	66	139	46	40	48	111	55	55	94	61	49	43	49	45	41	40	39	46	50	57	69	82	55	43	47	48	59	48	37	54	43	28	225	228
21	99	70	70	79	71	124	59	78	61	62	80	99	83	60	52	67	140	47	42	49	111	56	57	95	64	50	45	50	45	43	41	41	47	50	56	70	84	58	45	50	49	60	50	39	56	46	30	226	229
21,25	99	71	72	83	73	127	62	81	65	64	85	103	85	61	55	70	142	50	45	51	113	59	59	98	66	52	46	52	47	44	43	41	48	52	58	72	85	58	45	50	50	62	50	40	55	47	31	227	229
21,5	96	67	68	79	70	122	56	76	59	61	78	98	81	60	50	65	139	45	41	49	110	53	55	94	64	47	43	48	45	42	39	39	45	48	56	70	85	56	44	47	49	59	49	37	54	44	28	224	229
21,75	99	71	70	81	71	126	60	80	62	62	82	100	84	60	52	68	139	48	42	49	112	57	56	96	65	50	45	49	46	42	42	41	47	51	57	72	86	57	45	49	50	60	50	39	55	45	30	225	229
22	101	74	74	84	75	129	62	83	66	64	85	102	85	63	55	71	143	51	46	55	116	60	60	100	69	53	48	53	50	45	45	46	50	54	61	75	87	60	48	52	53	64	53	43	58	49	33	227	231
22,25	100	72	73	84	74	127	62	84	65	65	86	102	84	60	54	68	142	50	45	52	115	60	58	99	66	51	45	52	47	43	43	43	48	52	59	74	87	59	45	50	50	61	51	40	55	46	31	227	230
22,5	104	76	77	87	76	132	65	86	67	66	90	105	88	62	55	70	144	52	46	53	120	62	58	100	72	53	48	54	49	45	44	44	48	54	60	74	87	60	46	51	52	62	51	40	56	47	30	228	228
22,75	101	73	72	85	74	129	63	84	65	64	86	103	84	61	53	69	142	50	44	52	116	60	59	100	70	52	47	52	49	44	44	43	49	53	59	74	88	59	45	50	51	62	52	41	56	47	31	227	230
23	103	76	75	86	76	128	64	85	67	67	86	102	87	63	55	72	143	52	45	53	116	60	58	101	72	55	49	54	50	47	46	45	50	55	60	77	90	62	49	53	54	63	55	43	59	49	33	227	231
23,25	102	73	74	87	77	127	63	84	67	66	85	103	86	64	57	71	145	51	46	54	117	60	60	103	72	54	49	54	50	47	47	45	51	55	62	79	91	61	48	54	54	66	55	44	59	50	34	228	234
23,5	104	75	75	88	77	129	63	84	66	65	86	103	87	63	56	70	144	51	44	53	117	61	59	102	73	52	49	53	50	45	45	45	50	54	61	77	91	61	49	52	52	64	53	42	57	49	31	228	233
23,75	104	74	75	89	77	129	64	86	66	66	87	105	86	62	56	72	144	52	44	54	119	62	60	103	75	54	48	54	50	46	46	44	50	55	62	79	91	61	48	52	52	63	53	42	57	49	33	228	233
24	101	72	70	85	74	125	60	80	63	63	80	100	85	60	53	67	142	49	42	52	115	58	58	100	75	51	47	51	48	46	43	44	50	52	59	77	91	60	47	50	52	62	53	42	57	47	30	225	231
24,25	109	79	79	89	79	132	67	88	69	68	90	106	90	63	57	72	147	54	46	55	121	64	61	104	77	54	51	55	51	46	46	47	51	56	62	79	92	64	51	53	54	65	54	43	57	49	32	228	229
24,5	103	73	73	87	76	126	62	83	66	65	83	102	86	62	55	68	145	50	43	54	116	60	59	102	78	52	48	53	49	45	43	44	49	52	60	78	92	60	48	52	53	64	53	42	58	48	31	227	231
24,75	103	72	73	89	77	128	63	83	65	66	84	104	85	62	57	70	144	50	45	54	117	61	61	104	75	52	47	53	50	46	46	44	51	54	61	80	89	59	47	51	53	64	54	43	57	48	32	226	235
25	109	77	76	89	79	130	65	86	66	66	86	103	89	63	57	69	146	52	46	55	117	62	62	103	82	53	51	54	50	46	45	45	51	54	61	80	93	63	51	53	55	64	54	43	58	49	32	227	231
25,25	106	76	78	91	80	131	65	88	70	67	89	106	89	62	58	72	147	54	47	56	120	65	64	104	80	54	49	55	51	47	46	45	51	57	62	80	91	62	49	53	54	65	54	43	59	50	33	229	232
25,5	105	75	75	90	79	129	63	84	66	65	85	104	87	64	57	71	145	52	46	55	117	62	63	104	80	53	49	54	50	47	46	44	50	55	62	81	92	61	50	53	54	64	55	43	59	49	31	227	233
25,75	107	76	78	92	81	131	66	87	70	68	90	107	88	63	58	72	148	53	46	56	121	65	65	105	80	55	51	55	51	46	47	45	51	56	62	83	92	63	49	53	55	65	55	45	59	50	33	228	233
26	110	78	80	93	81	131	66	88	69	69	88	107	90	66	61	73	148	55	47	57	120	66	67	108	84	56	53	56	53	49	49	48	53	58	65	85	96	65	54	57	57	68	58	47	62	52	35	229	233
26,25	106	76	78	95	82	131	67	87	71	70	88	107	89	66	62	74	149	56	48	58	122	65	68	108	82	57	53	57	53	50	50	48	55	58	66	86	95	65	53	56	58	69	59	48	63	53	36	230	237
26,5	108	76	77	92	80	130	65	86	68	67	87	107	88	64	59	71	148	53	46	56	119	64	67	107	80	54	51	56	51	48	47	45	52	56	63	82	94	63	50	54	55	65	57	45	60	50	32	227	234
26,75	109	78	80	94	81	133	67	90	71	69	91	107	90	65	60	73	149	55	48	57	121	67	67	108	80	56	53	56	52	49	48	46	52	57	65	84	94	64	51	55	56	68	57	46	60	51	33	229	233
27	106	75	75	92	80	129	64	85	68	67	84	104	87	65	60	71	147	52	46	56	119	63	65	107	81	54	51	56	52	49	47	46	52	56	64	85	95	63	52	55	56	67	57	46	62	52	33	227	234
27,25	112	80	82	95	84	134	69	92	72	70	92	108	92	65	61	73	149	56	48	59	124	67	68	108	79	56	53	57	53	48	49	47	53	57	64	85	95	65	53	55	57	66	58	45	60	53	35	229	231
27,5	105	73	77	93	80	130	65	86	69	67	88	107	87	64	61	72	147	52	47	56	120	61	67	108	78	54	50	56	52	49	47	46	52	56	65	85	93	62	50	55	56	67	56	46	60	51	32	228	235
27,75	108	79	81	96	83	134	67	90	72	71	92	108	90	65	62	75	150	57	47	58	124	63	70	111	78	56	51	58	53	50	49	46	53	58	66	86	95	64	51	56	56	67	58	46	62	53	35	229	233
28	105	73	76	93	81	130	64	85	68	67	86	105	86	64	61	72	149	53	45	56	120	60	68	109	78	55	51	56	52	49	48	46	52	56	63	86	93	62	50	55	56	66	57	46	62	52	32	229	236
28,25	112	82	86	100	88	137	72	96	77	74	97	114	94	67	67	78	154	61	52	62	127	66	74	114	80	61	57	61	57	53	54	51	57	63	69	90	97	67	55	59	61	71	61	51	66	57	37	232	236
28,5	109	79	84	99	86	135	69	91	74	73	92	111	92	67	66	77	153	58	51	61	125	65	73	113	82	60	56	61	56	53	52	51	56	61	69	90	98	67	55	59	60	71	61	51	66	57	37	230	238
28,75	108	77	82	96	84	134	68	90	72	70	93	110	89	65	62	75	150	56	48	58	124	63	71	110	78	56	51	59	54	50	50	47	53	59	66	86	95	64	52	56	57	68	58	47	62	52	33	229	235
29	109	79	83	97	84	134	68	92	72	72	92	109	91	67	65	75	151	57	48	59	125	64	73	112	81	58	53	59	55	51	52	48	56	60	67	89	96	66	55	57	59	70	60	48	64	55	35	229	236
29,25	108	77	82	97	85	134	68	91	73	70	92	109	90	66	64	75	151	56	48	58	125	63	72	112	79	56	53	59	54	51	51	48	55	58	66	87	95	64	52	57	56	69	58	48	62	53	33	230	235
29,5	111	80	84	99	86	135	71	93	76	74	93	112	93	69	67	78	154	59	52	63	127	65	75	114	83	60	55	62	56	54	53	51	58	63	69	91	99	67	56	60	61	72	62	52	66	58	38	232	238
29,75	110	79	82	98	84	133	69	91	73	71	92	110	92	67	65	76	152	57	49	59	125	63	74	113	81	57	54	59	56	52	52	49	55	60	67	89	96	66	55	57	59	70	59	49	64	54	34	229	235
30	110	78	81	96	84	134	68	90	72	71	90	109	91	67	65	74	152	56	49	59	124	64	72	111	82	57	54	59	55	52	51	48	55	58	66	89	97	65	54	57	58	70	60	48	65	54	35	229	235
30,25	112	84	89	101	87	138	74	96	78	75	98	114	94	68	68	78	155	62	53	62	129	66	78	114	82	61	56	62	58	54	55	51	58	63	70	91	97	68	55	60	61	73	62	52	66	57	38	232	235
30,5	108	78	83	98	86	135	68	91	74	72	92	110	91	67	66	75	153	57	49	61	125	64	74	113	81	59	55	60	55	52	53	50	55	60	68	91	97	66	54	58	59	71	60	50	65	55	36	230	237
30,75	112	82	86	101	89	138	71	94	78	75	97	114	94	70	69	80	155	60	52	63	129	67	77	116	86	62	57	63	58	55	55	52	58	64	71	92	100	68	58	61	62	73	63	53	68	58	38	232	238
31	107	77	81	97	86	133	67	88	72	70	90	109	91	67	65	74	153	57	49	58	124	63	74	111	84	58	54	59	55	52	52	49	55	59	67	90	98	65	55	58	59	70	61	49	65	56	35	229	237
31,25	114	83	87	101	89	137	72	94	77	76	97	115	96	71	70	79	157	61	54	64	129	68	79	117	88	62	58	64	60	56	56	53	59	65	71	94	103	70	59	62	62	75	65	55	69	59	39	232	236
31,5	110	80	86	98	85	134	70	92	75	72	92	110	93	67	67	75	155	58	51	60	126	64	75	112	85	58	56	60	56	53	53	51	55	60	67	90	99	67	56	60	61	71	61	50	65	57	37	229	233
31,75	111	80	86	99	89	136	70	93	76	74	96	112	95	68	67	76	155	59	52	62	127	66	76	115	86	60	56	61	57	54	54	51	57	62	69	93	99	69	58	59	61	72	62	51	66	57	36	231	235
32	112	80	86	99	87	135	70	92	75	73	93	111	94	69	68	75	155	59	51	61	127	66	77	114	86	60	56	61	57	53	53	51	56	61	68	93	100	68	57	59	61	73	61	50	66	57	36	230	234
32,25	111	79	85	98	86	134	68	90	74	72	92	110	93	68	68	75	154	58	50	61	126	65	76	114	86	60	56	60	56	54	54	50	57	60	68	92	100	67	57	59	60	73	62	51	66	57	35	229	235
32,5	111	79	84	99	86	134	69	90	73	72	92	111	94	69	67	76	155	58	50	61	126	65	75	115	87	60	57	60	58	54	53	51	56	61	69	93	100	68	58	59	61	73	62	51	66	56	36	229	235
32,75	113	82	88	102	90	138	73	95	78	77	96	113	96	72	71	80	158	62	54	65	130	69	80	118	89	64	59	65	60	56	57	55	61	65	72	97	103	70	60	63	65	76	66	56	71	61	40	233	238
33	109	77	83	100	87	135	68	90	74	73	93	113	93	69	69	77	156	58	50	61	128	66	77	116	85	61	56	62	57	54	55	52	57	62	69	94	100	68	55	60	61	73	62	52	65	57	36	229	238
33,25	111	78	86	101	88	137	69	93	78	76	97	115	92	69	70	77	156	59	52	62	130	66	78	117	85	61	56	62	57	54	55	51	58	63	70	94	99	67	56	59	60	72	63	53	67	57	36	230	237
33,5	109	78	84	99	87	134	69	89	75	72	91	110	93	69	69	76	155	58	51	61	127	66	77	116	87	61	57	62	57	54	55	52	57	62	69	94	100	68	57	61	61	74	62	52	68	57	36	229	236
33,75	114	83	88	101	89	137	71	93	77	75	96	113	96	70	69	77	157	63	52	63	130	68	79	118	89	62	58	63	59	56	55	53	58	64	71	95	102	71	60	61	63	75	63	53	69	59	37	231	233
34	116	85	91	104	92	140	75	97	80	78	99	116	99	73	74	81	160	65	56	66	133	70	82	120	91	65	62	67	61	58	59	57	61	67	73	98	104	73	62	65	66	78	68	55	72	62	41	233	236
34,25	117	85	92	106	93	142	74	98	81	80	100	116	100	74	74	82	161	64	55	67	134	71	83	119	92	66	62	68	62	59	60	58	62	67	74	99	105	74	63	65	66	78	67	58	72	62	41	233	237
34,5	113	82	89	104	92	139	73	96	80	78	99	117	96	72	73	81	159	63	55	65	133	69	82	119	89	64	60	66	61	58	59	55	61	64	73	97	103	72	60	62	64	77	66	55	71	61	39	232	238
34,75	112	81	87	102	90	137	70	93	77	76	96	113	95	71	71	78	158	60	53	63	130	68	80	119	89	63	58	64	59	56	57	53	58	64	71	96	101	69	58	62	63	75	64	54	70	60	38	230	236
35	112	80	88	102	89	138	71	93	78	76	97	114	95	71	71	78	159	62	53	63	129	68	79	117	89	62	58	63	59	56	56	54	58	64	71	96	101	70	58	62	63	76	65	54	69	59	36	230	236
35,25	114	85	92	106	92	142	76	98	82	81	102	120	98	72	73	82	161	65	56	66	135	70	82	120	87	65	60	66	61	57	58	54	60	66	74	98	101	71	59	62	64	77	65	55	70	60	39	233	233
35,5	116	84	90	104	91	139	74	96	79	77	99	115	98	72	72	80	160	63	55	64	132	69	82	120	90	63	61	65	60	56	57	56	59	64	72	98	104	70	60	63	65	76	65	55	69	60	38	231	234
35,75	115	83	90	107	93	140	74	96	81	80	98	117	99	75	75	81	162	65	55	67	133	71	83	122	94	67	63	67	64	60	60	59	63	66	74	101	106	74	63	66	67	79	70	58	73	64	41	232	236
36	113	82	89	104	91	140	73	96	80	79	99	115	96	70	73	79	161	63	54	64	132	70	83	119	90	63	60	65	61	57	58	55	61	65	73	97	102	71	60	62	64	78	65	55	71	61	38	231	236
36,25	115	84	91	107	95	141	75	97	82	81	99	118	99	75	77	83	163	65	58	68	134	72	84	122	94	67	64	67	64	61	61	59	63	69	76	101	106	74	63	66	68	80	70	59	73	64	41	234	239
36,5	115	85	92	107	93	142	75	99	82	80	103	119	98	72	75	82	161	66	56	65	134	72	84	120	89	66	60	66	61	57	58	55	60	67	74	98	102	73	60	63	64	77	65	56	69	61	38	232	234
36,75	118	86	92	107	94	141	76	98	81	81	100	118	100	75	76	82	164	65	58	68	134	72	84	122	95	66	63	68	63	60	60	59	62	68	74	100	107	75	64	66	68	80	69	58	73	64	41	234	235
37	115	84	90	104	91	139	74	96	79	78	98	115	99	73	74	80	161	63	55	64	131	70	84	120	93	64	62	65	61	58	57	56	59	66	74	99	106	73	62	64	66	78	67	56	72	61	39	230	232
37,25	116	85	93	108	96	143	76	98	83	81	101	118	100	75	78	84	164	67	59	69	135	73	86	124	95	68	64	69	65	62	62	59	64	70	77	102	107	76	64	67	68	81	71	59	75	66	43	235	239
37,5	115	83	92	109	95	144	76	100	84	82	103	120	99	73	77	83	163	67	57	66	136	71	85	123	91	66	62	68	64	60	61	56	62	67	76	99	104	73	62	64	66	79	67	57	71	63	39	233	235
37,75	115	84	93	108	94	143	76	99	83	82	102	118	100	74	77	83	164	67	57	66	137	74	86	121	91	67	62	68	63	59	60	58	61	68	75	100	104	76	62	65	67	80	67	57	73	64	41	233	233
38	117	86	94	111	96	144	77	100	85	85	104	122	101	77	79	84	166	68	59	70	137	74	88	125	96	69	65	69	66	62	63	61	65	71	79	104	107	77	64	68	69	82	71	61	76	67	44	234	238
38,25	124	91	97	111	98	146	81	103	87	86	105	121	105	78	80	85	167	70	61	70	140	76	90	125	98	71	67	72	66	63	63	61	65	72	78	104	110	80	67	69	72	84	72	61	76	67	43	235	234
38,5	115	83	92	106	93	142	74	97	82	80	100	117	98	74	76	81	164	66	57	66	135	71	85	120	93	65	62	67	63	59	59	58	61	67	74	100	105	75	62	65	66	79	68	57	72	61	39	232	234
38,75	119	88	94	111	96	144	78	100	85	83	102	119	101	77	79	84	166	69	60	70	138	75	88	124	96	68	66	70	65	62	63	61	65	69	77	104	108	77	65	69	70	82	72	61	76	66	43	235	235
39	121	90	99	114	100	148	83	105	89	87	107	124	105	79	82	88	170	73	63	72	142	76	91	126	95	72	67	72	68	64	66	62	67	73	80	105	109	79	67	70	71	84	73	63	77	68	45	237	236
39,25	115	84	92	109	95	142	75	98	83	82	101	121	98	76	79	83	166	66	59	67	137	72	87	124	94	67	63	70	65	61	62	60	64	69	78	102	106	75	62	67	67	82	71	60	74	65	41	235	239
39,5	115	84	93	108	95	143	76	99	83	81	102	119	99	76	78	82	165	67	57	66	134	72	86	123	94	66	63	68	63	60	59	58	62	67	75	101	105	75	63	66	67	79	69	57	72	63	39	232	235
39,75	120	90	98	113	99	148	80	103	86	85	104	121	104	80	82	86	169	71	62	71	139	76	91	126	96	72	67	74	67	64	65	63	65	72	79	105	109	79	67	70	71	84	73	62	76	68	45	236	235
40	116	85	94	110	97	143	77	99	84	83	102	120	99	77	79	83	167	68	59	69	136	74	88	125	95	68	65	70	66	62	62	60	65	70	77	102	106	76	64	67	69	82	71	61	75	65	41	234	237
40,25	117	87	95	111	96	146	78	102	86	83	105	120	100	76	80	83	167	70	59	68	139	74	89	123	92	69	64	70	64	60	62	60	64	69	77	101	105	75	63	67	69	82	70	59	74	65	41	233	233
40,5	118	87	95	112	99	145	78	102	86	85	104	123	101	79	82	86	168	69	61	70	139	75	89	126	97	71	66	72	67	62	64	62	66	71	80	105	108	78	65	70	71	85	72	62	77	67	43	234	238
40,75	116	85	94	111	97	145	78	100	85	84	103	121	100	77	80	84	168	67	60	69	139	74	89	125	95	68	66	71	65	62	63	61	65	70	77	104	107	76	64	68	70	82	72	62	76	66	42	234	235
41	117	85	94	110	97	143	77	100	84	83	102	119	100	76	81	83	166	68	58	68	137	74	87	123	94	69	65	69	65	62	62	60	63	69	77	102	105	77	64	67	69	82	72	60	75	65	42	232	235
41,25	120	89	97	112	99	146	80	103	86	86	104	122	103	79	82	86	169	71	61	71	140	77	91	126	98	71	68	72	67	65	65	63	66	73	80	106	108	80	68	71	72	86	74	63	78	68	45	234	236
41,5	118	87	95	112	98	146	78	102	86	85	104	123	101	77	82	85	169	70	60	70	139	75	90	125	96	70	66	71	66	63	65	61	65	70	79	104	107	78	65	70	70	84	73	61	75	67	42	234	235
41,75	117	85	94	112	98	146	78	101	87	84	104	122	100	77	81	84	169	69	60	69	140	76	90	126	95	69	65	71	66	62	63	61	66	70	79	104	106	77	64	69	70	84	72	61	76	67	43	234	236
42	115	86	94	111	97	144	77	100	84	81	103	121	98	75	80	84	168	68	60	68	139	74	88	124	94	68	64	70	65	61	62	59	64	69	78	103	104	75	63	69	69	83	71	60	74	64	40	233	235
42,25	117	87	95	112	98	146	78	102	85	85	105	122	101	77	81	85	168	70	61	69	139	75	89	124	95	69	66	71	65	61	63	61	64	69	79	103	105	78	65	69	70	84	72	61	76	66	41	234	234
42,5	118	87	97	114	99	146	79	103	87	87	106	124	102	79	84	87	170	71	62	71	141	77	92	127	98	71	67	74	68	65	66	64	68	72	81	107	109	79	66	71	72	85	75	64	78	69	45	236	238
42,75	121	90	99	114	101	149	82	105	89	87	108	125	104	81	86	88	171	73	64	73	143	78	93	127	98	72	69	75	69	65	67	64	68	74	82	107	109	80	69	71	73	88	74	64	78	70	45	236	236
43	116	85	94	110	97	145	76	101	84	83	104	122	99	76	81	84	168	68	59	69	139	73	89	123	95	68	65	70	64	60	63	61	65	70	77	104	106	76	64	68	69	82	72	61	74	66	40	233	234
43,25	118	85	96	112	98	145	78	101	85	84	103	120	101	78	82	85	168	70	61	69	139	75	91	124	96	70	66	73	66	63	63	62	65	70	78	104	107	78	66	70	71	84	73	61	75	68	42	233	234
43,5	122	92	99	116	102	150	84	106	90	88	109	127	105	82	87	89	173	74	65	73	144	79	94	128	99	74	70	74	70	66	67	64	69	74	83	108	110	82	69	73	74	88	77	65	79	70	46	237	236
43,75	120	90	99	116	100	149	83	106	90	88	109	125	104	80	86	88	172	74	64	72	144	79	93	127	97	73	69	74	68	65	66	63	67	74	81	107	109	81	69	73	74	87	75	64	77	69	44	236	233
44	120	89	97	112	98	146	80	103	86	86	105	122	103	77	83	86	171	71	61	70	141	77	91	125	96	71	68	73	67	64	64	61	65	71	79	104	108	80	67	70	71	86	74	62	76	67	43	233	231
44,25	120	89	98	115	100	148	81	104	88	87	107	124	104	81	87	88	172	72	64	73	142	79	94	128	99	73	69	75	70	65	67	65	69	73	82	107	110	82	69	73	73	87	77	64	78	70	45	235	237
44,5	119	87	96	113	100	146	80	102	87	86	104	123	102	81	86	86	171	71	63	72	141	78	93	128	99	72	69	74	69	65	66	66	69	73	81	108	110	81	69	73	73	88	77	64	78	70	45	234	237
44,75	118	87	96	114	99	147	79	103	88	86	105	124	101	80	86	87	170	71	62	71	142	76	92	127	96	71	67	73	68	64	65	63	68	72	79	107	108	80	66	71	72	86	75	63	77	69	44	234	236
45	117	84	93	109	97	143	77	99	84	83	101	120	100	77	83	84	169	68	60	69	138	76	90	125	98	68	65	70	66	62	62	61	65	70	78	105	107	78	66	70	70	84	74	61	76	66	41	232	234
45,25	118	87	97	114	101	146	80	101	88	86	105	123	102	81	86	86	172	71	63	71	143	78	93	128	100	74	69	74	71	66	68	65	69	73	82	109	111	82	68	74	74	88	77	65	79	70	45	235	237
45,5	118	87	96	114	100	147	80	104	87	86	105	124	101	79	86	87	171	71	63	71	142	77	93	128	98	72	68	73	69	64	65	64	67	72	81	107	108	81	68	72	73	87	75	63	77	69	42	234	235
45,75	119	88	97	114	100	146	80	104	88	86	107	124	102	79	86	87	172	72	63	71	144	78	95	127	99	72	69	74	69	65	66	64	69	73	81	108	109	81	69	73	73	88	76	65	79	69	44	235	235
46	116	85	93	112	98	144	78	100	85	83	103	122	99	77	85	86	171	68	61	69	140	75	91	125	96	70	65	71	67	63	64	61	65	70	79	105	106	78	64	70	70	85	74	62	76	67	40	232	235
46,25	120	90	99	116	102	149	83	106	91	88	108	126	103	80	88	89	173	74	65	73	145	80	95	128	98	74	70	75	70	66	67	66	70	73	81	108	109	82	69	73	73	90	77	65	79	71	45	235	233
46,5	123	93	101	118	102	151	85	109	92	91	112	128	106	81	87	90	174	75	65	72	147	80	95	127	97	75	70	75	70	66	68	65	68	75	82	108	109	83	69	74	74	88	77	64	79	71	45	236	231
46,75	119	89	98	115	100	148	82	105	90	87	109	125	103	78	86	87	173	73	63	72	144	78	95	127	96	72	69	73	68	65	66	63	67	73	81	107	107	80	68	72	73	87	76	64	77	69	43	234	232
47	119	89	97	113	100	147	81	104	89	87	106	125	102	80	87	87	172	73	63	72	144	79	94	127	100	73	69	74	69	66	66	65	69	74	81	108	110	81	70	74	75	89	78	65	80	71	45	235	233
47,25	120	90	99	113	101	149	82	105	90	88	109	127	103	79	86	88	173	73	64	72	145	78	95	127	97	71	69	74	69	65	66	64	68	73	81	107	107	81	68	73	73	88	76	63	78	69	44	235	231
47,5	117	85	95	114	99	145	79	100	87	85	103	123	100	81	87	87	172	70	62	70	141	77	93	128	100	73	68	73	69	66	66	65	69	72	80	109	109	81	68	73	73	88	77	64	80	70	44	234	236
47,75	118	87	97	114	101	148	80	103	89	87	106	127	101	81	88	88	173	71	64	72	143	77	94	129	100	72	68	75	69	66	67	65	69	73	83	109	109	80	67	75	74	89	78	66	79	70	44	236	236
48	122	92	102	118	103	152	85	110	93	91	114	130	105	81	90	91	176	77	67	73	148	82	97	129	96	75	71	76	71	66	68	66	69	76	84	108	109	83	70	74	74	90	77	66	79	71	45	236	230
48,25	118	87	96	113	100	146	80	101	86	86	103	123	102	80	88	87	173	71	62	72	142	77	93	127	101	72	70	73	69	67	66	66	70	72	80	110	110	81	70	75	74	89	78	66	80	70	44	233	235
48,5	119	87	98	114	101	148	80	104	88	87	107	125	102	80	87	87	173	71	64	72	144	78	94	127	98	72	69	74	69	65	66	65	69	73	81	108	109	81	68	74	73	89	79	64	79	70	43	235	234
48,75	118	87	96	113	99	147	79	102	88	86	105	126	100	80	87	87	172	70	63	71	143	78	94	128	100	71	68	73	69	64	66	65	69	72	81	108	110	80	67	74	73	88	77	65	79	69	42	234	235
49	122	91	100	116	102	151	83	107	92	89	110	127	105	81	88	90	175	75	64	72	147	80	97	127	97	74	70	76	70	65	68	64	69	74	83	108	109	82	70	74	74	90	77	65	78	70	44	234	231
49,25	119	85	94	111	98	144	79	100	85	85	103	122	102	80	86	85	173	70	63	69	141	76	94	126	101	71	68	72	68	64	64	64	68	70	79	108	109	81	68	73	73	88	77	63	78	69	43	233	232
49,5	121	90	99	115	101	149	82	105	90	87	109	127	103	80	88	88	174	73	65	72	145	79	97	127	99	73	69	74	69	66	67	66	69	73	83	109	110	82	69	75	74	89	78	64	79	71	43	234	232
49,75	119	88	98	114	100	148	81	104	89	87	106	125	104	80	89	88	173	72	65	72	143	78	96	126	99	72	70	75	68	65	67	65	68	73	81	109	109	82	69	74	74	89	78	65	78	70	44	234	231
50	119	89	99	116	102	149	83	106	90	89	109	128	103	80	91	89	175	73	65	72	146	79	97	128	99	74	69	75	70	65	68	65	69	74	83	110	110	81	68	75	74	90	79	65	79	71	44	235	233
50,25	121	90	99	115	101	149	82	105	89	88	109	128	103	81	90	89	174	73	65	72	146	79	96	128	99	73	69	75	70	66	67	66	69	73	83	109	110	82	69	74	74	90	78	65	78	71	43	235	232
50,5	119	87	98	113	100	147	80	104	87	85	105	125	102	80	88	88	174	74	65	72	143	79	96	127	101	73	69	75	70	67	67	65	70	72	81	109	110	82	69	76	74	91	78	65	79	71	44	235	233
50,75	125	95	103	120	105	152	87	111	95	93	114	131	107	83	91	93	177	79	67	76	149	82	100	130	100	77	72	77	72	69	70	68	72	78	85	111	112	84	72	77	76	92	79	68	81	74	46	238	232
51	121	90	100	116	102	150	83	106	91	89	109	129	103	81	91	89	176	74	65	74	146	80	98	130	101	74	70	76	72	68	68	68	71	76	84	111	111	83	70	76	76	92	79	68	81	72	45	237	234
51,25	121	89	98	115	102	149	82	105	89	87	107	125	104	81	89	88	175	75	65	72	144	79	98	128	100	73	71	76	70	67	67	66	69	74	82	110	111	83	70	75	75	90	79	65	80	71	43	234	230
51,5	119	86	95	112	100	146	78	101	86	86	103	124	100	80	88	87	173	70	63	70	143	76	94	128	102	73	68	74	70	67	66	66	69	73	81	109	110	81	69	76	73	90	79	65	79	70	42	234	234
51,75	118	89	98	114	101	147	81	103	90	87	107	125	103	80	90	89	175	74	65	71	146	79	97	128	99	73	69	75	69	67	67	66	70	74	82	109	109	83	69	76	74	90	78	66	80	71	44	234	232
52	119	88	97	114	100	147	80	104	87	88	105	124	101	81	89	88	175	72	64	72	144	78	96	127	101	73	69	75	70	67	68	67	70	74	82	110	110	83	70	77	76	91	80	67	81	72	44	234	233
52,25	118	88	98	115	101	148	81	104	88	88	107	126	101	80	90	88	175	74	65	72	146	79	96	128	100	73	70	75	69	67	68	68	70	75	83	110	110	82	69	76	75	91	79	66	79	71	44	233	232
52,5	118	88	98	113	101	148	79	103	88	87	106	126	102	81	91	88	175	72	65	72	146	79	98	129	100	74	69	75	70	66	67	65	70	74	83	110	110	82	69	76	75	91	80	66	80	71	44	235	234
52,75	118	88	99	115	102	149	82	104	90	88	108	128	102	81	91	90	176	73	66	72	146	79	98	129	101	74	69	76	71	67	67	67	69	75	84	110	110	81	69	76	75	92	79	66	80	71	43	235	234
53	121	91	100	116	102	151	83	107	91	90	111	129	104	81	92	91	176	76	66	73	148	79	98	129	99	74	70	75	71	66	69	66	70	75	83	110	110	82	70	76	75	91	79	66	80	71	45	235	230
53,25	118	88	96	114	101	147	80	102	87	86	105	126	101	81	90	89	175	72	64	71	145	78	96	127	102	73	70	75	70	66	67	66	70	74	81	110	110	82	69	76	75	91	79	66	80	71	43	235	232
53,5	119	87	97	114	100	148	80	103	88	86	106	123	102	80	91	88	175	72	64	71	145	78	98	128	101	73	70	75	70	67	67	67	70	74	82	110	110	83	70	77	75	92	80	66	81	71	45	234	231
53,75	121	87	97	113	101	148	81	102	87	86	105	124	102	81	90	88	176	72	65	72	144	79	97	128	102	73	71	76	70	66	67	67	69	74	82	110	111	83	71	77	75	92	80	65	80	71	43	234	232
54	122	91	100	117	103	150	85	107	91	90	109	127	105	83	92	90	176	76	66	73	148	81	100	128	101	75	72	77	72	68	68	68	71	75	83	111	111	84	71	77	77	93	80	67	81	72	45	234	230
54,25	119	87	96	113	100	145	79	100	86	86	103	125	102	81	90	88	175	71	64	72	143	78	97	129	104	73	71	75	70	68	68	68	72	74	83	112	112	84	71	79	77	92	81	67	81	72	45	234	233
54,5	123	92	101	117	102	151	84	108	91	90	110	127	105	83	93	90	178	76	67	74	148	81	100	128	102	76	73	77	72	68	69	68	71	76	84	111	111	86	72	78	77	93	81	67	82	73	46	235	229
54,75	123	91	100	116	103	150	84	107	90	89	108	128	104	82	92	90	177	76	66	74	148	81	100	129	101	74	72	76	72	69	69	68	71	76	83	112	111	85	72	78	77	93	81	67	82	73	45	235	230
55	118	86	97	115	101	148	80	102	88	87	106	126	102	81	92	89	176	73	65	73	145	79	98	129	101	73	69	75	70	68	68	67	71	75	82	111	110	82	69	77	75	93	81	67	81	71	44	235	232
55,25	119	89	97	114	101	148	81	103	88	87	106	125	102	81	92	89	177	73	65	73	146	79	98	129	101	75	71	76	71	67	67	68	71	75	82	112	111	83	70	78	76	93	81	67	81	72	46	234	231
55,5	121	89	101	117	104	151	83	105	91	89	110	130	103	83	95	92	179	76	68	75	149	81	101	131	104	77	73	78	73	70	70	71	74	77	86	113	112	85	72	80	77	94	83	70	82	76	47	237	233
55,75	122	93	103	118	104	152	86	108	93	91	111	129	106	84	96	92	179	78	69	76	151	82	101	131	103	77	75	79	73	70	72	71	74	79	86	113	113	86	73	81	79	96	84	70	83	76	48	236	231
56	122	93	103	119	105	153	86	110	95	92	113	132	106	85	97	94	180	78	68	77	152	82	103	132	103	78	73	78	75	70	73	70	74	79	87	114	112	85	73	81	79	96	84	71	84	76	49	238	232
56,25	124	94	104	119	105	153	86	111	94	93	113	132	107	84	95	94	180	79	68	77	152	83	103	131	102	78	74	79	75	71	71	71	74	79	85	112	112	87	73	81	79	95	84	70	83	75	48	237	231
56,5	120	88	98	115	102	148	81	104	89	87	106	126	102	81	94	89	178	72	66	72	147	78	98	129	104	74	71	77	72	69	68	68	71	75	82	111	111	84	71	79	76	94	82	66	82	72	43	234	231
56,75	121	92	100	117	103	151	83	108	91	90	109	127	105	83	95	92	178	76	67	75	149	81	100	130	102	75	73	78	72	69	71	70	72	76	84	112	111	85	72	80	77	94	82	68	81	74	45	236	228
57	122	92	100	117	103	151	84	107	91	90	109	128	105	84	94	92	179	76	68	74	150	81	102	130	103	76	72	78	73	69	69	69	73	77	85	112	112	85	72	80	78	95	83	69	83	73	45	236	230
57,25	124	93	103	119	105	153	86	109	94	93	114	131	107	84	95	93	179	78	68	74	152	83	102	131	101	77	73	78	74	69	70	69	73	78	85	113	112	85	72	80	78	95	83	69	82	74	46	237	229
57,5	118	89	99	116	102	149	82	105	90	90	107	128	102	82	95	91	179	74	65	74	148	80	100	131	103	75	71	77	72	69	68	68	71	76	84	112	111	84	71	79	76	94	83	68	82	72	44	235	231
57,75	120	90	99	117	103	150	82	105	91	90	108	128	104	83	95	92	179	76	67	74	148	81	100	131	105	77	73	78	74	71	71	70	74	77	85	113	111	86	73	81	77	96	84	69	83	75	47	235	232
58	120	92	101	117	105	152	85	108	92	90	108	128	104	84	97	94	179	77	69	75	151	82	103	131	103	78	74	79	74	70	71	70	74	78	85	112	112	86	72	81	78	96	85	69	84	75	48	235	231
58,25	124	94	102	119	105	152	85	110	93	92	111	130	106	85	97	94	179	78	69	77	152	83	104	131	103	78	74	80	75	71	71	71	74	79	86	114	113	87	74	81	79	97	85	71	84	76	47	237	231
58,5	125	96	104	120	106	154	88	111	95	94	113	132	108	86	98	95	181	81	70	77	153	84	104	132	105	79	75	80	75	72	72	72	74	80	88	114	114	88	74	82	80	98	85	70	83	76	48	237	229
58,75	126	93	101	116	103	151	85	107	90	90	107	126	107	84	96	91	180	75	69	74	149	81	101	130	107	75	75	77	74	69	70	70	73	76	85	112	114	90	75	82	79	97	83	69	84	74	45	235	229
59	125	96	102	117	104	152	86	111	94	92	111	128	108	84	97	93	182	78	70	75	151	84	102	130	103	77	74	79	74	70	70	69	72	78	85	113	113	87	74	79	78	96	83	69	83	76	46	235	227
59,25	120	90	98	115	102	148	81	103	89	88	105	125	103	84	95	90	178	75	68	72	147	80	101	131	106	77	73	77	73	71	69	71	74	77	84	113	112	85	73	80	78	97	84	69	84	75	47	235	231
59,5	121	93	101	119	104	152	84	109	93	92	110	130	106	84	99	94	181	78	70	75	151	83	102	133	106	78	74	79	75	71	73	73	75	79	87	114	113	87	74	82	79	98	85	71	85	76	47	236	231
59,75	122	94	102	118	105	152	85	109	93	91	111	130	105	84	97	93	180	78	68	75	151	83	102	131	102	76	73	78	73	69	70	69	73	78	85	112	111	86	73	80	78	97	82	70	83	74	45	236	228
60	122	92	100	117	103	152	84	107	92	90	109	128	104	83	97	93	179	75	68	74	151	82	102	132	103	77	73	79	73	70	70	69	73	77	85	112	112	87	72	80	78	97	84	69	83	75	47	235	230
60,25	122	92	101	116	103	152	84	107	92	91	108	127	104	84	97	93	178	77	68	75	150	82	102	130	103	77	74	78	74	71	70	70	74	77	84	114	112	86	73	82	79	98	84	69	83	76	46	235	228
60,5	121	92	102	117	105	153	84	108	92	91	111	130	104	83	98	93	180	77	69	76	152	82	103	131	103	77	73	79	73	71	70	70	73	79	87	113	111	86	73	82	79	97	84	69	84	76	46	236	229
60,75	124	94	103	119	105	153	84	110	94	91	111	130	107	84	98	95	180	80	70	76	154	84	103	131	103	78	74	79	74	70	72	71	74	78	86	114	112	87	73	82	80	98	84	69	84	77	47	235	227
61	123	92	102	117	105	152	85	109	93	93	110	129	106	84	98	93	180	77	69	75	152	83	103	132	105	77	74	79	75	71	72	71	73	78	86	114	113	87	74	82	80	98	85	70	84	76	47	235	229
61,25	124	95	103	119	105	154	87	110	94	92	111	129	107	85	99	95	181	80	69	76	153	84	104	132	103	79	75	80	74	71	72	70	73	79	85	115	113	88	74	82	79	98	85	70	84	78	47	236	228
61,5	123	93	101	117	104	151	84	108	92	91	110	128	105	84	97	93	180	77	68	74	151	82	102	131	105	77	74	79	74	70	70	70	73	77	85	114	112	87	73	82	79	98	85	70	83	75	46	235	228
61,75	122	94	102	118	105	153	84	108	93	91	111	129	105	83	99	94	181	78	68	75	152	82	103	129	103	77	74	80	74	71	71	71	74	78	86	114	113	86	73	81	80	98	85	70	83	76	46	235	228
62	120	92	103	118	105	151	84	108	93	93	111	131	104	84	99	95	180	78	70	76	153	84	103	133	105	78	75	79	75	72	73	71	74	79	88	114	112	87	73	83	79	99	85	71	85	76	47	236	230
62,25	122	92	101	117	105	152	83	107	93	91	111	130	105	83	98	93	180	77	69	75	153	81	102	132	105	78	73	79	74	71	70	71	74	78	86	115	112	86	74	82	78	98	85	70	84	76	46	236	229
62,5	122	94	102	120	106	152	85	109	93	92	109	127	106	85	100	95	182	79	70	77	153	84	104	133	106	79	76	81	75	73	73	73	75	81	87	116	114	88	75	84	82	101	87	72	86	77	48	235	231
62,75	124	95	105	120	109	155	88	111	96	94	111	130	108	87	102	98	184	80	73	80	155	85	107	135	108	80	77	83	79	75	74	75	77	81	89	118	115	92	77	86	83	102	89	74	88	80	50	239	232
63	123	93	101	117	105	152	84	108	92	91	109	127	106	84	99	93	181	78	70	75	152	81	103	131	104	78	75	80	75	70	72	71	74	78	85	115	111	88	74	83	79	99	85	70	84	76	47	235	227
63,25	123	94	102	119	106	154	86	110	94	92	112	131	106	84	99	96	182	79	70	76	154	84	104	133	103	79	75	80	75	71	73	72	75	79	87	115	112	87	75	83	79	100	86	71	84	77	47	236	229
63,5	124	95	104	120	106	153	87	111	96	94	114	132	107	85	101	96	182	80	71	76	156	85	105	132	103	80	75	81	75	72	73	72	74	80	87	114	113	89	74	83	80	101	85	72	84	78	47	237	226
63,75	121	92	101	117	105	151	83	109	93	91	110	128	105	84	98	93	182	77	70	75	152	82	104	132	106	77	75	79	74	71	72	72	75	79	86	115	113	88	74	83	79	100	86	71	84	76	46	235	229
64	123	95	102	119	105	153	87	110	94	92	112	130	107	86	100	95	182	80	71	77	155	84	105	132	104	79	76	81	75	72	72	72	75	80	87	115	113	88	75	83	80	100	86	71	85	77	47	235	227
64,25	123	95	102	119	105	154	85	108	94	93	111	129	108	85	101	95	182	79	71	76	154	83	105	132	106	79	75	80	77	72	73	73	75	79	87	116	114	89	75	84	80	101	86	72	86	77	47	236	228
64,5	122	93	103	119	107	153	85	110	95	94	112	132	106	86	101	96	182	79	71	76	155	85	106	134	106	80	75	80	75	72	72	73	76	81	88	115	112	88	74	84	79	101	87	71	85	77	48	236	228
64,75	126	97	106	122	108	155	90	113	99	96	114	134	110	87	103	98	184	83	73	79	157	86	107	135	107	82	77	83	78	74	75	74	76	82	90	116	114	91	77	85	81	103	87	73	87	79	49	238	228
65	128	98	106	121	107	155	88	113	97	95	115	133	109	88	103	97	185	81	72	78	157	87	107	134	106	81	78	82	77	73	74	74	77	82	89	117	113	91	77	85	82	102	87	73	87	78	49	236	227
65,25	126	95	102	118	105	152	87	110	93	93	110	129	108	87	101	94	182	78	71	76	153	84	105	133	108	78	77	81	77	72	72	73	75	78	86	116	115	91	77	86	81	101	87	71	85	78	47	236	225
65,5	122	93	100	117	105	150	84	106	91	90	108	127	106	85	100	93	182	76	69	75	151	82	104	132	109	78	75	80	75	73	72	73	75	78	86	116	114	88	75	84	80	101	86	71	85	77	48	234	227
65,75	125	97	105	121	107	154	88	112	97	95	113	133	109	87	102	97	184	82	71	78	157	85	107	133	105	81	76	82	77	73	74	73	75	80	88	116	113	90	76	85	82	102	87	71	86	79	48	235	225
66	124	95	104	119	106	154	86	111	95	92	111	131	107	86	101	96	182	79	71	77	155	85	106	133	107	80	75	80	76	73	73	73	75	80	88	116	114	89	75	85	82	102	87	72	85	78	47	236	227
66,25	126	97	106	122	108	155	89	113	98	95	115	134	110	87	103	98	184	81	72	77	157	86	107	134	105	81	77	81	77	73	75	73	77	81	89	116	113	91	76	85	82	103	87	72	86	79	49	236	225
66,5	126	97	103	118	106	153	87	110	94	93	110	131	108	87	101	94	183	79	72	76	154	85	106	133	107	80	78	81	76	73	72	73	76	79	87	117	114	92	77	85	81	103	88	72	86	78	47	235	225
66,75	120	91	100	118	106	152	85	108	92	91	108	128	104	85	101	94	183	78	71	76	154	84	106	132	107	79	75	81	76	73	72	73	75	79	87	117	112	89	74	85	81	103	88	71	86	78	47	235	227
67	122	94	102	120	106	154	85	109	95	94	112	134	106	86	102	96	182	78	72	76	156	84	106	134	107	79	75	81	77	73	73	74	76	80	89	118	113	89	75	85	81	102	87	72	87	78	47	237	227
67,25	126	99	105	122	108	155	89	113	97	94	113	132	110	89	104	98	185	83	73	79	158	86	109	135	109	83	79	84	78	75	76	75	78	82	90	118	116	93	79	87	83	104	90	74	88	80	51	237	226
67,5	124	96	104	121	107	155	88	112	96	95	113	131	109	88	105	97	185	81	74	78	157	87	110	134	109	81	78	83	79	74	76	75	76	82	89	118	115	91	78	87	83	104	90	74	88	80	49	237	227
67,75	123	96	104	120	107	155	87	112	97	94	113	134	108	86	103	96	184	80	72	78	157	86	108	135	107	80	76	82	76	73	74	74	75	80	89	116	113	90	75	86	81	103	87	73	87	79	47	237	226
68	128	100	107	123	110	158	92	116	101	96	117	136	112	89	104	100	187	84	74	79	160	88	109	135	106	83	78	84	79	74	75	75	77	83	90	117	115	93	77	86	83	104	89	75	87	81	50	237	223
68,25	124	94	102	118	106	153	86	110	94	93	110	131	107	87	102	95	184	79	71	77	155	83	106	133	110	79	78	81	76	74	73	73	75	80	88	116	114	91	77	86	82	102	89	72	87	78	47	235	225
68,5	130	100	106	121	108	157	90	115	98	96	116	135	112	88	104	98	186	82	73	78	159	87	109	134	108	81	79	82	78	74	75	74	77	82	89	116	115	92	78	86	82	104	88	74	87	79	49	237	223
68,75	124	95	103	118	106	153	86	109	94	92	109	130	107	87	103	95	183	80	72	76	155	84	107	132	108	80	77	81	77	73	73	74	76	80	87	118	114	90	78	87	82	103	88	72	87	78	48	235	224
69	127	100	105	122	108	156	91	114	99	97	115	134	111	89	105	100	185	84	74	79	160	88	111	135	108	83	80	84	79	76	75	76	79	83	90	119	115	93	79	88	84	106	90	75	89	82	51	236	224
69,25	126	99	106	123	109	157	90	114	99	97	116	138	110	89	104	99	186	83	73	80	160	88	109	136	108	82	79	83	79	74	76	75	78	83	91	119	115	91	77	87	83	106	89	74	88	81	49	238	226
69,5	124	96	102	119	107	154	86	110	94	92	111	130	107	87	103	95	183	79	71	76	156	83	107	132	107	79	77	81	77	73	73	73	75	79	87	116	112	89	76	86	81	102	87	72	86	79	47	234	223
69,75	124	97	104	121	108	155	88	114	97	95	115	136	109	87	104	98	185	81	73	78	158	86	108	134	107	81	77	82	78	74	74	74	77	82	89	117	113	90	76	86	82	104	88	73	87	79	47	236	225
70	126	97	105	121	108	156	89	113	97	96	116	134	107	88	104	97	184	82	72	78	157	87	109	135	107	81	77	82	78	74	74	75	76	82	90	118	114	91	77	87	83	104	89	74	88	80	47	236	224
70,25	129	100	105	120	108	154	90	114	98	96	113	133	110	88	104	98	185	82	73	78	158	87	109	134	109	81	79	84	79	75	75	75	77	82	88	118	115	93	79	88	83	104	90	74	88	80	49	234	222
70,5	126	97	103	119	108	154	88	113	96	94	111	130	109	88	103	96	185	80	73	77	156	86	108	134	109	80	78	83	79	75	74	75	76	80	89	117	115	93	79	88	83	105	89	73	88	79	50	235	223
70,75	125	97	104	120	108	153	89	112	96	94	112	131	108	89	105	98	185	82	74	78	157	87	109	135	110	81	79	84	78	76	75	76	78	82	89	119	115	93	79	89	84	106	90	75	90	81	50	236	225
71	123	95	103	120	108	154	86	111	96	95	112	133	107	87	106	98	185	80	72	79	158	85	109	134	109	82	77	83	79	74	75	76	77	82	90	118	115	90	77	88	82	105	90	74	88	81	50	236	226
71,25	125	99	105	122	110	156	88	114	97	96	115	134	108	88	107	99	187	83	74	79	160	87	110	136	108	83	79	83	79	76	77	76	79	84	91	117	114	92	77	88	83	106	91	75	89	82	51	236	225
Data File	C:\Program Files\Biolog\OLPM_13_01\OLPM_IDS\data_2011\05\anus_AcivenLUH7437___3_30_IDS_207_Mayx31x2011_A_20A.oka
Set up Time	May 31 2011 2:56 PM
Position	20-A
Plate Type	PM 3-B
Strain Type	NOT APPLICABLE
Sample Number
Strain Name	AcivenLUH7437
Strain Number	AcivenLUH7437
Other
Hour	A01	A02	A03	A04	A05	A06	A07	A08	A09	A10	A11	A12	B01	B02	B03	B04	B05	B06	B07	B08	B09	B10	B11	B12	C01	C02	C03	C04	C05	C06	C07	C08	C09	C10	C11	C12	D01	D02	D03	D04	D05	D06	D07	D08	D09	D10	D11	D12	E01
0	20	3	0	0	0	0	0	0	0	3	25	13	15	0	0	0	0	0	0	0	0	0	5	9	65	0	0	0	0	0	0	0	0	0	4	10	6	0	0	0	0	0	0	0	0	0	1	14	1
0,25	23	6	0	1	1	0	0	0	0	1	30	12	18	0	0	0	0	0	0	0	0	0	4	8	65	0	0	0	0	0	0	0	0	0	2	10	7	0	0	0	0	0	0	0	0	0	0	13	0
0,5	27	5	0	0	0	0	0	0	0	2	36	13	21	0	0	0	0	0	0	0	0	0	3	8	65	0	0	0	0	0	0	0	0	0	4	9	8	0	0	0	0	0	0	0	0	0	1	9	1
0,75	31	8	1	2	0	0	0	0	0	0	39	11	25	2	0	0	0	0	0	0	0	0	2	7	66	0	0	0	0	0	0	0	0	0	0	7	11	0	0	0	0	0	0	0	0	0	4	6	2
1	24	5	0	1	0	0	0	0	0	2	44	14	16	0	0	0	0	0	0	0	0	0	5	10	64	0	0	0	0	0	0	0	0	0	5	12	7	0	0	0	0	0	0	0	0	0	0	12	1
1,25	21	3	0	1	0	0	0	0	0	4	51	17	15	0	0	0	0	0	0	0	0	0	7	12	59	0	0	0	0	0	0	0	0	0	5	13	5	0	0	0	0	0	0	0	0	0	1	13	2
1,5	31	7	1	1	0	0	0	0	0	3	51	15	24	2	0	0	0	0	0	0	0	0	4	10	64	0	0	0	0	0	0	0	0	0	3	12	10	0	0	0	0	0	0	0	0	0	0	11	3
1,75	22	4	0	2	0	0	0	0	0	5	57	17	18	0	0	0	0	0	0	0	0	0	7	12	57	0	0	0	0	0	0	0	0	0	5	13	7	0	0	0	0	0	0	0	0	0	2	11	3
2	34	10	4	4	2	0	0	0	0	6	59	17	27	6	0	0	0	0	0	0	0	0	6	11	64	3	0	0	0	0	0	0	0	0	4	12	14	0	0	0	0	0	0	0	0	0	1	12	4
2,25	33	10	5	5	3	2	0	2	2	7	65	21	27	4	0	0	0	0	0	0	0	0	8	12	60	2	0	0	0	0	0	0	0	0	5	12	13	0	0	0	0	0	0	0	0	0	3	13	5
2,5	26	8	2	4	3	1	0	3	4	7	68	24	23	4	0	0	0	0	0	0	1	1	9	15	57	0	0	0	0	0	0	0	0	1	7	16	9	0	0	0	0	0	0	0	0	0	5	16	3
2,75	27	11	4	5	4	2	0	3	5	7	70	28	27	6	0	0	0	0	0	0	4	1	9	16	58	3	0	0	0	0	0	0	0	2	7	15	11	0	0	0	0	0	0	0	0	0	5	16	5
3	29	14	7	8	7	4	2	7	7	9	74	34	30	8	3	3	2	0	0	0	12	4	10	16	62	6	1	0	0	0	0	0	0	4	8	15	13	1	0	0	0	0	0	0	0	0	5	15	6
3,25	41	20	12	11	10	7	7	15	11	10	80	46	44	14	11	5	4	0	0	1	21	5	13	19	68	9	3	2	1	0	0	0	1	5	11	19	18	4	0	0	1	0	0	0	0	0	8	18	8
3,5	33	18	10	11	10	6	12	21	13	10	81	54	47	11	15	4	2	0	0	2	30	5	11	18	68	7	9	1	1	0	0	0	1	4	11	18	13	0	0	0	2	0	0	0	0	0	8	18	7
3,75	31	19	12	12	12	5	19	29	16	10	85	66	54	13	23	4	3	0	0	2	40	6	13	20	70	6	17	0	1	0	0	0	0	5	13	21	13	1	0	0	2	0	0	0	0	0	8	21	6
4	32	21	12	12	12	5	26	38	19	8	83	79	65	13	32	4	2	0	0	1	47	5	11	18	71	6	23	0	0	0	0	0	0	3	11	17	11	0	0	0	0	0	0	0	0	0	6	18	5
4,25	40	29	18	16	17	6	39	47	25	9	79	96	81	20	45	7	5	0	0	2	58	6	12	17	81	11	33	3	1	0	0	0	1	4	10	17	17	5	0	0	2	0	0	0	0	0	5	16	7
4,5	31	31	17	16	17	5	51	59	36	9	87	115	86	18	54	7	4	0	0	2	73	8	15	21	77	7	40	2	0	0	0	0	1	5	15	21	11	1	0	0	2	0	0	0	0	0	9	20	6
4,75	34	41	21	19	22	8	65	72	47	11	88	127	101	22	66	8	7	2	1	4	87	10	15	21	84	10	51	5	3	0	0	0	3	7	15	20	14	3	0	0	4	0	0	0	1	0	10	19	7
5	39	51	26	23	27	10	78	87	60	12	95	145	119	28	81	11	9	2	1	6	99	12	17	21	89	12	61	7	5	1	2	0	3	8	15	21	17	4	1	0	5	1	0	0	3	1	10	19	9
5,25	37	59	25	22	30	7	87	97	70	11	96	156	129	32	92	9	7	1	1	5	108	13	14	21	92	11	71	5	2	0	0	0	2	6	15	19	14	2	0	0	4	0	0	0	1	0	8	18	6
5,5	37	71	31	27	38	10	102	110	88	16	102	172	144	40	106	12	10	4	4	8	122	16	19	24	99	14	84	8	5	2	2	1	6	9	19	23	15	5	2	0	7	2	0	2	3	1	12	22	10
5,75	41	83	34	30	47	10	113	121	101	15	103	181	158	48	120	14	12	4	5	8	129	17	19	23	106	16	93	9	6	2	3	0	6	10	18	23	17	6	2	0	8	2	0	3	4	1	12	21	9
6	36	92	36	30	55	10	123	129	114	15	103	189	167	53	128	12	11	2	4	8	136	19	18	23	112	14	102	9	5	2	2	0	6	9	18	23	15	4	1	0	8	1	0	2	4	0	11	22	8
6,25	38	104	41	33	66	11	133	137	125	13	103	195	177	61	138	14	13	4	4	7	143	21	17	22	119	16	111	9	6	2	3	0	5	8	16	20	16	5	2	0	8	2	0	1	2	0	9	17	9
6,5	42	116	45	36	78	9	143	146	134	13	105	203	188	69	147	15	13	3	5	7	150	23	19	23	127	18	119	11	5	1	2	0	4	8	18	22	17	5	2	0	7	1	0	1	2	0	11	21	8
6,75	45	129	54	39	89	12	153	157	145	14	107	208	198	78	157	16	14	5	6	9	158	28	19	23	134	20	127	12	7	2	2	1	6	9	18	22	18	5	4	0	9	2	0	1	2	0	10	19	8
7	50	141	62	44	101	12	161	164	154	15	109	213	206	88	163	19	16	5	7	11	164	34	20	24	142	21	135	14	7	4	3	1	6	9	21	24	20	7	5	0	10	2	0	3	4	0	11	22	10
7,25	42	148	69	47	112	12	168	171	162	16	110	215	208	94	168	20	18	6	9	12	173	40	21	25	144	22	141	15	8	4	4	3	8	10	20	24	18	7	5	0	12	3	1	4	5	1	12	21	10
7,5	43	156	77	54	123	12	174	178	169	17	111	218	214	99	174	20	18	4	8	13	179	46	23	25	150	23	147	15	8	4	5	1	6	10	21	26	17	6	4	0	11	2	0	3	5	0	12	22	9
7,75	44	165	86	63	133	13	181	183	175	18	112	219	216	108	180	24	22	6	11	14	185	55	24	26	156	25	154	17	10	7	5	3	8	12	23	26	18	7	6	1	12	4	2	5	6	3	13	24	9
8	46	174	97	72	142	14	186	189	181	18	113	221	219	115	183	25	24	6	10	14	189	62	24	26	162	26	158	18	9	6	4	3	8	11	25	26	19	7	6	1	13	4	1	5	5	1	14	22	10
8,25	48	182	107	81	152	16	191	192	186	18	114	222	223	122	188	27	28	6	10	15	194	69	25	26	169	29	164	19	11	7	5	5	10	11	23	25	20	8	8	2	14	5	2	6	6	2	12	21	11
8,5	58	193	119	93	160	17	194	195	190	19	114	223	234	131	193	29	34	8	13	17	198	76	25	26	180	35	170	21	11	8	7	5	9	12	25	26	27	11	10	2	15	6	2	6	6	3	12	22	13
8,75	47	194	124	101	166	16	198	198	195	21	116	225	227	133	195	31	39	10	14	18	202	84	28	30	180	36	173	22	13	10	8	6	11	14	29	31	20	10	9	2	17	7	4	9	9	4	17	27	11
9	52	198	135	112	173	18	202	200	196	21	116	225	231	139	198	35	46	10	13	18	205	91	29	28	184	41	177	24	14	8	8	5	11	12	27	27	21	10	10	3	16	7	3	6	7	3	13	23	12
9,25	58	202	146	123	179	19	205	200	198	20	115	226	234	146	201	40	53	11	16	20	207	95	28	28	191	48	180	26	15	10	8	7	12	14	27	28	25	12	12	5	18	8	4	7	9	4	14	23	13
9,5	48	200	149	131	181	16	205	202	201	20	116	229	228	147	201	45	57	9	15	20	210	101	29	29	191	49	181	25	14	9	6	7	11	13	29	29	19	10	10	2	17	6	3	7	9	2	15	25	11
9,75	52	207	157	141	185	17	207	202	201	21	116	230	231	152	203	51	63	9	16	21	210	107	29	29	196	54	182	26	13	9	7	6	11	13	28	27	21	9	10	3	17	7	2	7	8	1	14	23	11
10	51	209	164	152	188	18	208	206	204	21	117	229	232	156	205	57	70	10	19	22	213	115	31	29	199	58	183	29	14	10	8	7	11	13	30	28	21	10	12	4	19	7	3	8	9	3	15	24	11
10,25	60	213	169	161	192	19	209	203	205	20	115	228	238	164	210	65	77	11	18	23	214	119	30	27	208	66	184	31	16	10	7	7	12	13	28	27	27	12	13	5	19	7	3	7	6	2	13	22	13
10,5	57	213	171	167	194	19	211	207	208	22	117	233	235	164	210	71	83	11	21	25	216	126	32	30	208	71	185	33	16	11	8	7	13	15	30	29	23	11	15	5	20	8	5	8	9	3	15	24	12
10,75	57	214	176	173	196	19	213	207	208	22	116	232	236	169	213	77	88	12	22	26	217	131	31	29	211	76	187	35	18	12	8	8	13	15	29	27	24	12	14	5	20	7	3	8	8	3	14	23	11
11	53	213	181	177	199	20	213	210	209	23	118	235	235	170	214	85	95	13	24	30	219	136	34	29	213	81	187	37	18	13	9	9	14	15	32	30	23	12	14	6	22	9	6	10	10	3	16	26	12
11,25	52	214	182	180	201	21	215	214	210	24	121	239	233	172	215	92	100	13	25	32	221	142	37	33	213	85	188	39	18	13	9	11	15	17	35	31	22	11	14	6	22	8	5	11	11	4	17	27	12
11,5	58	217	187	188	203	23	219	217	214	28	124	244	236	178	218	101	108	16	31	39	225	147	41	38	219	94	189	45	22	16	12	14	19	20	39	37	25	15	18	9	25	12	9	13	15	7	22	33	15
11,75	67	221	194	193	207	22	220	218	212	24	120	245	243	183	219	108	112	14	31	39	226	150	38	30	224	99	189	50	20	14	10	11	15	17	35	30	30	14	18	8	23	9	6	10	9	4	15	24	14
12	58	217	193	193	206	22	222	219	212	26	122	246	234	181	222	113	118	15	36	46	228	154	40	35	219	105	190	57	21	17	11	12	16	19	38	34	24	14	18	8	24	11	7	11	12	5	19	29	14
12,25	56	218	194	195	207	22	223	222	213	26	122	248	233	182	221	118	123	14	38	50	230	157	41	34	218	109	188	64	20	15	10	12	16	18	39	33	22	12	17	7	24	9	6	12	10	4	17	28	11
12,5	57	219	196	198	208	22	225	218	211	24	117	244	233	186	222	122	128	15	44	55	230	158	39	31	221	117	190	71	20	16	11	12	15	16	36	30	24	12	19	8	24	10	6	11	9	5	16	24	13
12,75	64	219	200	202	209	24	227	223	212	26	121	248	238	188	223	131	134	15	48	60	233	162	42	34	223	122	191	79	22	16	11	12	15	18	39	33	26	14	19	8	25	10	7	12	10	4	18	27	12
13	66	220	199	204	211	25	229	222	211	26	119	248	239	192	226	137	139	16	52	63	234	164	42	32	228	129	192	87	22	16	11	14	16	17	38	32	29	15	20	8	27	11	7	11	10	3	16	25	14
13,25	65	220	203	207	213	26	231	226	214	30	123	252	239	192	226	145	144	18	59	71	237	170	46	36	228	135	194	95	25	19	13	15	19	19	43	36	28	15	22	11	28	13	9	15	15	6	21	28	15
13,5	67	223	206	209	212	27	233	224	212	29	119	249	241	196	228	150	149	18	64	76	238	170	45	35	229	142	196	103	26	20	13	16	20	20	41	34	30	18	25	12	29	13	10	13	13	7	19	26	16
13,75	69	222	210	210	216	28	234	227	214	30	123	254	243	196	228	155	153	19	68	83	239	174	49	37	230	145	197	108	25	20	14	16	19	20	42	36	29	17	24	11	29	14	10	14	13	6	20	28	16
14	64	221	209	209	214	27	234	226	213	29	121	252	239	195	227	158	156	17	72	87	239	173	47	34	225	148	197	114	24	19	12	14	19	18	42	34	26	15	23	9	28	12	8	12	11	4	17	25	14
14,25	75	228	214	214	217	29	237	226	213	29	120	252	248	202	230	164	160	19	78	94	241	174	47	35	235	156	199	122	27	21	14	17	19	20	43	33	34	20	25	12	30	14	10	14	12	6	17	26	17
14,5	66	221	209	210	213	29	235	223	213	30	122	250	241	199	232	165	163	20	84	101	239	176	49	39	233	159	200	128	27	22	16	18	21	20	46	38	30	17	25	12	32	14	10	15	13	6	21	32	17
14,75	69	222	213	214	217	32	238	230	217	33	126	259	244	199	231	172	168	20	91	109	243	181	55	40	234	163	201	135	27	23	16	18	21	22	49	39	29	17	26	12	32	15	11	16	14	7	21	32	16
15	64	219	211	214	215	30	237	229	216	32	124	256	242	197	230	174	170	19	94	113	242	182	53	38	233	165	201	139	26	21	14	17	19	20	47	37	26	17	25	10	30	13	10	15	12	4	20	28	14
15,25	68	220	213	215	216	32	239	228	215	32	122	254	243	200	231	177	173	20	100	118	242	182	55	36	234	169	201	146	28	22	15	17	20	20	47	35	28	18	26	12	32	14	10	14	12	6	18	26	15
15,5	73	221	215	216	218	32	240	229	216	32	122	255	245	201	231	181	176	20	105	125	244	183	59	36	235	173	203	152	27	23	15	17	21	20	48	35	29	18	27	12	32	14	10	14	12	6	18	26	16
15,75	71	222	217	219	219	36	242	232	220	38	129	260	244	202	234	186	180	23	113	134	246	189	66	43	234	179	206	159	32	26	20	22	25	24	55	42	30	20	31	15	36	18	14	20	18	9	24	33	19
16	74	224	219	220	220	35	242	234	220	37	126	261	248	201	233	188	183	23	116	137	246	189	69	39	236	180	207	163	29	26	18	20	23	22	53	39	29	18	29	14	34	16	12	17	14	7	21	28	16
16,25	73	225	219	220	218	35	244	231	219	36	125	259	246	202	234	189	184	23	121	142	246	189	71	40	240	182	207	169	31	25	18	21	23	22	53	38	28	19	30	13	36	16	12	17	14	7	20	27	16
16,5	86	231	224	223	224	38	245	235	221	39	128	263	254	208	234	194	188	25	126	146	247	192	76	41	248	186	208	174	32	28	19	24	25	23	56	41	37	23	33	15	37	17	13	18	15	7	22	30	20
16,75	72	227	221	222	219	38	244	234	221	39	128	262	246	203	235	194	189	25	131	152	247	192	80	43	240	187	209	179	32	28	19	24	26	24	58	43	29	21	32	14	38	17	12	18	16	7	23	31	18
17	77	227	220	221	219	37	244	232	219	38	127	261	248	203	234	194	190	23	134	154	246	192	83	41	242	189	208	180	31	26	18	22	25	22	57	41	29	19	30	13	36	16	11	17	15	6	21	30	16
17,25	83	228	223	223	222	38	246	234	221	38	128	262	251	205	234	198	192	23	139	158	248	193	87	39	245	192	209	185	31	26	19	23	25	23	57	39	33	21	32	13	37	16	12	16	13	5	19	27	16
17,5	75	226	220	221	219	39	243	233	221	42	129	264	247	202	235	199	192	25	143	164	248	194	92	41	242	193	209	188	32	29	19	24	26	23	61	43	29	20	33	13	37	16	12	19	15	7	22	32	15
17,75	77	227	221	222	220	41	245	234	222	43	131	264	249	203	234	200	194	26	148	167	247	197	97	46	244	194	210	192	33	29	20	26	27	24	63	44	29	21	32	13	38	17	12	20	17	7	23	34	15
18	74	229	216	221	219	43	246	229	219	42	126	254	249	207	241	200	196	29	152	171	248	190	94	43	248	198	214	195	37	32	22	28	30	25	62	43	32	24	36	18	42	19	15	21	18	9	22	33	20
18,25	85	231	224	227	226	46	250	238	225	48	132	265	255	208	237	206	200	30	158	175	252	199	106	45	249	201	214	200	37	32	24	31	32	27	66	45	35	26	38	17	42	20	16	23	19	10	24	31	19
18,5	86	230	223	227	225	44	250	237	223	46	130	263	254	207	236	206	200	29	160	177	251	198	108	42	250	201	213	202	36	32	23	30	32	26	65	43	35	24	38	16	41	19	15	21	18	9	22	30	18
18,75	88	232	225	227	226	46	250	238	225	47	131	264	256	208	238	208	201	30	163	179	251	199	113	44	251	202	214	205	36	32	22	30	31	26	67	44	36	25	39	16	42	19	15	21	17	8	22	30	19
19	85	231	224	227	226	47	248	240	226	53	136	268	254	205	237	208	202	30	167	182	253	201	120	49	249	203	214	206	38	33	24	32	33	29	72	47	33	24	38	15	43	20	16	22	19	10	26	34	18
19,25	85	230	224	226	226	46	248	239	227	54	138	269	254	205	238	208	202	29	170	185	253	203	124	50	250	204	215	208	37	34	24	33	33	29	74	50	33	24	39	15	42	19	15	23	20	9	27	37	17
19,5	86	232	225	227	227	48	250	241	228	53	137	270	255	205	237	210	204	31	173	186	253	203	128	47	250	204	216	210	38	35	25	34	34	28	75	50	33	24	40	16	43	20	16	22	20	10	25	34	17
19,75	84	232	224	227	226	49	250	240	227	54	136	268	254	206	238	210	205	31	174	188	253	203	129	48	251	206	215	212	38	35	27	36	35	28	77	50	32	25	41	17	45	21	16	23	20	10	26	33	19
20	92	234	226	227	229	50	252	239	227	54	134	266	257	209	239	213	206	32	177	189	254	201	130	46	254	208	215	215	40	36	26	36	35	28	78	48	37	28	43	17	45	20	17	24	19	9	23	30	20
20,25	90	233	227	228	228	52	251	242	229	59	139	272	255	207	239	214	206	33	180	192	254	205	137	52	252	209	216	216	41	38	27	39	37	31	83	53	34	27	43	17	46	21	17	26	22	12	28	36	19
20,5	88	232	226	228	228	52	251	242	230	61	138	270	255	207	239	214	208	34	181	193	254	206	140	50	252	208	217	217	41	38	28	39	39	31	86	54	33	28	43	17	46	21	18	26	23	11	28	35	19
20,75	91	233	226	227	228	52	251	239	228	59	135	269	256	208	238	213	207	33	181	192	253	203	139	48	254	209	216	217	39	37	27	38	37	29	84	50	35	27	43	16	45	21	16	23	19	9	24	32	17
21	97	235	228	229	231	54	253	242	229	60	134	268	260	209	238	215	209	33	183	193	254	204	142	47	256	210	216	218	39	37	28	39	37	28	86	48	38	27	44	16	46	21	16	23	17	9	22	30	18
21,25	89	233	227	228	228	56	251	242	231	66	140	273	257	207	240	215	209	36	185	195	254	208	148	54	253	210	217	221	43	40	29	43	41	33	91	56	34	28	47	18	48	23	18	27	23	11	30	39	19
21,5	92	236	228	230	229	57	254	243	232	68	139	271	258	209	241	217	212	39	188	197	257	207	151	53	257	213	219	223	45	43	32	46	43	34	93	56	38	32	48	20	50	25	21	29	24	13	29	37	23
21,75	89	234	227	228	230	55	253	242	230	68	137	271	256	207	240	216	210	36	187	196	257	207	153	50	254	211	217	222	42	41	30	45	42	33	95	54	33	28	46	17	48	23	18	26	22	11	26	34	18
22	94	234	227	229	229	57	252	242	232	69	139	271	259	208	238	217	211	36	188	196	256	206	157	54	255	212	217	222	42	40	30	45	41	32	97	55	35	28	47	17	48	22	17	25	22	10	27	36	19
22,25	93	235	227	229	230	58	252	243	231	72	141	272	259	208	239	217	211	37	190	197	256	207	160	53	256	212	217	223	43	42	31	48	43	33	98	56	34	29	47	16	49	22	18	26	22	9	27	34	17
22,5	100	236	229	230	232	60	254	244	232	72	138	270	261	210	239	219	213	39	190	197	256	207	161	52	257	214	218	224	43	43	31	50	43	32	101	56	37	30	49	17	49	23	18	27	21	10	25	32	18
22,75	102	238	232	233	235	65	257	248	236	80	143	274	263	212	242	222	216	43	196	202	260	211	168	56	260	215	220	227	48	47	36	57	49	38	108	61	41	34	54	21	54	27	22	32	26	14	31	37	22
23	99	237	229	232	233	64	255	246	235	80	144	275	261	210	241	220	214	41	193	200	258	211	169	58	258	215	220	226	46	46	35	57	47	37	110	63	38	32	52	18	52	25	21	30	24	12	30	38	20
23,25	98	237	231	232	234	65	255	246	235	83	144	274	261	211	241	221	215	43	195	202	260	211	171	58	258	216	220	227	49	47	36	63	50	38	112	64	37	33	53	19	54	26	21	30	26	13	31	37	21
23,5	99	238	231	232	234	65	256	246	235	84	145	274	262	211	242	220	216	45	196	201	258	212	173	59	258	215	219	227	47	48	37	67	50	38	114	66	38	33	54	19	54	25	21	31	26	12	32	39	21
23,75	98	238	231	231	234	66	256	245	234	85	144	273	262	212	242	221	215	43	197	203	259	211	174	57	260	216	220	228	48	49	37	72	51	37	117	66	37	33	54	19	54	25	21	31	24	13	29	37	21
24	101	238	232	232	234	68	256	247	236	88	146	275	263	212	240	221	216	44	196	203	260	213	177	58	258	217	219	228	48	49	36	77	52	38	119	68	38	34	55	19	54	25	21	32	26	13	32	37	20
24,25	102	238	232	232	235	69	257	247	236	91	146	275	262	212	241	222	217	45	198	204	260	213	178	60	261	217	221	229	49	50	39	82	54	40	123	71	39	35	56	20	56	27	22	32	28	13	32	39	21
24,5	104	239	233	233	236	70	257	248	237	94	147	276	263	212	242	223	217	47	199	204	260	214	180	61	261	217	220	229	49	52	39	87	54	40	125	74	39	35	57	20	56	27	22	32	27	13	32	40	22
24,75	106	239	232	232	236	70	257	244	234	91	142	271	263	213	240	221	217	46	198	202	258	211	178	57	262	217	220	229	49	51	39	91	54	37	122	70	39	36	56	18	54	25	21	30	24	11	27	32	21
25	105	239	232	233	236	71	256	246	236	95	144	273	263	213	241	223	217	47	199	204	260	213	180	59	261	218	220	230	50	51	40	97	56	39	125	75	39	36	58	18	55	25	22	31	25	12	29	35	20
25,25	102	238	232	232	234	72	256	245	235	95	143	271	261	213	241	221	217	47	198	204	259	212	180	58	260	218	220	229	50	52	41	101	56	40	125	76	39	36	57	18	56	25	22	32	26	13	29	35	20
25,5	109	240	234	234	238	76	258	248	237	101	147	275	265	214	242	224	219	50	201	206	261	214	185	62	263	219	222	232	52	56	43	106	60	43	131	82	41	37	61	20	59	27	23	35	29	14	32	37	22
25,75	110	240	236	236	238	79	259	250	239	105	150	277	265	216	243	225	220	51	203	209	262	217	188	66	264	220	223	233	55	56	45	112	62	45	135	90	42	38	63	22	61	30	27	36	31	17	34	42	23
26	116	242	235	236	239	80	260	249	238	102	147	275	267	217	241	224	221	51	203	207	261	215	187	62	266	221	221	232	53	56	44	114	62	42	133	87	44	40	63	19	60	28	23	34	27	14	31	36	23
26,25	123	244	238	237	241	83	261	249	238	107	149	275	269	220	243	226	223	53	203	208	262	216	189	64	269	222	222	234	55	58	46	120	63	45	135	90	48	42	65	21	61	29	25	35	29	16	31	40	24
26,5	116	242	235	235	238	83	260	245	236	104	146	273	265	217	242	224	219	51	203	207	260	214	187	61	266	220	220	232	53	57	45	121	62	44	134	88	44	40	63	20	60	28	24	34	28	13	29	35	21
26,75	114	241	234	235	238	86	259	247	237	106	146	273	265	217	241	224	221	52	204	209	261	215	188	61	265	221	222	233	54	56	45	125	63	44	136	93	43	39	64	19	60	28	23	35	27	12	29	36	22
27	122	244	239	239	243	95	263	252	241	113	151	277	269	221	244	228	224	57	208	213	264	220	194	67	269	224	225	237	58	62	51	132	68	50	142	102	49	44	68	24	64	32	28	41	33	18	34	40	25
27,25	112	243	237	236	238	93	259	248	238	112	149	275	265	217	243	226	221	55	206	211	262	217	191	66	265	222	223	235	56	60	49	132	67	47	141	103	42	41	66	21	62	30	25	37	30	16	33	40	24
27,5	111	241	234	234	237	94	257	246	237	112	148	273	264	217	243	225	221	56	205	212	261	215	190	65	266	222	223	234	56	61	48	134	68	47	142	103	41	40	66	19	62	29	25	38	29	14	31	39	23
27,75	115	241	234	235	239	98	259	246	238	114	149	274	265	217	242	226	221	57	206	212	261	216	191	65	266	221	222	236	56	62	50	136	69	47	143	106	42	41	67	19	62	29	25	37	30	14	31	38	22
28	118	244	239	239	242	106	262	253	243	122	155	280	268	220	245	229	224	59	210	216	265	223	199	73	267	225	225	239	60	65	54	142	74	53	150	118	45	44	71	23	66	32	29	42	34	18	37	43	25
28,25	118	243	237	237	240	106	260	250	240	122	153	278	267	218	243	228	222	58	208	215	263	220	197	71	267	224	224	238	59	63	53	142	72	50	149	118	43	42	70	21	65	32	27	41	33	17	35	42	23
28,5	120	243	238	238	241	109	261	250	241	125	153	278	268	219	244	228	223	59	209	216	263	221	199	71	267	224	224	238	59	64	54	145	74	50	150	121	44	42	70	21	65	31	28	40	32	16	34	42	24
28,75	133	246	240	239	244	112	261	251	242	126	154	279	271	223	243	229	224	62	210	217	263	220	198	72	274	226	224	238	60	65	55	147	74	51	151	122	51	46	73	21	66	32	29	41	33	17	35	43	26
29	126	244	239	238	243	115	261	251	242	128	154	278	269	220	244	229	224	61	211	218	264	221	199	71	269	226	225	239	60	67	55	149	77	52	153	125	46	44	72	22	66	31	27	41	33	16	34	41	26
29,25	124	243	236	236	240	116	260	248	239	128	152	275	267	219	243	228	222	62	211	217	262	219	196	71	268	225	223	238	60	67	54	150	76	51	151	124	45	44	71	20	66	30	27	40	33	16	33	41	24
29,5	126	243	237	237	241	119	259	250	239	129	152	277	268	218	242	228	222	61	211	217	263	220	199	71	268	224	224	239	59	66	55	151	77	52	153	128	44	43	72	19	65	30	26	40	32	14	33	40	21
29,75	123	244	235	236	240	118	261	245	239	128	148	271	267	220	244	227	222	62	211	218	262	217	195	68	269	225	224	239	60	67	57	153	79	51	151	124	46	44	72	20	66	31	28	41	31	15	30	37	22
30	127	246	239	239	243	125	263	251	243	134	155	277	270	223	246	230	226	67	215	221	265	222	201	74	271	227	227	243	65	71	60	157	84	56	157	134	49	48	76	23	69	35	31	46	36	20	36	42	27
30,25	126	245	240	239	243	127	262	251	241	136	155	278	269	220	245	230	224	66	216	220	264	223	201	74	269	227	225	242	63	71	60	157	82	56	159	136	46	46	75	22	69	33	30	44	35	18	34	41	25
30,5	132	246	240	240	244	130	262	252	243	139	156	279	271	221	244	230	225	67	216	222	265	223	203	77	271	227	226	242	64	70	61	159	84	56	161	141	48	46	76	22	69	34	29	45	36	18	36	43	26
30,75	127	246	240	240	243	131	262	251	244	141	158	279	270	221	245	230	224	67	216	223	265	224	204	78	270	228	226	243	64	73	61	161	84	58	163	146	46	46	76	23	70	34	30	46	36	18	37	45	26
31	130	244	239	238	242	132	261	250	241	140	155	277	270	220	244	229	223	67	215	221	264	222	201	76	270	226	225	242	64	71	61	161	84	56	161	145	46	46	75	20	69	32	29	44	33	16	35	41	24
31,25	135	245	239	240	243	134	262	250	241	141	155	277	271	220	244	229	224	67	216	221	263	222	203	74	270	227	226	243	64	73	61	161	85	56	161	147	47	46	77	21	70	33	29	44	35	16	33	40	24
31,5	137	248	241	240	245	137	264	251	243	143	154	276	273	223	246	230	226	71	218	224	267	223	203	77	273	229	227	245	68	76	64	164	88	59	162	148	52	50	80	24	73	37	32	47	37	19	36	40	27
31,75	133	247	242	241	244	139	263	253	244	147	159	279	273	223	247	232	226	72	219	225	266	226	205	80	272	229	227	246	69	77	66	166	89	59	167	155	49	49	80	26	74	36	34	49	39	20	39	44	28
32	141	247	242	241	245	140	264	252	243	146	155	278	274	223	246	231	227	70	219	224	266	224	204	79	273	230	227	245	67	76	65	165	89	59	166	155	52	50	79	23	73	36	32	48	37	18	35	42	26
32,25	142	247	243	242	246	143	265	252	243	148	156	278	275	224	245	231	227	71	220	225	266	224	206	80	273	230	227	245	67	76	65	166	90	59	167	158	52	49	80	23	72	35	32	47	35	19	36	41	26
32,5	136	247	242	241	245	144	264	252	245	152	159	279	273	222	246	231	226	72	220	226	266	227	207	84	272	231	227	247	69	78	67	168	91	61	170	162	48	50	80	23	74	36	33	48	38	20	38	45	27
32,75	142	247	243	241	245	145	263	252	244	153	161	281	275	224	246	232	227	72	220	227	266	227	208	84	274	231	228	247	69	80	68	169	92	61	170	165	52	51	82	24	74	37	33	49	39	19	38	46	27
33	135	246	241	240	244	144	263	251	243	151	156	276	272	221	246	230	226	72	219	225	266	225	205	81	272	229	226	246	67	78	68	168	92	61	169	164	48	48	80	22	73	34	31	48	36	18	36	41	25
33,25	141	247	240	241	244	145	264	251	242	151	156	276	273	223	246	230	226	72	220	226	266	225	205	82	273	230	227	246	69	79	68	168	91	60	168	166	50	49	79	22	73	35	32	48	36	18	35	42	26
33,5	141	248	243	243	246	149	265	254	246	156	160	279	275	226	248	233	228	76	223	228	268	227	209	85	273	232	229	250	72	83	72	172	97	64	172	170	53	52	84	26	77	38	35	52	41	21	39	45	29
33,75	146	248	243	242	247	150	266	253	245	156	159	279	276	225	246	233	228	76	222	227	268	227	208	85	274	231	228	249	71	82	71	171	96	63	172	171	54	51	83	23	75	37	34	50	38	20	37	44	28
34	140	249	243	242	246	149	265	254	246	158	162	280	274	224	247	233	228	76	222	228	268	228	210	86	274	232	229	249	72	83	74	172	97	65	174	174	50	52	85	25	76	37	36	51	40	21	39	47	29
34,25	140	248	242	241	245	149	265	254	245	160	162	279	274	224	248	233	227	76	223	229	268	229	209	90	273	231	228	249	71	84	73	174	98	67	174	177	50	52	82	24	76	37	35	52	41	21	40	48	28
34,5	147	249	244	243	247	154	265	256	247	162	163	281	277	226	248	235	228	76	224	229	269	229	211	91	274	232	228	250	72	85	74	174	100	66	177	180	53	53	85	24	78	38	36	52	41	21	39	46	29
34,75	144	248	242	242	245	151	265	253	245	160	160	278	276	225	247	233	228	76	223	229	267	227	208	88	275	232	227	249	72	86	74	173	100	66	175	178	53	53	85	23	78	38	35	52	40	21	39	46	27
35	157	253	246	244	248	153	267	253	245	160	159	278	280	229	248	235	230	77	224	229	269	227	208	87	279	234	228	250	74	86	76	175	101	66	175	180	60	56	86	24	78	39	36	52	41	21	37	44	30
35,25	146	250	244	243	248	154	267	255	247	162	161	279	276	226	248	235	229	78	225	231	270	230	211	89	275	233	229	251	73	87	77	175	103	67	177	182	54	53	85	24	79	39	36	53	40	22	38	43	29
35,5	144	247	243	241	245	153	263	254	246	163	162	278	275	224	247	234	227	76	223	229	268	229	210	91	273	231	228	250	72	87	75	173	102	66	176	184	50	51	84	22	77	38	35	52	41	22	39	45	26
35,75	152	250	245	243	249	155	266	256	247	161	159	279	278	226	248	235	230	78	225	230	269	228	210	89	276	233	228	251	73	87	76	175	102	66	176	183	56	55	85	24	79	39	34	54	41	21	36	41	29
36	168	257	249	248	252	160	269	256	247	164	159	278	284	235	250	238	231	80	227	230	271	229	212	90	283	236	229	253	77	91	79	177	104	69	176	184	66	60	90	28	81	40	38	56	42	23	37	42	34
36,25	145	250	245	244	247	156	265	256	248	166	163	280	276	226	249	235	229	79	226	231	270	231	212	95	274	233	230	252	75	89	79	177	104	69	179	190	52	54	86	25	80	40	36	54	42	23	39	49	29
36,5	151	250	245	244	248	157	267	256	247	166	162	279	277	227	248	235	230	79	226	230	271	231	212	95	276	234	230	252	76	91	80	176	105	69	181	189	55	55	87	24	80	40	38	55	43	22	41	46	29
36,75	148	249	244	243	247	157	265	256	248	168	164	281	277	226	247	235	229	78	225	231	269	232	213	97	274	233	228	252	75	91	80	176	105	69	180	191	53	53	86	24	80	39	36	54	42	22	42	48	28
37	154	250	244	243	247	156	266	254	247	167	163	278	278	228	249	235	230	79	225	231	271	229	210	96	278	235	229	253	78	92	82	178	107	71	178	190	58	56	88	26	83	41	38	56	44	24	40	48	31
37,25	158	251	245	243	248	157	266	254	247	166	161	277	280	230	249	236	230	80	226	230	270	228	211	94	279	235	229	252	78	92	81	178	106	70	178	191	60	57	88	25	81	41	38	56	42	23	38	44	31
37,5	151	250	245	244	249	157	268	255	247	166	161	278	278	227	250	236	230	81	227	231	271	230	211	95	277	234	230	254	77	93	82	178	106	69	179	192	55	55	89	25	82	41	37	56	43	23	38	44	30
37,75	169	256	249	247	251	160	269	256	248	166	162	279	284	233	250	237	231	81	226	230	271	230	212	97	283	236	229	254	78	94	82	178	107	71	179	192	66	60	90	25	83	41	37	56	42	23	38	46	34
38	150	250	245	244	248	158	268	256	248	168	163	278	278	227	250	236	230	81	227	232	271	230	213	97	276	235	230	254	78	93	84	178	107	71	181	194	55	55	87	24	83	41	38	57	42	23	39	45	29
38,25	166	253	249	247	252	162	269	257	249	168	161	278	282	231	249	237	231	80	226	231	270	230	214	97	280	236	230	254	79	93	83	178	107	70	180	192	63	58	89	24	82	41	37	57	42	22	36	42	31
38,5	159	250	246	245	249	161	267	257	249	169	163	279	280	229	250	237	231	81	227	231	270	231	214	99	278	235	229	255	79	95	84	179	108	71	182	196	59	56	89	24	84	41	37	58	43	23	39	44	30
38,75	151	250	245	245	248	160	268	257	249	170	165	279	278	228	250	237	230	83	228	232	271	232	214	101	276	234	231	255	80	96	86	180	109	72	183	197	56	56	90	25	85	43	39	59	45	24	41	47	31
39	168	255	250	249	253	164	269	258	250	169	161	278	284	233	250	239	233	82	228	231	272	231	213	98	282	237	230	255	81	96	85	180	109	72	182	195	65	60	92	26	86	43	39	60	44	24	38	42	34
39,25	153	250	246	244	248	160	267	258	250	172	167	281	278	228	250	237	230	83	228	233	271	233	215	106	276	236	230	255	80	96	87	180	111	74	185	200	56	57	90	26	86	43	40	60	46	25	44	50	31
39,5	150	250	246	245	249	161	267	258	251	172	167	280	278	228	250	238	231	83	228	233	272	234	217	105	276	235	229	255	79	98	87	181	110	74	185	200	54	56	90	26	85	43	40	60	45	25	43	48	31
39,75	154	251	244	244	247	159	267	256	249	169	161	276	279	230	252	237	231	83	228	233	272	230	212	102	278	235	231	256	81	98	88	181	110	73	181	199	58	58	91	26	86	44	41	62	45	26	40	45	32
40	162	252	246	246	251	164	269	259	250	170	164	280	281	230	251	238	233	83	228	233	273	233	216	104	279	236	232	256	82	98	88	181	111	74	185	200	60	59	91	26	87	44	39	62	45	24	40	45	31
40,25	165	253	247	246	251	164	269	260	251	172	166	281	282	231	250	238	233	84	229	233	273	234	216	107	280	237	231	256	82	98	89	181	112	75	186	202	62	59	93	25	87	44	41	62	46	25	41	47	33
40,5	166	254	249	247	253	166	270	259	251	171	163	278	282	232	251	239	234	84	229	232	273	233	216	105	282	237	230	257	83	99	90	182	111	75	184	201	63	59	94	25	88	45	40	62	46	25	39	44	33
40,75	159	251	245	246	250	164	268	260	251	173	167	280	280	229	251	238	233	84	229	233	273	234	217	110	278	236	230	257	82	101	89	182	112	76	188	204	59	58	92	26	87	44	40	63	46	26	43	48	32
41	157	251	245	245	249	161	268	256	249	169	160	276	280	230	251	237	232	82	229	231	272	230	213	104	279	237	231	256	82	100	90	182	111	74	182	199	59	58	92	24	88	44	39	62	45	25	38	41	32
41,25	156	251	246	246	250	164	267	259	252	173	167	281	281	229	251	238	232	83	228	233	273	235	217	111	277	237	231	257	82	100	90	182	113	77	187	205	57	57	92	26	88	44	41	63	47	25	42	48	32
41,5	161	253	246	247	251	166	268	260	252	174	168	281	281	230	252	239	234	85	229	233	273	235	218	113	277	238	231	257	83	101	91	183	113	77	188	206	59	58	93	26	89	45	41	64	47	27	42	49	32
41,75	157	252	248	247	251	167	268	263	254	176	170	284	281	229	253	239	233	86	230	235	274	237	220	114	278	238	232	257	84	103	93	183	115	79	191	208	57	58	94	27	90	46	42	64	48	27	44	51	33
42	158	252	245	246	250	164	268	258	252	173	165	278	281	231	253	238	232	85	229	233	274	234	216	113	279	237	233	258	85	103	93	183	114	77	187	205	61	59	95	26	89	46	41	65	47	27	42	50	34
42,25	162	252	247	247	252	167	269	261	253	173	167	281	282	230	252	239	234	86	230	233	274	236	218	115	278	238	232	257	85	102	94	184	115	77	190	207	61	59	94	26	90	46	41	64	48	27	43	47	34
42,5	171	254	248	248	253	168	271	260	252	172	165	280	284	234	252	239	235	85	230	232	275	234	218	113	284	238	232	258	85	103	94	183	113	77	188	206	67	61	95	27	90	47	41	64	46	27	41	45	36
42,75	164	253	247	248	253	169	270	262	254	176	169	281	284	232	252	240	236	89	230	235	275	237	220	117	280	238	233	259	87	105	95	184	115	79	190	208	64	61	96	28	92	48	44	67	51	28	45	51	36
43	160	253	246	247	251	168	270	261	253	173	166	280	282	232	254	240	235	88	230	234	274	235	218	116	280	239	233	259	87	105	97	185	116	80	189	208	62	62	96	29	92	47	43	67	50	28	42	47	36
43,25	164	253	247	248	253	169	270	262	254	175	169	282	283	232	253	240	235	88	231	235	276	237	220	120	280	239	233	259	88	105	97	186	116	80	191	210	62	62	96	28	93	49	44	68	50	31	45	51	36
43,5	160	253	247	248	253	169	269	263	255	176	170	283	283	231	254	241	235	89	231	235	276	238	222	122	279	239	233	259	87	106	97	186	118	82	192	211	61	61	96	28	92	48	43	68	51	30	47	52	36
43,75	158	254	245	247	251	169	270	262	255	177	171	284	282	232	254	241	236	89	231	236	276	238	221	124	278	239	232	259	87	106	98	185	117	82	192	211	61	61	97	28	94	49	44	68	52	31	47	53	35
44	165	253	245	246	252	167	269	261	254	175	168	281	282	233	253	240	235	86	230	234	276	237	219	122	280	238	233	259	87	105	97	184	116	80	191	209	63	60	94	26	92	47	42	67	49	28	44	51	35
44,25	177	258	249	251	255	170	272	260	254	172	165	278	287	237	255	241	236	88	231	232	276	234	218	119	287	239	233	259	89	107	97	185	115	79	188	207	71	65	98	26	92	48	43	67	48	29	40	45	38
44,5	163	253	245	247	252	168	269	261	255	176	169	282	283	233	253	240	235	88	231	235	275	237	221	127	281	239	233	258	88	106	99	185	116	82	192	211	62	61	96	27	93	48	44	68	51	30	45	51	35
44,75	160	254	244	246	251	167	269	260	255	174	168	279	281	232	255	240	235	88	231	235	275	236	218	126	280	239	233	259	88	107	99	185	116	82	190	211	62	61	96	28	93	49	43	69	50	31	44	49	35
45	155	252	242	245	250	165	268	260	254	174	166	278	279	230	253	238	234	86	230	234	274	236	218	127	279	237	232	258	87	106	97	184	116	82	190	210	58	59	96	26	92	48	43	68	49	29	44	48	33
45,25	159	254	244	247	252	168	270	261	254	174	167	279	282	232	254	240	236	88	231	235	276	237	219	128	280	238	232	258	89	107	100	185	116	84	191	211	61	61	96	28	94	50	43	70	50	31	44	48	36
45,5	160	252	244	247	252	168	269	261	255	175	169	281	281	232	254	240	235	88	231	235	276	238	221	133	280	237	232	259	89	108	101	185	117	86	193	213	62	61	97	27	94	50	44	71	52	31	46	52	35
45,75	161	254	245	248	253	170	270	264	256	177	171	282	283	233	254	240	236	90	233	236	277	240	222	134	281	240	234	261	90	109	102	186	118	88	195	214	62	61	98	28	95	50	45	71	52	32	46	50	37
46	161	253	243	246	252	167	270	260	255	175	167	280	281	233	256	240	235	89	231	234	275	236	219	133	281	239	232	260	91	109	102	185	117	86	192	212	63	62	97	28	96	50	44	70	51	32	45	50	37
46,25	160	254	244	247	253	169	269	262	256	176	168	280	282	233	255	240	235	90	232	235	276	238	220	135	281	239	233	260	89	109	102	185	117	86	193	213	61	61	98	27	96	50	45	70	51	32	45	50	36
46,5	159	254	243	247	252	168	268	261	256	177	171	282	281	233	256	240	235	90	232	235	276	239	221	140	281	239	234	260	90	109	103	186	118	89	194	215	62	63	98	27	95	49	45	71	52	33	47	55	36
46,75	159	253	244	247	253	168	269	262	256	175	169	280	280	233	254	240	235	88	231	235	276	238	220	139	280	238	233	259	89	109	102	186	118	88	193	214	61	61	97	27	95	49	45	71	50	31	45	50	36
47	162	254	243	247	252	167	270	260	256	175	169	280	281	234	256	240	234	89	231	236	277	238	219	142	283	240	233	261	92	111	104	187	118	91	194	214	64	64	99	27	97	51	45	74	51	34	46	54	37
47,25	165	254	245	249	254	171	270	264	258	178	172	283	283	234	255	241	236	91	233	236	277	241	223	146	283	240	233	261	92	112	105	187	119	92	196	215	64	63	98	28	97	51	46	73	53	34	48	55	37
47,5	161	254	244	248	253	169	270	262	256	175	168	280	281	234	256	240	236	89	233	235	277	238	220	142	282	239	234	260	92	111	104	186	119	92	194	214	63	63	99	27	98	51	45	72	51	33	45	50	37
47,75	162	254	244	248	253	171	269	263	257	178	171	282	280	233	255	240	236	92	232	236	277	240	223	147	282	239	233	261	92	112	105	187	119	95	195	215	63	63	99	27	98	51	45	72	52	35	48	54	37
48	171	256	245	249	255	171	271	262	256	174	166	279	283	236	255	241	237	90	231	234	277	237	221	144	286	240	234	261	93	113	105	187	117	94	192	212	68	65	99	27	98	51	45	73	51	33	43	47	37
48,25	162	254	245	248	254	171	269	263	257	177	172	283	281	234	256	241	236	91	233	236	278	241	224	151	282	239	234	261	93	114	106	188	119	97	196	217	63	63	99	27	98	53	46	75	54	36	48	55	37
48,5	173	256	246	250	257	173	271	263	257	176	169	280	283	237	256	242	238	92	232	236	278	239	222	150	287	240	234	261	93	114	107	186	119	98	195	215	70	65	101	28	99	53	46	75	53	35	45	50	39
48,75	168	255	244	248	255	172	271	264	257	177	169	281	281	236	257	242	237	93	233	235	278	239	223	151	284	241	234	262	94	114	107	187	120	99	196	216	67	65	101	29	99	53	47	76	53	36	46	51	39
49	165	255	244	247	255	171	270	262	255	174	166	278	282	235	257	242	237	92	232	235	278	237	220	150	284	239	234	261	94	114	107	187	118	99	193	214	66	65	101	27	99	52	46	76	52	35	44	48	39
49,25	164	255	243	248	253	170	269	262	257	176	171	281	280	236	258	241	236	92	233	237	278	240	221	157	284	240	235	262	95	114	109	189	120	102	196	217	66	66	101	29	100	54	47	77	55	37	48	55	40
49,5	173	255	245	249	256	173	271	264	256	176	169	282	283	237	256	241	238	92	232	236	278	239	222	157	286	240	234	261	94	114	109	187	118	101	196	216	68	67	101	28	99	53	45	75	53	35	45	50	39
49,75	169	256	244	248	255	173	270	263	256	176	170	281	282	237	258	242	238	94	233	236	278	240	223	158	286	240	235	261	95	115	109	188	120	104	196	217	69	67	102	29	101	55	47	77	54	38	47	53	40
50	168	255	244	248	254	172	269	264	257	177	173	283	281	236	256	242	237	93	232	236	278	242	224	164	284	240	234	261	95	115	110	188	120	106	197	220	67	67	100	27	100	54	47	76	56	37	50	56	39
50,25	173	256	246	250	257	175	271	265	257	176	169	282	283	238	256	242	237	93	232	234	278	240	224	159	286	241	234	262	94	116	109	187	119	107	196	217	69	67	102	27	100	53	46	76	52	36	45	49	39
50,5	177	258	245	250	256	174	271	264	255	175	168	280	283	239	257	243	238	93	233	235	278	239	222	160	289	242	234	261	96	116	110	187	119	107	195	217	72	69	102	27	101	55	46	77	53	36	46	50	41
50,75	169	255	244	248	254	174	270	265	256	177	172	281	280	236	257	242	238	93	233	236	278	241	223	164	286	241	235	262	96	116	111	188	119	109	197	217	67	67	101	28	101	54	47	77	54	38	47	52	39
51	161	255	241	246	251	169	270	261	253	173	166	277	278	236	258	241	236	94	232	236	278	237	220	160	285	240	235	261	96	116	110	188	119	109	193	216	66	67	101	28	101	54	47	77	54	37	45	48	39
51,25	169	256	242	247	253	171	270	262	254	174	167	278	279	237	258	241	238	94	232	236	278	238	220	164	287	242	234	261	97	117	111	188	119	110	194	216	69	67	102	27	101	54	48	79	54	38	46	50	39
51,5	169	256	245	248	254	174	270	267	257	178	174	283	281	238	258	242	238	95	235	237	279	243	226	171	287	241	235	263	97	119	114	189	120	115	200	220	68	68	103	28	102	55	48	79	56	39	50	56	40
51,75	165	255	243	247	253	173	270	264	256	176	172	281	279	237	258	243	238	95	233	237	278	242	224	169	286	240	234	262	97	119	113	188	120	115	198	218	67	67	103	29	102	56	48	79	55	39	49	54	40
52	171	256	244	247	253	174	270	265	256	177	172	281	281	238	259	243	239	96	234	237	279	241	224	172	287	242	235	263	98	118	114	188	120	117	197	221	70	70	104	29	103	57	49	79	57	39	50	57	42
52,25	165	255	243	248	254	174	271	266	257	178	174	283	280	237	259	243	239	95	234	238	279	242	225	173	286	241	236	264	99	118	115	189	121	118	199	220	67	68	104	30	103	57	50	80	57	41	50	55	41
52,5	165	256	243	248	254	175	271	266	256	177	173	281	280	237	259	243	239	96	234	237	279	242	225	174	286	242	235	263	99	119	115	188	120	120	199	220	68	68	104	29	103	56	49	80	56	40	49	55	41
52,75	176	257	246	250	256	177	272	266	256	176	172	282	282	240	259	243	240	96	234	237	280	242	225	173	289	243	235	264	98	119	116	189	120	120	199	219	72	70	105	29	102	56	49	81	56	40	48	53	41
53	168	255	244	248	254	175	271	265	256	178	174	281	281	238	260	243	240	96	235	237	280	242	226	176	287	242	235	263	98	119	116	189	121	122	200	220	68	69	104	29	104	57	49	82	57	41	50	54	41
53,25	173	256	244	249	254	176	271	266	256	178	174	282	280	239	260	243	239	97	234	238	279	243	226	178	288	242	235	265	99	120	116	189	121	122	200	221	70	70	104	29	105	58	50	82	58	42	51	57	42
53,5	170	256	243	248	254	175	271	266	256	178	173	282	280	238	259	244	239	95	234	238	278	243	227	178	286	241	235	264	98	118	116	189	120	124	200	221	68	67	104	28	104	56	48	81	57	40	50	55	41
53,75	175	257	245	248	255	176	272	266	255	177	172	280	282	241	260	243	240	97	235	238	280	242	225	178	289	243	236	264	100	120	117	190	120	126	199	220	74	70	106	29	105	58	49	82	56	41	48	53	43
54	167	256	243	247	253	175	271	264	253	175	171	278	280	238	259	243	239	96	234	237	279	241	224	177	287	241	235	264	100	120	117	189	120	126	198	219	69	69	104	29	104	58	49	82	56	41	49	52	42
54,25	179	259	245	250	255	175	273	264	255	175	169	278	283	242	261	244	240	96	234	237	280	240	224	178	292	243	236	264	101	121	118	190	120	127	197	218	78	72	106	28	105	58	49	82	54	41	46	52	43
54,5	171	257	244	248	255	177	272	267	256	177	173	281	280	239	259	244	240	98	235	237	279	242	227	182	288	242	236	264	100	122	118	189	121	131	201	221	71	70	106	29	106	59	50	83	58	42	50	54	43
54,75	172	257	243	248	254	175	270	266	255	179	174	280	280	240	259	244	239	98	235	237	280	241	226	183	288	242	235	264	100	121	118	189	123	131	201	221	71	70	103	29	105	58	49	83	59	43	50	56	43
55	173	257	244	248	254	176	272	266	256	177	174	281	280	240	261	243	240	98	235	237	279	242	226	185	288	243	235	265	100	122	118	189	122	132	200	222	71	71	105	28	105	58	49	82	57	43	50	55	42
55,25	170	257	243	248	254	176	271	265	255	177	173	280	280	239	262	244	240	99	235	238	279	242	225	185	289	243	236	265	101	123	119	189	124	133	200	221	71	71	106	30	106	59	51	83	57	43	50	54	44
55,5	179	258	245	249	255	176	271	266	255	178	175	280	281	242	261	244	241	98	234	237	280	243	226	187	291	243	236	264	101	122	119	191	123	134	200	222	75	74	106	29	107	59	50	83	58	43	50	57	44
55,75	170	256	243	248	253	176	269	266	255	179	176	281	279	238	261	243	239	98	234	237	279	243	226	188	287	242	234	263	100	121	118	189	124	135	201	223	70	70	104	28	106	58	49	83	58	43	51	55	42
56	175	256	243	247	253	175	271	264	253	173	168	275	280	240	260	243	239	98	234	236	280	238	222	183	290	243	234	263	101	121	118	189	121	134	195	217	74	73	105	28	105	58	49	84	55	41	47	49	42
56,25	169	257	243	248	254	175	271	265	255	177	175	278	280	241	263	245	241	100	236	239	281	242	225	189	289	244	237	266	105	124	121	192	126	138	200	223	73	74	107	32	109	61	52	87	60	46	52	57	46
56,5	169	257	243	248	253	177	272	267	255	179	175	280	280	239	262	244	241	100	235	238	280	243	226	190	289	243	237	266	102	121	121	191	126	139	201	223	72	72	107	30	108	61	51	85	60	46	51	56	45
56,75	172	257	243	248	254	177	271	266	255	177	174	280	280	240	261	244	241	98	235	237	280	243	227	190	288	243	236	265	103	120	121	190	126	140	202	223	73	71	106	29	107	60	51	86	58	44	51	56	44
57	177	258	244	249	254	176	271	266	254	178	173	280	280	242	263	244	241	100	235	239	280	242	226	191	291	244	236	266	104	122	123	190	126	141	200	223	76	74	107	29	108	61	52	86	59	45	51	56	46
57,25	181	259	245	250	256	180	273	267	254	177	174	280	282	243	261	244	242	99	236	237	280	242	227	191	293	244	236	266	103	122	121	190	125	141	200	222	78	73	108	30	108	61	52	85	59	45	50	53	46
57,5	168	255	241	246	252	174	269	264	252	176	172	278	278	239	260	243	238	98	233	237	277	241	224	192	288	241	235	264	101	118	120	189	125	140	199	222	70	70	104	27	107	59	49	84	58	45	49	53	42
57,75	173	255	241	246	252	174	269	263	252	175	172	277	279	240	260	243	239	98	234	236	278	240	224	192	289	243	235	264	103	119	122	189	125	141	197	221	74	72	105	28	108	60	49	84	57	44	49	54	44
58	170	255	242	246	252	175	269	265	254	177	175	279	278	239	261	244	240	99	234	238	279	242	226	198	288	243	235	264	103	118	122	189	127	143	200	223	70	71	105	28	108	60	50	85	58	46	52	57	44
58,25	170	256	241	246	251	175	269	264	252	174	171	276	278	239	261	243	240	98	235	237	279	240	224	193	289	242	235	264	104	121	122	190	126	144	198	221	72	73	106	28	108	61	50	85	58	46	49	52	44
58,5	170	257	242	247	253	176	271	264	254	176	173	277	279	241	264	245	242	101	236	239	281	243	226	194	290	244	236	266	105	124	125	191	128	147	200	223	74	75	108	31	111	63	53	88	61	48	51	54	47
58,75	170	257	243	247	253	178	270	267	255	179	178	280	279	240	263	245	241	101	237	238	280	245	228	200	289	244	236	266	105	124	124	191	129	150	203	225	73	74	107	31	111	63	53	88	61	48	54	58	46
59	172	257	242	247	253	177	271	264	254	177	175	278	278	240	263	245	242	101	236	238	279	243	227	198	290	245	236	266	106	124	124	190	128	150	201	224	73	74	108	30	110	63	53	88	59	48	52	55	46
59,25	168	256	241	247	252	177	269	264	254	179	178	281	278	239	261	244	241	102	236	239	279	244	228	202	288	244	235	266	105	125	124	191	129	150	203	225	72	73	107	29	110	63	53	88	63	48	55	59	46
59,5	169	256	243	246	252	177	268	266	255	180	178	281	278	240	263	245	241	101	237	240	280	245	230	203	288	244	236	266	105	126	125	191	129	152	204	226	72	74	107	29	110	63	53	87	62	48	54	59	45
59,75	172	257	242	247	253	177	269	263	254	177	175	279	279	241	263	245	241	102	236	238	280	243	226	199	289	244	236	266	106	124	126	192	129	151	202	224	75	75	108	30	111	64	52	89	61	49	52	56	46
60	186	262	245	250	255	178	271	262	253	175	173	276	283	247	263	246	242	100	236	237	279	241	226	198	296	245	235	266	106	122	124	190	127	150	198	223	84	79	109	29	110	64	51	88	58	47	48	52	49
60,25	179	258	244	248	254	180	269	266	254	180	179	281	281	242	261	246	242	103	237	239	281	245	229	203	291	244	235	267	106	123	127	192	129	153	204	225	77	76	108	30	111	64	54	88	62	49	54	58	47
60,5	176	257	241	248	253	177	270	262	252	175	173	276	279	242	262	244	241	100	235	237	279	241	225	199	292	244	235	266	106	122	127	191	127	152	199	223	78	76	108	29	110	63	52	87	59	48	49	53	46
60,75	174	258	242	247	253	179	268	264	255	178	178	280	279	241	263	246	243	102	237	239	280	244	229	205	290	244	236	267	107	122	129	192	130	155	203	226	76	75	108	31	112	65	53	89	62	50	55	59	47
61	175	258	241	247	253	179	269	263	253	178	175	277	279	242	262	245	241	102	237	238	279	243	226	202	290	244	236	266	107	120	128	191	128	154	201	223	76	75	109	30	111	65	53	89	62	50	52	53	46
61,25	169	258	241	247	252	176	269	261	252	176	173	275	278	241	264	244	242	102	237	238	280	241	225	201	290	245	238	267	108	122	128	191	128	155	199	223	75	76	109	30	113	66	54	89	61	50	51	54	48
61,5	182	260	244	250	255	181	271	262	254	176	172	276	282	245	263	246	243	104	236	238	280	242	226	201	294	245	236	268	108	124	128	192	127	156	200	222	83	78	110	30	112	65	53	91	60	49	51	52	49
61,75	177	257	243	248	254	180	269	263	253	176	175	277	280	243	263	246	244	104	237	239	281	244	228	203	292	245	236	267	108	123	128	192	128	157	202	224	78	76	109	31	113	65	54	91	62	50	53	56	48
62	186	261	246	250	255	182	270	263	253	177	176	277	284	246	263	248	243	105	237	239	280	243	227	205	297	247	237	268	110	126	129	193	128	157	200	225	85	81	110	32	114	67	55	92	63	51	52	56	51
62,25	192	263	247	251	256	182	271	265	254	179	180	281	285	248	263	248	244	104	237	239	280	245	229	210	298	246	237	268	109	126	129	192	127	158	203	227	90	84	112	31	114	66	54	92	63	52	55	62	54
62,5	173	257	242	247	253	178	269	263	253	178	177	279	279	242	264	246	243	104	237	239	279	244	228	208	292	245	236	267	108	126	129	192	130	159	203	227	78	77	109	31	114	67	55	92	64	52	54	59	48
62,75	179	258	243	249	254	180	270	263	253	177	175	277	281	244	263	247	244	105	237	238	280	243	227	206	293	246	237	268	109	127	129	192	128	159	201	225	80	80	111	31	114	67	55	92	63	52	52	55	50
63	170	257	241	246	251	177	268	262	253	176	177	277	278	241	265	245	243	105	237	238	280	244	226	207	291	245	236	267	109	128	129	192	129	160	201	225	77	79	109	31	114	68	55	91	64	53	54	57	48
63,25	181	258	244	248	254	182	270	264	254	178	180	279	281	243	265	246	244	105	237	239	280	245	229	209	294	246	237	268	109	127	130	192	131	160	204	227	81	79	111	31	114	67	55	91	63	52	55	60	49
63,5	186	260	245	249	256	183	270	263	253	176	176	276	284	245	263	247	244	106	236	237	281	243	228	206	296	246	236	268	110	127	130	192	128	159	202	225	85	81	111	31	114	68	55	91	63	52	51	54	50
63,75	175	257	242	247	253	181	270	264	254	178	180	279	279	240	263	246	245	106	237	238	281	246	230	212	292	246	237	268	109	126	130	192	130	161	205	227	79	79	111	32	115	68	55	93	65	53	56	60	48
64	173	256	243	247	252	180	268	263	253	179	181	280	278	239	264	246	244	106	238	239	280	246	230	213	290	245	237	268	109	124	130	192	128	161	205	228	76	78	109	31	115	67	55	93	65	53	56	61	48
64,25	183	258	243	248	253	180	269	262	253	177	180	278	281	244	265	246	244	105	237	236	280	243	227	212	295	247	236	268	111	123	130	192	129	162	203	227	85	81	111	32	115	68	56	95	65	54	55	62	51
64,5	179	257	244	248	254	182	269	265	254	179	181	280	280	242	262	247	245	106	238	238	280	245	230	213	293	246	236	269	110	125	131	193	130	164	205	227	80	79	110	32	115	68	56	95	65	54	57	60	50
64,75	178	256	242	247	253	181	269	264	253	178	180	279	280	241	263	247	244	106	238	238	281	245	229	213	292	247	237	268	111	126	131	193	129	163	204	228	80	80	110	31	115	69	56	95	64	54	56	61	50
65	181	257	244	247	254	182	270	263	254	177	179	279	281	243	264	246	244	106	237	236	280	245	229	211	293	246	236	268	111	126	131	192	129	163	204	227	81	79	111	31	115	68	55	94	64	53	53	57	49
65,25	178	256	242	246	253	180	269	263	254	178	181	280	280	241	263	246	244	105	238	237	280	245	230	214	292	245	236	268	110	125	131	193	128	164	205	228	80	78	110	29	115	68	55	92	63	53	56	60	49
65,5	171	255	242	246	252	180	268	262	253	177	180	278	277	241	265	247	244	106	238	237	281	245	228	213	292	245	237	268	113	127	132	193	129	165	204	228	77	80	111	32	117	70	56	93	66	55	56	59	50
65,75	184	257	245	249	255	182	271	263	254	178	178	277	282	244	264	247	246	107	238	236	281	244	230	212	296	246	237	268	112	127	132	193	129	165	204	226	84	82	112	31	116	71	56	93	65	54	54	57	52
66	176	256	243	247	253	181	270	264	254	180	183	280	279	240	265	247	245	107	238	237	280	246	232	217	292	247	237	269	112	129	132	193	131	166	207	229	79	80	111	31	117	70	56	93	68	56	58	62	50
66,25	170	254	241	246	251	179	267	263	253	180	183	280	277	239	264	246	243	107	238	237	279	246	231	218	290	246	236	268	112	128	132	194	130	166	207	230	77	79	110	31	116	70	57	93	68	56	58	64	50
66,5	179	255	243	248	253	182	269	263	254	178	181	278	281	241	264	248	245	107	238	236	281	245	230	216	294	247	236	269	112	129	132	193	130	166	206	228	82	82	112	31	117	70	57	94	67	56	56	59	51
66,75	175	254	242	247	253	181	269	263	253	177	182	278	279	240	265	247	245	107	238	237	280	246	230	215	291	246	236	269	113	127	132	193	130	166	205	227	79	80	111	31	117	70	57	94	66	55	56	59	51
67	172	255	240	246	251	178	267	262	253	178	182	278	278	239	265	247	244	107	237	236	280	246	229	217	291	246	237	268	114	126	133	194	131	167	205	230	80	82	112	32	117	71	58	97	69	56	59	64	52
67,25	170	253	240	246	251	180	267	261	253	177	182	278	277	238	265	246	244	108	237	235	280	245	230	215	290	246	235	269	112	125	133	193	128	166	205	229	77	79	110	32	117	71	56	96	67	55	57	60	50
67,5	176	255	243	248	252	182	268	264	255	178	186	280	279	240	264	247	246	109	238	236	280	246	232	220	292	246	236	269	113	128	134	194	130	168	207	231	79	81	112	32	118	71	58	98	68	57	59	63	51
67,75	171	253	241	246	250	179	268	262	252	177	182	277	277	239	266	246	244	107	237	235	279	245	229	217	292	246	237	268	113	127	134	194	129	167	205	229	78	80	110	32	118	71	57	96	68	56	57	61	51
68	171	254	242	247	251	181	268	264	254	179	185	279	277	238	264	247	245	109	239	236	279	247	232	220	291	246	237	268	114	129	135	195	130	169	208	230	77	80	112	32	119	72	58	96	69	57	60	63	50
68,25	184	256	244	248	254	182	270	263	254	177	182	278	282	242	265	248	246	109	238	235	281	246	231	216	295	248	237	269	114	128	134	194	127	169	206	229	86	82	112	33	118	73	58	94	67	57	56	59	53
68,5	171	253	241	247	252	180	267	263	254	180	185	280	278	238	265	246	245	109	238	236	279	247	232	221	292	247	237	269	114	127	134	194	129	170	208	232	79	80	111	32	119	72	58	95	69	57	60	65	51
68,75	179	255	243	248	253	183	268	262	255	179	185	279	280	240	264	248	246	109	238	236	280	247	232	221	293	248	236	269	114	127	135	195	129	169	208	230	83	83	112	32	119	74	58	95	68	58	59	63	53
69	174	254	242	247	252	181	269	262	253	178	184	278	278	239	265	247	246	110	238	235	280	247	230	219	292	248	236	270	115	128	134	194	128	169	206	229	81	82	112	32	119	73	58	95	69	58	59	61	51
69,25	178	254	240	246	251	180	268	262	253	177	184	279	279	240	264	247	245	108	237	235	280	246	230	221	294	246	237	269	115	128	134	195	128	170	206	231	84	84	111	31	118	74	58	95	68	58	58	66	53
69,5	171	254	241	247	252	181	268	263	254	179	186	280	277	238	265	247	246	110	238	236	280	247	232	222	291	246	236	269	114	129	135	194	128	172	209	232	79	81	111	31	119	74	58	96	71	60	60	65	52
69,75	175	254	241	246	251	179	268	261	252	179	186	278	278	239	266	247	244	110	239	235	279	246	231	223	293	248	238	269	116	128	136	196	128	171	207	233	84	84	113	32	121	75	60	98	72	60	62	69	54
70	173	253	241	247	251	180	269	261	252	176	182	277	277	239	265	247	246	110	238	235	279	245	230	218	293	246	236	269	115	127	136	195	127	170	206	229	81	82	112	31	119	74	59	99	69	58	57	60	52
70,25	183	256	243	247	252	182	268	262	252	177	183	277	281	241	264	247	246	110	238	235	280	244	231	221	296	247	236	269	116	127	135	194	127	169	206	230	89	86	114	32	119	75	59	98	69	58	59	62	55
70,5	170	252	240	246	250	180	267	262	253	179	186	279	277	237	265	246	245	110	238	235	279	247	233	223	291	247	236	269	115	128	135	195	128	171	209	233	79	82	111	32	120	74	59	100	71	59	61	66	52
70,75	179	254	243	248	254	183	269	264	254	179	187	280	279	240	265	248	247	111	239	234	281	248	233	222	294	248	237	271	116	130	137	195	127	172	209	232	84	84	113	32	121	76	59	100	70	60	60	63	54
71	175	253	239	246	248	176	267	257	250	173	178	272	278	239	266	246	244	109	237	233	280	241	225	215	294	246	235	269	116	128	135	193	125	168	201	227	85	84	111	31	119	75	58	98	68	58	55	56	53
71,25	174	252	240	245	251	180	267	262	252	177	183	276	278	238	265	246	246	109	237	233	279	245	230	219	292	246	236	270	116	128	134	194	126	169	206	229	81	82	112	30	119	74	58	97	69	58	57	59	51
71,5	171	252	237	244	248	173	265	257	250	175	181	272	276	238	268	246	243	111	237	233	279	242	225	219	292	247	238	269	117	128	136	194	126	168	202	229	84	85	114	32	120	76	60	100	71	60	59	64	55
71,75	173	253	242	247	252	182	268	263	255	180	187	279	278	239	266	248	247	113	239	236	281	248	233	224	293	248	238	271	119	131	138	196	129	173	209	233	82	85	113	34	123	77	62	99	74	62	62	65	55
[truncated: 47 more columns]
