# Supplementary material for: Genomic and phenotypic characterization of the species Acinetobacter venetianus
Source: Sci Rep. 2016 Feb 23;6:21985. doi: 10.1038/srep21985 (PMC4763211; doi:10.1038/srep21985)
Supplement: Supplementary Dataset S1 [file srep21985-s4.zip › luh8758__allHours_kinetic.csv]

Data File	C:\Program Files\Biolog\OLPM_13_01\OLPM_IDS\data_2011\05\anus_AcivenLUH8758___1_30_IDS_207_Mayx24x2011_B_19A.oka
Set up Time	May 24 2011 2:57 PM
Position	19-A
Plate Type	PM 1-
Strain Type	NOT APPLICABLE
Sample Number
Strain Name	AcivenLUH8758
Strain Number	AcivenLUH8758
Other
Hour	A01	A02	A03	A04	A05	A06	A07	A08	A09	A10	A11	A12	B01	B02	B03	B04	B05	B06	B07	B08	B09	B10	B11	B12	C01	C02	C03	C04	C05	C06	C07	C08	C09	C10	C11	C12	D01	D02	D03	D04	D05	D06	D07	D08	D09	D10	D11	D12	E01
0	26	3	0	0	0	0	0	0	0	0	0	8	24	0	0	0	0	0	0	0	0	0	0	3	13	0	0	0	0	0	0	0	0	0	0	10	13	0	0	0	0	0	0	0	0	0	0	6	4
0,25	18	5	0	0	0	0	0	0	0	0	0	9	15	0	0	0	0	0	0	0	0	0	1	7	15	0	0	2	0	0	0	0	0	0	2	12	16	0	0	0	0	0	0	0	0	0	0	12	11
0,5	23	5	0	0	0	0	0	0	0	0	2	10	21	0	0	0	0	0	0	0	0	0	0	5	12	0	0	6	0	0	0	0	0	0	1	11	12	0	0	0	0	0	0	0	0	0	0	11	5
0,75	21	7	0	0	0	0	0	0	0	0	0	9	18	0	0	0	0	0	0	0	0	0	0	5	13	0	0	10	0	0	0	0	0	0	1	11	13	0	0	0	0	0	0	0	0	0	0	11	7
1	25	6	0	0	0	0	0	0	0	0	4	12	21	0	0	0	0	0	0	0	0	0	2	5	11	0	0	14	0	0	0	0	0	0	1	11	10	0	0	0	0	0	0	0	0	0	0	9	4
1,25	32	13	0	0	0	0	0	0	0	0	4	11	29	1	0	0	0	0	0	0	0	0	1	5	18	0	0	19	0	0	0	0	0	0	1	10	17	0	0	0	0	0	0	0	0	0	0	7	6
1,5	25	14	0	0	0	0	0	0	0	0	5	12	21	2	0	0	0	0	0	6	0	0	2	9	15	0	0	27	0	0	0	0	0	0	4	14	15	1	0	0	0	0	0	0	0	0	1	12	9
1,75	30	16	0	0	0	0	0	0	0	0	7	15	26	1	0	0	0	0	0	6	0	0	4	9	16	0	0	31	0	0	0	0	0	0	3	13	15	0	0	0	0	0	0	0	0	0	0	10	9
2	26	16	0	1	0	0	0	0	0	3	12	19	21	1	0	0	0	0	0	11	0	0	8	12	14	0	0	37	0	0	0	0	0	0	8	17	10	0	0	0	0	0	0	0	0	2	6	16	11
2,25	29	20	0	1	0	0	0	0	0	2	10	19	22	1	0	0	0	0	0	13	0	0	7	11	16	0	0	41	0	0	0	0	0	1	6	17	13	0	0	0	0	0	0	0	0	2	3	15	11
2,5	37	28	5	6	4	0	0	3	3	7	16	25	29	7	0	5	4	0	0	20	1	2	12	17	21	5	1	50	7	0	0	0	0	6	13	22	19	6	2	3	4	2	0	0	0	6	9	20	16
2,75	40	33	7	8	8	2	1	4	6	9	17	26	30	10	0	7	6	0	0	25	2	3	13	19	24	5	2	57	15	0	0	0	2	8	14	22	24	8	4	5	6	4	0	0	0	8	10	22	20
3	41	37	8	9	15	2	1	6	7	9	18	28	27	10	1	8	7	0	1	29	1	3	13	26	25	6	3	62	24	0	0	7	0	7	14	24	25	9	4	4	8	5	0	0	1	8	10	24	25
3,25	51	48	16	16	30	9	8	18	19	13	20	30	38	18	8	14	12	5	5	36	6	7	17	39	35	11	15	70	39	5	5	22	6	11	18	27	40	16	10	10	21	11	0	4	4	12	13	25	36
3,5	53	52	17	16	40	10	7	27	25	13	20	29	38	19	9	15	14	4	6	37	4	6	16	51	37	11	25	75	51	5	5	34	5	10	17	28	48	18	11	10	31	13	0	4	4	12	12	27	38
3,75	52	54	17	17	51	11	10	41	37	16	23	34	37	19	10	16	14	6	8	43	7	9	18	64	35	10	33	79	63	7	7	47	8	12	19	30	54	17	12	12	43	15	1	5	5	15	16	29	40
4	53	57	20	19	62	14	13	54	48	21	27	37	35	20	11	18	17	10	12	49	9	12	23	81	36	12	44	85	75	10	12	60	10	17	23	34	61	20	15	15	56	19	4	9	10	19	21	34	44
4,25	52	63	22	22	76	16	15	59	52	19	23	33	35	23	14	20	19	11	13	52	10	12	20	91	39	16	54	89	91	11	13	74	12	17	22	32	70	23	16	17	68	22	6	13	12	18	19	34	47
4,5	58	66	23	22	82	15	15	72	60	22	27	38	42	24	12	20	17	11	13	55	10	11	22	107	42	14	60	92	101	11	13	83	11	17	23	35	80	23	16	16	77	22	6	10	12	19	20	35	48
4,75	45	66	20	22	95	17	17	75	67	22	25	36	27	23	13	20	21	12	15	60	12	14	22	120	38	13	69	97	116	15	16	97	15	19	24	36	83	23	17	18	88	27	9	14	13	20	21	37	51
5	57	70	24	23	102	17	17	89	74	22	28	38	41	25	14	23	19	13	14	59	12	12	23	131	40	13	76	99	127	13	14	106	12	19	24	32	96	23	17	18	99	25	10	12	12	19	21	32	50
5,25	59	73	26	26	112	21	20	99	84	26	33	41	41	27	16	26	23	16	18	64	16	16	27	143	43	15	84	104	140	16	17	121	16	22	28	36	104	27	20	19	109	29	19	16	15	23	25	36	54
5,5	58	75	26	26	121	22	20	108	89	27	33	41	41	27	16	26	24	18	19	68	16	18	28	152	43	16	91	107	151	17	19	131	17	23	29	39	113	28	21	22	119	32	27	17	18	25	26	38	56
5,75	58	75	27	27	128	20	20	113	91	25	32	39	41	27	16	26	22	16	18	68	16	15	27	155	41	15	98	109	160	15	18	139	16	22	27	35	118	27	20	20	126	31	32	16	15	23	23	34	54
6	64	83	30	28	138	20	21	120	95	26	31	42	46	32	18	28	25	17	19	71	17	16	27	165	47	18	107	112	170	17	20	148	17	23	29	39	134	32	24	23	135	34	41	18	17	25	26	40	56
6,25	65	80	30	29	145	20	22	132	106	29	34	45	47	31	17	29	24	17	20	73	19	19	30	172	47	17	114	116	178	17	20	156	17	24	31	40	135	32	23	23	144	34	49	18	18	25	27	38	57
6,5	71	86	33	32	153	22	23	138	112	28	31	45	52	35	20	31	26	20	20	75	18	20	29	180	52	19	122	120	185	18	21	162	18	23	28	39	141	36	26	24	153	38	56	18	17	25	26	38	60
6,75	57	77	27	30	152	23	24	146	117	29	34	45	38	27	16	30	26	20	22	77	20	24	30	183	40	14	125	120	189	20	22	169	20	24	32	41	137	31	24	23	158	39	63	20	20	27	29	40	59
7	68	90	33	33	165	24	25	150	120	28	34	46	49	36	20	31	28	22	22	78	22	27	28	186	51	21	136	125	195	21	25	174	20	24	33	44	155	38	28	26	167	41	70	21	21	28	30	44	64
7,25	71	92	34	32	168	26	25	155	127	28	34	47	53	36	21	32	28	23	21	79	22	28	28	189	53	22	139	128	198	20	23	178	19	24	32	42	160	40	28	25	173	42	76	21	21	27	29	42	66
7,5	72	95	35	34	173	29	27	164	136	30	40	52	56	36	22	33	29	24	23	81	23	33	31	193	53	21	143	131	202	20	26	184	21	26	34	43	165	41	29	27	179	44	83	21	22	29	32	44	67
7,75	72	93	34	34	176	28	26	168	138	29	38	50	53	34	21	33	28	25	23	81	24	36	30	193	51	19	146	134	203	21	25	186	20	26	33	42	167	41	30	28	183	44	89	22	21	28	29	41	69
8	72	96	38	36	182	29	28	168	140	31	37	49	54	37	24	35	31	27	25	82	26	40	31	194	55	23	151	137	208	24	28	191	23	28	35	46	174	47	32	31	190	49	95	24	25	32	33	46	72
8,25	74	100	38	38	187	30	30	170	145	32	38	50	56	39	24	36	32	27	24	82	27	43	30	195	57	24	155	138	211	24	28	193	23	28	36	47	178	49	33	31	196	51	101	27	26	32	33	47	73
8,5	68	96	37	37	189	31	31	172	146	34	38	49	51	35	25	35	32	27	25	83	27	46	33	195	52	20	156	139	210	25	29	194	24	28	36	46	175	46	31	32	198	52	107	27	27	33	32	46	73
8,75	70	94	36	36	184	32	31	180	153	35	42	54	52	33	22	35	30	25	27	84	27	47	35	196	50	18	155	141	210	25	28	194	25	28	36	45	175	42	30	31	200	51	112	25	25	32	33	45	73
9	81	105	43	43	191	35	33	185	156	36	41	54	65	42	27	42	35	26	28	88	30	51	35	196	62	25	162	148	214	28	30	193	26	29	35	43	188	51	35	32	206	52	117	26	25	31	32	43	76
9,25	76	102	40	40	192	34	32	184	157	35	44	57	60	40	24	40	33	27	29	92	28	52	37	195	57	22	161	144	213	27	30	194	26	29	37	47	186	50	33	31	207	53	121	26	27	32	33	47	75
9,5	76	100	40	41	192	35	35	187	158	37	44	55	60	39	25	40	32	30	31	94	31	56	37	197	56	22	161	144	213	28	31	195	28	31	38	47	185	49	33	33	209	54	125	26	29	33	34	47	77
9,75	83	108	44	44	197	36	35	189	161	35	43	55	67	45	28	43	33	30	29	95	31	58	35	193	63	26	166	148	214	29	32	192	25	30	36	44	194	54	37	34	213	55	128	26	27	32	31	44	79
10	73	103	40	41	202	33	35	183	154	36	40	53	56	41	26	36	32	28	29	96	30	59	35	196	57	24	165	137	213	26	33	197	25	29	38	51	191	50	33	32	214	56	128	25	26	33	34	52	80
10,25	82	108	44	45	197	37	36	192	163	37	42	57	66	45	28	42	35	31	31	97	31	62	35	196	63	25	167	144	214	29	32	192	26	32	37	45	194	55	36	34	215	56	134	28	27	34	34	45	80
10,5	75	104	41	43	203	35	36	186	157	36	40	54	58	43	27	37	33	29	30	97	31	62	36	195	60	24	167	136	214	27	32	196	26	29	40	50	194	54	34	34	218	57	133	28	27	34	35	51	83
10,75	77	108	43	43	204	37	36	188	159	36	40	54	61	44	28	38	34	29	31	98	31	64	35	194	60	24	167	138	213	27	33	192	26	30	37	47	194	54	36	33	219	57	137	28	27	34	34	46	83
11	78	106	42	43	199	38	36	191	161	39	45	58	61	43	27	39	35	30	34	100	33	66	39	199	61	24	167	139	213	27	34	195	27	31	41	52	194	55	35	34	219	58	140	29	26	36	39	53	83
11,25	83	110	45	45	203	38	37	192	162	40	45	58	66	47	30	40	36	31	35	100	32	69	39	199	64	27	169	143	214	29	33	194	27	32	42	53	198	58	36	35	221	59	141	30	28	36	39	54	85
11,5	79	107	43	44	200	38	35	193	162	40	46	57	63	44	28	40	35	30	35	100	32	70	39	198	60	24	166	144	213	29	33	193	29	33	41	50	196	54	35	35	220	59	143	29	28	36	37	49	85
11,75	78	109	46	46	207	42	39	194	164	43	47	61	61	47	30	43	39	34	38	104	37	75	42	202	61	26	170	147	217	32	36	197	32	37	45	54	197	59	39	39	224	63	147	35	31	41	41	54	91
12	80	110	45	47	212	41	42	190	160	42	46	61	62	48	32	43	38	33	37	104	36	76	41	201	62	27	172	146	220	30	35	199	30	35	45	56	202	61	40	41	225	63	145	33	31	40	40	56	92
12,25	78	110	45	47	211	41	39	189	159	39	43	56	61	47	30	42	37	32	34	101	34	75	39	198	62	26	171	145	218	29	33	195	28	32	43	51	200	58	37	38	224	60	145	31	29	37	36	51	90
12,5	80	110	47	48	208	43	42	194	164	45	50	62	62	48	32	46	40	36	40	106	38	80	44	201	63	28	171	148	220	33	36	197	33	36	47	57	199	61	40	40	225	64	150	35	35	43	43	55	94
12,75	76	109	46	48	210	44	43	192	162	45	47	60	57	47	31	45	41	36	39	106	38	81	41	201	60	26	171	147	219	33	36	197	33	36	45	55	197	59	38	40	225	64	150	35	33	41	41	54	96
13	77	109	45	47	209	42	40	190	161	43	46	60	59	46	29	43	38	33	36	104	36	81	40	200	59	25	169	145	218	30	34	196	31	35	45	56	198	59	36	38	225	61	149	32	30	40	40	54	95
13,25	80	111	46	50	209	42	42	193	163	43	48	60	62	47	31	45	38	34	38	106	36	81	42	200	63	25	170	147	217	32	34	195	32	35	45	54	200	60	39	39	224	63	151	33	33	41	41	53	96
13,5	83	115	48	50	209	44	42	193	163	43	48	60	66	49	32	45	40	35	39	106	37	83	42	201	64	27	170	147	218	32	34	195	32	34	45	56	202	62	40	39	224	63	150	33	32	41	42	55	97
13,75	89	122	52	53	208	45	43	196	166	46	50	64	74	52	35	49	41	35	41	107	39	85	42	204	71	30	173	152	220	34	35	194	33	36	47	57	207	68	42	41	225	64	154	35	34	43	44	57	98
14	82	115	48	52	215	45	45	193	162	45	48	62	64	49	33	46	43	37	41	108	39	86	45	204	65	28	172	148	222	35	34	198	33	38	48	58	204	66	41	42	226	65	153	35	34	43	43	58	103
14,25	89	124	55	56	216	48	46	196	165	46	49	63	73	54	37	50	44	38	42	109	39	87	43	203	73	33	175	153	222	37	37	196	35	38	48	57	209	70	45	44	227	66	155	36	34	44	43	57	103
14,5	80	114	48	51	214	46	45	194	162	45	49	62	62	49	33	46	41	37	41	108	38	88	43	203	63	26	171	149	222	34	35	199	33	37	47	57	202	65	41	41	226	66	155	35	35	43	43	56	105
14,75	84	117	52	55	216	49	48	197	165	48	51	65	64	53	36	49	45	39	45	112	41	91	45	206	67	30	173	152	223	37	37	198	37	40	51	60	204	69	44	44	226	67	158	37	38	46	46	58	108
15	85	120	52	55	215	47	47	199	165	47	51	65	68	53	35	49	43	39	44	111	41	91	45	206	68	30	173	152	223	35	36	198	36	39	51	60	206	69	44	43	227	68	157	37	37	45	46	59	107
15,25	90	126	54	56	218	48	47	198	163	45	49	63	74	54	36	50	44	38	41	111	39	90	43	204	73	32	175	154	222	36	34	195	34	37	47	57	209	71	45	43	226	66	156	35	34	43	44	55	106
15,5	84	120	53	57	218	50	51	199	165	50	54	68	66	54	37	51	46	41	46	114	42	94	47	207	68	31	174	154	226	38	36	201	39	42	52	63	204	69	45	47	228	70	159	39	39	49	48	62	113
15,75	89	125	54	58	216	49	49	200	165	48	52	68	73	54	37	50	44	39	44	111	40	93	46	206	72	31	172	158	223	37	36	195	36	40	49	60	208	72	45	44	227	69	158	37	36	46	46	59	110
16	83	119	50	56	214	47	47	198	164	48	51	67	64	51	34	48	43	39	44	111	40	94	46	207	65	27	171	154	223	37	35	198	36	40	50	63	202	68	42	43	225	67	157	36	37	45	46	62	112
16,25	86	123	53	58	219	51	50	200	164	49	52	67	68	54	37	50	45	40	45	114	42	95	46	206	69	31	173	155	225	39	36	198	38	40	51	61	206	71	44	45	227	70	159	39	38	46	46	60	113
16,5	87	123	53	60	218	51	50	202	166	50	54	70	69	54	37	50	46	40	47	114	44	97	47	208	69	31	173	157	225	40	36	199	38	42	52	64	205	72	46	45	227	70	161	39	38	48	47	62	116
16,75	91	127	55	61	219	51	50	202	167	49	55	72	73	55	38	52	45	41	47	115	42	97	47	208	72	31	173	158	223	40	37	198	39	42	54	64	208	73	46	45	226	71	161	39	37	48	48	62	115
17	89	124	54	61	213	50	49	203	168	49	55	73	71	52	36	51	44	40	48	112	42	97	46	210	69	29	170	158	223	40	36	196	37	41	51	62	203	71	45	45	224	69	161	37	36	46	46	59	115
17,25	93	131	57	62	221	51	52	201	166	49	54	72	76	57	39	53	47	43	46	114	42	98	46	207	75	33	175	157	225	40	36	197	37	41	51	64	211	77	47	45	226	71	161	39	37	47	45	61	117
17,5	88	123	52	61	216	49	51	203	167	50	56	74	69	53	35	51	44	41	48	113	43	98	47	209	68	30	171	156	224	40	35	198	38	42	53	66	203	71	43	44	224	70	161	38	38	48	49	64	120
17,75	97	130	57	62	214	52	52	206	172	52	59	79	78	55	38	54	45	42	49	115	42	99	49	213	74	32	171	159	224	40	38	196	39	42	54	66	206	75	47	46	224	70	163	39	37	48	49	62	116
18	99	133	58	64	215	54	51	207	174	53	60	80	82	57	39	56	46	43	50	115	43	101	49	213	76	34	173	162	225	40	38	195	39	44	53	64	209	79	48	47	223	70	165	39	37	47	49	60	117
18,25	99	132	58	65	214	54	52	209	174	54	61	82	81	55	39	56	46	43	52	116	45	101	50	215	74	33	172	161	227	42	38	196	39	43	54	66	207	77	48	47	224	72	165	40	37	48	50	62	118
18,5	96	134	59	65	225	55	55	204	166	52	56	77	78	59	42	54	49	45	47	116	43	102	48	208	77	35	178	158	226	41	37	198	39	44	54	67	211	81	49	48	226	74	163	42	39	48	49	64	125
18,75	97	135	60	65	223	55	54	205	167	50	55	79	78	58	40	54	48	43	47	115	44	102	47	209	78	34	177	160	224	41	38	198	38	42	52	66	211	80	48	47	225	73	163	40	37	48	47	63	125
19	95	129	57	64	221	54	55	206	168	54	59	82	73	57	39	54	49	45	51	117	45	104	50	211	74	33	174	160	226	44	39	200	40	45	56	71	206	78	47	49	226	75	163	43	42	52	52	68	131
19,25	97	130	58	67	221	57	56	208	172	56	62	85	75	58	42	58	50	48	54	119	47	107	52	214	74	35	175	162	227	45	41	200	43	46	57	73	206	80	50	51	227	77	167	45	43	52	53	68	134
19,5	97	134	60	67	223	57	56	207	169	55	59	84	77	59	42	56	50	47	52	118	46	106	52	213	75	36	176	161	226	44	40	201	42	46	57	74	209	82	50	50	226	76	165	43	42	53	53	71	134
19,75	100	138	62	68	224	56	55	206	170	52	56	81	83	60	42	57	50	45	50	116	44	104	49	210	79	37	177	164	223	43	40	194	40	44	53	68	211	84	50	49	224	74	164	42	39	50	48	63	132
20	104	137	61	69	219	58	55	210	175	56	64	86	83	60	42	59	49	47	54	119	47	106	52	216	79	37	175	166	225	45	41	198	43	46	57	74	210	84	51	51	225	76	167	44	42	52	53	68	135
20,25	102	138	63	69	226	59	57	208	170	56	60	85	82	61	44	58	52	47	52	119	46	107	52	212	80	39	179	164	225	46	41	199	42	47	56	73	213	85	51	51	226	78	166	44	42	52	52	70	140
20,5	107	138	62	69	216	58	55	212	178	57	67	88	86	59	42	61	48	47	55	120	46	107	53	217	80	37	176	167	226	45	41	197	42	47	58	75	211	83	51	51	223	75	168	44	42	51	54	69	134
20,75	98	133	59	67	222	57	55	208	170	55	60	83	77	58	40	56	50	45	52	119	45	107	50	212	75	34	175	163	225	44	40	197	41	46	55	74	208	82	48	50	225	76	165	43	41	51	50	71	143
21	102	136	61	70	222	59	58	211	173	57	62	86	80	60	43	58	51	48	54	120	48	109	54	215	79	37	177	165	225	45	41	200	43	48	58	78	210	83	51	51	226	77	168	45	43	54	53	75	147
21,25	106	142	68	74	230	63	62	210	172	56	61	86	87	64	47	61	55	50	53	122	48	109	54	212	85	41	183	167	227	48	43	199	43	48	58	75	216	91	55	54	227	81	168	46	44	54	53	75	147
21,5	99	134	60	69	221	57	56	209	171	56	62	84	78	59	41	56	50	46	53	120	46	108	53	214	76	35	175	163	225	43	40	200	42	47	57	77	209	83	49	51	224	77	166	43	42	53	54	77	150
21,75	105	140	64	71	223	60	58	210	173	58	63	85	86	63	44	60	52	49	54	121	48	110	53	215	83	39	178	165	225	46	42	200	43	47	58	80	214	89	53	53	226	79	167	46	44	53	54	80	150
22	103	138	65	73	229	63	63	211	173	60	64	87	81	63	47	61	56	52	56	125	50	112	57	215	81	40	182	165	229	49	45	204	47	50	60	81	213	88	55	56	228	83	169	49	46	56	56	83	159
22,25	102	138	63	70	225	60	59	210	172	56	63	84	80	61	43	57	53	49	52	121	47	110	52	213	79	37	179	164	226	45	41	199	44	48	58	78	210	86	51	53	225	80	167	45	44	54	54	80	156
22,5	104	139	63	72	223	61	58	212	175	58	64	88	83	62	44	60	52	49	55	122	48	110	54	215	79	38	177	165	225	47	43	198	44	47	58	78	210	87	52	53	225	79	169	45	43	53	54	80	155
22,75	106	143	65	73	224	62	58	213	177	59	66	89	88	63	45	61	53	50	55	122	48	110	53	216	83	39	180	168	225	47	43	198	45	49	59	79	213	88	53	53	224	80	170	46	44	54	55	80	156
23	107	142	66	73	221	64	58	215	178	61	70	92	86	64	45	63	53	51	58	125	51	113	56	218	83	40	178	168	226	49	45	200	47	50	61	83	212	89	54	55	224	82	170	48	47	56	58	84	158
23,25	103	142	68	74	230	66	64	212	175	60	67	93	83	64	47	62	56	53	56	125	51	115	57	216	82	40	183	166	230	50	46	203	47	52	62	82	213	90	55	57	227	85	170	50	47	57	57	86	167
23,5	105	142	65	74	224	63	59	213	176	60	69	94	85	63	45	60	54	51	57	124	49	115	56	219	83	40	179	167	226	49	44	202	46	51	61	84	213	88	52	56	226	83	171	47	47	56	57	86	165
23,75	106	147	70	75	229	65	62	212	174	60	66	92	88	66	48	62	57	52	54	124	51	114	56	214	87	42	183	167	228	49	44	201	46	50	61	80	218	93	55	56	226	85	169	48	46	55	55	83	167
24	104	143	67	73	224	63	60	212	175	60	67	93	85	63	45	61	54	51	56	124	50	114	55	217	83	40	180	167	226	48	44	200	46	50	60	81	214	88	54	55	225	83	170	48	45	55	56	85	167
24,25	103	144	66	73	226	63	61	212	174	59	67	92	84	63	44	61	54	51	55	125	48	114	54	215	82	39	180	166	226	48	43	201	46	49	59	80	213	90	53	55	225	84	170	47	46	55	55	83	168
24,5	107	146	66	74	221	63	59	215	178	62	72	96	87	62	44	62	54	51	58	126	50	114	58	219	82	40	180	170	226	49	46	200	47	51	62	83	212	87	54	56	224	83	172	47	46	56	58	85	169
24,75	108	148	70	75	226	65	62	213	177	59	68	93	89	66	47	62	56	52	55	125	50	115	55	216	85	41	182	170	225	49	45	197	45	50	60	78	215	91	54	56	225	84	171	47	45	55	56	81	170
25	116	150	72	80	220	68	62	220	185	63	75	99	96	66	48	67	56	54	59	129	51	117	57	221	87	43	182	178	228	51	48	196	48	52	62	81	217	92	60	59	223	84	175	49	45	55	58	81	163
25,25	112	151	72	77	225	66	62	215	176	61	69	94	94	67	48	63	57	52	55	125	50	115	55	216	87	43	185	171	225	48	44	198	46	50	60	81	219	93	57	56	224	85	171	48	46	55	56	84	170
25,5	112	146	69	75	218	64	61	216	179	61	73	99	90	64	45	63	54	52	59	124	51	116	57	219	85	40	180	170	226	48	46	200	47	51	63	85	214	89	55	57	223	86	172	49	45	56	58	87	172
25,75	113	151	73	78	225	66	63	215	176	62	71	95	93	68	48	64	58	54	56	127	51	118	57	218	90	44	185	169	227	50	46	201	47	52	63	84	219	94	57	58	225	87	171	50	48	57	57	87	175
26	111	148	72	77	224	68	65	215	177	64	73	98	88	67	47	64	59	56	59	128	53	119	58	218	86	42	184	169	228	52	48	203	49	54	64	84	215	92	57	59	227	90	172	51	50	59	60	88	182
26,25	118	154	77	82	217	72	66	222	188	69	81	106	97	67	51	71	59	59	64	133	56	121	63	225	90	44	184	179	230	56	52	199	53	56	68	85	217	93	62	63	225	90	179	53	51	59	64	87	171
26,5	112	152	74	76	226	69	65	213	175	63	72	97	92	68	49	64	59	55	56	127	51	118	57	217	90	43	186	168	227	50	46	202	47	53	63	84	218	94	57	59	225	89	171	50	48	57	59	87	180
26,75	116	155	75	79	220	67	62	217	179	65	75	99	99	69	48	66	57	54	59	127	52	118	58	220	92	44	184	172	226	50	47	199	48	53	63	84	219	95	58	59	225	88	173	50	48	57	57	88	175
27	114	150	74	78	217	69	63	219	181	66	78	102	96	67	47	65	56	55	61	130	54	119	60	223	91	42	182	173	227	51	47	201	51	55	66	87	215	91	57	60	224	89	173	51	49	59	62	91	178
27,25	113	155	76	78	227	72	66	216	176	65	73	97	95	69	50	64	61	56	56	128	52	119	57	218	93	43	186	170	227	51	48	200	49	54	63	82	219	95	58	60	225	90	171	51	48	57	59	87	182
27,5	117	156	75	81	217	72	64	221	185	67	82	104	98	67	48	68	57	56	61	130	53	120	61	224	93	43	183	176	228	52	49	199	50	55	66	85	216	92	59	61	223	89	176	51	48	57	61	87	176
27,75	111	154	74	78	226	72	66	216	176	64	75	98	93	67	48	63	60	56	57	129	52	120	58	218	91	43	185	169	227	51	47	201	50	55	64	83	216	92	57	61	225	90	173	51	49	59	59	88	186
28	118	159	76	81	217	70	64	220	182	67	80	103	102	69	49	68	57	57	62	130	52	120	60	224	97	45	184	176	227	52	48	201	50	54	67	87	218	94	59	61	223	90	174	50	50	59	62	92	180
28,25	112	156	76	80	227	75	69	219	177	67	78	101	95	70	51	67	63	60	60	132	55	123	62	221	93	45	187	172	230	55	50	205	53	57	67	87	216	95	60	64	228	96	175	54	53	63	63	91	193
28,5	116	160	78	82	224	76	67	219	180	68	78	103	100	71	51	67	62	60	62	131	56	124	61	222	97	47	187	173	229	55	50	203	53	58	68	88	220	96	61	65	226	95	175	55	53	63	64	92	189
28,75	118	157	75	81	215	74	65	220	184	68	81	106	101	67	48	68	58	58	64	132	55	122	63	225	95	43	182	176	227	53	49	201	53	56	67	88	216	93	60	63	223	92	176	52	50	60	64	91	181
29	115	157	75	82	220	75	66	220	181	67	77	102	98	69	49	68	60	59	62	131	55	122	60	222	96	46	185	174	227	54	50	201	53	56	67	86	217	94	60	64	225	94	175	53	53	61	62	91	188
29,25	115	161	77	81	225	75	67	219	178	67	74	101	99	70	50	67	61	58	60	130	53	122	59	220	97	45	187	173	227	53	48	202	51	54	65	85	219	96	60	63	225	93	174	52	51	59	61	91	189
29,5	123	164	81	86	219	77	68	225	187	71	82	108	107	74	53	73	61	61	65	135	57	125	64	226	102	49	187	180	229	56	53	202	55	58	69	89	221	99	64	66	225	95	178	54	53	63	66	93	186
29,75	117	158	77	82	216	76	67	224	186	70	81	108	100	68	49	71	60	60	65	134	57	124	64	227	96	45	184	177	229	55	52	203	55	59	71	90	215	92	62	65	225	95	178	55	54	62	67	95	189
30	117	162	78	82	224	75	66	219	178	67	75	103	102	70	50	67	61	59	59	131	53	123	60	222	100	46	187	172	227	53	48	203	51	55	66	87	220	97	59	63	224	95	173	54	51	60	62	93	191
30,25	115	158	78	83	225	77	70	222	180	70	79	106	97	71	50	68	63	62	63	134	57	126	63	224	97	45	188	174	230	56	51	207	55	59	70	90	216	94	61	66	228	98	176	55	55	64	66	95	200
30,5	122	162	79	84	217	78	67	227	187	71	84	110	103	71	52	72	61	61	66	136	57	125	64	227	100	46	186	181	228	56	51	201	55	58	70	89	218	96	63	66	223	96	178	54	54	62	66	93	186
30,75	121	168	84	87	228	81	71	224	183	71	79	104	107	77	55	73	66	63	62	135	58	126	63	224	103	51	192	177	229	58	53	203	55	59	70	89	224	102	65	67	227	99	178	57	57	65	66	94	195
31	118	163	78	82	220	76	66	223	182	68	80	105	102	70	50	69	60	59	62	132	55	124	60	225	100	46	186	175	227	53	50	203	53	57	69	89	219	95	60	64	224	95	174	53	52	63	65	96	192
31,25	121	165	82	86	220	80	70	227	187	74	85	110	105	74	53	74	64	63	67	137	60	128	67	228	104	50	188	180	230	58	54	206	57	62	73	94	221	97	65	69	226	99	179	58	56	67	70	99	194
31,5	116	162	80	84	225	79	69	224	182	70	80	105	100	71	50	70	64	61	62	134	58	126	63	224	98	47	187	175	229	56	51	204	55	58	69	88	218	95	61	66	226	99	176	55	53	64	65	95	199
31,75	123	167	83	87	218	79	68	227	188	73	85	111	107	74	53	74	62	62	66	137	59	126	66	228	104	49	188	181	228	57	53	202	57	60	71	91	222	100	64	67	224	98	178	55	53	64	68	96	189
32	118	162	79	84	218	77	68	226	186	71	83	108	101	71	50	72	62	61	64	136	58	126	64	227	100	46	186	179	228	56	51	203	56	59	71	90	217	94	61	66	224	97	177	55	53	62	66	95	193
32,25	119	164	81	85	219	78	68	226	186	70	83	108	103	72	51	71	62	61	65	136	58	126	64	225	100	46	186	179	228	55	51	202	55	58	70	89	219	95	63	66	224	98	177	54	52	63	66	93	193
32,5	119	165	82	84	225	78	69	224	182	70	80	105	102	73	52	70	64	61	61	134	58	126	63	223	102	48	189	175	227	56	50	203	54	58	70	89	221	98	62	66	225	99	175	55	54	64	65	95	198
32,75	122	169	87	89	229	84	73	227	185	74	84	108	106	77	56	74	68	65	64	138	62	129	65	225	105	52	192	179	229	60	54	202	57	62	72	91	223	101	66	69	227	102	178	59	57	67	67	95	199
33	119	165	83	85	226	79	71	224	182	71	79	106	102	74	52	69	63	61	61	134	59	127	62	223	101	48	189	175	228	56	50	203	54	58	70	90	221	98	62	66	225	100	175	56	55	64	66	96	199
33,25	121	168	85	87	227	79	70	225	183	70	80	104	105	75	53	71	65	61	62	134	60	126	62	222	103	49	190	176	227	56	51	203	55	58	69	90	223	99	63	67	225	101	175	55	55	64	64	96	197
33,5	122	167	85	87	219	80	69	229	189	72	85	110	107	73	52	74	63	62	67	138	61	127	64	228	104	48	187	182	227	57	53	201	56	59	71	90	220	97	64	68	223	100	179	55	54	63	67	94	192
33,75	118	166	83	84	226	79	71	225	181	72	81	107	102	74	52	69	65	61	62	136	61	128	64	225	101	48	190	174	229	57	51	207	55	60	72	93	221	98	62	67	226	102	174	57	56	66	67	99	202
34	124	167	88	90	219	85	73	231	193	77	91	114	107	75	55	79	65	66	69	143	65	130	69	229	104	49	188	186	230	61	57	202	59	63	75	93	220	98	68	71	224	103	181	58	57	66	71	97	191
34,25	125	170	88	89	222	83	73	231	191	77	88	114	109	77	55	76	67	66	70	141	65	131	69	229	106	52	191	183	230	61	56	207	60	63	77	98	223	100	68	72	226	105	180	60	59	69	72	102	200
34,5	119	168	86	86	229	83	73	227	184	74	84	108	103	75	54	71	68	64	64	139	64	129	65	225	102	50	192	177	229	59	54	206	58	61	73	92	222	99	64	70	227	104	177	58	57	67	68	98	204
34,75	122	168	87	88	217	83	71	231	192	75	90	113	106	73	52	76	64	64	70	142	65	129	68	229	103	48	188	184	229	59	56	205	59	62	75	95	219	95	66	70	223	103	179	57	56	65	72	99	193
35	121	169	86	86	221	80	70	227	186	73	84	109	106	75	52	72	64	62	65	139	64	129	65	227	104	49	189	179	227	58	52	204	57	61	73	93	221	98	63	69	225	105	177	57	55	66	68	99	199
35,25	126	172	89	91	219	84	73	231	192	76	89	113	112	76	53	78	64	65	69	142	65	129	67	229	107	51	190	186	229	60	55	203	58	62	75	93	223	101	67	71	224	104	181	58	56	65	70	100	193
35,5	122	168	87	89	218	84	72	231	191	76	89	113	108	73	52	75	64	64	69	142	66	130	66	229	103	49	188	184	228	59	56	204	59	62	74	95	220	96	66	70	223	105	180	57	55	66	69	98	195
35,75	124	171	90	89	221	84	74	229	190	77	89	113	109	78	56	76	67	66	70	143	67	132	69	230	105	51	191	183	229	62	57	207	60	63	77	96	223	100	68	71	226	108	180	60	60	69	73	102	201
36	125	169	88	89	217	84	72	232	193	77	91	115	109	74	54	77	64	65	70	142	66	131	68	229	105	49	190	185	229	60	56	204	60	63	77	96	221	98	66	71	224	106	180	59	57	67	73	102	195
36,25	125	173	91	91	224	86	77	232	191	79	91	113	113	79	56	78	69	68	70	144	70	134	69	230	108	54	193	185	229	62	58	207	63	65	78	98	225	102	68	73	227	110	182	62	62	71	73	103	203
36,5	122	172	88	88	223	82	73	228	187	74	85	110	110	76	54	73	66	64	65	140	66	130	65	227	106	51	190	180	226	59	54	204	57	62	74	95	224	99	64	69	224	107	177	58	57	67	68	100	200
36,75	128	175	92	94	221	88	76	234	195	80	95	118	115	79	58	80	68	68	73	146	70	133	71	233	110	55	194	188	230	63	58	207	63	66	80	99	227	103	71	74	226	109	182	62	60	71	75	104	198
37	119	168	87	87	220	83	72	230	188	76	87	111	107	75	52	75	65	64	67	142	67	130	67	228	103	49	190	181	228	59	54	205	59	63	76	95	220	96	64	70	224	107	178	59	58	68	71	101	202
37,25	119	166	89	88	224	85	76	233	190	79	90	113	105	76	54	75	69	68	71	144	70	134	70	230	103	51	192	181	230	63	58	209	62	66	79	100	220	97	66	73	228	111	180	63	62	72	75	105	210
37,5	124	175	92	90	228	86	77	230	187	77	86	111	114	80	58	77	70	67	66	142	69	132	68	229	110	54	194	181	228	61	55	207	60	64	78	97	227	104	68	72	227	111	178	60	59	70	71	103	204
37,75	122	171	88	88	220	84	72	231	191	76	89	113	110	75	53	76	67	65	68	143	67	131	68	230	105	50	191	183	228	60	55	205	60	64	76	97	222	98	65	70	224	110	179	58	58	69	72	101	201
38	125	175	92	91	223	87	77	233	193	80	92	115	113	79	57	79	71	69	72	145	72	135	71	233	108	53	193	185	231	63	59	208	64	68	81	100	226	101	69	74	227	113	182	63	63	73	75	106	205
38,25	126	179	94	93	227	90	79	233	192	79	91	114	116	81	60	80	72	69	70	145	71	134	71	231	111	56	195	186	229	64	59	207	63	66	78	98	229	105	72	75	227	113	181	63	62	72	73	103	205
38,5	124	173	90	91	217	87	75	233	195	79	94	116	111	76	55	79	66	67	72	146	71	133	70	232	105	51	191	188	229	63	58	206	62	65	79	97	222	98	68	73	223	110	182	60	59	68	75	100	196
38,75	127	182	97	95	233	91	81	233	192	80	91	114	120	84	62	82	75	70	68	144	73	135	69	230	114	59	199	187	230	64	59	206	63	67	78	97	232	109	72	74	229	115	181	64	63	72	72	102	203
39	120	172	92	91	227	88	78	233	192	78	90	113	112	79	57	78	71	69	70	144	72	135	69	231	106	53	194	184	229	64	59	207	63	66	78	97	224	100	69	74	227	115	181	64	61	71	74	102	209
39,25	127	177	94	93	221	88	77	234	196	80	95	118	116	80	57	80	69	68	73	147	72	135	73	234	111	55	193	188	230	63	60	209	63	67	81	102	228	103	70	74	225	114	182	62	61	73	76	106	202
39,5	122	173	91	89	221	85	75	231	192	77	91	114	111	77	55	77	68	66	69	144	70	132	68	230	106	51	192	184	228	61	56	206	59	63	78	96	224	98	66	72	224	112	179	60	58	70	72	102	202
39,75	124	177	95	92	229	90	81	234	193	80	92	115	115	82	59	79	73	70	71	146	74	137	71	232	111	56	197	183	230	65	60	210	63	67	80	100	228	104	70	75	227	118	182	64	63	74	75	104	210
40	120	171	89	89	223	86	76	231	192	77	89	113	111	77	55	76	68	68	70	145	71	134	69	230	106	52	194	182	228	62	57	209	62	65	79	99	224	99	67	73	225	114	180	62	60	71	74	105	208
40,25	119	172	90	87	224	86	74	230	189	75	86	111	111	77	54	74	68	65	67	143	70	132	67	227	105	51	192	180	226	61	56	205	59	62	76	96	225	98	65	71	224	112	178	59	58	69	70	101	206
40,5	125	177	95	93	224	90	78	234	194	81	94	117	117	80	59	80	72	70	72	147	74	137	72	233	110	56	196	185	230	65	60	211	65	68	82	102	227	103	70	75	227	118	182	64	63	74	77	108	207
40,75	120	176	92	91	227	89	78	231	190	76	89	114	113	79	57	77	70	67	67	144	71	134	69	229	108	54	195	182	227	62	57	206	61	64	78	96	226	102	67	72	226	116	180	62	60	71	71	101	206
41	122	175	91	90	220	87	75	232	193	78	91	115	115	78	56	78	68	67	70	145	72	134	70	231	108	52	193	184	227	62	57	208	61	65	80	100	225	100	66	73	224	116	180	61	61	70	75	105	203
41,25	126	177	95	93	223	90	79	235	197	82	95	118	118	80	59	81	71	71	74	148	75	137	74	235	111	56	195	187	231	65	62	211	65	68	84	104	228	103	71	77	228	120	183	64	65	76	78	109	207
41,5	125	176	95	94	220	91	79	237	199	81	98	120	117	79	57	82	70	70	75	151	74	136	73	234	108	53	193	191	230	66	61	206	65	67	82	99	225	100	72	76	224	119	184	63	61	71	77	103	199
41,75	123	176	93	93	222	89	77	234	196	79	93	117	117	80	56	79	69	69	72	147	73	135	72	233	110	54	194	185	229	63	59	209	64	67	81	103	228	101	69	74	225	119	181	63	62	72	76	106	205
42	120	171	91	91	218	87	76	234	196	79	94	116	113	77	55	79	67	68	73	148	72	135	71	232	106	51	192	186	229	63	59	208	63	66	81	98	223	97	67	74	224	118	181	62	61	71	76	105	202
42,25	120	174	91	90	225	87	77	231	192	77	90	112	114	78	56	75	69	66	68	145	71	133	67	230	107	52	195	182	227	62	56	207	61	64	78	98	225	99	67	73	224	119	179	61	60	70	73	102	208
42,5	125	179	96	94	228	92	81	235	195	81	93	117	120	83	61	81	74	71	71	149	76	138	73	233	113	58	198	184	230	66	60	212	65	69	83	103	230	106	70	78	229	123	181	65	63	74	77	109	209
42,75	123	180	96	92	230	91	82	233	193	80	91	115	120	83	61	79	75	70	69	147	75	138	72	229	112	57	199	184	230	66	60	211	63	67	82	101	230	106	71	76	228	123	181	65	64	73	76	106	210
43	124	180	95	92	224	88	78	232	193	77	91	115	121	82	58	80	70	67	68	146	72	135	70	231	112	56	196	184	226	61	57	208	61	65	80	102	230	105	69	74	225	121	179	61	61	71	75	106	204
43,25	124	177	94	92	221	89	78	235	197	80	94	119	118	79	58	81	69	69	72	149	74	137	72	232	109	55	194	187	228	63	59	208	63	66	82	101	226	102	70	75	224	121	182	63	61	72	76	104	203
43,5	127	183	97	94	230	92	82	236	195	82	94	119	124	86	62	80	75	72	72	148	76	139	74	235	116	60	200	185	231	66	60	213	66	69	86	105	232	109	72	77	229	126	182	67	65	76	79	111	210
43,75	124	180	95	91	229	91	81	234	193	79	91	115	120	82	60	78	73	70	69	147	74	137	71	230	112	57	199	183	229	64	59	209	63	67	82	101	229	105	70	74	226	124	180	64	62	73	75	106	210
44	120	175	92	90	228	89	80	232	192	78	90	113	115	79	57	77	71	68	67	146	72	135	68	229	108	54	195	182	226	62	57	206	61	65	78	97	225	100	67	73	225	123	179	61	62	71	72	101	210
44,25	127	179	97	96	221	94	83	240	202	85	99	123	121	82	60	85	73	73	77	152	78	139	77	235	113	57	197	192	231	68	64	211	68	70	86	104	227	103	74	79	226	127	186	66	65	76	81	108	205
44,5	124	179	96	94	230	92	84	236	197	81	95	117	121	82	61	80	75	72	71	150	76	139	74	232	112	58	199	185	230	66	62	211	66	69	84	103	228	105	72	77	228	128	182	66	66	75	78	108	213
44,75	124	180	94	92	225	90	80	234	195	79	92	117	122	82	59	79	72	69	71	147	73	136	72	231	112	56	196	185	228	64	59	210	64	67	83	103	228	105	69	75	226	126	180	64	62	73	78	108	208
45	121	178	92	91	223	88	78	233	194	78	91	115	119	81	58	77	70	69	68	148	73	136	71	231	110	54	195	183	227	63	57	210	62	65	82	102	226	102	67	73	224	125	180	61	61	72	75	107	208
45,25	127	179	97	96	221	94	83	239	202	84	100	122	121	82	61	85	73	73	78	154	78	140	77	234	113	57	197	192	231	68	65	211	70	71	87	104	226	103	74	79	226	129	187	67	66	75	82	109	205
45,5	126	180	96	95	222	92	81	237	200	82	97	120	123	82	59	82	72	71	74	151	76	139	75	234	113	57	197	187	229	66	61	210	66	69	85	103	227	105	71	76	226	129	182	65	63	75	79	109	208
45,75	126	184	98	94	230	94	83	235	195	80	93	117	124	84	61	81	75	71	70	150	76	138	72	230	115	58	199	186	228	65	59	209	65	68	82	100	230	107	71	76	226	129	181	65	63	74	76	106	207
46	126	182	97	94	226	91	82	236	198	81	94	118	124	83	60	81	73	70	72	150	76	139	73	231	114	57	198	186	228	66	61	210	65	68	85	102	228	107	70	76	226	129	181	64	62	74	77	108	209
46,25	121	177	95	92	228	91	83	236	196	81	93	117	119	82	59	79	74	70	72	150	76	139	74	231	110	55	198	184	229	65	60	211	65	68	84	102	225	103	69	76	226	129	181	65	64	75	76	107	214
46,5	123	180	96	93	229	92	84	235	195	81	93	116	122	83	61	78	75	71	70	150	76	138	72	229	113	56	199	183	229	65	59	211	64	68	84	102	226	105	69	75	226	131	180	65	63	74	77	108	213
46,75	119	175	93	90	227	90	81	233	194	78	91	116	117	80	57	77	72	69	69	148	74	137	72	230	108	53	196	182	227	64	58	208	63	65	82	100	223	101	67	74	225	129	179	63	62	72	75	104	213
47	124	183	98	93	228	93	83	235	197	81	93	117	125	84	62	81	75	71	71	151	76	139	74	230	114	58	199	185	228	65	60	211	64	68	85	103	229	107	71	76	226	132	180	64	65	74	77	109	211
47,25	128	181	97	96	219	93	83	238	201	83	99	122	124	81	61	85	71	72	77	154	76	138	76	234	113	57	197	191	229	66	61	208	67	68	86	104	226	105	72	77	224	131	183	65	63	73	79	108	204
47,5	125	182	97	93	226	92	82	237	198	82	95	118	126	84	60	82	73	71	72	151	76	140	75	233	113	58	197	186	228	66	60	211	65	69	87	104	228	106	70	76	225	132	181	65	65	75	78	110	211
47,75	128	187	100	96	228	93	84	239	199	82	95	120	131	86	62	83	74	71	72	152	78	140	76	233	119	61	201	187	228	66	61	209	67	70	87	106	232	110	72	77	227	134	182	66	65	76	78	111	209
48	127	182	97	96	221	93	82	240	202	84	100	122	125	82	61	84	72	71	76	153	78	140	76	233	114	56	197	192	228	66	61	207	66	69	85	102	227	105	73	77	223	132	184	63	63	74	78	107	202
48,25	131	185	101	99	223	97	85	240	204	85	101	123	128	85	63	87	74	74	77	155	78	141	77	234	117	60	198	194	229	68	64	208	68	71	88	104	229	109	75	79	225	134	185	66	65	75	81	107	203
48,5	124	182	97	93	228	93	84	238	198	81	95	118	125	84	61	81	75	70	72	151	77	140	74	231	114	57	199	186	228	65	61	209	65	68	85	102	227	105	71	76	225	134	181	65	63	75	76	107	211
48,75	125	185	97	93	230	92	84	237	196	81	93	116	129	86	63	80	76	70	70	150	75	140	73	231	116	59	200	185	228	64	59	210	65	67	85	104	231	108	71	76	226	134	179	64	63	74	76	107	210
49	125	182	96	94	222	93	82	238	200	82	97	120	126	82	60	83	73	71	74	152	77	141	75	233	114	56	197	188	227	66	61	210	66	68	86	104	226	105	70	77	224	134	182	66	63	75	79	109	209
49,25	124	184	97	92	229	92	83	236	196	80	92	118	128	84	62	79	74	70	70	150	75	139	74	231	115	57	199	184	228	64	59	211	65	67	85	105	229	108	70	76	226	137	179	64	62	74	76	110	210
49,5	128	183	98	96	220	94	84	240	204	85	101	123	127	82	61	86	72	72	76	155	77	140	77	234	115	58	197	193	228	67	62	207	68	69	88	103	226	106	73	78	223	136	184	64	62	73	80	108	202
49,75	126	180	96	96	219	95	84	240	204	85	100	123	126	82	60	85	71	72	77	156	78	141	77	234	112	56	197	192	229	67	63	208	67	69	87	103	225	103	72	79	224	137	185	64	63	74	79	108	204
50	131	186	101	99	222	98	85	241	205	86	102	124	131	84	63	89	75	74	77	156	78	141	77	234	118	60	199	195	228	68	64	205	67	70	86	102	229	109	75	79	223	137	186	65	64	75	80	107	203
50,25	126	181	96	95	221	93	83	239	203	83	98	121	127	82	61	85	71	72	75	154	77	141	76	233	114	56	197	189	227	66	61	207	66	69	87	103	225	106	70	76	224	137	183	65	63	74	79	108	207
50,5	132	188	102	101	225	100	87	242	205	87	102	124	133	87	67	90	76	75	76	158	79	142	77	236	119	62	201	197	228	70	65	205	68	70	86	104	230	112	77	79	224	138	187	65	65	74	81	106	200
50,75	128	182	98	96	220	96	86	241	205	86	102	124	127	83	62	87	74	74	78	157	79	142	78	234	114	57	198	193	229	69	65	209	69	72	89	105	225	104	73	80	224	139	185	66	66	76	82	110	207
51	130	189	101	97	227	95	86	240	202	84	98	122	134	87	64	85	76	73	75	155	80	143	77	234	119	62	201	190	227	67	62	209	68	70	89	107	232	111	73	79	225	141	183	67	67	77	81	112	209
51,25	126	185	97	94	226	94	85	238	200	82	96	119	130	84	62	83	74	71	73	154	77	142	75	231	115	59	199	189	226	66	61	207	67	68	86	103	227	107	71	76	224	140	182	65	62	75	78	108	210
51,5	123	182	95	93	226	93	84	237	198	81	94	118	128	83	61	80	74	71	72	152	77	141	74	230	113	56	198	185	226	65	59	208	65	68	86	103	226	105	70	76	224	140	180	64	64	75	78	109	212
51,75	124	181	95	93	223	93	84	239	200	83	96	120	129	83	61	82	72	71	73	154	77	142	76	233	115	56	198	186	227	65	61	209	67	69	88	106	226	104	69	76	224	141	181	64	64	76	79	113	212
52	128	182	97	97	219	95	86	241	206	85	101	122	130	84	62	87	73	73	78	156	78	143	78	235	115	57	198	192	228	68	63	208	68	70	89	105	225	105	73	78	223	142	184	66	64	74	82	111	207
52,25	129	184	99	98	221	97	86	242	206	86	102	123	131	83	63	88	74	74	78	159	80	143	77	234	116	58	198	196	228	69	66	206	69	71	87	103	226	108	74	78	223	143	187	65	64	73	81	108	203
52,5	126	183	97	95	221	94	84	240	204	83	100	122	129	83	61	85	74	72	76	156	78	143	76	233	115	58	198	190	226	66	62	207	67	70	87	103	226	105	71	78	223	142	184	65	64	75	79	110	208
52,75	131	189	103	100	226	99	87	242	206	85	101	123	135	87	67	90	77	74	76	157	79	144	77	234	119	62	202	196	227	69	64	204	68	70	87	102	230	112	77	80	224	143	186	66	63	75	78	107	205
53	125	182	96	94	222	93	84	239	202	83	97	119	130	83	60	83	73	70	74	155	77	141	76	231	114	58	197	188	225	66	60	207	66	68	87	103	225	106	69	77	223	142	182	64	64	74	78	109	210
53,25	128	187	98	95	227	94	85	239	201	81	96	118	134	86	63	83	74	71	73	154	76	143	75	230	117	60	200	187	225	67	61	208	66	69	87	105	230	109	71	76	224	144	181	65	64	75	78	110	211
53,5	126	186	99	95	228	96	86	238	202	82	95	119	133	86	64	84	76	72	73	155	77	142	75	231	117	59	200	189	225	66	62	206	66	67	85	101	228	109	72	77	224	145	183	65	64	75	78	107	210
53,75	126	186	97	95	229	94	86	239	200	81	95	118	133	85	64	83	76	71	72	154	77	143	76	231	118	59	201	186	226	66	61	208	66	69	87	104	229	109	71	76	225	146	180	65	64	75	77	109	213
54	127	184	98	96	222	96	86	241	205	85	99	122	132	84	62	86	75	73	77	158	79	144	77	233	115	59	198	192	227	68	65	206	68	70	88	103	227	107	73	79	223	146	185	66	65	75	80	109	209
54,25	126	185	98	95	228	95	87	238	201	83	96	118	134	86	64	83	75	72	74	155	79	144	77	232	117	59	199	186	227	67	61	210	67	70	89	106	229	108	72	78	225	148	181	66	65	77	80	113	214
54,5	127	182	98	95	220	95	86	241	205	85	101	122	132	83	63	86	74	73	78	158	79	143	79	234	115	57	197	192	227	67	63	208	69	71	90	105	226	106	72	79	223	147	184	65	65	76	82	111	209
54,75	127	182	97	95	220	96	86	240	207	86	101	123	131	83	63	86	74	74	78	158	79	144	78	233	114	57	196	193	226	68	63	207	69	71	90	104	225	105	72	79	223	149	184	66	65	76	81	109	209
55	125	186	99	95	227	96	88	239	203	83	97	118	133	86	63	84	76	72	73	155	79	143	76	231	116	59	198	189	226	66	62	206	66	69	87	102	226	108	71	77	224	152	183	65	65	74	77	108	213
55,25	126	186	98	94	231	96	89	239	200	83	94	118	134	86	64	82	77	72	71	154	78	144	76	229	118	59	201	186	226	66	61	208	66	68	86	103	228	109	72	78	225	157	181	65	65	75	78	109	214
55,5	133	188	102	101	223	101	90	244	210	89	105	126	136	87	67	92	77	77	81	163	82	148	82	236	119	61	199	198	228	71	67	207	71	73	91	104	229	111	77	82	224	166	188	68	66	76	82	110	205
55,75	127	185	98	94	226	97	88	241	204	85	97	120	134	86	64	86	77	74	76	158	80	146	78	233	117	59	199	188	226	69	63	209	69	71	90	106	227	108	73	80	225	170	183	67	67	77	81	112	215
56	133	192	105	100	229	100	90	242	207	86	101	122	140	90	69	91	79	76	77	158	81	147	79	233	122	64	201	195	227	70	65	206	71	71	89	104	232	115	77	81	226	176	186	67	68	78	81	109	209
56,25	127	186	99	95	225	97	87	240	205	85	98	120	135	87	65	85	77	74	77	158	81	146	77	232	118	59	199	190	226	69	64	209	69	71	90	105	229	108	72	79	225	182	184	68	67	77	81	113	215
56,5	127	187	98	95	224	95	86	239	203	83	97	120	136	86	63	84	75	72	76	156	78	144	76	232	117	58	197	188	225	66	61	208	67	69	88	105	228	109	71	78	223	184	182	65	64	76	79	112	212
56,75	130	191	101	96	231	98	90	240	202	83	96	118	139	90	68	85	79	73	73	156	80	145	76	231	120	62	201	188	226	68	62	209	67	70	88	104	231	113	74	79	225	187	182	66	66	75	78	110	211
57	130	186	100	99	223	99	89	243	208	89	103	123	135	86	65	90	76	75	80	161	81	147	80	235	117	60	197	196	226	70	65	207	70	72	91	102	227	108	74	80	223	191	188	67	64	75	81	108	207
57,25	127	187	98	95	226	96	87	239	203	85	98	120	137	86	64	84	76	73	75	157	79	147	78	233	118	59	198	189	225	68	62	209	67	71	89	105	228	109	72	78	224	193	182	67	66	77	82	114	214
57,5	129	190	101	97	232	99	91	239	202	85	98	119	139	88	67	85	79	74	73	157	80	146	77	230	120	61	200	189	225	68	63	207	68	70	88	103	229	111	74	80	225	194	182	67	65	76	79	109	215
57,75	133	192	103	99	226	100	89	242	207	87	101	122	141	91	68	89	79	76	79	160	81	148	80	235	123	64	199	194	226	71	65	209	71	73	92	108	233	114	76	81	225	197	186	68	69	79	83	114	212
58	131	187	100	99	222	100	89	243	209	89	104	125	137	88	66	90	77	76	82	163	82	149	82	235	118	60	198	196	228	71	66	209	72	73	93	106	227	108	75	82	224	199	188	68	68	78	85	114	210
58,25	134	192	105	103	225	102	92	243	210	89	104	124	141	89	69	93	80	77	81	163	82	149	80	234	122	64	200	199	228	72	67	207	71	72	91	104	232	114	78	83	225	199	189	68	66	76	83	110	207
58,5	133	189	103	100	221	101	90	243	210	89	105	125	139	88	67	91	77	76	83	163	82	149	82	236	121	61	197	196	228	72	67	209	73	74	94	107	229	110	76	83	225	201	188	69	68	79	85	113	210
58,75	127	187	99	95	226	96	88	239	205	84	97	121	138	87	64	85	76	72	76	158	79	146	77	232	119	60	198	189	225	68	62	209	68	70	90	106	228	109	73	78	224	200	183	67	66	76	80	114	215
59	125	185	98	94	226	96	89	240	204	85	97	120	135	86	64	85	75	72	77	157	80	147	77	232	116	58	197	189	225	68	63	209	68	70	90	105	227	106	71	79	224	201	183	66	64	76	79	112	217
59,25	128	187	99	96	222	98	88	241	206	86	101	122	138	87	65	87	76	74	79	159	80	148	80	235	118	60	197	191	226	69	64	209	69	72	92	106	228	109	72	79	224	202	185	67	67	78	82	114	215
59,5	133	189	104	101	223	103	92	244	212	91	107	127	139	88	69	93	79	78	83	165	84	150	83	237	120	62	198	199	229	75	69	208	73	75	93	105	229	111	78	84	224	205	190	71	69	78	85	111	210
59,75	132	187	102	99	220	101	91	244	210	90	106	126	137	86	66	91	77	77	84	164	82	150	82	236	119	60	197	196	228	72	68	210	73	74	95	106	227	108	76	83	224	205	188	69	69	79	86	113	211
60	129	189	101	95	225	98	89	240	205	85	99	121	141	88	67	87	77	74	78	158	80	148	79	232	120	60	198	190	225	69	63	209	70	72	92	106	229	111	73	80	224	203	184	68	66	77	82	114	215
60,25	130	189	102	99	223	102	91	243	208	89	103	124	139	87	67	91	77	76	81	163	80	149	81	234	119	61	197	198	226	71	66	205	70	71	90	102	228	111	76	82	223	204	188	67	66	76	83	108	207
60,5	132	190	102	99	221	100	91	243	209	88	104	125	141	88	66	91	77	76	82	162	81	149	81	235	120	61	196	196	227	70	65	208	71	74	93	106	229	110	75	81	223	206	187	67	67	77	84	114	211
60,75	129	186	101	98	220	101	91	243	209	89	104	124	137	85	65	89	76	75	82	163	82	149	81	235	117	58	195	196	226	71	66	206	72	73	91	103	225	106	75	82	222	205	188	67	67	76	83	111	209
61	129	192	102	98	228	99	91	240	205	86	99	120	142	90	67	86	78	75	77	159	81	148	79	233	121	62	199	190	225	69	63	210	69	72	92	107	231	112	74	80	225	206	185	68	67	78	81	115	215
61,25	129	188	101	98	222	100	90	242	207	87	102	123	139	87	66	88	76	75	81	162	81	149	81	234	120	60	196	194	225	70	65	208	70	72	92	106	227	109	74	80	223	207	185	68	66	78	82	112	213
61,5	132	192	104	101	223	102	92	243	209	89	105	124	142	89	68	92	79	76	82	164	82	149	82	233	121	62	197	198	226	72	67	207	71	74	92	103	229	112	77	82	223	208	189	69	67	77	83	112	210
61,75	131	189	103	101	221	103	92	243	210	90	108	125	139	87	68	92	78	77	83	166	82	150	82	235	119	61	196	199	227	73	68	206	73	74	92	104	227	110	77	84	222	209	190	68	68	77	85	112	207
62	134	191	104	100	222	101	92	242	209	89	105	125	143	89	69	91	77	76	83	164	82	150	82	235	123	63	197	196	225	71	67	208	72	74	95	108	230	113	76	82	225	209	187	69	69	78	85	116	211
62,25	134	193	106	104	224	104	93	243	211	90	107	125	144	90	71	95	80	78	83	166	82	151	81	235	123	64	199	201	227	73	68	205	72	73	93	104	231	114	80	84	224	209	189	68	67	76	83	111	208
62,5	135	193	106	104	224	107	95	245	212	92	108	126	145	91	72	96	80	80	84	167	84	152	84	236	124	65	199	202	228	75	70	207	73	76	94	105	231	116	80	86	224	211	191	71	69	78	86	112	209
62,75	131	187	104	102	221	103	94	245	211	93	109	127	141	89	69	93	80	79	87	168	86	154	86	238	122	61	199	198	229	75	71	212	76	79	98	109	229	109	78	85	226	213	191	73	72	81	90	119	216
63	131	189	103	100	219	102	92	242	209	89	105	125	142	88	67	91	77	77	83	164	82	151	82	235	121	61	196	197	226	71	67	208	71	73	94	106	229	111	76	82	223	211	187	68	67	78	85	114	211
63,25	133	192	104	103	223	104	94	243	210	91	108	125	143	90	70	93	79	78	84	165	83	152	83	235	122	64	198	201	226	74	68	206	73	75	94	104	230	113	79	84	224	212	191	68	68	79	84	112	210
63,5	132	189	103	101	221	102	93	243	210	90	107	125	142	88	68	92	78	77	84	165	84	151	82	235	121	61	196	198	227	73	67	207	73	74	95	106	229	111	76	83	223	211	189	69	68	77	85	114	211
63,75	133	193	106	104	225	105	94	243	210	92	107	126	144	90	72	95	80	79	83	166	84	152	82	235	123	64	199	201	226	74	68	205	73	74	93	104	231	115	79	84	224	212	189	70	69	78	84	111	210
64	124	184	99	95	227	99	92	240	205	86	100	120	139	87	66	85	77	75	79	160	81	151	79	233	117	58	197	189	225	70	65	210	71	72	92	106	226	107	71	80	225	212	185	70	67	78	81	115	222
64,25	131	190	104	101	222	102	94	243	209	90	106	124	143	89	70	92	79	77	84	164	83	152	83	235	122	62	197	196	225	73	67	208	73	74	95	108	230	112	77	83	225	213	189	70	69	79	86	116	214
64,5	131	188	103	100	220	102	94	244	211	92	108	126	142	88	69	93	79	78	87	166	84	153	84	236	121	61	197	199	227	74	69	210	75	75	98	107	228	109	77	84	225	214	190	70	70	80	88	117	214
64,75	134	192	107	103	224	105	96	244	212	91	109	126	147	91	72	95	80	79	87	167	85	154	85	235	125	65	200	201	227	75	70	209	75	76	96	107	231	115	80	85	225	216	192	72	71	80	88	117	213
65	126	182	101	98	220	102	93	243	210	91	106	125	138	86	66	90	78	77	86	166	84	153	84	235	117	60	196	196	227	74	67	210	74	75	95	107	225	106	76	84	224	215	189	71	69	80	87	116	217
65,25	131	192	104	99	228	100	93	241	207	87	102	121	146	91	70	88	80	75	79	161	81	152	80	233	123	62	199	193	223	71	65	208	70	72	92	106	232	114	75	81	225	213	186	69	67	78	81	116	216
65,5	129	186	102	99	219	103	93	243	209	91	107	123	141	87	68	91	77	77	86	166	84	153	83	235	119	60	196	197	226	72	68	208	74	74	96	106	226	108	76	83	223	215	189	69	70	78	87	115	214
65,75	129	187	102	99	219	103	92	242	209	91	108	123	142	87	67	91	77	76	85	165	83	152	83	236	120	59	195	196	226	72	67	208	73	74	95	106	227	109	75	82	222	214	188	69	67	78	87	116	213
66	130	191	104	101	226	102	95	242	209	89	105	122	146	90	70	91	80	77	83	164	83	154	81	234	123	63	198	197	225	72	67	207	72	74	92	104	229	112	77	83	224	216	188	69	69	78	83	114	215
66,25	126	187	101	97	227	101	93	241	206	87	102	120	142	88	68	87	79	76	79	162	81	152	79	233	119	60	197	192	224	71	65	207	70	73	92	104	227	110	74	81	225	215	186	69	66	79	82	113	220
66,5	126	188	102	97	227	100	93	240	206	88	102	121	144	90	68	87	79	75	80	161	82	153	81	234	121	61	198	190	225	70	64	211	71	73	95	108	230	111	74	82	225	216	185	69	68	80	85	119	221
66,75	132	190	104	100	221	103	96	244	211	92	107	124	145	90	69	92	79	78	86	167	85	154	84	236	122	62	197	197	226	74	68	210	74	75	96	107	229	111	76	83	224	217	189	70	69	80	88	119	215
67	124	185	100	97	225	100	94	240	206	88	102	120	141	88	66	87	78	75	81	163	82	153	81	233	119	59	196	191	224	72	65	209	72	74	95	107	226	107	73	82	224	216	186	69	69	80	84	118	222
67,25	130	186	105	101	220	105	97	245	213	95	111	126	142	89	70	95	80	81	91	170	87	156	88	239	121	62	198	199	229	77	72	211	77	79	100	109	227	109	78	87	225	220	192	74	72	82	92	121	219
67,5	127	188	104	98	226	102	96	243	208	90	105	121	144	90	70	89	81	77	82	165	84	156	83	234	121	62	198	193	225	72	67	210	74	75	96	108	228	111	75	84	225	219	187	71	70	81	86	118	223
67,75	123	181	100	97	220	100	93	242	209	91	105	123	139	86	65	88	77	75	85	165	83	154	83	235	116	57	196	193	226	72	67	209	73	75	96	107	224	103	73	82	223	218	188	69	68	79	86	117	220
68	133	196	107	101	232	103	99	241	207	89	101	119	151	93	74	91	83	77	79	164	84	154	81	232	126	65	201	194	224	72	66	208	72	73	93	105	233	116	78	83	226	218	185	70	68	78	82	115	218
68,25	129	191	103	98	227	100	95	241	206	89	102	120	148	91	70	87	81	76	82	163	83	154	82	233	124	63	198	191	224	71	66	211	72	74	96	107	230	112	75	82	226	217	185	70	68	80	84	120	221
68,5	135	193	106	103	223	106	97	244	211	93	108	124	148	92	72	95	80	79	86	168	85	155	84	235	125	64	197	201	225	74	70	208	74	75	96	105	231	114	79	84	224	220	190	70	70	80	87	117	214
68,75	130	193	104	100	226	102	95	241	208	89	102	121	149	90	71	90	81	76	82	163	82	153	81	233	124	63	198	194	223	71	66	208	71	73	94	106	230	113	76	82	224	218	186	68	68	79	83	117	218
69	129	191	105	100	229	104	98	242	208	90	104	121	148	92	72	91	82	78	82	164	85	155	82	234	123	64	199	195	224	73	67	208	74	75	94	106	229	113	77	84	226	219	187	72	70	80	84	116	221
69,25	131	191	105	101	224	104	97	244	211	93	107	124	147	91	72	93	82	79	86	168	86	156	86	235	124	64	198	197	225	75	69	209	75	76	98	107	229	113	78	86	226	221	190	71	70	81	87	118	219
69,5	135	195	110	105	225	109	99	245	212	95	111	125	150	93	75	98	82	81	87	171	86	157	85	236	126	66	199	203	226	77	71	206	76	77	96	105	232	117	81	87	226	221	192	72	69	79	87	114	213
69,75	128	189	103	99	224	102	96	242	208	89	104	120	146	89	69	90	80	77	84	165	82	154	81	233	122	62	197	195	223	72	67	207	73	74	94	105	229	111	75	83	225	220	187	70	68	79	84	115	219
70	122	179	100	97	218	101	95	243	210	92	107	122	139	86	66	89	78	79	87	166	84	156	85	236	116	58	195	194	225	73	68	210	75	77	99	108	222	104	73	84	222	219	188	70	71	80	90	119	222
70,25	132	196	106	101	231	104	98	241	207	89	102	119	151	94	74	91	83	76	80	164	83	155	80	231	125	65	201	194	224	73	66	208	72	74	94	106	233	116	77	83	225	219	186	69	70	79	82	115	219
70,5	134	194	106	103	223	106	97	245	212	94	110	125	150	91	73	95	81	79	88	169	85	157	85	235	126	65	198	199	225	75	69	209	76	77	98	108	231	114	79	86	224	222	190	71	71	81	88	119	217
70,75	132	189	105	101	220	106	97	245	212	95	111	125	145	90	71	94	81	80	91	169	87	158	87	237	123	63	197	199	226	76	71	209	77	78	100	108	228	111	79	87	224	222	191	72	72	82	91	120	218
71	133	194	107	102	224	106	97	243	211	94	109	123	151	93	73	94	81	79	87	169	86	157	86	236	126	65	199	198	226	76	69	209	76	77	98	108	231	115	79	86	225	222	190	72	71	82	88	119	220
71,25	133	191	108	104	221	108	100	246	214	96	113	126	147	93	73	97	82	81	91	171	87	159	88	237	125	64	198	202	228	77	71	208	77	78	100	107	229	113	82	89	224	222	192	73	72	81	91	118	216
Data File	C:\Program Files\Biolog\OLPM_13_01\OLPM_IDS\data_2011\05\anus_AcivenLUH8758___2_30_IDS_207_Mayx24x2011_B_19B.oka
Set up Time	May 24 2011 2:57 PM
Position	19-B
Plate Type	PM 2-A
Strain Type	NOT APPLICABLE
Sample Number
Strain Name	AcivenLUH8758
Strain Number	AcivenLUH8758
Other
Hour	A01	A02	A03	A04	A05	A06	A07	A08	A09	A10	A11	A12	B01	B02	B03	B04	B05	B06	B07	B08	B09	B10	B11	B12	C01	C02	C03	C04	C05	C06	C07	C08	C09	C10	C11	C12	D01	D02	D03	D04	D05	D06	D07	D08	D09	D10	D11	D12	E01
0	32	38	17	16	6	11	5	8	6	10	24	46	22	5	0	7	11	0	0	0	25	3	6	11	11	2	0	2	0	0	0	0	0	0	3	6	10	0	0	0	0	0	0	0	0	0	0	3	32
0,25	24	33	7	11	6	9	3	5	2	10	16	41	14	3	0	2	10	0	0	0	20	0	7	11	9	1	0	0	0	0	0	0	0	0	4	10	8	0	0	0	0	0	0	0	0	0	1	6	27
0,5	36	41	20	17	10	17	7	13	10	13	27	63	28	8	1	10	16	0	0	0	32	7	8	14	15	4	0	5	0	0	0	0	0	3	5	8	14	4	0	0	0	0	0	0	0	0	1	6	37
0,75	28	32	12	14	7	11	4	6	4	11	23	54	18	3	0	5	16	0	0	0	29	4	7	12	9	2	0	0	0	0	0	0	0	0	4	10	9	0	0	0	0	0	0	0	0	0	0	6	19
1	29	33	14	14	8	12	3	8	6	10	23	54	19	3	0	5	18	0	0	0	32	2	7	13	8	1	0	0	0	0	0	0	0	0	4	8	10	0	0	0	0	0	0	0	0	0	0	5	15
1,25	32	35	17	15	8	14	5	11	7	12	26	55	24	5	0	6	22	0	0	0	36	5	7	12	12	3	0	1	0	0	0	0	0	1	4	9	11	0	0	0	0	0	0	0	0	0	0	2	18
1,5	41	43	27	25	16	24	13	20	16	19	37	66	31	14	7	15	30	5	1	1	46	14	14	19	19	11	2	10	5	0	0	0	0	10	11	14	18	9	0	4	1	1	0	0	0	3	6	8	22
1,75	24	32	9	12	10	13	5	6	7	12	18	44	15	5	0	4	26	0	0	0	34	3	12	13	10	4	0	0	0	0	0	0	0	0	8	15	11	1	0	0	0	0	0	0	0	1	3	11	11
2	32	34	14	17	11	15	7	10	8	14	23	49	22	9	2	7	28	0	0	0	38	6	11	13	14	6	0	4	0	0	0	0	0	1	7	13	14	5	0	2	0	0	0	0	0	1	4	9	15
2,25	36	39	20	21	14	20	10	16	13	17	31	56	28	10	3	11	33	2	0	1	44	9	11	15	17	7	0	6	2	0	0	0	0	5	10	10	17	5	0	1	0	0	0	0	0	1	3	8	15
2,5	42	42	23	25	19	25	14	19	18	21	35	57	33	16	9	15	38	6	1	6	46	13	17	17	22	13	6	11	7	3	0	1	4	10	13	14	23	10	4	7	4	2	0	0	1	7	7	12	20
2,75	36	38	18	24	20	27	15	18	15	21	32	55	27	14	9	14	41	4	2	9	42	13	21	17	19	11	5	8	8	4	2	3	6	11	17	16	20	9	2	5	6	3	0	1	3	9	9	16	14
3	50	43	30	31	23	40	19	31	23	25	43	64	40	20	12	22	48	13	2	9	53	18	19	16	27	16	9	16	11	2	1	3	4	13	16	12	28	16	8	9	9	2	0	0	5	12	8	13	20
3,25	41	39	22	27	23	42	18	30	18	24	34	58	32	18	11	18	51	7	5	12	46	15	21	17	23	14	8	13	10	7	4	4	8	13	18	17	25	15	7	11	9	6	3	2	8	22	10	20	17
3,5	43	40	25	28	23	49	18	31	19	24	36	58	33	20	12	21	53	8	6	10	49	15	22	15	24	14	9	13	11	7	3	4	6	13	17	14	26	15	7	11	9	4	3	2	8	29	8	23	17
3,75	52	46	34	35	28	59	23	40	27	30	45	66	43	26	17	27	62	16	10	14	57	22	23	19	31	20	13	19	14	8	5	7	8	19	21	13	31	20	11	15	13	7	4	5	10	43	10	31	21
4	50	44	32	35	29	60	24	39	27	30	44	65	42	26	17	28	63	16	12	16	56	21	26	20	31	20	13	19	15	11	8	9	11	20	23	18	33	20	12	17	14	8	6	7	13	54	12	44	22
4,25	44	43	27	33	29	62	24	35	24	29	39	61	36	24	16	25	65	13	13	18	52	19	26	21	28	19	13	17	15	13	10	9	11	17	24	20	31	19	11	16	15	12	8	7	14	64	14	53	24
4,5	46	42	28	33	29	64	23	37	23	29	40	61	39	24	16	26	67	13	14	16	54	19	26	18	28	18	12	17	15	12	9	8	11	17	23	17	32	18	10	16	14	11	7	6	14	71	12	58	27
4,75	45	44	26	34	32	68	24	38	25	31	38	60	37	27	19	26	72	14	17	20	53	20	29	22	30	21	16	19	18	14	11	10	14	17	25	23	33	21	13	20	17	15	11	10	16	83	15	69	33
5	56	49	40	42	35	76	30	47	33	36	55	75	49	32	21	35	76	22	17	19	65	26	29	24	34	25	17	24	19	11	9	12	13	22	27	16	38	24	16	20	18	14	7	9	16	91	13	74	37
5,25	50	46	32	37	33	73	27	41	28	32	44	66	43	29	20	31	76	17	18	20	59	22	30	24	32	22	17	22	19	15	12	12	15	20	26	20	36	22	15	21	18	17	11	10	19	100	14	83	38
5,5	59	48	39	42	36	80	30	49	32	36	54	72	51	32	22	36	82	20	20	20	66	27	30	27	37	25	20	25	21	16	13	13	16	23	28	22	41	27	18	23	22	19	13	11	20	109	15	93	47
5,75	50	45	32	37	33	76	26	43	27	32	46	67	42	28	19	32	79	17	18	19	59	21	28	23	31	21	16	20	19	14	11	12	14	19	25	21	37	21	14	20	18	18	10	9	18	116	13	97	44
6	61	51	40	42	38	83	32	50	35	37	55	75	52	33	22	36	84	21	21	19	67	26	30	26	38	25	21	25	21	14	11	13	15	24	26	21	42	28	19	23	21	20	12	11	19	125	13	107	55
6,25	58	53	40	45	39	85	33	50	35	37	55	73	52	33	24	39	86	23	20	22	69	27	32	28	36	27	20	26	23	15	13	15	17	24	29	24	41	26	19	23	23	21	12	12	20	133	15	116	54
6,5	55	49	37	42	37	83	30	48	31	35	50	67	48	31	22	36	86	20	20	20	65	24	30	25	33	24	19	24	20	16	12	12	15	22	27	24	41	24	16	23	21	22	14	11	19	137	14	124	56
6,75	55	49	37	41	37	83	31	47	32	35	51	70	48	32	22	36	87	20	19	20	64	25	29	26	33	25	19	25	21	16	12	13	17	22	27	25	40	24	17	22	21	22	13	12	21	143	15	131	57
7	63	52	42	45	40	88	33	51	35	39	56	72	54	35	23	39	91	22	22	22	70	28	32	29	38	26	23	27	22	16	14	15	17	25	29	26	44	30	21	25	24	24	15	13	23	149	15	139	68
7,25	65	56	49	52	46	94	39	56	42	45	65	84	57	38	26	46	95	31	24	24	76	32	36	34	39	31	22	31	26	17	17	17	21	29	35	27	47	29	22	25	25	25	15	15	24	155	19	148	67
7,5	61	50	42	48	41	91	35	52	36	40	58	76	53	35	23	41	92	25	21	22	71	29	33	31	37	27	21	27	23	17	14	15	20	25	31	28	43	27	20	25	24	25	14	14	24	158	17	152	67
7,75	64	53	44	49	42	92	35	53	37	40	61	77	56	35	25	43	93	25	21	21	72	29	33	32	38	27	22	29	23	17	15	15	19	26	31	28	46	29	20	25	24	24	15	14	24	160	16	158	71
8	69	54	47	51	45	95	38	57	41	44	63	79	60	41	27	45	99	28	23	24	75	31	36	34	44	32	27	31	26	19	18	18	22	29	35	31	49	34	25	29	28	28	18	17	26	165	19	165	78
8,25	54	49	36	45	45	90	33	47	32	40	53	71	47	36	23	40	93	21	24	25	67	28	37	35	38	28	23	25	24	22	18	17	25	26	36	36	45	27	20	26	26	28	19	17	27	166	20	172	71
8,5	71	60	53	58	51	102	44	62	47	49	72	88	63	44	29	51	102	36	26	27	83	37	40	39	46	36	27	34	29	20	20	20	25	35	40	34	53	35	27	29	31	30	18	20	29	170	22	179	83
8,75	63	50	43	49	43	95	36	53	37	42	59	76	57	38	24	42	99	25	22	23	73	29	35	33	41	30	24	27	24	18	15	17	21	28	33	32	48	30	23	27	25	27	16	14	26	167	16	180	81
9	70	56	50	54	47	100	41	59	45	46	67	83	63	43	29	49	104	32	26	25	84	34	38	36	45	36	27	32	29	20	18	20	24	33	37	33	53	34	27	29	30	30	19	17	29	172	18	183	88
9,25	58	49	39	46	44	93	35	48	33	40	56	72	51	38	25	41	98	24	25	23	73	29	36	33	39	31	23	26	24	22	16	18	24	27	36	35	46	28	22	26	26	28	18	17	28	169	19	186	82
9,5	64	53	47	51	46	98	40	55	41	44	63	78	59	40	28	45	100	29	26	25	80	32	38	36	44	35	26	30	27	22	17	21	26	32	36	34	52	33	27	29	30	30	19	17	29	173	20	188	89
9,75	66	53	48	52	47	99	38	56	41	45	63	78	60	42	28	46	103	29	26	25	81	34	37	35	44	35	26	31	28	23	17	21	25	31	36	33	52	33	24	30	29	29	19	18	30	175	18	190	92
10	60	50	41	47	45	95	36	51	36	42	58	72	53	40	25	41	105	23	25	25	76	29	36	32	41	31	26	27	26	23	18	20	25	29	35	35	48	30	23	28	28	29	20	17	29	172	17	191	93
10,25	74	56	53	55	48	102	43	60	46	47	69	82	66	46	29	49	111	32	27	27	84	36	39	38	49	36	31	34	31	24	19	23	26	35	38	36	56	37	29	33	33	33	21	19	31	178	19	195	104
10,5	74	58	58	59	52	105	47	64	50	51	75	89	66	47	32	52	111	36	29	28	88	40	41	42	50	41	29	35	31	24	20	24	27	38	40	37	58	37	29	32	32	34	21	21	33	178	23	198	106
10,75	57	51	39	48	48	95	36	50	35	42	55	70	51	40	28	42	107	22	26	27	75	30	39	35	43	30	27	29	29	25	20	21	26	28	37	40	50	32	25	29	30	31	21	20	31	176	21	195	103
11	75	59	57	60	52	105	45	64	48	51	74	86	67	48	31	53	113	35	30	28	90	39	41	40	51	41	31	36	32	26	22	25	28	39	41	38	58	39	30	32	34	35	23	22	35	180	22	199	115
11,25	61	51	43	51	49	97	38	53	38	44	60	75	55	42	29	46	108	25	27	28	78	33	40	35	43	34	27	29	29	27	20	22	29	32	38	39	52	33	26	29	32	34	23	20	34	177	21	196	112
11,5	64	53	44	52	49	97	38	54	39	44	61	75	58	43	28	47	111	26	27	26	81	32	38	34	47	34	28	31	29	27	20	22	27	31	37	38	52	35	28	31	32	33	22	20	33	177	20	196	118
11,75	67	56	48	57	54	102	43	58	42	48	65	79	61	48	32	50	114	29	32	32	83	36	42	39	48	39	32	34	33	31	25	26	32	37	41	43	55	39	32	33	36	37	27	25	38	181	25	202	123
12	75	61	57	63	56	109	48	66	51	51	75	88	68	50	35	57	117	37	33	31	92	40	43	42	52	44	34	38	34	29	24	27	31	39	44	41	61	41	33	34	37	38	26	25	39	183	24	203	130
12,25	66	54	48	57	52	101	42	58	42	47	67	82	61	45	30	50	111	30	29	29	83	34	41	39	45	37	28	33	28	27	21	22	29	34	40	39	53	35	27	30	33	34	24	21	36	178	21	200	129
12,5	63	56	46	56	56	100	44	57	42	48	63	79	59	48	34	51	115	30	33	33	84	35	46	43	49	39	33	34	32	31	26	28	34	37	45	47	58	38	31	34	37	39	29	26	40	183	28	202	137
12,75	65	54	46	56	55	101	44	57	43	47	63	76	60	49	33	50	117	28	33	32	84	36	42	40	50	38	34	35	33	32	26	28	33	34	42	46	58	40	33	36	38	39	29	26	40	184	26	203	143
13	78	62	63	68	61	112	53	70	55	57	81	95	72	53	37	60	120	42	35	32	97	44	47	46	54	47	35	42	36	28	27	28	33	42	46	41	62	42	34	36	38	38	28	26	40	184	24	207	147
13,25	65	54	47	56	55	100	42	56	43	46	64	77	60	47	32	49	115	28	32	30	84	34	42	40	48	40	31	35	33	29	23	25	32	34	42	43	56	38	30	33	36	37	27	23	38	183	23	202	148
13,5	79	61	61	65	59	110	51	68	54	53	78	90	71	52	36	58	120	38	34	32	95	41	45	43	55	45	36	39	37	30	25	28	32	40	45	41	63	44	36	36	37	39	30	25	40	185	22	206	154
13,75	69	56	52	60	58	105	45	60	47	50	68	84	63	49	33	54	116	33	34	32	87	38	44	43	49	42	33	36	33	31	25	28	34	38	45	45	57	39	32	34	37	39	30	25	40	185	24	206	156
14	76	59	59	65	60	109	49	67	52	53	74	87	70	52	37	58	120	37	37	32	93	41	46	44	54	45	37	40	37	31	25	29	33	41	46	42	63	44	35	37	38	39	30	27	40	188	23	208	161
14,25	72	57	53	62	60	107	48	63	48	51	70	85	66	51	36	56	119	34	36	33	90	39	46	43	51	41	35	38	36	32	27	29	34	38	44	45	61	42	34	36	38	41	32	27	41	187	25	208	165
14,5	76	60	59	64	60	108	50	66	51	52	73	85	70	51	36	58	120	36	34	33	93	42	44	44	54	43	36	39	36	31	25	29	33	40	46	43	62	42	35	36	38	40	31	27	41	188	24	207	168
14,75	77	60	56	65	62	108	50	67	51	54	73	88	71	55	40	58	123	34	38	35	93	41	47	46	56	43	40	41	39	34	30	32	36	40	47	47	65	46	38	40	40	42	34	30	44	190	27	210	173
15	72	59	57	65	64	108	49	64	49	52	72	88	67	52	37	59	119	37	37	35	92	39	48	47	53	39	34	38	36	33	28	31	36	40	48	47	61	41	33	37	38	41	32	28	43	189	26	206	170
15,25	72	57	54	63	61	108	47	63	47	51	70	86	66	50	35	57	118	34	37	33	90	39	45	46	50	39	34	37	35	31	26	29	34	39	46	45	61	41	33	35	37	40	31	26	40	189	24	207	172
15,5	73	59	53	62	63	107	49	64	47	52	67	82	66	55	38	56	123	33	39	36	90	40	50	49	56	43	39	40	39	37	31	32	40	39	47	53	64	45	38	39	42	45	34	30	45	193	30	207	176
15,75	67	57	51	64	63	106	47	60	46	51	67	83	62	52	36	55	118	31	39	35	90	37	49	48	52	39	35	38	37	33	28	30	38	38	48	51	62	41	32	36	39	42	32	27	42	193	27	206	175
16	68	55	50	61	62	104	45	60	44	49	65	80	63	51	36	55	120	31	38	33	88	37	47	46	52	39	35	37	35	33	26	29	36	37	46	50	61	41	34	35	39	42	31	27	41	192	27	206	175
16,25	81	60	58	66	63	110	52	68	53	53	74	87	72	56	39	60	123	36	40	35	94	41	48	48	56	42	41	42	40	36	29	32	37	42	47	48	64	47	39	40	41	43	34	30	44	194	25	212	180
16,5	76	59	55	65	64	109	50	65	50	52	70	86	69	55	39	58	123	34	40	36	92	41	48	49	55	42	40	41	39	37	30	32	38	40	48	50	64	46	38	39	42	44	35	30	43	196	26	211	180
16,75	76	59	56	66	65	110	50	66	50	54	71	86	68	54	40	59	122	36	42	36	93	41	49	50	54	42	39	41	39	36	30	32	38	42	48	50	64	45	36	38	41	44	35	29	44	195	26	211	180
17	77	59	54	63	63	107	48	65	48	50	68	83	66	55	38	56	121	33	39	33	90	39	47	47	53	40	38	40	37	35	28	30	36	39	46	48	62	44	36	38	40	42	34	29	43	195	25	209	179
17,25	79	58	55	64	64	109	49	66	49	52	70	85	68	54	40	58	122	35	41	34	92	39	48	49	54	41	37	40	38	37	29	31	38	40	47	49	63	44	36	38	40	43	34	30	44	196	26	211	180
17,5	81	59	54	64	63	109	50	65	50	52	71	85	67	55	38	57	124	34	40	35	92	41	48	50	54	41	39	40	38	36	28	31	37	40	48	49	64	45	37	39	41	43	34	30	45	196	26	210	180
17,75	83	59	57	66	65	110	52	69	51	54	73	88	69	57	39	59	124	35	42	35	93	41	50	50	56	42	40	41	38	37	30	32	38	41	48	49	65	46	38	39	42	43	35	29	45	197	27	211	182
18	80	59	57	67	66	110	51	67	50	53	72	87	68	56	39	59	121	37	42	35	93	40	49	51	55	41	37	41	40	37	30	32	39	41	48	49	63	44	36	38	41	43	34	29	44	196	26	211	182
18,25	82	59	55	66	65	110	50	66	49	53	72	87	68	57	39	58	122	35	43	35	94	40	50	52	55	42	39	41	38	36	31	32	39	41	48	52	64	44	37	38	43	44	35	30	46	197	27	211	182
18,5	85	60	58	68	66	110	53	70	53	55	73	87	70	57	42	59	124	36	42	36	95	42	51	52	56	43	42	43	40	39	32	33	40	42	49	51	66	47	39	40	43	45	37	32	46	198	27	213	184
18,75	86	59	56	66	66	110	52	68	52	54	72	85	69	57	40	59	126	35	43	36	94	40	49	50	56	43	40	44	40	38	30	33	38	42	48	51	66	47	39	40	44	44	36	30	46	198	27	212	183
19	86	63	60	71	68	112	54	70	54	57	75	89	72	60	42	63	126	39	44	38	96	43	52	54	58	45	42	44	41	40	33	35	42	44	51	53	67	49	41	42	46	47	37	33	48	199	30	214	184
19,25	88	64	62	73	71	115	57	72	56	59	78	91	74	62	45	65	127	41	46	40	98	45	55	56	60	47	43	47	43	43	35	37	44	46	53	55	69	50	42	43	47	48	41	34	49	202	31	216	185
19,5	84	63	59	70	70	113	54	68	52	56	75	89	70	60	43	62	126	39	46	40	96	43	55	57	59	45	42	44	42	41	34	37	45	45	51	57	69	48	39	41	46	48	39	33	49	202	32	213	184
19,75	86	61	58	67	69	111	53	70	53	55	73	87	71	60	41	60	127	37	44	38	95	42	51	53	57	44	42	43	40	40	31	34	41	42	50	54	67	49	39	40	45	46	37	32	48	200	28	214	183
20	88	63	58	69	70	110	55	69	53	56	72	87	72	61	42	61	128	37	45	39	95	42	54	55	60	46	43	43	42	42	33	36	45	45	51	58	70	49	41	43	48	48	38	33	49	203	32	215	186
20,25	90	63	62	71	71	113	56	73	57	58	77	90	75	62	44	64	127	40	47	41	98	45	54	55	60	46	44	46	43	43	34	37	44	46	53	57	70	52	42	42	48	48	40	35	50	202	30	217	185
20,5	97	69	74	80	75	123	63	81	66	65	89	100	83	65	46	71	130	50	48	41	108	49	57	60	65	49	47	49	45	41	35	40	43	52	55	54	76	54	45	45	49	49	41	37	49	203	28	218	188
20,75	89	63	62	71	70	113	55	72	56	56	77	89	73	62	42	63	127	39	45	39	97	44	52	55	58	45	42	45	42	41	32	36	42	45	52	54	70	49	41	41	46	47	39	32	49	201	27	215	183
21	102	70	72	77	74	121	62	81	64	64	86	97	83	66	47	69	133	47	50	43	106	51	58	59	66	50	49	50	47	44	35	40	44	50	57	56	78	56	48	48	49	50	41	37	52	205	30	219	188
21,25	91	65	61	74	75	114	57	71	56	58	76	90	75	64	47	64	129	40	49	42	99	45	57	60	62	47	45	47	44	44	36	37	47	46	53	61	74	51	42	43	48	51	40	34	51	204	33	215	186
21,5	92	65	67	75	76	116	57	74	58	60	82	94	78	62	44	65	128	44	48	41	101	45	55	57	61	45	43	47	43	42	34	37	44	47	54	56	74	51	42	42	46	48	39	33	50	202	28	216	185
21,75	93	63	61	72	74	113	56	73	56	57	78	90	77	62	45	63	128	40	47	41	98	46	55	57	61	47	44	47	43	43	34	37	46	46	53	60	74	52	43	43	50	49	42	35	51	204	32	216	184
22	99	68	68	78	79	120	61	77	62	63	84	97	81	67	50	68	134	46	51	44	103	50	59	61	64	51	48	50	48	47	38	42	49	51	58	62	77	56	48	48	52	53	45	39	54	205	33	218	187
22,25	95	63	61	71	75	114	57	73	56	59	78	90	78	63	46	63	126	40	49	41	98	45	55	57	61	47	45	47	44	44	35	38	46	46	53	62	75	52	44	44	48	49	42	35	52	203	31	215	184
22,5	100	72	76	82	83	124	65	83	68	67	92	102	85	67	50	71	132	53	52	44	111	52	59	61	66	50	49	53	49	44	38	42	46	53	58	58	81	55	47	47	50	51	44	38	52	206	30	220	189
22,75	94	64	65	75	78	116	59	75	59	60	81	92	79	65	46	66	129	43	50	41	101	47	57	57	62	48	46	48	44	45	36	40	47	48	55	60	77	53	44	44	49	50	42	36	52	205	31	217	183
23	104	72	76	82	83	123	66	85	70	68	91	101	86	68	50	73	134	52	53	46	109	53	60	63	67	53	51	53	50	47	40	44	49	56	59	61	82	58	49	50	52	53	46	41	55	206	32	220	189
23,25	97	68	65	76	80	118	60	75	60	61	79	93	80	67	51	66	133	43	52	44	102	47	59	62	66	51	48	50	48	47	40	41	51	49	57	68	79	54	46	48	53	54	45	39	55	208	37	219	189
23,5	106	72	75	82	81	125	66	84	70	67	90	98	88	69	52	73	136	51	54	45	111	56	59	61	69	54	53	56	52	46	41	45	47	55	60	59	83	61	51	50	52	53	45	40	54	208	30	221	198
23,75	103	68	70	79	79	120	62	81	65	64	85	97	85	67	52	69	133	47	52	44	106	52	58	60	68	54	52	54	50	47	40	42	47	52	57	62	83	59	50	50	51	52	45	40	53	206	31	219	197
24	98	67	70	78	80	120	61	78	64	63	84	95	82	65	49	69	130	47	52	43	105	48	59	61	65	51	48	50	48	46	38	40	47	51	57	60	83	56	46	46	49	52	44	38	53	205	30	217	194
24,25	98	67	68	77	79	118	61	78	62	63	83	94	80	64	49	68	131	46	52	44	104	50	57	58	64	51	48	51	48	46	38	42	47	50	56	62	82	56	47	47	50	53	45	39	52	205	31	218	194
24,5	100	67	69	79	80	120	59	79	64	63	83	94	82	66	49	67	133	46	52	44	105	49	59	60	67	52	49	51	48	47	37	41	47	48	56	62	83	57	48	47	51	53	45	39	53	207	30	219	193
24,75	102	68	71	80	81	122	62	80	64	64	86	97	83	66	51	70	134	47	53	45	107	50	59	61	67	51	50	51	49	46	38	43	47	51	57	62	83	57	47	47	51	53	46	39	54	206	31	218	194
25	104	69	71	80	80	121	63	81	66	64	84	94	85	67	51	69	135	47	54	45	106	52	59	60	68	53	52	53	49	47	39	43	47	49	57	63	82	59	50	51	52	53	47	40	54	207	30	220	194
25,25	96	65	65	77	79	117	58	74	60	59	79	92	80	64	50	66	132	43	53	45	103	48	59	59	65	50	47	50	47	47	37	41	49	48	55	65	80	53	45	45	49	52	45	38	55	207	32	217	191
25,5	106	74	82	88	86	128	69	87	74	70	96	107	88	70	54	76	141	57	56	47	115	55	64	64	71	56	52	56	53	47	43	45	48	56	61	63	86	60	50	50	52	56	48	41	55	209	31	221	196
25,75	99	66	67	80	81	119	61	77	62	62	82	96	80	66	52	68	134	46	54	46	105	49	62	63	67	52	49	51	49	49	40	42	51	50	58	68	83	56	47	46	52	55	46	39	55	208	34	218	193
26	108	74	81	87	87	128	68	88	73	71	93	104	90	70	55	76	141	56	57	49	116	56	65	67	73	57	54	58	55	50	43	48	51	58	63	66	88	62	53	52	55	57	51	45	59	211	34	221	196
26,25	103	70	70	82	83	120	63	80	65	65	83	98	83	69	55	70	137	48	56	48	108	51	63	66	70	55	52	53	51	52	42	45	54	51	61	73	86	59	51	50	55	57	49	43	59	210	37	220	196
26,5	106	69	74	83	83	122	64	82	68	67	86	98	86	69	53	70	138	49	56	45	109	52	61	62	70	54	53	55	52	49	39	44	49	52	59	66	85	61	52	51	54	55	49	42	55	208	31	220	194
26,75	109	75	82	90	87	130	70	89	75	73	96	105	91	70	55	76	143	57	57	48	117	57	65	65	73	57	55	58	55	49	44	47	50	57	63	67	87	62	53	52	55	57	49	44	57	211	32	221	197
27	109	72	80	88	86	128	68	88	73	71	94	103	90	71	56	75	142	54	57	49	115	57	63	65	73	57	54	58	54	50	42	48	50	57	62	68	88	63	53	51	54	57	50	44	58	210	33	221	195
27,25	98	68	67	82	83	118	60	75	62	61	79	93	80	67	53	67	134	44	54	46	105	48	62	65	68	52	49	51	49	49	40	43	52	48	57	76	85	55	47	46	52	55	48	39	57	211	37	218	195
27,5	105	68	74	85	82	122	64	82	69	66	85	97	87	70	53	70	139	48	56	47	111	53	61	64	72	55	54	56	52	50	40	46	50	52	60	70	86	62	53	51	55	56	49	43	56	209	32	220	194
27,75	102	68	70	84	82	120	62	78	64	64	84	96	82	69	53	69	136	46	54	47	107	50	63	66	70	53	50	54	51	51	41	44	52	50	59	73	85	58	49	48	54	56	48	41	58	209	36	220	194
28	112	71	80	87	85	127	67	86	72	70	91	101	91	71	56	74	142	52	58	49	114	57	64	67	75	57	56	58	54	50	42	47	50	55	62	70	89	64	54	54	57	57	50	44	58	211	32	221	195
28,25	107	74	78	91	87	126	67	84	71	69	89	103	88	71	58	76	141	54	59	50	113	55	66	69	76	58	56	58	56	55	46	49	55	57	64	74	90	62	53	53	58	60	52	45	62	212	35	221	196
28,5	107	72	76	88	87	124	67	84	70	68	87	101	87	71	58	74	142	51	59	51	112	55	65	69	74	57	55	57	55	54	45	49	56	56	63	77	90	63	53	52	58	59	53	46	62	213	38	222	195
28,75	109	71	79	89	86	126	67	85	71	69	91	100	88	70	56	73	142	53	57	48	115	56	63	66	74	56	54	58	54	51	43	47	50	56	61	70	88	63	52	51	56	58	51	43	58	211	32	221	195
29	103	71	74	88	85	123	65	82	66	66	84	98	84	70	56	73	139	50	57	49	111	53	65	67	74	55	52	55	54	54	44	47	54	54	62	76	89	60	52	50	56	58	51	43	60	211	36	219	195
29,25	113	75	84	93	89	132	70	90	77	73	96	106	94	73	60	78	146	58	59	49	120	58	67	69	77	59	58	61	57	53	45	49	53	58	64	72	91	65	55	54	58	60	52	45	59	213	33	222	197
29,5	109	72	78	91	89	126	67	86	72	70	89	103	89	74	59	75	143	54	60	52	115	55	67	70	77	58	55	59	55	55	45	49	55	57	64	75	91	63	54	53	57	59	52	46	61	213	35	220	198
29,75	108	71	75	89	87	125	66	83	70	69	87	100	88	71	60	73	142	51	59	50	114	54	66	69	76	57	56	58	55	55	45	49	55	56	63	77	89	63	55	52	59	59	52	47	61	214	35	222	197
30	111	75	83	92	89	131	70	89	76	73	94	104	92	72	59	77	146	58	59	51	118	58	66	69	79	58	57	61	57	53	46	50	52	59	65	73	89	65	55	53	58	60	52	46	60	213	34	223	198
30,25	109	73	79	92	90	126	69	86	71	71	89	103	89	73	61	75	144	55	61	52	116	57	67	72	78	58	56	59	56	57	48	51	57	59	65	78	90	63	55	53	60	61	55	47	63	214	39	224	198
30,5	113	75	85	94	90	132	71	90	78	74	95	105	95	73	61	78	148	59	61	51	119	60	68	71	80	60	59	61	58	54	47	52	53	60	66	75	92	67	57	55	59	61	53	48	61	215	35	223	200
30,75	116	78	87	97	93	133	74	93	80	77	98	108	97	76	63	81	149	62	63	54	122	62	70	74	82	62	61	64	61	57	49	54	56	64	69	77	93	68	58	58	62	63	56	50	64	215	37	225	201
31	108	71	77	91	89	127	67	84	70	70	90	103	88	71	57	74	143	54	59	48	114	55	66	70	76	55	54	57	54	54	45	48	53	56	64	75	88	61	52	50	57	57	52	45	59	213	34	221	197
31,25	117	79	88	98	94	135	74	94	82	79	100	110	98	77	65	82	151	63	64	55	124	63	72	76	84	64	61	65	61	58	51	56	57	65	70	78	94	71	60	59	62	64	58	51	65	217	38	225	202
31,5	107	72	78	92	90	126	67	84	71	69	87	101	87	72	61	75	143	54	61	50	114	56	67	71	79	58	55	58	56	57	46	50	55	57	63	79	90	62	54	52	59	60	54	47	61	215	37	223	199
31,75	118	77	87	95	93	134	73	93	81	78	99	109	99	76	63	80	150	60	63	53	123	62	70	75	82	63	61	63	60	55	49	53	54	62	67	76	92	69	59	58	60	62	54	49	62	216	36	225	201
32	112	75	85	94	92	133	71	90	78	73	97	108	94	73	61	79	147	60	60	51	119	59	69	74	81	60	58	60	57	55	47	52	54	60	65	75	89	66	55	53	60	61	54	47	61	215	34	222	200
32,25	106	69	76	91	90	126	66	81	68	68	88	103	87	72	59	73	142	53	60	50	113	54	67	73	78	58	54	56	55	55	46	48	56	55	63	77	89	62	54	51	58	59	52	45	61	213	37	221	199
32,5	113	76	86	96	91	133	72	91	79	76	98	107	95	75	61	79	148	60	63	52	120	61	69	74	81	60	58	62	59	55	47	52	55	60	67	75	91	67	56	56	60	61	55	48	62	216	35	223	200
32,75	112	74	81	94	92	128	71	87	73	73	91	105	92	76	63	76	148	55	63	54	116	59	69	76	81	63	60	61	59	59	49	53	59	60	67	82	92	67	58	56	62	63	56	51	66	217	40	223	202
33	120	81	92	101	96	139	79	98	86	82	105	113	102	80	65	85	155	67	65	55	128	67	74	79	86	67	63	66	64	57	53	56	56	66	72	78	96	72	62	60	64	65	56	53	64	217	39	225	205
33,25	116	79	92	101	95	139	76	97	84	80	103	112	100	77	64	83	153	66	65	54	126	64	73	78	84	64	60	65	61	56	51	54	56	64	70	77	94	69	58	57	62	64	56	51	63	217	37	224	204
33,5	108	70	78	91	91	126	67	84	71	70	88	102	89	73	61	73	145	53	62	52	114	56	66	74	78	59	56	59	56	56	47	49	55	56	64	79	89	64	54	53	60	60	53	47	62	215	36	222	201
33,75	118	79	89	98	95	137	76	95	83	78	102	111	99	77	65	80	151	64	64	53	124	62	71	79	84	64	61	63	61	57	50	54	56	64	68	77	94	69	59	58	62	63	55	50	64	216	35	224	201
34	111	72	77	92	92	126	69	85	72	71	89	104	91	75	63	74	146	54	63	52	116	57	68	76	82	62	59	61	58	59	48	52	58	58	66	83	92	66	58	55	62	63	55	49	64	217	40	223	203
34,25	123	81	94	101	98	140	80	99	87	83	104	113	105	81	69	85	156	66	69	58	129	67	74	82	90	69	67	68	66	61	54	59	60	67	72	83	99	74	65	64	67	68	60	56	68	221	40	227	206
34,5	115	78	88	99	96	137	75	94	81	78	99	108	99	78	66	81	151	64	66	54	124	63	71	79	85	64	62	64	61	60	50	55	58	63	70	80	94	70	60	59	63	65	58	51	65	219	37	225	202
34,75	110	72	80	93	92	129	69	86	73	72	91	106	91	75	62	75	147	55	63	51	118	57	68	78	80	60	56	60	58	57	48	51	58	58	66	80	90	64	55	53	61	61	55	48	64	216	37	221	202
35	115	74	84	95	93	132	71	92	79	74	96	105	96	77	63	78	151	59	65	53	121	60	69	77	83	63	60	63	60	58	47	54	56	60	67	78	93	68	58	57	62	63	56	50	63	218	35	223	202
35,25	110	72	79	91	92	128	69	86	73	70	89	104	91	74	62	75	147	54	63	51	117	57	67	77	80	61	58	60	57	59	47	52	58	57	66	81	90	65	57	55	61	62	55	48	64	216	37	222	202
35,5	116	76	87	97	95	135	74	92	79	77	100	111	97	78	65	79	151	61	65	53	122	60	71	81	84	62	60	61	60	57	49	54	58	62	68	78	93	67	58	57	62	63	56	50	64	217	36	222	203
35,75	120	79	91	100	97	136	77	96	83	81	100	111	101	81	68	83	153	64	68	56	125	64	73	82	87	67	64	66	63	61	52	57	60	65	71	83	97	73	63	62	66	66	60	53	67	220	39	225	204
36	112	74	82	95	94	131	71	88	75	75	94	107	94	76	64	77	147	58	64	52	120	59	70	80	82	62	58	61	59	59	49	53	58	60	67	80	92	66	58	55	61	63	56	49	65	217	38	222	203
36,25	120	80	93	101	100	138	78	97	85	82	101	112	103	82	70	84	155	66	70	58	127	66	75	83	89	69	66	67	65	63	54	60	61	67	73	85	97	73	63	62	67	68	62	55	70	222	41	227	206
36,5	110	73	80	95	94	129	70	87	73	72	91	104	91	76	64	76	148	56	65	52	119	59	69	79	82	62	57	61	58	59	48	52	59	60	67	82	92	66	57	55	62	62	56	50	65	218	38	222	202
36,75	121	83	95	104	101	141	79	99	86	84	105	116	103	83	70	85	156	69	70	57	130	67	77	87	89	69	64	68	65	62	55	59	61	68	74	83	99	73	63	61	66	68	61	55	68	221	40	227	207
37	116	77	89	98	97	135	75	93	82	77	98	108	98	77	67	81	152	62	67	54	124	62	73	82	86	64	62	64	61	59	50	55	58	63	70	80	95	70	59	59	64	65	57	52	67	219	37	225	204
37,25	116	77	85	98	99	133	75	90	78	77	96	110	96	80	67	80	152	60	69	57	123	64	74	85	87	66	62	65	62	64	53	56	62	63	71	87	96	70	61	60	66	68	60	53	69	221	42	225	208
37,5	120	77	91	100	99	137	77	95	83	79	99	110	100	81	70	82	155	63	68	56	125	65	73	83	88	66	64	67	65	62	52	57	60	64	71	84	97	73	62	61	66	67	60	53	68	221	40	226	205
37,75	111	72	79	94	95	130	71	87	74	73	90	106	92	77	65	77	149	55	65	52	119	60	70	81	84	62	60	62	59	61	49	53	59	59	67	83	93	66	58	57	63	64	56	50	66	219	39	223	205
38	116	77	85	98	98	134	74	91	79	78	95	109	96	80	69	80	152	61	69	57	123	63	74	86	87	67	63	65	62	64	53	58	63	64	71	87	97	71	61	60	67	68	61	55	71	222	44	227	208
38,25	123	81	93	103	102	140	79	98	86	83	102	114	104	82	72	85	157	67	71	58	129	67	77	88	91	70	67	69	65	64	55	60	63	68	74	85	100	74	64	64	69	69	62	55	71	222	41	226	207
38,5	111	72	81	94	95	131	70	87	74	72	91	105	92	77	65	77	150	57	66	53	120	60	71	82	85	63	59	62	59	61	49	53	60	60	68	86	94	67	57	57	64	64	57	49	67	219	40	223	206
38,75	122	81	92	103	101	139	79	98	85	81	101	112	103	84	70	84	156	66	71	58	129	67	77	88	91	68	66	69	66	65	55	60	63	66	74	86	99	75	65	64	69	69	61	56	71	223	42	228	208
39	115	78	87	99	100	136	75	92	79	77	96	110	98	81	70	82	154	62	71	57	125	63	74	87	88	67	63	66	63	64	54	58	63	64	71	85	98	70	62	61	66	67	61	54	70	222	42	226	208
39,25	117	77	87	99	99	136	76	93	80	79	99	114	98	81	68	80	152	61	69	55	125	65	76	90	87	66	61	66	63	63	53	56	63	64	71	85	96	71	61	60	66	67	61	53	68	222	40	226	208
39,5	114	76	86	97	97	133	74	90	78	75	93	106	96	80	66	79	151	61	67	53	124	61	72	83	86	64	62	63	61	61	50	55	60	62	69	83	96	69	60	59	64	64	59	51	67	220	38	223	205
39,75	121	78	85	99	100	135	77	95	81	79	97	111	100	84	72	81	155	61	71	58	125	65	76	88	91	70	67	69	65	67	54	60	65	64	73	90	101	74	66	65	70	70	62	56	71	224	45	227	210
40	118	79	90	100	100	136	77	95	82	79	97	110	100	81	70	82	155	64	70	56	125	65	75	87	89	67	64	67	64	64	52	58	62	65	72	85	98	71	64	62	67	67	62	54	69	221	40	225	207
40,25	116	78	89	99	98	136	76	95	81	77	99	109	99	80	67	80	154	64	68	54	126	64	73	85	88	65	62	65	62	60	51	57	60	64	71	82	97	69	63	60	65	66	59	52	68	221	38	224	205
40,5	122	81	93	104	103	140	80	99	85	84	105	117	102	84	72	84	157	68	72	58	128	69	79	92	90	70	66	69	65	65	56	60	65	68	75	88	101	74	66	64	68	70	63	57	72	223	43	227	209
40,75	121	81	94	101	101	140	79	99	86	82	102	114	103	83	72	83	157	66	71	56	129	67	77	88	90	68	66	69	65	63	52	60	62	66	74	85	99	73	64	63	68	68	61	55	70	223	40	226	207
41	114	76	84	97	97	133	73	90	77	76	93	107	96	79	68	78	152	59	67	54	122	62	73	86	87	66	61	63	61	62	50	55	61	60	69	84	95	69	60	59	66	66	59	52	68	221	40	224	205
41,25	123	84	97	106	104	143	84	103	90	87	106	116	106	85	74	88	160	72	74	60	133	71	80	93	94	72	69	71	68	66	57	63	64	71	78	87	102	76	68	66	70	72	65	59	73	225	44	228	209
41,5	114	78	86	99	100	134	74	92	78	77	96	110	98	81	70	81	153	62	69	55	125	64	75	89	88	66	61	65	62	64	53	58	63	63	71	86	98	69	60	60	65	67	62	53	69	222	41	225	206
41,75	119	77	87	100	100	136	77	95	82	79	99	113	99	82	71	82	155	62	70	55	126	66	76	91	89	68	64	66	62	64	53	59	64	65	72	86	98	72	63	60	67	69	62	54	70	223	42	226	207
42	114	75	84	97	99	132	74	90	77	74	93	107	94	80	68	78	152	59	68	54	124	62	74	88	87	65	61	64	61	64	51	55	63	61	70	86	95	68	60	58	67	66	59	52	69	221	41	223	206
42,25	113	75	82	96	98	131	72	89	74	74	91	107	94	80	68	78	152	57	68	54	121	62	73	86	87	66	60	63	60	62	50	56	62	60	70	87	96	68	60	59	65	67	59	52	69	222	41	223	208
42,5	119	79	88	100	102	137	78	96	82	79	97	113	100	84	73	83	157	63	72	58	127	66	79	92	90	69	66	69	65	67	55	61	67	66	73	89	101	74	64	64	70	70	64	57	74	225	45	227	210
42,75	118	81	91	101	102	138	78	95	81	81	99	113	100	83	72	84	157	66	73	58	128	66	78	91	91	68	64	68	64	65	55	59	66	67	73	89	100	71	65	62	69	69	64	56	72	224	43	226	208
43	116	76	87	98	99	135	75	93	79	78	97	113	96	81	69	79	153	62	68	53	126	63	76	91	87	66	62	64	61	62	52	57	65	63	71	86	95	69	61	60	65	66	60	53	69	222	40	224	207
43,25	119	77	87	99	100	136	76	93	81	78	97	110	99	81	71	82	155	62	70	56	125	65	76	90	89	68	64	66	63	63	52	57	63	64	72	87	98	70	63	62	67	67	61	53	69	223	42	225	208
43,5	120	80	88	100	103	137	78	95	80	79	97	113	99	85	74	82	158	63	73	59	127	68	79	93	93	70	67	68	66	68	56	60	67	65	74	92	100	75	67	64	70	71	65	56	74	225	46	228	211
43,75	124	84	99	108	106	145	84	103	90	88	108	117	105	85	74	89	162	74	74	60	136	71	81	95	93	72	67	71	67	65	58	63	64	70	77	87	104	76	67	66	70	71	65	57	72	224	42	227	209
44	115	75	85	98	99	133	74	92	77	77	94	110	96	79	69	79	154	59	69	54	124	63	74	90	88	65	61	64	61	63	52	56	64	62	70	86	97	69	62	59	66	67	61	53	70	222	41	224	207
44,25	119	79	87	101	102	136	78	95	82	79	97	112	100	85	75	82	158	63	73	58	128	68	79	93	92	70	67	69	65	68	55	60	67	65	74	91	101	74	66	65	70	71	64	56	73	225	45	227	210
44,5	118	79	87	101	102	137	78	94	79	79	96	112	98	84	74	82	157	63	72	59	127	67	79	94	92	71	66	68	65	67	56	61	68	65	73	92	100	73	66	63	70	71	65	56	74	225	46	227	210
44,75	117	78	88	101	100	137	77	95	81	80	98	113	99	83	72	83	156	64	71	56	128	66	77	93	91	68	63	68	63	65	54	59	66	65	72	89	98	71	63	61	68	69	63	55	72	223	42	225	209
45	119	77	89	99	99	136	76	94	81	78	95	108	100	81	71	81	156	63	71	55	127	66	76	90	90	66	63	66	63	63	51	58	63	63	73	87	98	72	63	63	66	67	61	53	70	222	41	224	207
45,25	123	83	97	105	106	143	82	102	87	85	104	114	105	86	76	87	163	70	75	60	133	70	81	95	94	73	69	71	69	67	57	64	67	70	78	91	102	76	67	67	72	72	67	59	76	227	44	228	210
45,5	130	87	103	111	109	149	89	110	94	92	113	121	112	89	79	93	168	78	78	62	142	77	86	100	98	76	71	76	72	67	60	66	66	75	82	91	106	81	71	70	73	76	68	60	75	227	45	229	212
45,75	123	84	98	107	106	145	82	103	88	88	106	116	106	86	75	88	162	73	74	59	136	72	82	96	94	71	68	71	68	66	57	64	66	71	78	89	103	76	67	66	70	72	66	58	74	225	43	227	209
46	125	84	100	109	107	146	85	105	89	88	108	118	107	87	77	90	163	75	76	60	137	73	83	96	94	73	68	72	69	67	59	64	66	72	79	89	104	76	67	67	72	73	66	58	74	226	44	227	209
46,25	117	77	85	99	102	136	77	94	79	77	94	112	97	83	72	81	157	61	72	57	128	66	78	94	92	69	64	67	64	67	54	59	67	63	73	93	100	72	65	63	69	71	64	55	74	225	46	226	209
46,5	120	77	87	100	102	137	78	96	80	81	96	113	99	84	74	81	157	62	73	56	129	66	78	94	92	70	66	69	65	67	55	59	66	65	73	90	101	73	67	64	70	70	65	56	73	224	44	226	209
46,75	117	76	86	98	100	136	76	94	80	78	96	110	97	81	73	80	157	62	71	55	127	66	77	93	89	67	64	66	63	65	52	58	64	63	73	88	98	71	63	62	68	69	62	55	71	223	42	225	207
47	124	81	94	104	104	140	82	101	85	84	103	115	104	86	76	85	161	68	74	58	133	71	80	96	94	72	69	70	68	66	55	63	66	69	76	89	102	76	67	67	72	71	65	58	74	225	44	227	208
47,25	119	77	88	100	101	137	75	95	80	81	96	110	98	83	73	81	158	63	72	56	129	66	78	93	92	69	65	67	65	66	53	60	65	64	73	90	98	73	63	63	69	70	63	54	72	224	42	224	207
47,5	117	79	88	100	102	137	78	95	81	79	96	110	98	84	75	82	158	63	72	58	129	67	79	94	92	70	66	68	65	67	55	61	67	65	74	92	100	73	65	64	69	71	64	55	73	225	44	226	209
47,75	124	78	90	101	103	139	81	100	85	83	99	114	102	88	76	83	161	65	74	59	131	69	80	94	95	73	70	70	68	68	55	63	67	66	76	92	102	77	68	69	72	71	66	57	75	225	44	227	209
48	114	77	84	98	101	136	75	92	77	76	96	114	95	81	73	81	155	61	70	56	128	64	79	96	91	67	62	65	63	64	54	58	67	63	73	92	100	68	60	61	67	69	62	53	72	224	44	225	208
48,25	130	87	103	111	108	148	88	108	92	92	112	121	111	89	79	91	166	78	78	62	140	76	85	100	97	75	72	74	70	68	60	65	67	74	81	91	105	79	69	69	72	76	67	60	75	226	45	228	209
48,5	116	77	85	97	103	135	75	92	78	76	94	113	97	84	74	80	157	60	73	57	127	65	81	96	94	69	65	66	64	67	55	59	69	62	72	95	103	70	63	63	69	71	64	55	74	225	46	224	211
48,75	125	81	96	103	104	143	83	103	88	85	105	116	106	86	76	85	161	70	76	58	136	72	81	97	94	72	68	71	69	66	56	63	66	69	78	89	100	76	66	69	71	72	65	58	73	226	42	227	207
49	118	78	88	99	102	137	78	94	81	79	96	112	97	84	75	81	158	62	72	56	128	66	80	94	91	70	65	68	65	66	54	59	66	64	74	92	98	72	64	64	69	71	65	55	73	224	44	225	208
49,25	124	81	96	104	104	143	82	102	87	85	104	116	105	86	77	85	163	69	76	57	134	70	82	95	95	72	68	71	68	66	56	63	65	68	77	89	102	76	67	67	70	72	66	57	73	224	43	226	207
49,5	116	76	85	98	101	137	77	94	79	77	95	113	97	82	73	80	157	62	72	56	129	67	79	95	91	68	64	67	63	66	54	59	66	63	73	92	98	72	63	63	68	69	63	54	73	225	43	225	207
49,75	123	83	97	106	105	144	84	102	87	84	105	117	105	86	77	87	162	72	75	59	136	72	83	96	94	71	68	71	67	66	56	63	66	69	78	90	101	75	66	66	70	73	66	58	73	224	42	226	207
50	128	86	102	110	109	148	87	108	91	91	111	122	110	88	79	90	166	77	78	61	140	75	85	101	96	74	70	74	69	66	60	65	66	73	80	91	104	78	67	69	72	75	68	61	75	226	45	227	208
50,25	122	79	95	103	104	142	80	100	84	84	102	114	102	83	77	85	161	68	76	58	134	71	81	96	93	71	67	70	67	66	55	63	66	68	77	90	100	76	65	67	70	71	65	58	74	225	42	226	206
50,5	127	84	100	108	108	147	86	105	89	89	109	121	107	88	78	89	165	76	77	60	138	74	84	99	95	73	69	73	69	68	58	65	67	71	80	91	102	77	67	68	71	75	67	59	75	225	44	227	207
50,75	122	80	91	102	104	139	81	98	83	82	99	114	102	86	77	84	161	66	75	59	133	69	80	96	95	73	68	70	68	69	55	63	68	66	76	93	102	75	67	67	72	72	66	57	74	225	45	227	208
51	125	81	95	104	106	141	82	101	85	85	104	118	104	87	79	85	163	69	76	59	134	71	84	99	97	73	70	71	68	69	57	64	68	69	77	92	103	76	68	67	72	73	68	59	75	225	44	227	209
51,25	119	77	87	98	103	137	78	94	80	79	97	113	98	84	75	81	159	63	74	57	128	67	80	97	93	69	66	68	65	68	54	60	67	64	73	94	101	73	64	65	70	71	65	56	74	224	44	225	208
51,5	129	81	97	105	106	144	85	102	90	87	105	118	108	87	79	87	165	69	77	59	138	73	82	98	98	74	71	73	70	67	56	64	65	70	78	91	104	79	69	71	72	73	67	59	74	226	43	226	206
51,75	115	78	87	100	102	137	77	92	80	79	97	115	97	83	76	82	158	62	73	57	129	66	81	99	93	69	64	66	64	67	55	60	68	64	74	95	101	71	63	63	69	71	64	56	74	224	45	225	209
52	126	81	97	106	107	144	83	101	87	86	105	115	104	87	78	87	164	72	77	59	136	72	83	98	95	73	69	72	68	67	56	64	67	70	79	91	103	77	66	68	71	73	68	59	76	225	44	226	207
52,25	119	78	89	101	103	139	78	95	80	81	99	114	98	84	77	82	160	65	74	57	131	67	80	98	92	70	64	68	65	68	55	62	68	66	75	93	100	73	63	64	69	71	65	56	74	224	44	224	207
52,5	124	83	97	107	106	145	83	102	88	87	106	118	105	85	80	87	165	73	77	59	138	72	84	99	96	72	69	71	69	67	58	65	67	71	78	91	102	77	67	68	72	74	68	59	75	226	43	227	207
52,75	126	81	98	107	107	146	85	102	88	88	108	121	105	86	79	88	165	73	77	59	138	73	85	101	96	72	69	71	69	67	57	65	67	71	79	92	104	78	66	68	71	74	67	58	75	224	43	226	208
53	123	79	93	103	104	141	81	98	84	81	102	115	102	84	78	84	163	68	75	57	133	70	81	98	93	71	68	70	67	66	55	63	67	68	76	91	102	76	66	65	70	72	67	57	74	225	43	226	206
53,25	124	78	90	102	103	139	81	98	83	81	99	113	104	86	77	83	163	65	75	57	133	69	80	97	95	72	70	70	67	68	54	63	67	65	76	93	103	77	68	70	73	72	66	57	75	224	44	225	207
53,5	115	78	85	99	103	137	76	91	79	77	96	114	97	84	77	81	159	62	73	57	131	64	82	101	95	69	64	66	64	67	56	60	70	63	73	97	102	71	62	64	68	72	64	55	74	224	46	224	209
53,75	130	84	99	107	108	148	87	104	91	89	109	120	109	88	81	89	167	74	79	60	140	73	85	100	97	75	72	73	70	67	58	66	67	72	80	92	105	80	69	69	72	75	68	60	75	226	42	227	207
54	118	78	89	102	105	139	81	96	82	82	101	117	99	85	78	83	160	66	75	57	132	68	82	101	94	70	65	68	65	69	56	62	69	67	76	95	101	73	64	64	70	72	66	56	75	223	44	225	208
54,25	129	83	98	106	106	146	85	102	89	87	107	119	108	88	81	88	166	72	78	60	139	74	84	100	98	74	72	73	70	69	59	66	68	71	80	93	105	81	69	72	74	74	68	60	76	226	45	226	207
54,5	122	80	93	104	105	142	81	98	85	84	103	117	102	86	79	85	163	69	76	58	135	71	83	99	95	72	68	70	67	68	55	64	67	68	76	92	102	76	65	67	71	73	68	58	75	224	43	225	207
54,75	122	80	95	104	105	143	82	100	85	83	103	117	103	85	78	86	163	71	76	58	135	71	82	99	95	71	68	70	67	67	57	65	67	69	77	93	102	76	66	67	72	73	67	58	76	225	43	225	207
55	128	86	101	109	108	149	88	105	91	91	112	122	110	87	82	91	168	77	79	60	142	75	87	103	97	75	71	74	70	68	59	67	68	73	80	93	104	79	68	69	73	77	69	60	76	224	44	226	207
55,25	127	84	100	109	108	149	85	102	90	88	110	120	108	88	81	90	167	77	78	60	141	74	85	102	96	75	69	73	70	67	58	67	67	72	80	93	103	79	67	69	72	76	68	61	76	225	44	226	207
55,5	129	87	103	111	109	150	88	106	92	91	114	124	109	90	84	91	169	78	81	62	144	77	88	105	99	76	71	75	71	70	60	69	70	75	82	94	106	81	70	71	74	78	70	62	77	226	46	228	208
55,75	125	84	99	107	108	146	85	103	88	87	106	119	106	89	82	88	166	74	79	61	139	73	85	102	98	74	70	73	70	70	60	68	70	72	80	94	105	79	68	70	73	78	70	61	78	226	46	227	208
56	129	86	102	110	109	149	87	107	93	91	110	122	109	89	84	91	168	76	81	61	142	75	88	104	98	75	71	74	72	70	60	68	70	74	81	94	105	81	70	72	74	78	71	63	79	227	47	227	207
56,25	120	79	89	101	106	139	80	96	82	81	100	118	100	87	79	84	162	65	75	59	133	67	84	104	96	72	68	69	67	70	57	63	71	68	76	97	104	75	66	68	73	74	68	58	77	224	48	225	211
56,5	125	81	95	104	105	144	82	101	87	85	104	116	105	86	81	86	166	69	77	58	137	71	82	101	97	73	70	73	69	68	55	65	67	69	77	93	103	78	68	70	72	75	67	58	74	224	43	226	206
56,75	118	79	88	102	104	139	79	96	81	82	99	116	98	84	80	84	161	66	74	57	134	68	83	102	95	71	65	68	66	68	57	63	70	66	76	95	102	73	64	65	71	73	66	57	76	224	44	226	208
57	126	83	98	107	107	147	85	102	89	88	109	120	106	89	82	89	166	75	79	59	140	74	86	103	96	73	69	73	69	68	57	67	70	72	81	94	103	77	67	69	72	75	70	60	76	225	44	226	206
57,25	124	79	90	101	104	141	81	98	84	83	101	116	103	88	81	84	165	65	77	58	136	71	83	101	95	74	70	71	68	70	56	64	69	68	76	96	103	77	68	70	73	75	67	59	76	224	45	227	206
57,5	124	84	100	107	107	147	84	102	88	88	107	121	105	88	82	89	166	75	77	60	140	72	86	103	96	73	69	72	69	69	58	66	69	71	80	93	105	77	67	69	72	76	70	60	77	224	43	226	207
57,75	134	90	106	114	111	153	92	111	96	96	117	128	114	93	85	95	173	82	83	64	148	79	91	108	101	79	75	77	74	72	65	71	71	78	85	96	107	84	72	74	76	81	72	65	80	226	48	228	209
58	125	87	101	110	109	148	87	105	91	89	109	122	107	90	83	91	169	78	80	62	144	77	88	105	100	75	71	76	71	71	61	69	70	74	82	94	107	80	69	71	75	78	72	62	79	227	47	228	207
58,25	133	88	103	111	110	150	90	108	93	92	112	123	112	92	85	93	171	78	82	63	145	78	89	106	100	78	75	76	74	70	61	69	70	75	83	95	108	84	73	74	76	79	72	63	79	226	47	228	208
58,5	118	80	90	103	107	141	80	96	80	82	99	116	100	87	82	85	163	66	77	59	135	69	85	105	98	73	68	70	67	71	58	65	72	67	77	100	105	74	65	67	73	77	69	59	78	226	48	226	210
58,75	129	83	100	108	108	148	86	104	90	89	107	120	110	90	85	89	169	74	80	61	143	75	86	104	98	76	73	74	72	69	59	68	69	72	80	94	105	82	70	73	74	77	70	61	78	226	45	227	207
59	121	79	89	102	104	140	80	98	84	82	100	116	101	87	81	83	165	66	78	57	136	70	84	103	96	73	69	71	68	69	56	65	70	68	77	97	102	77	67	68	73	75	68	59	76	225	45	226	207
59,25	133	87	103	111	109	151	89	109	94	92	112	124	113	92	86	92	173	78	83	62	147	78	89	108	101	80	75	77	74	71	62	70	70	75	82	96	107	84	73	75	77	80	71	64	79	226	48	226	208
59,5	120	81	91	104	106	142	81	99	83	83	102	119	100	88	84	86	165	68	77	60	138	70	86	108	99	74	69	71	69	70	60	65	73	69	79	99	105	75	67	68	73	76	70	59	80	226	49	225	210
59,75	126	85	100	109	110	148	87	105	91	89	108	121	107	90	85	90	169	76	81	62	143	76	88	105	99	75	71	75	71	71	60	69	70	72	82	96	106	81	70	72	75	79	71	63	79	227	46	227	208
60	132	89	106	115	111	154	91	110	96	97	117	128	112	93	86	95	172	83	83	63	148	78	91	109	99	78	73	77	73	70	62	70	70	78	84	95	107	82	70	71	75	80	71	63	79	225	47	227	207
60,25	128	86	103	111	108	150	87	107	92	91	110	122	109	90	85	92	170	79	81	61	144	76	88	105	98	77	71	75	72	70	61	69	71	74	81	95	106	80	69	71	74	79	71	62	78	225	46	227	207
60,5	128	86	101	110	109	150	86	105	91	91	110	123	109	90	84	90	169	78	80	61	144	74	88	106	98	77	71	75	71	70	60	69	69	74	82	95	105	81	69	71	74	78	71	62	78	225	44	226	207
60,75	123	82	97	106	107	145	83	102	88	85	104	117	105	88	83	87	168	73	79	58	140	73	85	104	97	73	70	72	70	69	57	67	68	70	78	95	103	78	67	69	73	76	70	59	78	225	44	226	207
61	129	86	103	113	110	151	88	107	93	93	114	125	110	90	85	92	171	79	82	62	146	77	89	108	99	76	72	76	72	70	62	70	70	76	83	95	105	82	70	71	76	78	72	62	79	225	46	226	206
61,25	118	80	90	103	105	142	80	98	83	83	101	115	100	87	82	85	165	68	77	59	136	71	85	105	96	73	67	70	67	70	57	65	70	68	77	97	102	76	66	68	73	76	69	58	78	225	45	226	207
61,5	123	83	96	106	108	145	83	102	88	86	105	119	105	88	83	88	167	73	78	59	140	73	87	106	98	75	70	72	69	70	59	66	70	71	79	95	103	79	68	69	73	76	71	60	78	224	45	225	207
61,75	125	81	90	103	106	142	83	99	86	85	101	117	104	88	84	84	166	67	78	58	138	72	86	104	98	75	71	72	69	72	57	66	70	69	78	98	104	78	70	71	75	78	70	61	78	225	46	226	206
62	126	84	99	108	108	147	85	105	91	89	107	117	107	89	86	89	169	74	82	62	142	76	88	105	99	75	73	74	72	72	60	69	71	73	81	97	105	81	70	72	75	78	72	62	79	226	46	227	207
62,25	128	82	96	105	107	145	84	102	89	85	105	116	107	90	84	87	169	71	80	59	141	73	86	106	99	77	72	73	71	71	57	67	69	70	80	96	105	82	71	73	76	77	71	61	77	225	45	226	207
62,5	126	85	99	109	110	147	86	105	90	89	106	117	108	91	86	89	170	75	81	62	143	77	89	107	100	77	72	75	72	74	61	70	72	74	82	97	106	82	71	72	77	79	73	63	81	226	47	227	207
62,75	133	92	108	117	115	156	93	114	98	97	118	127	115	96	90	96	175	85	87	66	150	82	93	112	103	80	76	80	76	75	67	74	75	80	86	99	110	87	75	75	78	84	76	67	83	228	51	230	209
63	127	83	97	107	108	147	85	104	90	88	107	116	106	90	85	88	169	74	80	61	142	75	87	106	98	75	71	74	71	71	60	68	70	72	81	97	104	81	68	71	74	78	72	61	78	225	47	226	206
63,25	127	85	99	110	110	148	86	105	91	89	109	118	108	91	86	90	171	77	81	61	143	76	87	108	99	76	72	75	72	71	61	71	71	73	81	97	105	82	71	72	75	79	72	63	80	226	47	226	207
63,5	127	87	103	111	110	149	87	107	93	91	111	120	110	91	87	92	171	80	83	62	146	78	89	108	98	77	72	76	72	71	61	70	71	76	84	95	106	82	70	71	75	80	72	62	79	227	47	227	206
63,75	126	85	101	110	108	148	85	106	92	89	109	119	108	91	86	90	170	77	81	62	144	76	89	107	100	77	73	75	72	71	61	70	71	74	81	96	105	82	70	72	74	79	73	62	79	226	46	226	207
64	123	81	92	104	107	144	83	101	87	85	103	116	104	89	84	86	167	71	80	59	141	73	86	107	98	76	71	73	71	72	58	67	71	71	79	99	103	80	70	71	75	77	71	62	79	226	47	227	207
64,25	130	87	101	111	111	151	90	108	95	91	110	120	112	92	88	92	171	79	84	62	147	78	90	108	101	80	74	78	75	72	61	72	72	75	83	97	107	86	74	75	77	81	74	65	80	226	48	227	207
64,5	122	82	93	106	107	143	83	103	87	85	104	116	103	91	86	88	168	70	81	60	140	74	87	109	99	75	70	73	70	73	59	68	72	71	79	100	103	80	69	70	76	79	73	61	80	227	49	227	208
64,75	130	88	102	112	111	150	89	110	95	92	110	120	111	93	89	94	172	80	84	64	146	79	91	109	102	80	75	78	75	75	62	73	73	77	84	98	108	85	74	75	77	82	76	65	82	228	50	228	207
65	132	90	106	115	113	154	91	111	96	96	116	123	114	95	89	95	175	84	85	64	150	81	92	112	102	80	74	78	75	73	64	72	72	77	85	97	109	85	74	74	78	82	75	65	81	226	48	228	208
65,25	119	80	90	104	106	142	81	100	83	83	100	114	101	89	84	86	166	67	78	59	138	71	86	109	98	73	68	72	69	72	58	66	72	68	77	101	104	76	67	68	73	78	70	60	78	226	48	225	208
65,5	131	91	106	116	112	153	92	112	95	95	116	124	113	94	89	95	174	83	84	64	151	80	92	111	102	79	74	78	75	73	64	73	71	77	86	97	108	84	72	74	77	82	74	64	80	226	48	227	207
65,75	122	82	95	107	107	144	84	103	87	85	103	115	105	89	85	87	168	73	80	60	141	73	87	107	99	74	71	73	70	71	59	68	71	71	80	98	103	80	68	71	75	79	71	61	79	225	46	225	206
66	130	88	103	113	111	152	89	111	95	93	114	122	112	93	88	94	173	80	84	64	148	79	91	111	103	80	75	77	75	72	62	71	71	76	84	96	107	85	73	75	78	81	74	64	80	227	47	226	207
66,25	122	82	92	105	106	143	83	102	87	84	103	116	104	89	85	87	168	70	80	59	140	74	86	110	98	76	71	72	70	73	59	67	72	70	79	99	102	79	69	71	75	79	71	60	79	225	47	226	208
66,5	130	85	101	110	109	150	88	108	94	91	109	120	111	92	89	90	172	77	85	62	146	78	90	109	102	81	76	77	74	73	61	71	72	74	83	98	106	85	73	76	77	82	74	64	80	227	47	228	207
66,75	123	82	93	105	108	145	84	104	89	86	104	116	105	90	87	87	169	72	81	60	142	75	88	109	99	76	71	74	71	73	61	68	72	71	81	100	105	81	69	72	76	81	72	62	80	227	48	227	207
67	130	87	103	112	111	152	89	110	95	93	113	122	112	93	88	93	174	80	86	63	149	78	92	111	102	80	75	78	75	72	62	72	73	75	85	97	108	85	73	75	77	81	74	64	80	226	48	227	207
67,25	126	86	97	109	110	147	87	106	91	88	107	121	107	94	90	90	172	74	85	64	144	78	91	114	102	80	74	76	73	76	63	71	75	74	83	103	107	84	73	74	78	83	74	65	83	228	51	228	210
67,5	121	83	93	106	108	144	84	102	86	86	104	117	103	91	87	88	169	70	82	61	142	75	89	112	102	77	72	74	71	75	62	69	74	71	80	103	106	79	71	72	78	81	74	62	82	227	50	226	210
67,75	120	81	92	106	106	144	82	102	86	86	105	119	102	89	85	87	168	70	80	59	141	73	88	111	99	75	69	72	70	73	60	68	72	70	80	100	104	79	68	69	75	79	71	61	80	226	47	226	207
68	124	84	96	107	108	147	84	104	89	89	109	122	106	91	87	89	169	74	81	61	143	75	91	115	100	76	71	73	70	72	61	69	72	73	81	98	105	81	69	71	75	80	73	62	80	225	48	226	208
68,25	133	89	104	113	112	153	91	113	97	94	114	123	115	95	90	95	176	81	86	64	151	81	93	112	104	82	78	79	76	73	63	74	72	76	86	98	110	87	76	78	79	83	76	66	81	227	49	228	207
68,5	121	82	93	107	107	145	84	103	87	84	104	118	104	90	86	87	170	70	82	61	142	74	88	111	98	76	71	73	71	74	60	68	73	71	80	99	105	79	70	71	76	81	73	62	80	226	49	225	208
68,75	126	84	100	109	109	149	86	107	90	89	109	118	108	91	88	91	172	76	83	61	145	77	89	109	101	78	74	76	73	72	61	71	72	74	82	99	106	83	72	74	77	81	74	63	81	226	47	226	207
69	121	84	92	107	108	144	84	105	86	87	104	117	104	92	88	88	169	71	81	62	142	75	88	111	100	77	72	74	71	74	61	70	74	72	80	102	105	80	71	72	77	80	73	63	82	227	49	227	209
69,25	131	92	107	116	114	155	92	113	96	96	118	127	114	96	92	97	175	86	87	65	152	83	95	114	104	82	76	80	76	75	66	74	75	79	87	98	110	86	73	76	78	85	76	67	82	228	50	229	209
69,5	129	88	104	113	112	152	89	110	94	93	115	123	112	94	90	95	174	82	86	64	149	80	93	113	102	79	75	78	76	74	64	73	74	77	84	98	107	84	73	74	78	84	75	65	81	227	49	227	208
69,75	127	87	102	114	112	151	87	109	93	92	115	124	110	93	89	93	172	80	84	63	148	78	92	112	101	79	73	77	73	72	62	72	72	77	84	97	106	83	71	73	76	83	74	64	80	225	46	226	208
70	125	84	96	108	108	149	86	106	89	90	109	120	106	91	88	90	171	75	82	62	144	76	90	112	101	78	74	74	72	73	59	69	72	72	81	98	106	83	72	73	77	81	74	63	81	226	47	225	208
70,25	124	83	96	108	108	146	84	106	89	87	106	117	106	91	89	90	172	74	82	60	144	75	89	111	100	78	73	75	73	74	60	70	72	73	81	98	105	82	71	74	76	81	73	63	81	225	47	225	208
70,5	132	89	103	113	112	154	90	112	94	94	114	122	114	95	91	94	176	82	87	64	151	82	93	113	103	82	76	79	77	75	64	75	74	78	86	100	109	88	77	77	79	86	75	66	83	228	50	227	208
70,75	121	84	94	108	108	145	85	103	86	86	105	118	104	91	89	90	170	73	83	61	143	74	89	114	101	78	71	73	71	74	62	69	74	72	80	103	106	80	69	72	78	83	74	63	82	227	50	227	209
71	126	84	96	108	109	148	85	106	88	90	110	122	107	93	90	90	172	75	84	63	145	76	91	114	101	79	73	76	72	75	63	71	75	74	83	102	106	82	72	73	77	83	75	65	82	226	50	227	210
71,25	120	84	91	106	110	144	84	102	85	85	106	120	101	92	89	88	169	70	81	62	143	73	91	116	103	77	72	72	72	74	63	69	77	71	82	105	108	79	70	72	76	83	74	63	83	227	53	226	212
Data File	C:\Program Files\Biolog\OLPM_13_01\OLPM_IDS\data_2011\05\anus_AcivenLUH8758___3_30_IDS_207_Mayx31x2011_A_19A.oka
Set up Time	May 31 2011 2:56 PM
Position	19-A
Plate Type	PM 3-B
Strain Type	NOT APPLICABLE
Sample Number
Strain Name	AcivenLUH8758
Strain Number	AcivenLUH8758
Other
Hour	A01	A02	A03	A04	A05	A06	A07	A08	A09	A10	A11	A12	B01	B02	B03	B04	B05	B06	B07	B08	B09	B10	B11	B12	C01	C02	C03	C04	C05	C06	C07	C08	C09	C10	C11	C12	D01	D02	D03	D04	D05	D06	D07	D08	D09	D10	D11	D12	E01
0	23	4	0	0	0	0	0	0	0	4	25	15	16	0	0	0	0	0	0	0	0	0	5	17	62	0	0	0	0	0	0	0	0	0	4	9	7	0	0	0	0	0	0	0	0	0	2	13	5
0,25	30	7	0	0	1	0	0	1	0	4	36	15	22	0	0	0	0	0	0	0	0	0	7	12	61	0	0	0	0	0	0	0	0	0	4	10	8	0	0	0	0	0	0	0	0	0	1	14	5
0,5	29	7	0	0	1	0	0	0	0	1	37	11	20	0	0	0	0	0	0	0	0	0	2	6	62	0	0	0	0	0	0	0	0	0	1	6	9	0	0	0	0	0	0	0	0	0	0	5	5
0,75	28	6	0	0	0	0	0	0	0	0	47	10	19	0	0	0	0	0	0	0	0	0	1	4	59	0	0	0	0	0	0	0	0	0	0	5	8	0	0	0	0	0	0	0	0	0	0	3	3
1	22	4	0	0	0	0	0	0	0	2	55	13	14	0	0	0	0	0	0	0	0	0	4	9	58	0	0	0	0	0	0	0	0	0	2	9	5	0	0	0	0	0	0	0	0	0	3	8	4
1,25	30	6	0	0	0	0	0	0	0	3	64	15	21	0	0	0	0	0	0	0	0	0	5	9	58	0	0	0	0	0	0	0	0	0	2	9	9	0	0	0	0	0	0	0	0	0	0	8	5
1,5	24	4	0	0	0	0	0	0	0	2	66	15	16	0	0	0	0	0	0	0	0	0	5	9	57	0	0	0	0	0	0	0	0	0	2	9	6	0	0	0	0	0	0	0	0	0	0	9	6
1,75	33	9	2	2	2	0	0	0	0	4	72	16	25	2	0	0	0	0	0	0	0	0	6	10	61	0	0	0	0	0	0	0	0	0	3	10	12	0	0	0	0	0	0	0	0	0	0	9	7
2	32	9	2	1	2	0	0	0	0	6	75	17	23	3	0	0	0	0	0	0	0	0	8	11	61	1	0	0	0	0	0	0	0	0	4	11	12	0	0	0	0	0	0	0	0	0	1	9	7
2,25	38	13	3	3	4	0	0	1	2	6	81	20	29	6	0	0	0	0	0	0	0	1	8	11	62	3	0	0	0	0	0	0	0	0	4	12	15	1	0	0	0	0	0	0	0	0	3	11	8
2,5	31	10	2	3	3	1	0	4	4	6	86	23	25	4	0	0	1	0	0	0	0	1	10	13	58	1	0	0	0	0	0	0	0	1	4	13	10	0	0	0	0	0	0	0	0	0	3	12	7
2,75	41	18	7	4	5	3	0	3	5	7	88	27	36	11	2	2	1	0	0	0	6	3	9	14	64	6	0	0	0	0	0	0	0	2	4	13	18	3	0	0	0	0	0	0	0	0	3	11	10
3	38	15	7	5	6	4	2	9	9	9	97	36	36	8	3	2	2	0	0	0	12	6	12	17	62	5	2	1	0	0	0	0	0	3	7	16	14	0	0	0	0	0	0	0	0	0	6	14	8
3,25	46	24	13	10	10	6	6	13	11	10	98	43	50	15	12	6	5	0	0	1	21	7	14	17	70	10	6	2	2	0	0	0	1	5	8	17	21	5	0	0	1	0	0	0	0	0	7	14	11
3,5	40	20	10	8	9	6	11	21	13	10	102	51	52	11	16	4	4	0	0	1	29	10	13	17	67	7	8	1	1	0	0	0	1	4	8	16	15	1	0	0	1	0	0	0	0	0	8	15	11
3,75	46	24	13	9	10	5	14	29	19	10	103	62	65	17	26	6	5	0	0	0	37	10	13	18	73	9	15	0	1	0	0	0	0	4	9	19	19	4	0	0	1	0	0	0	0	0	7	16	10
4	39	24	13	8	11	5	20	35	23	9	100	76	71	17	32	5	4	0	0	0	45	12	12	16	71	7	21	0	0	0	0	0	0	3	7	16	14	0	0	0	0	0	0	0	0	0	6	14	8
4,25	45	34	17	12	15	7	34	47	31	11	106	95	85	21	44	8	6	0	0	2	58	21	17	20	78	10	30	3	1	0	0	0	2	5	12	20	18	3	0	0	2	0	0	0	0	0	9	17	10
4,5	43	39	18	15	17	7	42	56	38	9	104	109	96	24	55	8	7	0	0	1	65	26	16	18	80	10	36	3	1	0	0	0	1	4	11	18	16	3	0	0	2	0	0	0	0	0	8	15	11
4,75	49	51	24	18	22	10	56	67	51	11	109	125	114	33	68	11	10	1	3	4	79	34	18	20	86	13	46	6	4	0	2	0	4	7	14	19	20	5	1	0	4	0	0	0	1	0	10	16	12
5	56	64	28	24	29	12	69	79	64	15	116	142	128	42	81	14	12	3	3	7	89	44	20	22	94	17	53	7	5	2	3	1	5	8	16	22	25	9	3	0	6	1	1	2	3	2	12	20	15
5,25	51	71	28	22	33	8	76	86	72	10	115	152	134	44	88	11	10	0	2	4	96	50	15	19	93	13	58	5	3	0	1	0	2	5	12	17	21	6	0	0	4	0	0	0	0	0	8	15	12
5,5	49	80	33	26	41	10	90	96	86	15	122	166	144	52	97	14	14	5	5	8	108	61	19	22	98	16	68	9	6	3	4	2	6	8	17	23	20	7	3	0	7	2	2	3	3	2	12	20	14
5,75	42	88	36	29	48	10	99	103	96	15	124	177	155	59	103	14	15	3	4	8	115	68	19	23	98	14	74	9	5	2	3	2	6	9	17	23	16	5	2	0	7	1	0	3	4	3	13	21	12
6	57	108	47	36	59	12	106	110	107	14	123	181	180	72	114	18	16	4	5	7	122	76	19	21	109	19	83	10	6	3	4	2	6	8	15	20	27	10	5	0	7	1	0	2	3	0	10	17	14
6,25	49	108	51	40	67	13	114	114	116	15	129	192	177	76	117	16	16	5	5	8	130	83	21	23	105	16	86	10	6	3	4	2	7	9	18	22	19	5	2	0	7	1	0	3	3	1	13	19	12
6,5	57	127	61	50	81	12	121	120	122	15	127	196	188	88	125	20	18	4	6	7	136	88	21	23	115	20	94	12	6	3	4	2	6	8	16	22	26	9	4	0	7	2	1	2	1	0	11	17	14
6,75	55	134	68	58	90	12	129	125	132	15	128	201	185	94	130	20	21	4	6	9	141	95	22	22	117	20	98	12	7	4	3	2	6	9	16	22	22	8	5	0	8	1	0	1	3	0	10	17	13
7	49	136	71	62	96	12	134	126	136	16	129	205	186	101	132	20	26	4	7	11	147	101	23	25	120	21	104	13	8	5	5	4	7	9	21	27	19	7	4	0	8	2	1	4	5	2	14	24	12
7,25	59	150	85	77	107	13	139	132	138	17	133	214	199	111	139	25	30	6	9	11	151	107	25	23	129	23	109	15	9	5	5	5	8	10	19	24	26	9	6	0	10	3	2	5	5	1	13	19	15
7,5	48	148	90	85	114	14	143	136	143	19	135	218	195	113	138	24	35	6	9	11	157	113	28	27	126	22	110	17	8	6	6	5	10	11	22	27	18	5	5	0	10	2	2	5	5	2	15	22	13
7,75	47	152	96	93	121	13	143	138	147	18	133	216	198	119	143	29	40	6	11	13	160	118	27	26	131	25	114	18	10	6	6	7	9	12	21	27	18	7	6	1	11	4	3	6	7	4	15	24	13
8	54	156	106	105	129	13	147	142	151	18	134	219	205	128	146	32	44	5	10	14	163	122	25	26	138	29	117	18	9	7	6	8	10	10	21	26	23	8	6	2	11	5	4	6	5	2	14	22	15
8,25	63	166	117	120	140	17	152	146	156	18	134	219	212	136	154	39	50	7	11	14	166	127	28	25	146	35	122	21	12	8	7	7	9	11	20	24	29	12	10	4	13	5	3	6	5	2	12	19	17
8,5	53	172	116	121	144	16	152	146	156	17	133	221	207	137	152	40	52	7	13	15	169	130	27	26	143	35	121	22	12	8	8	7	10	11	20	24	22	7	8	2	13	5	3	7	7	2	12	19	14
8,75	53	177	122	129	145	17	153	150	159	20	136	222	207	142	154	46	59	9	15	17	174	135	30	29	147	40	126	23	14	10	10	9	12	13	25	29	22	10	10	5	15	7	6	9	9	5	17	24	16
9	57	177	132	138	153	17	159	153	164	21	139	226	211	146	157	50	64	9	15	17	177	138	33	29	150	44	126	27	14	10	10	10	12	13	25	30	23	10	11	4	15	6	5	7	7	4	16	24	15
9,25	62	179	138	146	160	18	161	155	165	22	140	226	216	150	161	55	68	10	18	19	181	142	34	30	158	49	129	28	15	11	10	11	13	13	26	31	27	11	12	6	15	7	5	9	9	5	18	26	17
9,5	59	181	139	148	170	17	163	158	167	22	140	227	215	152	161	61	73	10	19	19	182	144	35	30	155	52	128	32	14	10	9	11	13	14	26	29	23	10	12	5	15	6	6	9	9	4	17	23	15
9,75	54	183	140	152	171	17	162	158	167	22	139	228	214	153	162	63	76	10	21	19	184	145	34	30	158	55	129	35	13	10	9	10	13	14	26	28	21	9	10	5	15	6	5	8	8	3	17	23	15
10	54	185	141	156	173	18	161	159	167	19	135	226	215	157	166	67	80	9	24	22	185	145	35	29	164	61	132	40	15	12	10	11	12	12	27	30	22	10	12	7	17	8	7	9	8	3	16	24	15
10,25	64	195	152	165	181	19	167	162	171	20	138	231	223	162	171	76	86	11	25	23	188	148	38	28	171	65	136	47	16	11	10	10	11	13	27	28	29	13	14	7	16	7	5	8	7	3	14	20	17
10,5	63	193	155	164	183	19	167	163	171	21	138	230	221	164	171	79	91	11	29	24	190	150	39	30	171	71	135	52	16	12	9	12	12	14	27	28	29	12	15	6	17	8	7	9	8	2	15	21	17
10,75	67	196	160	168	184	20	170	165	173	23	140	232	226	167	173	85	95	12	31	27	193	152	43	32	175	75	138	59	18	13	11	13	13	15	29	31	30	14	15	7	18	8	7	10	9	3	18	25	17
11	58	193	160	173	184	20	170	166	175	25	141	233	220	165	172	88	99	12	35	30	196	153	47	31	171	78	138	64	18	14	11	14	14	15	31	31	24	11	15	7	18	9	8	10	10	4	19	27	15
11,25	65	197	165	176	189	21	172	168	176	23	142	235	225	168	176	94	103	13	38	31	196	155	49	31	177	81	140	70	18	14	11	15	13	15	32	29	28	12	15	8	19	8	6	10	9	3	16	23	17
11,5	61	197	166	178	188	23	172	170	178	27	144	237	222	169	176	99	107	14	42	36	200	157	54	35	178	87	141	77	20	16	13	19	16	18	36	35	25	13	17	10	21	11	10	12	12	6	21	27	18
11,75	69	203	171	181	194	23	175	171	178	24	142	236	228	174	180	104	110	14	45	38	200	158	55	31	187	91	144	81	20	16	13	19	15	17	36	31	33	15	19	11	20	10	9	11	9	5	17	23	20
12	67	201	173	182	195	22	174	172	179	26	143	238	227	173	181	107	113	16	48	42	202	158	58	34	186	94	144	86	21	17	13	20	15	17	39	32	30	14	19	11	22	10	9	10	10	5	19	26	19
12,25	61	198	169	182	191	22	171	171	176	23	136	232	223	174	180	108	113	14	49	44	200	157	55	30	188	97	146	88	20	16	12	20	14	15	38	29	28	14	19	11	21	9	9	11	8	4	16	23	17
12,5	63	200	173	186	193	22	175	172	180	26	144	239	223	172	179	111	116	14	54	47	202	159	62	35	187	98	146	94	19	16	12	22	15	15	43	32	25	11	17	10	20	9	8	11	10	5	18	25	16
12,75	76	208	182	193	200	24	177	174	182	26	143	238	231	179	184	120	121	14	57	52	202	160	66	33	199	103	149	99	22	19	14	23	15	16	45	31	36	18	22	11	22	9	8	11	9	4	17	24	20
13	69	205	180	191	198	24	176	174	181	26	141	237	228	178	184	121	122	15	61	58	204	161	67	33	196	107	151	102	22	20	13	27	16	17	47	31	31	15	21	11	23	10	9	11	10	4	18	24	19
13,25	58	199	175	188	195	26	174	174	180	29	140	236	221	176	184	123	123	18	65	65	205	162	68	36	193	111	151	108	26	22	16	29	18	19	49	35	26	15	22	13	25	13	12	14	14	6	20	28	19
13,5	67	204	182	193	199	27	177	175	183	29	143	240	226	179	185	128	128	17	71	71	206	163	74	36	198	114	152	111	25	22	15	31	19	19	53	35	29	15	23	13	25	12	11	13	12	5	20	25	19
13,75	71	206	185	195	201	29	179	177	185	32	147	245	228	181	186	131	131	18	76	79	209	165	80	39	201	116	153	115	25	23	16	35	20	21	57	37	31	17	24	14	25	13	12	14	13	7	21	28	20
14	73	206	187	197	201	29	180	178	185	31	149	246	229	181	185	134	132	17	81	84	210	165	82	37	203	118	152	119	24	23	14	34	19	18	58	37	32	15	23	11	24	11	10	12	11	5	20	26	19
14,25	68	203	183	195	198	28	177	177	183	32	144	243	225	179	185	133	132	19	86	93	211	164	82	38	202	121	153	121	26	23	16	38	19	19	58	38	28	15	23	13	25	12	11	15	12	6	20	28	18
14,5	82	213	194	204	207	33	185	184	189	35	150	248	235	185	190	144	139	22	94	102	214	169	91	40	212	125	156	129	28	26	19	41	22	22	64	38	39	21	28	16	28	13	12	16	14	7	21	27	24
14,75	76	209	191	201	206	33	184	183	188	36	150	249	231	184	189	144	140	21	99	108	216	170	93	40	209	128	156	132	29	27	20	45	22	22	67	39	32	18	27	14	28	14	12	15	13	7	21	29	20
15	74	207	189	201	203	34	182	184	187	38	150	250	230	183	190	145	141	22	105	114	218	169	94	43	210	129	156	135	28	27	20	48	22	21	69	42	32	19	28	15	28	14	14	16	14	8	24	32	21
15,25	74	206	189	200	203	34	182	184	186	37	147	248	229	183	189	146	141	21	107	118	217	168	94	40	210	130	153	138	27	27	19	48	21	20	68	38	31	18	26	13	27	12	11	14	11	6	20	27	19
15,5	82	212	193	202	205	36	184	186	187	39	151	251	235	185	192	150	144	23	112	125	220	169	99	42	217	134	155	142	29	29	19	52	23	21	72	42	37	20	29	15	28	14	12	15	14	7	22	30	22
15,75	76	207	189	201	204	40	181	190	186	41	145	248	232	186	194	152	145	26	119	133	220	171	98	43	214	139	157	145	33	31	24	57	26	23	72	42	35	23	31	18	31	17	16	19	17	9	23	31	23
16	81	211	194	204	207	41	187	191	190	44	154	254	235	185	193	155	149	26	121	136	223	173	107	45	215	139	154	149	32	32	24	60	26	24	78	43	34	20	30	16	30	15	14	18	15	9	23	30	22
16,25	73	206	192	204	204	44	188	193	190	46	155	255	232	184	192	155	149	28	125	141	225	173	110	47	212	140	154	153	31	32	24	63	28	25	82	46	29	18	31	16	32	15	14	18	16	9	26	32	20
16,5	86	212	195	206	208	49	188	195	189	47	151	253	240	188	195	159	152	30	129	145	223	174	110	44	221	143	157	155	32	35	26	67	28	25	79	44	39	23	34	18	33	15	14	19	15	9	23	30	24
16,75	94	216	199	210	211	55	192	197	192	50	156	255	243	190	198	162	155	31	132	148	225	175	115	47	224	145	158	159	33	36	27	71	29	25	84	47	42	27	36	18	34	16	14	19	16	9	24	31	25
17	93	215	198	209	210	60	192	198	192	52	154	256	243	190	197	164	155	31	135	151	226	175	117	46	225	148	159	160	35	37	28	73	30	26	84	47	42	26	36	18	33	17	15	19	16	8	24	31	24
17,25	86	211	193	205	206	61	189	195	189	49	151	252	240	187	195	161	153	29	137	151	224	172	116	45	221	147	159	159	33	35	27	74	27	24	83	44	38	23	34	16	32	14	14	17	14	7	22	28	21
17,5	89	211	194	207	208	69	193	197	192	56	154	254	242	187	196	165	156	32	140	155	225	173	121	46	221	150	159	162	34	37	28	78	30	25	88	47	38	22	35	16	33	15	14	18	15	8	23	30	21
17,75	90	212	193	207	207	77	194	198	193	60	153	254	242	186	196	165	156	34	142	159	226	175	123	46	222	151	162	164	34	39	28	81	31	26	88	48	37	24	36	16	34	17	15	19	16	8	23	30	20
18	80	205	187	202	201	80	190	199	190	64	148	252	238	185	197	166	155	36	147	163	226	175	120	48	217	155	164	166	37	41	31	84	34	26	89	51	32	24	37	19	36	18	17	21	19	10	25	35	22
18,25	88	210	190	206	206	90	196	202	195	72	155	256	241	187	198	169	160	39	151	167	230	178	128	52	220	156	166	169	40	43	34	92	37	30	95	55	37	26	40	19	38	19	20	24	21	12	28	36	24
18,5	96	214	194	209	208	98	197	202	195	73	153	254	245	189	200	170	161	38	151	167	227	177	130	50	225	159	168	171	38	44	33	93	36	28	94	53	42	27	41	18	37	18	16	21	18	9	25	31	24
18,75	103	220	199	212	211	107	199	204	197	80	157	257	249	192	202	172	163	38	151	167	228	178	133	52	231	158	170	172	38	44	34	96	36	30	96	55	47	30	42	18	37	18	17	22	18	10	26	31	26
19	100	217	198	211	211	115	202	204	199	88	160	259	248	190	201	173	165	40	154	168	229	178	137	53	228	160	170	174	40	46	35	99	38	31	101	57	44	27	43	18	38	18	17	22	18	10	26	32	24
19,25	101	215	195	209	208	119	201	204	198	92	159	257	247	189	200	173	164	43	156	169	230	179	136	54	228	161	171	174	40	46	37	103	39	31	101	59	42	28	43	18	38	19	17	23	19	10	27	34	23
19,5	106	218	196	210	210	127	203	206	201	100	160	259	250	189	201	174	166	43	158	170	230	180	139	54	229	163	172	177	41	49	38	107	41	32	103	62	45	29	44	18	39	20	19	24	20	11	28	34	24
19,75	101	215	192	207	208	131	201	204	198	103	156	256	247	186	200	172	165	45	158	170	230	178	138	53	227	163	173	177	40	49	38	108	41	32	102	61	40	28	44	18	40	19	18	23	19	9	26	31	23
20	102	217	193	209	207	138	205	208	203	115	165	263	247	187	201	173	167	48	161	173	233	182	143	61	226	163	173	180	42	52	39	112	45	35	110	70	39	29	45	19	40	19	20	27	23	14	32	39	24
20,25	102	216	191	208	207	142	205	207	202	120	161	260	248	186	200	174	167	50	162	172	232	181	144	57	227	165	174	180	43	53	41	115	46	33	108	66	39	30	46	19	41	20	20	26	22	13	30	35	23
20,5	106	218	194	209	209	147	206	208	205	128	164	262	249	187	202	175	169	51	164	174	233	183	147	61	229	165	176	182	44	54	42	118	49	37	113	71	40	30	47	21	42	21	21	28	23	14	32	38	23
20,75	116	223	197	211	213	153	207	208	205	130	161	260	253	192	204	177	171	53	163	173	231	182	147	57	237	167	177	182	44	55	43	120	48	35	109	65	48	34	50	20	42	21	19	25	21	11	26	32	25
21	116	220	195	209	212	153	206	207	205	134	163	259	252	190	203	174	169	52	161	172	232	182	148	58	234	164	176	181	43	54	42	121	48	35	111	67	46	33	48	19	41	19	19	25	20	11	26	32	24
21,25	112	220	195	209	212	158	208	209	207	141	163	261	251	188	203	175	172	58	164	173	233	185	152	60	232	165	177	185	45	57	44	126	53	38	115	71	44	33	50	21	43	20	21	27	24	13	30	34	24
21,5	119	221	197	210	213	162	209	210	209	145	164	261	255	192	205	178	174	60	167	175	234	186	152	64	237	168	180	186	48	59	48	131	57	40	116	74	49	35	52	22	45	24	24	31	26	15	32	39	28
21,75	130	227	201	213	217	167	211	211	210	150	168	263	256	194	206	178	173	58	164	173	233	187	156	62	241	167	180	185	46	59	45	130	56	39	118	75	52	35	51	19	43	20	21	28	22	13	29	33	26
22	122	221	193	208	212	165	208	211	208	150	163	259	254	191	205	174	173	62	165	173	232	186	154	63	237	168	179	185	47	59	47	132	59	41	117	75	46	34	52	21	43	22	21	28	24	13	30	35	25
22,25	134	228	202	214	218	172	213	212	212	157	170	263	257	196	207	178	175	64	167	173	234	188	159	66	243	169	182	187	47	62	49	135	62	42	121	79	53	37	53	22	44	21	21	29	25	13	30	35	27
22,5	120	220	193	207	212	168	210	210	209	155	162	260	252	190	202	172	173	65	164	172	232	186	156	64	235	167	180	186	47	60	49	135	63	42	119	76	43	32	51	20	43	20	20	28	23	11	28	33	23
22,75	128	225	200	212	217	175	215	215	215	164	176	267	256	193	206	177	177	69	169	177	238	192	165	72	239	169	183	191	52	66	52	141	68	50	130	91	48	36	55	23	47	24	25	34	29	18	37	42	27
23	121	221	193	207	213	172	209	212	210	159	163	261	254	192	206	172	174	71	166	174	235	189	159	66	238	169	182	188	52	64	54	141	71	48	122	81	45	36	53	21	45	23	24	31	25	14	30	36	26
23,25	132	225	199	211	217	177	213	214	214	165	168	264	257	196	207	175	177	72	168	173	236	190	163	69	242	170	184	190	53	66	55	144	71	50	127	85	50	37	55	21	47	23	24	32	27	15	31	36	26
23,5	138	225	199	210	216	177	213	212	214	167	170	264	257	194	206	175	177	74	165	171	236	191	163	70	242	169	183	190	51	67	55	143	73	51	128	91	50	37	55	21	46	22	23	31	27	14	33	39	26
23,75	144	230	203	214	221	181	215	214	216	167	169	264	260	198	208	177	178	73	166	171	235	193	166	70	246	170	186	190	54	68	55	146	78	52	129	87	54	39	55	22	47	23	24	32	25	13	30	36	28
24	139	228	202	213	219	182	216	215	216	171	177	266	258	195	207	177	178	74	166	171	237	195	168	74	242	168	184	191	54	70	56	147	80	55	134	96	50	37	56	21	47	23	24	32	28	15	35	39	26
24,25	141	228	203	214	221	183	217	215	217	171	173	265	260	198	208	177	178	78	166	170	237	195	168	74	246	172	186	192	56	71	59	148	82	58	133	94	55	39	57	23	48	25	26	34	29	15	33	38	28
24,5	140	228	201	213	219	184	217	216	218	174	177	267	258	195	207	178	179	80	167	173	238	197	171	78	242	169	185	193	56	72	59	149	81	59	137	99	49	39	56	23	49	24	25	33	30	16	37	41	27
24,75	153	233	206	217	224	187	218	217	218	173	174	266	262	200	210	180	181	81	166	171	236	197	171	76	249	170	187	193	58	73	61	150	82	59	135	96	57	43	58	22	49	24	25	34	29	15	33	37	30
25	151	231	205	216	222	186	218	216	218	173	174	266	261	199	208	178	180	79	165	172	236	197	171	76	246	169	185	193	57	72	61	150	84	61	136	98	55	40	57	21	48	23	25	33	27	15	32	36	27
25,25	134	225	196	209	215	181	213	214	216	170	170	264	255	196	206	175	176	83	165	173	237	196	167	77	240	167	185	191	58	73	63	151	87	63	133	100	46	38	56	21	48	23	26	35	29	15	35	40	26
25,5	146	230	203	215	221	188	219	217	219	175	180	268	259	197	208	179	180	84	165	176	239	201	174	83	243	168	186	194	60	76	65	154	90	67	142	107	51	40	58	23	51	26	27	37	32	18	38	43	27
25,75	146	229	201	214	221	186	217	218	219	170	172	264	260	201	210	178	180	89	167	177	238	200	170	81	246	171	188	196	64	79	69	156	94	69	137	103	54	43	61	24	52	27	29	38	32	18	35	41	29
26	155	233	207	217	225	189	220	218	220	172	179	268	263	203	211	180	181	87	165	176	238	202	175	83	248	170	187	196	61	77	68	155	92	69	142	107	56	43	61	23	51	25	27	37	31	17	35	40	30
26,25	157	232	206	217	224	189	221	219	220	172	179	268	263	202	210	179	181	88	165	177	239	203	175	87	248	170	187	196	62	79	69	157	94	72	143	110	56	43	62	23	51	26	27	37	32	18	37	43	29
26,5	165	238	210	220	227	190	221	219	221	170	176	266	266	208	213	181	181	90	165	178	238	203	173	85	254	173	190	195	65	81	71	157	97	74	140	108	64	48	62	24	52	27	29	38	32	17	35	41	33
26,75	155	230	203	214	224	187	219	217	219	168	176	266	261	201	209	177	180	87	163	177	236	202	173	84	245	168	187	194	62	77	68	156	95	72	140	108	53	40	59	20	51	23	25	35	29	14	32	38	26
27	174	240	214	223	230	194	224	222	225	173	182	270	268	210	215	184	184	93	168	181	240	208	178	91	256	175	192	199	67	84	75	160	102	80	147	115	67	50	66	27	56	29	31	41	35	20	38	43	35
27,25	174	241	214	225	232	195	224	222	224	171	181	269	267	210	215	184	184	91	166	180	239	207	178	90	256	173	191	198	67	83	73	159	102	79	146	114	68	49	65	25	54	27	29	38	32	18	34	40	35
27,5	154	231	205	216	225	189	219	219	221	167	175	265	262	203	210	177	180	92	165	179	238	205	174	87	247	169	189	196	66	83	74	157	103	79	142	111	56	42	62	21	52	25	28	37	32	16	33	38	27
27,75	156	233	204	215	224	188	217	219	220	164	172	264	264	206	213	177	179	92	166	180	236	203	169	88	250	170	189	196	66	83	76	156	103	79	138	111	59	45	63	23	52	26	28	37	32	16	34	40	29
28	160	236	208	220	228	195	225	223	226	173	186	272	265	205	214	182	184	95	170	185	243	210	181	100	249	171	190	200	70	87	78	163	107	87	152	125	59	45	66	26	57	29	31	42	37	22	41	47	32
28,25	154	232	204	216	226	191	221	221	223	168	177	266	263	205	212	179	181	96	169	183	239	208	175	93	246	171	190	199	69	86	78	160	107	85	146	118	55	45	64	23	55	28	29	40	35	19	37	42	29
28,5	161	234	208	219	228	195	225	222	226	171	185	270	264	205	212	181	184	96	169	184	242	210	180	101	249	171	190	200	70	88	78	161	108	87	152	125	57	45	65	24	57	28	30	41	36	20	41	45	30
28,75	165	235	209	219	230	194	223	221	224	168	179	267	266	208	213	182	183	94	169	184	239	209	177	96	251	173	191	200	70	87	78	160	107	86	148	120	60	47	65	23	56	27	30	40	34	18	37	40	31
29	168	235	209	220	229	195	225	222	227	171	186	271	266	207	213	183	185	95	168	185	242	211	180	104	250	172	191	201	71	88	79	162	108	89	152	128	60	46	65	23	57	27	30	41	35	19	41	46	31
29,25	176	238	212	222	231	195	224	221	226	167	182	268	268	211	214	183	184	95	167	183	239	209	178	101	255	174	191	200	71	88	79	160	107	87	148	124	66	49	66	23	56	27	29	39	33	17	36	41	32
29,5	175	238	212	222	231	196	225	222	226	169	183	269	267	209	213	184	185	96	167	184	239	211	180	102	252	174	191	200	71	88	79	160	108	88	150	126	62	46	66	23	56	27	28	40	34	17	36	41	30
29,75	176	238	211	221	231	196	225	222	227	169	183	269	267	210	213	184	185	96	167	185	240	211	179	104	253	174	190	200	72	89	80	161	110	89	150	127	64	48	66	22	56	26	29	40	35	18	37	43	31
30	176	240	214	224	235	199	228	226	230	172	188	271	269	212	216	187	188	97	171	188	243	214	183	108	254	177	193	203	74	93	82	163	112	92	155	131	66	51	70	26	60	30	31	43	37	21	41	44	33
30,25	177	241	214	224	234	198	227	224	229	170	183	271	270	213	216	187	188	97	169	187	241	213	180	107	256	178	193	202	75	94	83	163	112	92	151	128	67	51	70	24	58	29	30	42	35	20	38	43	34
30,5	177	240	213	223	234	197	226	223	228	169	183	270	270	213	215	187	187	99	168	187	241	212	179	108	256	177	194	203	75	93	84	162	113	92	151	129	67	51	70	23	59	28	30	42	36	18	38	44	34
30,75	163	236	208	220	230	196	226	224	228	169	186	271	266	208	214	185	187	100	170	190	243	214	179	111	249	176	193	203	77	95	85	163	113	95	154	134	57	46	69	25	60	29	31	45	37	20	41	46	31
31	169	236	210	220	232	196	225	224	228	168	182	268	268	210	216	186	187	100	171	190	241	212	179	110	253	177	194	204	77	95	86	163	115	95	151	132	61	49	70	24	60	30	32	44	36	19	40	43	31
31,25	179	240	215	223	235	197	226	225	230	169	186	271	270	212	215	187	188	97	170	188	242	213	180	113	255	178	193	202	76	95	85	162	115	95	153	135	66	49	69	23	59	28	29	43	36	19	38	44	32
31,5	178	240	215	224	236	201	229	226	232	172	188	271	271	212	217	189	190	100	172	191	244	216	185	117	254	180	194	205	79	97	88	165	117	98	157	138	66	51	71	27	62	31	32	46	39	22	43	45	33
31,75	169	239	212	222	233	200	229	227	232	172	190	272	269	212	216	190	190	102	173	194	246	217	183	122	253	180	195	206	81	99	89	166	119	101	158	142	62	50	73	28	63	32	35	48	41	24	45	48	34
32	179	240	214	224	235	199	228	226	230	170	186	272	272	213	217	190	191	100	172	192	244	215	183	119	255	182	195	205	79	98	88	164	116	98	156	139	67	51	72	25	62	31	32	45	37	21	40	45	33
32,25	184	244	217	226	238	200	229	226	232	170	188	272	272	215	217	191	192	99	173	191	244	216	183	121	258	182	196	205	79	97	87	163	115	99	157	141	70	51	73	25	61	29	31	44	36	20	41	44	33
32,5	179	241	216	225	237	200	229	227	232	171	189	272	272	215	217	191	192	101	173	193	245	216	183	124	256	183	196	206	81	99	88	165	117	101	158	143	68	52	74	26	63	31	33	47	38	22	42	47	34
32,75	172	239	213	222	234	199	228	226	232	170	189	271	271	212	216	189	191	101	173	194	245	216	182	124	252	182	195	206	81	100	90	164	116	101	157	144	61	50	73	25	62	30	32	46	39	22	43	46	33
33	171	238	211	221	234	198	227	225	230	167	185	270	271	212	216	188	190	101	172	193	244	215	180	124	254	182	195	205	79	99	88	164	115	101	155	142	62	49	72	24	62	30	32	46	37	21	41	45	31
33,25	165	235	207	219	230	194	223	225	229	165	183	268	268	212	216	188	188	101	173	194	243	214	177	125	251	181	195	204	81	99	90	163	116	101	152	143	59	50	71	23	60	30	32	46	39	22	41	49	32
33,5	175	240	213	224	236	200	229	227	234	169	189	273	272	214	219	192	193	104	176	196	247	219	184	130	254	184	198	208	84	103	92	166	117	105	159	147	64	52	76	27	64	33	35	50	42	24	44	48	34
33,75	170	238	211	221	235	198	227	226	233	167	185	270	270	213	217	190	191	103	175	195	246	217	181	127	254	184	196	207	83	103	91	165	117	104	156	144	62	50	74	24	63	31	34	48	39	21	41	45	32
34	183	242	217	226	240	203	231	229	234	171	194	275	274	216	219	193	195	104	177	196	248	220	186	134	256	185	198	208	84	104	91	165	119	106	161	151	67	53	77	26	65	32	35	50	41	23	44	49	35
34,25	186	243	218	227	241	202	231	229	235	170	192	274	274	218	220	193	194	104	176	196	248	220	185	136	259	186	198	208	83	104	92	166	120	106	160	150	70	53	76	26	64	32	34	50	40	23	43	47	35
34,5	186	244	218	227	241	202	231	227	235	168	189	273	277	219	220	195	194	104	177	196	247	219	183	135	260	188	198	207	84	104	93	166	119	105	159	150	72	57	78	26	65	32	34	50	41	22	42	46	37
34,75	186	245	219	227	241	203	231	229	235	168	189	272	276	219	221	194	194	103	176	197	245	219	184	135	261	187	199	208	85	104	92	165	119	105	159	149	74	57	78	26	66	31	33	50	40	22	41	46	35
35	179	242	216	226	238	202	230	229	236	169	193	274	273	216	219	193	194	104	177	198	247	220	186	139	255	186	198	209	85	105	93	165	119	107	162	153	66	52	76	25	66	32	33	49	41	23	44	48	33
35,25	181	243	217	226	239	203	232	230	237	170	193	275	275	217	220	194	195	104	179	199	250	222	187	141	258	187	199	211	86	107	95	167	121	107	162	156	69	54	77	25	66	33	35	52	42	25	45	49	34
35,5	182	245	217	225	236	197	225	230	232	163	182	266	278	221	224	195	193	104	179	199	244	217	176	134	262	192	201	208	87	106	95	165	118	103	150	148	76	60	81	28	66	34	35	51	41	23	42	49	40
35,75	184	243	217	226	240	202	231	229	236	166	194	274	274	217	219	193	194	102	177	198	246	220	185	143	258	187	198	209	84	106	93	164	117	106	161	156	68	53	76	24	64	31	31	51	40	22	43	48	33
36	179	243	216	226	240	202	230	230	237	167	189	272	274	219	221	195	195	107	180	200	247	221	184	142	258	189	199	211	87	110	97	166	119	108	159	153	66	55	78	27	68	34	36	53	43	24	42	47	36
36,25	176	243	215	226	238	203	232	231	238	169	198	276	275	217	219	195	194	103	180	202	250	223	187	152	256	188	198	211	87	108	95	167	117	110	165	161	63	52	77	26	67	33	34	52	43	25	47	54	34
36,5	190	246	220	230	244	205	232	230	238	166	192	275	279	223	223	197	195	104	180	200	249	222	185	146	263	191	200	211	88	109	97	165	117	107	161	156	74	58	79	26	67	33	36	53	43	23	43	47	36
36,75	191	248	221	229	244	204	233	231	238	168	197	276	279	221	222	196	197	103	180	200	250	223	187	151	264	189	200	211	87	109	95	167	117	108	163	160	74	57	79	25	67	32	34	54	43	24	45	51	36
37	174	242	216	227	239	203	231	231	238	170	198	277	276	218	220	195	195	104	181	202	251	224	187	158	257	188	200	212	89	110	97	168	118	112	165	163	64	54	78	26	68	34	37	57	47	26	50	55	35
37,25	184	246	220	230	244	204	232	231	240	166	194	273	281	222	222	198	196	105	182	201	248	223	186	150	262	190	199	211	89	112	97	166	118	109	162	157	74	57	80	26	68	33	34	55	44	24	44	47	37
37,5	184	248	220	230	244	204	233	231	240	166	195	276	281	223	223	197	197	106	183	202	249	224	186	155	265	191	200	213	89	111	98	168	119	110	163	161	75	58	81	26	69	34	36	55	44	25	44	51	37
37,75	171	242	215	225	240	201	230	231	239	162	190	272	276	219	221	195	195	106	182	201	248	222	184	152	257	189	200	212	90	111	98	167	120	110	160	158	66	53	79	25	68	33	35	55	43	23	43	48	35
38	179	245	218	228	242	205	233	233	241	168	200	277	278	220	221	197	197	104	183	204	252	225	188	162	259	190	200	213	89	111	99	167	120	112	167	167	68	54	78	26	69	34	36	57	46	28	49	56	35
38,25	175	241	212	223	237	195	226	231	235	164	184	266	278	221	225	195	192	107	185	204	246	222	177	151	260	192	202	212	91	110	100	168	120	109	152	158	76	60	82	30	69	37	38	57	45	27	46	55	42
38,5	181	244	217	228	242	203	232	232	240	165	194	274	277	219	223	198	197	104	184	204	250	225	186	160	259	191	201	214	92	112	101	167	120	111	163	163	69	56	81	26	70	35	36	59	46	26	47	52	35
38,75	179	244	216	228	242	203	232	234	240	163	193	274	277	220	222	198	196	106	185	204	249	225	186	159	259	191	201	214	92	113	102	168	120	111	163	162	68	56	81	26	71	35	36	59	46	26	45	50	36
39	187	247	219	230	245	206	234	233	242	166	198	276	280	222	223	200	198	105	186	204	253	227	188	162	262	192	201	214	92	113	101	168	121	112	166	165	72	58	81	27	72	36	35	59	47	27	48	51	37
39,25	193	251	224	233	248	207	234	234	243	165	194	274	282	226	227	202	199	107	185	205	250	226	187	160	268	195	203	215	93	115	102	167	120	111	162	162	80	61	83	28	72	35	36	58	46	25	44	48	41
39,5	193	251	224	234	247	206	235	235	244	166	197	276	283	225	224	202	199	106	186	205	251	227	189	165	267	194	203	216	92	116	101	168	120	113	166	165	77	61	85	28	72	36	36	60	45	27	47	50	39
39,75	188	248	220	231	244	204	233	233	241	165	195	275	283	224	224	200	198	106	186	206	251	226	186	164	266	194	202	214	92	114	103	168	120	111	162	165	76	60	83	27	71	35	35	60	47	26	46	51	38
40	182	247	218	229	244	203	232	233	242	167	197	276	281	221	223	200	198	105	187	207	253	227	188	168	262	193	202	215	93	115	102	169	120	112	165	167	70	58	82	26	71	35	36	60	47	27	48	53	36
40,25	194	253	226	235	249	207	235	236	244	167	196	276	284	226	227	204	201	108	188	206	251	229	188	166	271	196	204	216	95	118	104	169	119	112	165	165	81	64	86	28	73	36	38	61	48	26	46	50	41
40,5	190	250	222	232	247	207	234	235	244	166	195	275	282	224	225	202	199	108	187	206	251	228	188	167	266	194	203	216	94	116	103	169	118	113	165	164	75	59	84	27	72	36	36	60	48	26	45	49	39
40,75	195	251	224	234	249	207	235	236	245	168	197	277	284	226	226	202	201	108	188	208	252	228	189	170	267	195	203	218	94	117	102	168	118	113	167	166	77	61	84	28	73	36	38	62	48	27	47	50	40
41	172	245	215	227	241	199	228	235	239	164	189	270	280	223	226	200	198	108	189	207	249	225	181	164	263	195	204	215	94	116	105	169	121	112	156	162	73	60	83	27	71	36	38	61	48	27	45	50	40
41,25	191	251	225	234	249	208	236	238	246	169	201	277	284	225	226	204	202	107	189	208	254	230	191	175	267	195	203	218	94	119	104	169	118	115	168	169	76	62	86	27	73	36	37	63	49	27	48	52	39
41,5	187	251	225	235	249	208	236	236	245	169	197	276	284	227	226	203	202	105	188	209	251	230	189	173	269	196	204	218	95	118	105	168	117	114	166	166	79	63	86	28	74	36	37	62	49	26	46	49	41
41,75	186	251	224	234	249	207	235	236	246	170	197	277	285	228	227	204	203	106	190	210	254	229	189	174	270	197	206	218	96	120	106	170	118	115	165	168	79	63	85	28	75	38	39	63	49	27	47	52	41
42	183	250	224	233	248	206	235	235	244	170	197	276	283	226	226	203	202	104	190	209	253	229	188	175	268	195	205	218	96	120	106	168	116	113	165	168	79	61	86	27	73	37	38	64	50	27	47	53	40
42,25	190	254	227	237	251	209	235	237	245	169	198	277	285	229	227	206	203	105	190	209	253	231	191	176	271	196	205	219	95	118	105	169	117	113	167	167	83	63	87	28	75	36	36	63	50	27	46	50	42
42,5	189	251	224	234	249	207	234	236	245	170	199	277	284	227	226	203	203	106	190	210	253	230	189	181	269	196	205	218	96	119	105	169	117	114	167	171	81	62	86	28	75	38	38	65	52	28	50	56	41
42,75	190	252	224	235	249	208	235	237	246	171	198	276	285	227	227	205	204	109	192	211	255	231	190	178	269	197	206	219	98	121	107	170	118	115	167	169	81	64	88	29	76	39	39	65	53	28	49	53	42
43	194	253	226	236	250	210	237	238	248	173	201	277	287	229	228	206	205	110	192	212	255	233	192	182	270	199	207	221	99	121	107	172	118	117	169	170	81	66	88	30	76	39	40	67	54	31	51	54	43
43,25	177	247	217	231	245	205	233	236	244	169	195	274	282	224	227	203	203	110	193	212	254	230	189	179	264	197	205	220	99	121	110	172	120	116	164	168	71	63	87	29	76	40	40	66	54	29	50	54	40
43,5	196	254	225	236	251	209	237	237	247	172	201	278	287	227	227	206	206	110	194	212	255	232	192	186	271	199	206	221	99	122	108	171	119	116	170	172	81	65	90	30	76	40	40	67	55	30	53	57	43
43,75	189	251	222	234	249	208	234	237	247	171	199	277	285	226	227	205	204	110	193	213	255	232	191	184	268	198	206	221	99	123	108	170	120	116	167	170	76	63	88	29	77	40	39	67	55	30	51	55	41
44	190	252	223	234	250	208	236	238	248	172	202	278	285	225	226	205	205	109	193	214	256	234	193	187	268	198	206	221	98	123	107	170	120	116	170	172	76	62	88	28	77	39	38	67	55	30	52	56	41
44,25	200	257	227	238	251	209	236	238	246	171	201	279	288	231	229	206	204	110	193	212	255	232	191	188	275	199	206	221	99	123	108	171	120	115	167	171	84	68	91	28	76	39	38	67	55	31	52	57	45
44,5	179	249	218	232	244	205	233	237	245	171	201	277	282	224	226	204	204	111	194	215	257	233	190	190	265	197	206	221	99	123	109	171	121	117	168	174	71	63	87	28	77	40	39	69	57	33	54	60	40
44,75	195	255	225	237	252	209	236	238	248	171	201	277	287	229	228	207	206	109	194	213	255	233	192	188	271	199	207	221	100	124	109	170	119	117	168	172	81	67	88	29	78	40	38	67	55	30	51	55	43
45	176	247	215	229	246	202	230	235	244	167	195	273	280	224	225	203	203	107	193	211	252	230	187	183	264	196	204	220	98	121	107	169	119	114	163	168	70	61	86	26	76	39	37	65	52	28	47	52	38
45,25	191	252	222	234	248	207	235	238	247	172	204	280	285	226	227	205	205	107	195	215	257	234	193	194	268	198	207	222	100	123	108	171	120	118	171	176	76	64	89	29	78	41	39	69	58	33	55	61	41
45,5	183	250	218	234	247	206	234	237	246	171	201	277	283	224	225	205	206	106	195	214	255	234	191	192	266	197	206	222	100	123	109	170	118	116	169	173	73	63	88	28	77	39	39	67	57	31	52	57	39
45,75	198	256	225	237	253	210	237	239	250	172	203	279	289	229	229	207	208	107	195	215	257	235	195	192	273	200	208	222	100	126	112	172	119	118	171	173	83	67	92	28	78	41	39	66	56	31	52	56	44
46	187	252	220	234	249	206	233	238	247	168	197	274	285	228	228	206	206	108	195	214	254	232	189	187	269	198	206	221	101	123	112	170	119	115	165	170	79	67	89	28	78	40	40	66	56	30	49	54	42
46,25	187	252	220	235	250	207	235	238	248	171	202	278	285	226	226	206	207	107	196	215	256	235	192	193	268	199	207	223	100	125	111	171	119	117	171	174	77	65	90	28	78	40	40	67	56	33	53	58	43
46,5	195	256	225	238	252	210	238	239	251	172	204	279	288	229	229	208	209	108	196	215	257	236	195	194	274	200	208	223	102	126	112	172	119	117	171	175	84	69	91	28	80	41	40	67	57	32	52	57	44
46,75	191	257	225	239	253	210	237	239	250	171	203	277	288	230	229	208	209	110	196	216	256	236	194	193	274	200	208	223	101	126	111	172	120	117	171	175	86	69	91	28	79	42	40	67	56	31	50	57	44
47	178	252	219	234	248	206	233	237	247	170	201	276	285	228	228	206	207	110	197	217	257	234	191	193	270	200	208	223	102	125	114	172	120	118	168	173	81	67	92	28	78	42	42	68	57	32	51	60	44
47,25	189	258	226	241	254	211	237	239	251	172	205	279	288	231	230	209	210	112	197	216	257	237	196	195	276	201	208	223	102	128	112	172	120	118	171	175	88	69	93	30	80	42	41	70	60	33	53	58	46
47,5	186	258	224	239	253	210	237	239	250	171	203	278	289	230	230	208	209	111	197	216	257	236	194	196	275	201	208	224	102	127	113	172	120	119	171	175	88	69	94	29	80	42	41	70	59	31	51	58	47
47,75	179	254	221	236	251	208	235	238	248	170	202	277	287	229	229	207	208	111	196	216	256	236	193	195	270	200	208	223	101	126	112	172	120	118	170	173	83	66	93	28	79	42	39	69	58	32	53	56	43
48	177	253	219	236	250	208	236	239	248	172	206	280	286	227	227	207	209	111	197	217	259	237	195	201	270	199	208	224	102	126	112	173	119	119	173	178	81	67	90	27	81	42	40	73	60	33	55	61	42
48,25	176	254	220	236	251	208	234	238	249	169	200	276	287	228	229	207	209	109	197	216	256	235	192	194	270	200	209	224	103	127	113	172	121	118	167	172	82	70	92	29	80	43	40	72	58	32	51	57	43
48,5	183	257	223	240	254	212	237	241	251	172	206	280	288	230	229	209	211	110	198	217	257	238	196	200	274	201	209	224	104	128	111	172	121	119	174	176	86	71	92	30	81	44	42	73	60	33	55	60	45
48,75	175	253	219	236	250	208	235	238	248	170	202	277	285	227	228	207	209	108	196	217	258	236	193	198	269	200	208	224	104	128	113	172	120	119	170	175	80	69	92	29	81	43	41	72	60	33	54	59	44
49	169	253	218	235	249	207	234	238	248	170	203	278	284	227	228	207	210	109	199	217	258	236	193	199	268	199	208	225	104	128	113	173	120	119	171	176	77	68	92	28	82	44	41	73	61	34	56	61	44
49,25	184	258	223	239	253	210	236	239	249	170	203	277	289	232	230	210	211	108	198	217	256	237	194	198	276	202	209	224	104	129	113	173	122	119	169	174	86	71	96	30	81	44	42	72	60	34	52	60	47
49,5	180	255	220	238	251	209	235	239	249	171	206	278	286	228	229	209	211	107	198	218	258	238	195	201	271	201	209	224	103	129	113	172	120	120	173	177	79	69	94	30	82	44	42	73	62	35	56	61	44
49,75	185	257	223	239	252	211	236	240	250	171	206	278	289	231	230	210	212	108	199	217	258	239	196	201	275	202	210	225	105	131	114	173	121	121	172	177	85	70	95	30	83	46	43	74	63	35	56	61	47
50	185	254	220	238	252	209	236	238	250	171	204	277	287	229	228	209	212	107	198	217	258	238	195	200	271	201	208	225	104	129	113	172	121	119	170	176	81	70	91	28	81	44	41	74	62	34	54	59	44
50,25	190	258	221	238	253	210	237	240	250	172	205	278	289	230	230	210	211	109	199	218	258	238	195	202	275	201	209	225	105	130	114	172	120	120	172	178	84	72	93	29	82	45	42	75	63	34	56	60	46
50,5	176	251	215	234	248	205	232	237	247	168	199	273	283	227	228	208	210	110	199	217	256	235	191	197	269	200	208	224	105	128	115	173	120	118	166	172	77	69	92	28	81	45	42	74	61	33	53	58	44
50,75	182	254	218	237	251	209	235	239	249	172	207	279	285	228	229	209	213	111	199	219	259	239	197	204	270	201	210	227	105	131	115	174	120	120	174	178	78	71	92	30	83	46	43	77	65	36	58	63	45
51	189	254	218	237	251	209	235	239	249	170	203	276	286	229	229	209	211	111	199	217	256	238	194	200	271	201	209	225	104	129	114	173	120	119	169	174	81	71	94	29	82	45	41	75	63	34	54	58	46
51,25	199	258	222	239	254	211	237	240	250	174	209	279	289	231	230	211	213	111	200	219	259	240	198	206	274	202	210	226	105	130	115	174	118	120	175	179	84	73	96	29	83	45	43	76	63	36	58	62	46
51,5	205	261	226	243	257	213	239	242	253	172	207	278	290	234	232	213	214	112	199	218	258	240	198	203	279	203	212	227	107	132	116	174	119	119	174	176	90	76	100	31	85	45	42	74	62	35	55	59	50
51,75	205	259	224	242	255	212	237	240	252	174	208	278	290	232	230	212	214	112	199	218	260	240	197	204	278	203	211	226	106	131	115	174	117	120	173	178	89	74	99	30	85	47	42	74	63	36	57	61	49
52	201	257	222	240	254	211	236	240	250	174	207	278	289	231	231	211	213	113	200	219	259	239	196	206	275	203	211	226	107	131	116	174	118	121	171	179	87	74	97	31	84	47	43	75	65	36	58	64	49
52,25	207	261	224	242	257	213	238	242	252	175	208	278	289	232	232	212	215	114	200	219	259	241	198	206	278	203	211	227	108	133	118	175	119	122	174	178	90	75	96	31	85	48	45	75	65	37	57	62	49
52,5	203	260	222	241	254	211	237	240	250	173	207	278	290	232	232	212	214	114	199	218	259	239	198	205	278	204	211	226	107	132	119	175	119	121	172	179	90	76	95	30	84	47	44	76	65	37	57	63	49
52,75	204	260	223	242	256	212	237	240	251	174	206	277	289	233	233	212	214	114	200	218	258	239	197	205	278	204	211	226	107	132	119	175	120	121	173	177	92	77	97	31	84	47	43	76	66	36	55	62	51
53	196	256	219	240	253	211	236	240	250	175	209	278	288	230	230	211	215	113	200	220	260	240	198	210	274	203	211	227	107	132	119	175	119	122	175	181	86	75	96	30	86	48	45	78	69	39	60	67	48
53,25	186	253	215	237	250	207	234	239	249	171	204	275	285	228	230	209	214	113	201	219	258	238	196	204	271	202	210	226	107	132	119	175	119	121	170	177	84	74	96	29	86	48	44	76	68	38	56	62	47
53,5	202	259	222	242	255	211	237	240	251	174	209	279	289	232	231	212	215	111	200	219	259	241	200	209	276	203	212	228	106	134	118	175	118	121	175	180	91	76	98	30	84	47	42	77	67	38	58	63	50
53,75	181	253	214	236	249	205	232	239	247	170	202	273	285	228	229	209	213	112	201	219	257	237	192	203	271	202	211	226	107	131	120	175	119	120	167	176	86	74	94	29	85	48	44	77	67	36	55	62	48
54	187	254	216	238	251	210	235	239	249	173	209	277	285	228	229	211	215	109	200	219	259	241	199	210	270	201	210	228	109	133	119	175	117	122	175	182	82	72	95	31	86	48	43	81	69	39	60	65	47
54,25	201	259	222	242	256	211	237	241	251	173	209	279	290	232	232	212	215	108	200	219	260	241	200	211	277	204	212	227	108	133	118	175	118	122	176	180	94	74	96	29	85	48	44	79	67	39	58	64	50
54,5	184	255	217	238	251	210	236	239	250	174	208	277	284	228	229	210	215	110	202	220	259	240	200	209	271	202	211	228	109	133	118	176	119	124	175	180	83	73	95	30	87	48	45	82	70	39	59	65	48
54,75	200	261	223	244	256	211	237	240	252	171	206	276	290	233	233	213	216	111	200	219	257	240	198	206	279	204	211	227	109	133	119	175	122	122	173	177	95	78	97	31	85	48	44	79	69	37	56	62	51
55	191	257	219	239	254	210	235	240	250	171	208	277	287	230	230	211	215	110	201	219	260	241	199	209	274	203	210	228	108	132	117	175	119	121	174	179	88	75	97	30	85	49	43	80	68	38	57	64	48
55,25	183	255	217	238	251	209	235	240	250	171	207	277	286	229	230	212	215	112	201	220	259	240	198	211	273	202	211	228	107	133	119	175	120	124	175	180	86	75	99	31	86	50	46	82	71	40	61	67	48
55,5	193	260	223	243	257	212	237	241	252	171	207	277	289	234	233	214	217	114	201	219	258	241	200	207	278	204	212	228	110	136	119	176	122	122	174	178	96	80	98	31	87	49	45	80	70	38	56	62	51
55,75	188	256	218	239	253	209	236	239	249	171	208	277	286	229	230	211	215	112	199	219	258	240	198	212	273	202	210	227	108	133	117	175	118	121	175	181	90	75	95	29	85	48	44	82	70	39	60	66	48
56	175	252	214	236	250	207	233	238	248	167	202	273	283	227	228	210	214	112	200	218	256	238	195	205	271	201	209	226	108	132	117	173	118	120	169	174	85	72	93	28	85	48	43	79	69	36	55	61	46
56,25	189	259	221	242	254	212	237	241	251	174	212	278	288	232	232	214	218	115	202	221	261	243	202	214	276	205	212	229	112	136	120	178	121	124	178	183	94	78	97	33	88	52	47	84	74	41	62	68	52
56,5	183	257	219	241	254	211	236	240	251	171	206	275	287	231	231	213	217	113	201	220	259	241	199	209	275	205	212	229	109	134	120	177	119	123	174	179	92	76	98	31	86	51	45	80	71	40	57	63	50
56,75	185	259	221	242	253	211	236	239	251	172	208	277	288	232	231	213	218	114	202	220	259	240	199	211	278	205	212	228	110	134	120	176	119	123	174	181	94	77	99	31	87	51	46	80	71	40	60	67	52
57	175	255	216	238	251	209	235	240	250	173	209	277	284	229	230	212	216	115	202	221	259	241	199	215	272	204	212	229	110	134	121	176	120	124	175	182	86	75	97	30	87	51	47	83	74	42	62	69	50
57,25	185	261	222	244	255	212	237	240	250	170	206	276	289	234	232	214	217	114	201	219	258	241	198	208	280	205	212	228	110	134	121	176	119	122	172	178	96	80	100	31	87	50	46	77	70	38	57	63	52
57,5	184	261	223	244	255	212	237	240	251	171	206	276	289	234	233	215	218	114	200	219	258	241	199	210	280	206	212	228	111	134	122	176	120	122	173	179	97	82	99	32	88	51	45	79	70	41	58	64	52
57,75	163	252	213	237	249	207	233	238	247	168	204	273	283	228	229	210	216	112	201	219	257	238	197	208	271	202	211	228	108	132	121	175	116	121	171	178	84	76	94	29	87	50	45	78	70	39	58	64	49
58	176	256	218	240	252	210	234	239	249	173	211	277	287	231	231	212	217	113	201	220	259	241	200	216	275	203	211	229	111	132	122	176	118	123	175	183	90	79	97	30	86	51	46	82	73	43	64	71	51
58,25	173	257	218	240	251	209	234	239	250	169	204	274	286	231	231	212	217	111	200	219	257	239	198	207	275	204	211	228	109	133	122	176	118	121	171	177	91	79	98	30	86	50	45	79	69	40	57	63	50
58,5	172	256	218	241	252	212	236	241	251	173	209	277	286	231	231	213	219	113	203	222	261	242	202	212	275	205	213	230	113	136	124	178	120	124	177	182	91	79	100	32	89	53	48	82	74	43	64	69	52
58,75	159	253	213	235	246	206	232	238	248	171	206	274	282	229	230	211	216	113	202	221	259	239	197	213	271	204	211	228	111	132	124	177	118	124	173	182	85	76	97	30	88	51	47	84	74	42	64	72	51
59	164	254	215	238	248	209	235	239	249	171	208	276	285	229	230	212	218	112	203	221	260	241	199	215	274	205	212	229	112	133	125	178	121	125	174	183	88	76	97	31	89	52	47	84	74	43	63	72	51
59,25	179	261	222	246	254	213	237	240	252	171	208	274	288	234	234	215	219	114	201	220	258	242	201	211	280	207	213	229	111	135	123	177	122	124	175	179	99	81	101	33	89	52	47	81	74	41	59	65	54
59,5	173	257	220	242	252	212	236	241	252	172	211	278	287	232	231	214	220	114	202	221	260	243	202	215	276	205	212	230	112	135	125	177	123	125	179	183	93	77	97	31	89	53	49	83	75	43	63	69	52
59,75	168	256	217	240	251	210	235	240	251	171	206	274	287	232	232	213	218	116	203	220	259	240	199	210	276	206	212	228	112	134	125	177	123	124	173	179	93	78	97	31	89	53	48	83	74	43	60	66	51
60	155	252	213	237	247	207	234	238	247	170	206	274	282	229	229	212	217	113	202	220	258	240	199	212	271	204	212	229	111	133	123	176	123	123	174	181	86	75	95	29	87	51	47	83	74	42	60	67	50
60,25	177	261	222	245	254	213	238	240	253	172	209	276	289	235	234	216	220	116	203	221	259	242	203	213	281	208	214	231	114	135	124	178	126	125	176	182	99	84	99	32	90	53	50	82	75	43	62	67	56
60,5	174	258	219	243	252	212	236	240	251	171	208	276	288	233	232	215	219	114	202	220	259	241	201	212	279	205	212	229	113	133	125	177	124	124	175	181	96	83	100	30	89	52	48	82	73	43	61	66	53
60,75	175	259	221	243	252	212	237	241	252	172	209	276	288	235	233	215	220	114	203	221	259	242	203	213	280	206	213	230	113	133	126	178	126	125	176	181	98	86	102	32	91	54	49	84	76	44	63	68	55
61	160	253	213	238	248	210	233	239	249	170	205	272	283	228	229	213	218	115	202	220	258	239	199	211	271	204	212	229	111	131	125	176	124	124	174	180	88	78	97	30	89	53	48	84	75	44	62	66	50
61,25	170	256	217	241	251	211	236	240	251	172	209	276	286	231	232	214	220	115	202	221	260	242	202	213	276	206	213	231	112	134	126	179	125	125	177	182	93	81	100	32	91	55	50	85	77	45	63	68	53
61,5	176	259	220	244	252	212	236	239	251	170	207	274	288	233	232	215	220	115	202	221	258	242	201	211	279	206	213	229	113	134	126	178	124	123	175	180	98	82	99	31	89	54	48	83	75	44	61	67	55
61,75	182	261	222	246	254	214	237	241	253	171	208	275	289	235	233	217	221	114	204	221	260	242	203	211	281	207	214	231	115	135	126	178	126	125	176	181	100	84	100	33	91	54	50	84	78	44	63	68	56
62	182	260	222	243	253	213	237	241	251	171	209	275	287	235	233	216	221	114	203	221	258	242	202	212	280	208	213	230	116	136	126	179	126	125	175	181	100	84	102	32	92	55	50	85	78	45	62	67	56
62,25	166	251	212	236	246	206	232	238	247	169	206	272	282	229	230	212	219	114	203	221	258	239	198	212	272	205	212	229	113	133	127	178	125	124	172	181	90	81	100	31	90	54	49	86	78	46	64	71	52
62,5	186	256	219	241	250	211	236	239	249	172	211	277	287	232	231	214	221	113	203	221	260	242	203	218	278	207	212	231	112	135	126	178	125	126	178	186	97	84	103	32	91	55	50	87	80	47	68	74	55
62,75	174	251	212	236	245	207	232	239	248	168	205	272	282	230	230	212	218	115	203	220	257	240	199	212	273	206	212	230	113	134	128	177	126	125	172	180	91	82	101	32	91	55	50	87	78	46	64	70	53
63	186	254	214	238	246	209	234	239	249	172	210	276	285	230	231	213	219	115	203	222	260	241	201	219	275	207	213	230	114	136	128	179	126	126	177	185	94	83	101	32	91	56	51	89	82	49	70	77	54
63,25	198	257	219	241	251	212	237	239	251	170	208	275	287	232	232	215	220	116	203	220	259	241	203	212	277	207	212	230	115	135	127	177	126	126	177	182	98	84	102	32	92	55	50	86	79	45	63	68	55
63,5	207	261	222	244	252	213	236	241	251	170	209	275	288	235	233	216	222	116	203	220	260	242	203	214	281	208	213	231	115	135	127	178	126	125	176	182	102	86	105	32	92	56	51	87	79	46	64	70	58
63,75	197	255	217	241	251	212	235	239	250	170	206	273	285	231	231	214	221	116	204	220	258	241	202	212	277	207	213	230	115	135	127	178	126	124	175	181	98	83	103	32	92	56	50	87	80	46	62	67	54
64	210	260	222	245	252	214	238	241	252	172	210	276	288	234	233	216	222	117	204	221	260	242	205	214	282	209	213	231	114	137	128	179	125	125	178	183	103	87	106	33	93	56	50	87	80	47	65	70	57
64,25	194	254	215	237	246	210	234	239	248	171	207	274	285	232	232	213	220	116	204	222	259	240	200	217	275	208	212	230	115	133	129	178	126	126	175	185	97	85	103	32	91	56	52	89	82	49	68	77	55
64,5	204	257	220	242	250	214	237	241	251	174	212	277	287	233	231	216	222	117	204	221	261	243	205	218	278	208	213	232	113	136	128	179	126	126	180	186	99	88	102	33	93	57	52	89	83	49	68	74	56
64,75	202	257	218	240	250	212	237	240	250	172	209	275	287	233	232	215	221	116	204	221	259	241	203	216	277	208	213	231	114	135	129	179	126	125	178	184	97	88	101	32	93	57	51	89	81	49	66	73	56
65	180	250	212	236	245	209	233	238	247	170	206	273	281	228	230	213	220	115	204	221	258	240	201	214	272	206	211	231	113	133	128	178	124	125	175	183	90	82	101	31	92	55	50	89	81	49	66	73	52
65,25	193	253	215	237	247	210	235	239	250	171	210	275	283	230	231	214	221	112	205	221	260	241	203	217	275	207	212	230	114	134	128	178	125	125	178	185	95	84	101	31	92	56	50	88	81	48	67	73	55
65,5	188	252	214	237	247	210	234	239	249	169	206	273	283	231	230	214	221	112	204	221	258	239	201	212	275	208	213	231	114	134	129	178	126	124	173	181	97	85	102	31	92	57	51	87	80	48	65	70	55
65,75	193	254	216	239	248	212	237	240	251	175	213	276	284	231	230	215	222	112	204	221	261	242	206	220	275	207	213	231	117	135	129	179	124	128	181	186	96	83	103	32	94	59	52	91	85	51	70	76	56
66	191	253	216	238	248	211	235	240	250	171	207	273	283	231	231	215	222	112	203	220	259	241	204	213	275	208	213	231	115	136	128	180	125	126	177	182	97	83	102	31	93	58	51	88	81	49	65	72	55
66,25	202	259	221	243	253	215	239	240	252	172	211	275	287	234	233	217	223	113	204	220	259	243	205	215	280	209	214	231	115	137	127	179	125	126	179	184	103	88	101	32	94	58	52	88	82	49	66	71	58
66,5	170	251	211	233	244	206	230	239	246	166	203	268	283	231	233	213	220	116	205	220	256	237	197	209	275	208	213	230	116	133	131	180	126	126	168	179	100	89	106	34	93	59	54	90	81	49	66	72	60
66,75	195	256	218	240	250	214	237	240	251	175	212	276	286	233	231	216	224	115	204	221	260	244	206	216	277	208	213	232	113	136	127	179	125	127	179	186	100	89	104	32	94	58	52	90	83	50	68	73	57
67	193	255	218	239	249	212	236	240	250	174	212	275	286	234	232	216	222	115	205	220	260	242	205	218	278	209	213	231	113	136	129	179	126	127	179	187	102	88	104	33	94	59	53	92	85	51	70	78	58
67,25	198	259	221	241	251	215	237	240	251	173	212	274	286	235	233	216	222	117	203	220	259	242	206	215	281	208	213	231	114	136	128	178	124	126	180	184	105	89	105	33	94	58	52	89	83	50	68	73	59
67,5	189	255	217	238	248	213	236	239	250	174	212	276	285	233	231	215	223	116	204	221	259	241	205	218	278	209	213	233	116	136	130	180	126	127	179	186	102	88	103	32	94	59	54	92	84	52	69	77	58
67,75	176	255	216	237	247	209	232	239	248	168	205	270	285	234	233	215	221	116	203	218	256	237	198	210	279	209	213	230	114	135	131	179	127	124	169	180	105	89	102	33	93	58	53	88	82	49	65	72	60
68	183	256	218	238	248	213	236	239	250	174	212	274	285	234	233	216	223	119	205	222	259	243	205	218	279	209	213	232	117	136	131	180	127	128	178	187	103	88	102	33	94	60	54	92	87	53	71	80	58
68,25	182	257	219	240	251	214	237	240	252	173	210	274	287	235	233	218	224	117	205	220	259	242	205	214	280	209	215	233	116	137	131	181	126	127	178	183	105	89	103	33	95	59	53	90	83	50	66	73	60
68,5	181	256	218	239	250	214	237	239	251	174	211	275	286	233	232	217	223	117	206	220	259	242	205	216	279	210	214	232	116	137	130	180	126	128	179	186	105	89	102	33	95	61	53	93	85	51	69	75	58
68,75	171	253	215	237	248	212	236	238	250	172	208	273	284	231	230	216	223	117	205	220	258	242	204	214	276	208	214	232	115	136	131	181	127	127	177	183	101	88	104	32	95	60	53	91	84	52	68	74	57
69	175	255	218	238	247	212	235	239	250	175	211	275	287	234	233	216	223	118	205	221	260	241	204	218	281	210	213	232	115	137	131	181	129	129	177	187	106	92	104	34	96	60	54	93	88	55	73	82	60
69,25	168	253	215	236	247	212	234	239	249	173	209	273	284	232	230	216	222	117	204	220	260	241	204	215	276	207	212	232	113	136	130	180	125	127	178	185	101	90	102	32	94	60	53	92	85	53	68	76	57
69,5	174	257	219	240	251	215	237	240	252	175	214	276	286	235	232	216	225	117	206	220	261	243	207	217	279	209	214	232	113	137	131	180	126	129	181	187	106	91	104	33	96	60	54	93	88	54	71	78	60
69,75	165	254	216	237	247	214	237	239	250	175	213	275	283	232	231	216	223	116	206	221	260	243	207	219	277	208	214	232	113	136	132	181	127	129	181	187	102	89	103	32	96	61	55	95	88	55	72	79	58
70	157	252	213	235	246	212	235	238	249	172	210	273	282	230	230	215	223	115	204	221	259	242	205	215	274	207	212	232	114	137	132	179	125	127	177	185	98	87	100	32	95	60	53	94	88	53	71	76	56
70,25	165	253	216	237	248	213	236	239	250	174	212	274	284	232	231	216	224	114	206	221	259	242	205	217	278	209	212	232	115	137	132	180	126	127	180	186	103	88	100	32	96	60	55	94	87	54	71	77	58
70,5	154	251	212	234	246	211	234	237	249	171	208	272	281	230	230	214	223	114	205	220	258	240	203	212	275	208	213	231	115	136	132	179	125	126	175	183	100	86	100	32	95	60	54	92	87	53	69	74	57
70,75	166	255	217	238	249	214	238	239	251	175	214	276	284	233	231	217	225	113	206	220	261	244	208	218	278	208	214	233	116	138	134	181	127	129	182	188	103	89	102	33	96	61	55	95	89	55	73	79	60
71	161	252	215	236	246	213	235	238	250	175	212	274	282	231	230	215	223	114	205	220	260	242	206	218	275	207	213	232	116	136	133	180	127	128	181	186	101	89	102	33	97	60	55	95	90	56	73	78	58
71,25	168	253	215	236	247	211	234	237	248	173	212	274	284	233	231	215	223	114	205	220	258	240	204	218	279	207	212	231	115	135	132	179	125	127	177	187	106	90	101	32	95	59	54	94	89	54	72	81	59
71,5	166	252	215	236	247	211	235	237	248	172	209	272	282	231	230	215	223	115	204	220	258	240	204	214	276	208	212	232	115	136	133	180	125	126	178	185	103	90	99	32	96	60	55	93	87	54	69	76	58
71,75	167	253	216	237	248	214	237	239	252	176	214	276	284	232	232	217	226	118	207	222	261	244	208	218	277	210	215	235	117	140	134	183	128	129	182	188	104	94	102	35	99	64	58	98	93	57	74	79	61
[truncated: 47 more columns]
