# Supplementary material for: Genomic and phenotypic characterization of the species Acinetobacter venetianus
Source: Sci Rep. 2016 Feb 23;6:21985. doi: 10.1038/srep21985 (PMC4763211; doi:10.1038/srep21985)
Supplement: Supplementary Dataset S1 [file srep21985-s4.zip › RAG1xa__allHours_kinetic.csv]

Data File	C:\Program Files\Biolog\OLPM_13_01\OLPM_IDS\data_2011\05\inus_AcivenRAG-1___1_30_IDS_207_Mayx24x2011_B_24A.oka
Set up Time	May 24 2011 2:57 PM
Position	24-A
Plate Type	PM 1-
Strain Type	NOT APPLICABLE
Sample Number
Strain Name	AcivenRAG-1
Strain Number	AcivenRAG-1
Other
Hour	A01	A02	A03	A04	A05	A06	A07	A08	A09	A10	A11	A12	B01	B02	B03	B04	B05	B06	B07	B08	B09	B10	B11	B12	C01	C02	C03	C04	C05	C06	C07	C08	C09	C10	C11	C12	D01	D02	D03	D04	D05	D06	D07	D08	D09	D10	D11	D12	E01
0	31	8	0	4	1	0	0	0	0	0	0	8	28	5	0	0	0	0	0	0	0	0	0	5	17	1	0	5	0	0	0	0	0	0	0	6	15	1	0	0	0	0	0	0	0	0	0	7	12
0,25	22	9	0	3	3	0	0	0	0	0	0	8	21	5	0	0	0	0	0	0	0	0	2	7	13	2	0	6	0	0	0	0	0	0	3	9	14	3	0	0	0	0	0	0	0	0	1	12	12
0,5	30	10	0	2	1	0	0	0	0	0	0	6	27	4	0	0	0	0	0	0	0	0	0	2	17	0	0	9	0	0	0	0	0	0	0	5	15	0	0	0	0	0	0	0	0	0	0	7	9
0,75	17	6	0	0	0	0	0	0	0	0	0	6	14	0	0	0	0	0	0	0	0	0	0	4	10	0	0	13	0	0	0	0	0	0	0	5	7	0	0	0	0	0	0	0	0	0	0	8	6
1	27	15	0	3	2	0	0	0	0	0	0	7	24	6	0	0	0	0	0	1	0	0	0	6	18	3	0	19	0	0	0	0	0	0	2	7	16	2	0	0	0	0	0	0	0	0	0	10	12
1,25	30	20	1	6	4	0	0	0	0	0	4	10	27	10	0	0	0	0	0	5	0	0	3	8	21	5	0	25	2	0	0	0	0	0	5	12	20	6	0	0	3	0	0	0	0	0	2	14	16
1,5	36	22	4	9	6	0	0	0	0	0	5	12	32	10	0	2	1	0	0	9	0	0	4	9	24	5	0	33	2	0	0	0	0	0	4	11	21	6	0	0	2	0	0	0	0	0	3	12	14
1,75	30	23	1	6	4	0	0	0	0	0	2	10	26	7	0	0	0	0	0	9	0	0	2	7	20	4	0	34	2	0	0	0	0	0	3	11	18	4	0	0	2	0	0	0	0	0	1	13	13
2	37	28	4	9	5	0	0	0	0	0	4	11	30	11	0	1	1	0	0	13	0	0	4	10	24	7	0	40	2	0	0	0	0	0	6	13	21	7	0	0	2	0	0	0	0	0	4	15	16
2,25	30	28	2	10	9	0	0	0	0	3	9	16	24	8	0	3	3	0	0	19	0	1	9	15	21	5	0	46	5	0	0	0	0	4	10	17	17	7	1	1	4	0	0	0	0	4	6	19	16
2,5	46	42	14	19	16	6	3	2	1	7	13	20	37	20	7	12	10	1	0	27	2	4	12	20	34	15	7	56	16	4	1	2	1	7	14	20	30	16	10	8	13	7	4	1	2	7	11	22	25
2,75	49	45	15	19	21	6	4	6	4	10	15	23	37	20	7	12	9	1	1	29	3	5	14	25	36	12	9	60	24	2	2	7	3	9	16	22	32	17	9	8	13	7	3	2	2	9	13	24	30
3	53	52	20	23	34	10	8	18	15	12	18	28	40	24	12	17	15	5	6	36	5	9	16	37	39	16	18	67	38	7	5	21	6	11	18	26	42	22	14	12	25	12	7	5	6	11	15	27	41
3,25	42	50	14	20	41	10	8	27	23	15	19	29	29	19	9	13	14	6	6	41	6	9	16	54	34	11	23	70	51	7	5	37	7	13	20	31	45	19	13	15	38	15	9	9	7	14	18	34	46
3,5	53	58	22	24	50	12	10	40	33	15	20	29	39	26	12	18	16	7	7	42	7	10	18	65	41	16	33	75	63	8	8	47	8	13	21	30	57	22	15	14	49	16	10	9	7	14	17	33	50
3,75	51	59	22	25	59	14	13	52	43	16	21	30	38	23	12	18	16	9	8	46	8	12	18	79	39	14	40	78	76	10	8	58	8	15	21	30	62	22	16	13	58	17	13	8	9	15	18	29	49
4	63	67	29	33	72	19	18	67	56	22	26	37	50	32	19	26	21	15	13	52	12	15	23	98	48	22	53	86	96	15	13	73	13	20	24	33	78	29	22	19	74	22	17	13	13	19	22	33	57
4,25	50	63	22	26	76	16	15	73	59	20	24	35	35	25	14	20	20	12	11	54	12	14	21	114	40	16	57	86	109	13	12	88	13	18	25	35	77	25	18	20	84	23	19	15	12	19	24	39	55
4,5	60	70	28	31	88	18	17	87	69	22	25	35	46	30	18	24	21	16	14	56	15	15	23	128	47	20	65	91	124	15	14	97	14	19	25	33	90	28	21	19	94	24	20	12	14	18	22	35	57
4,75	52	69	23	28	95	18	16	95	74	21	25	35	38	27	16	20	20	12	12	59	14	14	22	143	43	18	73	93	137	14	13	111	14	19	26	34	95	26	19	19	106	26	20	14	12	19	22	37	58
5	60	71	25	30	104	18	16	109	86	21	27	36	45	27	15	22	20	13	13	59	14	14	24	153	45	17	80	93	150	14	12	122	13	18	25	34	106	26	18	17	116	24	21	12	13	19	23	35	57
5,25	61	76	29	34	118	23	21	119	93	26	29	40	45	33	21	27	26	19	19	66	20	19	27	165	50	23	94	103	165	19	18	139	19	23	31	39	120	32	25	24	132	31	28	19	17	23	27	40	64
5,5	51	65	23	29	122	20	18	126	99	24	26	35	34	25	15	24	22	16	15	64	17	16	25	169	39	15	99	100	171	17	15	144	14	20	28	34	115	25	20	19	138	28	27	14	15	21	24	34	58
5,75	51	66	23	30	132	19	19	136	110	24	30	40	35	24	14	24	21	16	16	67	19	16	27	178	39	15	107	103	180	17	16	153	16	22	29	37	117	26	20	19	148	28	31	14	15	23	26	37	58
6	65	81	33	37	151	23	22	145	121	24	27	38	49	37	24	29	28	18	17	72	19	19	27	183	52	24	120	112	191	20	17	162	18	21	29	35	144	35	27	25	161	33	40	19	17	22	25	37	66
6,25	51	68	23	32	152	20	20	155	132	26	27	38	35	27	16	25	23	17	16	72	20	18	27	188	40	17	124	109	194	19	17	165	17	23	30	35	135	29	22	21	166	31	46	16	16	22	26	36	62
6,5	62	79	32	35	168	24	23	164	140	26	28	40	46	37	24	29	29	20	18	77	21	19	27	193	53	24	135	117	203	21	19	174	18	22	30	39	164	37	29	28	178	37	53	21	17	23	26	40	69
6,75	61	76	29	33	166	22	21	175	150	25	31	40	45	30	18	27	25	17	17	75	21	18	27	195	46	18	137	114	204	20	17	173	17	22	29	35	167	34	24	21	179	32	57	16	17	23	26	37	64
7	68	86	36	38	182	26	25	179	155	25	30	40	52	39	28	31	32	22	20	81	22	21	26	201	56	27	149	123	212	24	20	180	19	23	31	39	183	42	30	29	190	39	65	21	18	23	27	40	71
7,25	67	83	31	37	178	24	23	188	163	24	29	41	50	33	22	30	27	18	17	79	23	21	26	201	52	22	149	119	211	21	18	179	16	21	30	35	187	37	26	23	191	34	68	17	16	23	25	35	67
7,5	61	85	31	37	186	27	26	192	169	26	32	42	45	35	23	29	31	22	21	84	25	25	25	203	51	22	155	125	216	25	21	185	20	24	33	41	190	40	29	29	199	40	79	22	18	25	28	43	70
7,75	70	90	36	38	187	26	24	196	170	27	30	41	53	39	25	31	29	21	19	80	24	28	26	202	56	24	159	126	215	24	20	183	18	23	31	37	199	43	29	26	199	37	82	20	18	23	26	36	71
8	62	88	36	41	195	33	31	200	177	32	35	47	45	39	29	35	36	27	25	86	30	35	31	206	54	26	166	133	223	30	26	191	23	29	36	45	200	46	34	35	210	46	93	28	25	29	32	45	76
8,25	66	89	33	38	192	27	25	197	176	28	32	44	49	36	25	30	32	21	20	80	27	32	29	203	55	25	165	130	220	25	20	188	19	25	34	44	205	44	30	29	209	41	95	24	19	26	29	45	74
8,5	73	93	38	42	194	29	27	205	182	29	34	43	58	38	27	34	31	22	21	81	28	36	30	204	60	24	169	130	217	27	22	188	20	24	33	39	210	46	30	27	209	40	98	22	20	27	28	39	73
8,75	63	88	33	38	195	29	26	201	179	29	33	45	46	36	25	31	31	21	22	85	29	38	30	202	52	23	169	131	220	27	22	190	20	25	34	42	206	45	30	28	214	43	106	24	20	26	29	44	74
9	64	87	32	39	193	29	25	206	182	30	34	44	45	32	22	31	29	23	21	85	29	41	29	203	50	20	170	129	216	25	21	190	20	25	33	39	203	43	27	26	213	40	108	21	20	25	28	40	70
9,25	68	93	35	40	195	30	26	208	182	31	34	45	51	38	26	33	31	24	22	86	30	44	31	202	56	25	173	132	219	26	22	190	20	26	34	43	213	49	30	28	216	42	116	23	22	26	30	46	75
9,5	69	92	35	40	195	30	27	211	183	30	36	45	51	36	26	33	30	25	23	88	32	46	32	205	56	23	173	132	218	27	22	191	23	27	34	43	210	48	29	28	217	42	120	22	23	27	29	44	74
9,75	73	95	38	42	197	31	28	212	187	31	37	48	55	38	26	35	29	23	22	91	32	48	33	206	59	25	175	134	218	28	23	192	21	28	35	42	213	49	30	28	217	44	125	23	23	28	29	44	76
10	72	98	39	43	198	32	29	213	180	30	34	45	54	39	28	35	31	25	23	94	31	50	31	204	60	27	177	137	219	27	24	191	20	27	33	43	216	53	32	31	219	44	128	23	22	26	28	43	78
10,25	58	90	33	41	199	32	29	212	180	33	35	47	41	34	25	34	32	26	24	95	31	52	31	203	49	21	177	137	221	27	23	191	22	28	35	43	207	50	29	30	221	45	133	24	24	27	29	45	75
10,5	79	100	41	44	197	31	28	217	186	32	37	47	60	40	28	34	29	24	23	93	32	52	32	206	63	25	177	139	218	27	23	191	21	27	35	42	216	54	31	30	219	43	134	23	22	27	29	43	78
10,75	73	99	40	43	199	32	29	213	181	31	35	47	53	40	28	35	31	25	24	96	33	55	31	201	60	26	177	144	220	28	22	191	22	28	34	44	217	54	31	30	221	45	139	24	23	28	31	45	79
11	80	105	44	48	202	37	32	214	182	33	37	47	61	45	34	40	35	29	26	98	32	58	32	202	68	32	181	151	225	30	25	191	23	29	33	45	225	60	36	36	223	50	142	27	25	28	31	46	84
11,25	76	99	40	43	200	34	28	218	185	33	39	49	56	39	28	34	31	26	25	97	35	59	34	206	60	25	177	149	219	30	24	190	24	28	36	45	215	55	31	30	220	45	144	25	24	29	32	46	78
11,5	80	103	44	45	201	35	30	216	182	33	38	48	61	44	32	38	34	28	25	99	34	60	32	203	66	30	180	152	224	30	24	191	24	29	35	46	222	60	35	34	223	49	146	28	25	29	31	46	83
11,75	75	100	43	48	204	38	33	222	188	38	43	54	55	41	30	38	34	32	30	103	40	65	38	211	60	27	182	155	223	32	29	195	30	32	40	48	213	59	35	34	225	49	151	31	28	35	36	49	81
12	85	108	47	50	204	37	33	219	184	34	38	49	66	47	35	41	35	29	27	100	34	64	33	205	69	32	183	156	224	33	25	192	25	29	35	45	224	63	38	36	223	50	151	28	25	30	31	45	84
12,25	82	105	45	48	202	36	31	224	189	35	41	51	62	42	31	37	31	28	26	101	36	65	35	210	66	27	180	153	220	32	25	190	26	30	37	45	218	60	35	31	221	47	154	27	26	31	32	45	80
12,5	75	102	45	48	204	39	34	223	187	38	43	54	53	42	32	40	36	33	32	106	40	71	39	210	61	28	183	152	226	35	30	193	30	34	42	50	216	61	37	36	224	51	159	33	30	36	39	49	84
12,75	84	106	45	48	203	37	32	223	185	37	42	53	63	45	32	39	34	30	29	103	37	68	36	211	67	29	181	154	222	33	27	191	28	31	39	48	219	62	36	34	222	50	158	30	27	34	36	48	84
13	85	107	46	50	205	36	31	226	187	36	42	51	64	44	31	39	33	28	27	103	36	70	36	212	67	28	182	156	221	32	26	190	27	30	39	46	219	62	35	33	222	47	159	28	25	33	34	45	84
13,25	82	106	46	50	204	38	34	221	184	36	42	53	58	45	33	38	36	31	29	105	38	71	35	208	68	29	182	156	228	33	27	191	27	32	41	50	222	64	38	36	224	51	162	31	28	32	36	49	86
13,5	79	102	44	48	206	40	32	226	189	37	44	53	57	41	30	37	33	30	30	105	39	73	38	213	62	25	181	155	223	33	29	191	30	32	41	50	213	60	36	33	223	49	163	30	27	34	36	46	83
13,75	90	115	53	56	209	42	38	226	186	40	45	56	70	52	41	45	41	34	35	109	41	78	39	210	76	36	187	159	230	38	32	194	31	35	45	54	226	71	43	42	227	56	168	37	33	37	40	54	93
14	86	113	51	54	209	42	35	223	183	38	42	54	64	49	39	43	42	33	32	108	37	76	38	208	73	34	184	157	231	36	30	193	28	33	41	53	226	70	42	41	227	55	167	34	31	34	38	51	92
14,25	87	109	49	53	210	40	34	229	189	39	45	55	66	46	33	40	35	32	30	107	38	75	38	215	69	28	182	153	224	35	30	190	30	33	41	49	217	64	37	34	223	50	167	30	28	34	37	47	87
14,5	87	111	50	54	209	40	34	225	186	39	44	54	65	48	36	41	36	33	33	108	39	78	39	210	71	31	184	152	227	37	31	191	31	34	43	53	222	68	39	37	225	52	170	33	31	35	39	52	90
14,75	92	116	54	58	213	44	38	229	189	42	46	59	70	52	40	45	40	36	36	111	42	82	41	213	76	34	186	154	229	40	33	194	35	37	46	56	224	73	43	40	225	55	173	35	35	37	41	53	94
15	80	108	47	52	209	41	37	223	184	40	45	56	56	46	36	41	38	35	34	109	40	80	39	208	67	29	184	152	232	36	31	193	32	35	44	55	219	68	41	39	227	55	172	35	32	35	40	52	91
15,25	87	112	50	54	212	42	37	227	186	39	45	56	63	48	36	43	38	33	34	109	39	82	39	211	72	31	184	152	229	37	31	191	31	34	43	52	221	69	40	38	224	53	173	34	31	35	39	51	92
15,5	91	116	55	59	215	45	40	231	191	45	49	61	69	53	40	46	43	38	38	113	44	86	43	216	75	34	187	158	231	41	35	194	36	40	47	57	223	72	44	41	227	56	178	38	37	40	43	54	96
15,75	88	113	50	55	213	42	38	225	185	41	45	59	63	49	38	43	40	34	35	111	40	84	40	210	72	31	185	156	232	36	31	193	33	35	45	56	222	70	42	40	227	56	175	36	33	35	40	54	95
16	89	111	49	55	215	42	37	232	192	42	46	60	64	47	35	42	37	34	34	112	41	85	41	216	69	28	184	156	228	38	30	191	33	37	45	53	215	67	39	36	224	52	176	34	34	37	39	49	92
16,25	96	120	58	62	217	49	43	230	188	45	49	64	69	55	44	51	46	40	41	116	44	89	44	213	79	38	189	161	236	42	37	196	37	40	47	59	227	76	46	46	230	61	181	41	37	39	45	55	101
16,5	87	110	50	56	215	44	40	228	186	42	46	62	59	48	37	43	41	36	37	113	42	88	41	210	68	30	186	158	233	39	32	193	35	38	46	57	218	72	42	40	227	56	178	38	35	38	41	54	96
16,75	86	105	47	55	216	42	37	230	190	42	48	63	58	45	33	41	38	35	37	113	43	88	42	216	64	26	185	157	230	38	32	190	35	38	46	57	210	67	40	37	225	54	179	35	32	39	41	52	93
17	91	110	49	56	216	43	37	230	189	40	47	63	62	47	36	42	39	35	37	113	42	88	40	214	69	29	185	156	231	39	32	191	33	38	47	56	216	70	41	38	223	54	179	35	34	39	40	51	96
17,25	96	116	53	59	217	45	40	229	188	42	48	64	68	53	41	47	42	37	37	114	42	89	42	211	76	34	187	159	234	41	33	192	34	39	47	60	224	75	43	41	227	58	181	39	34	39	42	55	101
17,5	97	117	54	60	219	45	40	233	191	42	47	65	69	52	40	46	41	37	37	113	42	90	42	215	75	32	187	158	232	42	34	192	36	40	45	56	219	72	42	40	225	56	182	36	36	38	42	52	100
17,75	97	119	56	61	220	47	41	232	192	45	49	68	70	55	42	49	44	39	39	115	44	93	44	213	78	34	187	161	235	43	36	193	37	42	50	63	223	76	46	43	228	58	183	40	37	41	45	58	104
18	101	124	60	64	222	49	43	233	192	45	49	70	75	57	45	52	48	41	41	117	44	95	45	215	81	38	190	163	236	44	38	195	38	43	49	60	226	80	48	46	227	61	185	42	38	40	45	56	108
18,25	96	119	56	61	220	48	43	231	190	46	51	71	67	54	42	48	46	40	41	117	46	95	46	213	77	35	189	162	237	45	38	195	38	43	52	64	224	77	47	45	228	60	186	42	38	42	46	61	106
18,5	102	126	61	67	223	51	45	233	192	48	51	74	77	60	48	55	50	42	42	118	45	96	45	214	84	40	192	165	239	46	38	196	38	44	50	61	229	81	50	49	229	64	186	44	40	41	46	58	111
18,75	97	125	59	64	222	50	44	231	191	48	51	74	70	58	45	52	48	42	43	117	45	97	45	215	81	38	191	165	239	46	38	196	39	44	50	64	227	79	49	47	229	64	187	44	39	43	47	60	112
19	103	129	63	66	223	54	47	233	191	50	54	76	79	62	49	55	52	45	46	120	47	100	48	215	86	43	194	168	241	49	41	199	42	48	54	68	230	84	53	55	231	67	188	48	43	46	50	64	119
19,25	97	121	57	64	222	53	48	234	192	50	55	77	67	56	46	52	49	44	46	119	48	100	49	216	79	38	191	166	241	49	39	197	42	46	54	67	225	80	50	50	231	65	189	48	43	45	49	62	120
19,5	87	117	52	59	220	48	42	231	191	46	51	73	58	49	39	46	44	41	42	116	45	97	45	213	71	31	189	163	237	44	36	194	39	42	51	63	216	74	45	43	228	59	187	41	40	42	46	60	122
19,75	98	126	58	63	222	50	43	233	192	47	51	73	72	57	44	51	48	42	42	116	45	99	46	213	82	37	190	166	239	45	37	195	40	44	51	65	226	80	48	47	228	63	188	44	40	43	47	60	132
20	99	122	59	64	224	52	44	236	197	50	55	76	71	56	44	51	47	44	45	119	49	101	49	218	81	37	190	167	237	48	39	194	43	46	55	66	222	80	49	46	227	63	190	44	43	46	49	63	136
20,25	100	127	59	63	221	51	44	232	192	49	53	75	72	58	45	50	47	42	44	118	46	99	47	214	83	38	191	167	240	46	38	195	40	44	54	69	227	81	49	50	228	64	188	44	41	45	48	64	145
20,5	103	129	62	64	223	50	41	238	198	47	55	75	79	57	43	51	45	41	43	117	46	99	47	219	86	37	189	164	234	45	37	194	40	43	53	63	224	80	48	44	225	60	188	41	39	44	47	59	142
20,75	86	118	55	61	221	51	44	231	191	49	53	76	57	50	40	48	47	43	45	118	47	101	46	214	74	31	190	166	240	44	37	195	40	44	54	68	219	75	47	47	230	63	189	44	40	44	48	63	152
21	106	133	67	70	226	57	50	237	197	52	57	80	81	63	50	57	54	47	48	121	49	104	50	218	89	43	195	169	242	49	41	199	44	48	57	70	231	87	55	53	230	69	193	50	45	48	51	65	165
21,25	91	120	59	64	224	54	47	233	195	51	56	78	60	53	43	49	49	46	47	120	49	103	49	216	76	33	193	168	241	48	41	197	44	47	57	70	221	79	50	49	231	65	191	47	44	48	51	66	163
21,5	99	130	62	66	222	54	47	235	194	50	55	77	70	58	46	51	51	44	45	119	46	104	47	215	83	39	191	166	241	47	40	197	42	46	54	68	229	82	50	52	228	67	190	47	42	46	49	63	170
21,75	92	122	58	62	223	52	43	237	198	50	56	77	61	50	39	49	46	44	45	120	50	104	49	219	73	32	192	166	236	47	41	194	44	46	56	68	218	76	47	46	228	63	190	45	43	47	49	64	164
22	99	132	64	68	225	57	49	237	198	54	59	80	69	58	48	54	52	48	49	122	50	107	51	217	82	38	195	168	241	50	43	198	47	49	58	71	228	83	53	53	231	70	194	51	46	48	52	67	177
22,25	93	123	59	62	223	53	43	239	201	50	57	77	63	51	40	48	47	43	45	121	49	104	49	221	75	33	192	166	236	46	41	195	44	47	55	67	218	77	48	45	227	63	190	45	42	48	49	63	170
22,5	105	138	67	69	225	57	47	238	199	49	55	78	78	61	48	55	52	44	45	121	47	105	48	217	88	41	194	166	238	49	39	196	44	45	54	67	231	86	51	50	227	68	192	46	43	45	48	63	182
22,75	100	133	63	64	223	55	46	235	197	52	56	78	71	58	45	51	48	46	46	121	47	105	48	217	84	37	192	165	240	48	41	196	44	46	56	71	228	82	50	50	228	67	191	47	44	47	50	67	185
23	114	145	73	74	227	60	50	243	203	53	59	80	88	68	53	59	55	50	49	123	51	110	51	220	95	46	196	169	239	54	45	197	48	49	58	71	234	91	56	54	229	71	194	50	48	49	53	66	192
23,25	108	140	69	70	226	57	49	239	201	54	61	81	82	63	49	56	53	48	49	123	52	110	52	219	91	42	195	168	241	51	43	197	47	50	61	75	232	88	54	54	231	70	195	51	46	51	54	71	193
23,5	114	141	70	71	227	59	49	244	206	55	63	83	88	64	50	57	52	47	49	124	52	110	53	224	94	43	195	170	238	52	45	197	47	50	60	73	230	88	54	51	227	68	195	48	47	52	54	71	193
23,75	109	139	69	70	224	57	48	239	199	51	59	78	86	62	50	56	52	46	46	121	49	108	47	217	93	42	194	167	239	50	42	196	45	47	57	70	233	88	52	52	227	69	192	47	44	47	50	65	197
24	102	133	65	66	222	57	47	240	200	51	59	78	74	57	44	51	49	45	46	120	49	107	48	217	84	37	192	165	238	49	42	195	45	47	55	69	225	83	50	48	227	68	194	46	43	46	49	65	194
24,25	109	140	69	70	225	58	48	242	202	52	59	79	85	61	47	55	50	46	46	122	49	108	48	218	91	41	194	167	236	50	42	195	45	47	55	67	231	87	52	49	224	69	193	47	44	46	49	64	197
24,5	108	140	67	68	226	59	47	245	206	54	63	82	85	59	46	52	50	45	46	124	51	109	52	225	89	38	193	169	236	51	43	196	45	48	57	70	227	84	51	48	226	67	193	46	44	49	50	67	195
24,75	109	141	71	69	225	62	50	238	199	53	61	80	84	63	50	56	53	47	48	123	50	111	50	217	92	43	196	170	242	50	43	198	46	48	60	75	233	89	54	56	229	72	194	51	46	49	52	69	204
25	110	142	69	72	229	61	48	246	207	52	62	83	88	62	47	55	51	46	45	124	49	110	50	224	92	40	194	170	235	52	43	196	46	46	56	69	229	86	52	50	225	68	193	47	43	48	49	65	199
25,25	109	141	69	68	226	62	47	242	203	54	62	81	86	61	47	53	51	45	46	122	51	111	50	220	92	39	194	170	237	51	42	195	46	48	58	73	230	86	52	50	227	69	195	47	44	49	51	68	203
25,5	111	144	70	69	226	63	50	241	201	54	61	81	88	64	49	55	52	47	47	122	51	112	50	219	93	42	196	170	239	52	43	196	47	49	59	73	232	88	53	53	227	73	195	49	46	49	51	67	207
25,75	101	135	65	69	225	62	49	240	201	55	60	81	76	57	45	52	51	47	48	123	51	112	50	219	84	37	195	170	239	51	43	196	47	49	59	72	226	83	51	50	228	71	196	49	44	49	51	67	203
26	119	150	75	75	230	67	52	249	209	61	67	87	97	69	52	61	55	49	51	129	56	115	56	226	98	46	197	173	239	56	48	198	51	52	63	78	233	92	57	54	228	73	196	50	50	53	56	72	208
26,25	112	145	73	72	228	66	52	243	203	59	62	84	90	65	51	57	55	49	49	126	52	113	51	220	95	43	197	171	239	54	45	197	49	50	61	74	233	90	55	54	228	75	197	51	47	50	53	68	210
26,5	116	148	74	74	230	67	51	247	208	57	63	84	94	66	50	58	53	48	48	126	51	113	51	224	96	43	197	171	236	53	45	198	48	49	58	71	233	90	54	52	226	73	196	49	45	49	52	68	207
26,75	119	152	76	77	233	69	53	252	212	59	66	87	99	69	53	61	55	49	49	128	52	114	54	227	100	46	198	172	236	54	45	198	49	49	59	71	233	91	56	53	225	73	196	49	47	49	50	68	207
27	117	150	74	74	227	67	52	243	203	59	63	82	95	68	52	58	54	48	48	125	53	113	52	220	99	46	198	171	238	52	44	197	50	49	61	76	235	91	56	55	226	76	197	50	46	51	53	71	214
27,25	117	149	74	73	228	67	51	247	207	61	65	84	95	67	50	57	52	47	49	127	53	114	53	225	98	43	196	170	236	53	46	196	50	50	62	76	233	90	54	52	227	74	197	49	47	52	53	72	212
27,5	117	152	77	76	232	70	53	252	211	63	67	88	96	68	52	59	54	49	49	130	52	115	53	228	98	44	198	172	236	55	46	198	50	50	60	72	232	89	55	52	226	74	196	49	46	50	51	70	209
27,75	114	148	75	74	228	69	53	243	202	61	64	84	94	67	53	58	57	48	50	127	52	115	52	220	99	46	198	171	239	53	45	198	49	50	59	73	234	92	55	55	227	78	196	51	47	49	52	69	216
28	116	149	74	73	229	68	51	249	209	62	67	87	95	65	50	56	52	47	50	128	54	115	53	226	98	42	197	172	235	54	45	198	49	49	61	73	231	88	54	51	224	74	196	49	46	51	52	70	212
28,25	120	153	80	79	230	73	57	245	206	66	68	86	99	73	57	64	61	53	55	131	56	119	55	222	104	51	202	175	243	57	48	202	53	54	64	79	237	97	61	61	231	83	200	56	51	54	57	73	222
28,5	120	153	78	77	230	71	54	247	207	64	66	86	98	70	54	60	56	51	50	129	54	117	53	224	101	47	199	173	238	56	46	198	51	51	61	75	235	94	57	55	227	79	198	52	48	51	53	72	218
28,75	119	152	77	77	231	72	53	252	211	66	69	88	98	69	53	60	56	50	51	131	55	118	55	228	101	45	199	173	236	56	47	199	52	50	61	73	233	91	56	54	226	78	197	51	47	51	52	72	215
29	114	147	75	74	228	70	55	244	204	66	69	86	93	66	52	58	56	52	54	131	58	119	56	225	99	46	200	173	241	58	49	200	54	53	67	83	234	92	58	56	231	81	199	54	52	55	59	78	221
29,25	113	148	75	75	228	71	55	245	205	66	66	86	91	67	52	60	57	51	52	130	54	119	54	222	99	45	199	172	240	56	48	199	52	51	63	76	233	91	57	56	228	82	199	53	49	52	53	72	221
29,5	116	151	78	77	229	73	57	247	206	68	68	88	95	71	55	61	58	53	54	132	57	120	56	223	101	48	201	175	242	58	49	201	53	54	64	78	235	94	59	58	230	84	200	55	51	53	56	73	223
29,75	115	151	74	75	228	71	54	246	206	65	65	86	94	67	51	59	56	49	51	129	53	118	52	223	99	45	198	172	237	55	46	199	50	51	61	74	234	91	55	54	226	81	198	50	48	50	52	69	220
30	112	147	75	75	229	72	55	251	211	67	69	90	89	64	49	57	55	51	53	133	56	120	56	228	95	43	199	175	238	58	49	200	53	53	63	75	229	88	55	54	228	80	199	52	49	53	54	73	218
30,25	120	153	79	77	228	72	56	246	205	67	68	86	100	71	54	61	57	52	52	131	57	119	55	223	104	49	200	176	241	57	47	200	53	52	65	80	236	95	59	58	229	84	200	53	50	54	56	74	226
30,5	120	154	77	76	229	71	54	248	207	65	68	86	100	71	53	59	55	50	51	131	55	118	53	224	103	46	199	175	237	56	46	198	52	50	63	78	234	94	56	54	226	81	199	51	49	52	54	73	224
30,75	123	157	83	79	231	75	56	252	210	70	72	90	104	75	56	63	58	54	54	135	60	123	59	229	107	51	201	178	239	59	51	201	56	54	68	82	237	96	59	58	229	84	201	54	52	57	60	80	227
31	118	153	79	78	230	73	57	245	204	68	67	85	100	71	56	62	59	52	53	131	54	119	53	222	103	50	201	177	241	56	47	200	52	52	62	79	237	95	58	59	228	85	199	54	49	52	55	71	227
31,25	123	157	83	79	232	75	57	254	212	73	76	93	103	73	55	63	58	53	55	137	60	122	61	232	106	49	201	179	239	60	51	202	57	56	69	81	235	94	59	57	229	84	200	54	52	58	60	78	224
31,5	115	149	75	74	228	70	53	245	204	68	68	86	96	68	51	57	55	49	51	131	56	119	55	223	101	45	198	174	239	55	46	200	52	51	66	81	234	91	55	55	228	84	198	52	48	54	57	77	226
31,75	113	149	77	75	228	72	56	247	206	69	68	86	94	68	52	58	56	51	52	131	55	120	54	223	100	46	200	175	239	56	47	200	53	52	64	78	234	93	55	55	228	85	199	53	48	52	55	73	226
32	118	151	77	75	229	71	55	249	208	68	71	88	98	69	51	58	55	49	51	133	57	120	55	228	102	45	198	175	237	56	47	199	54	53	66	79	231	91	55	53	227	82	198	50	48	53	55	76	225
32,25	107	140	74	71	227	70	53	249	208	68	71	89	84	61	45	55	54	49	51	132	56	119	56	227	91	39	199	175	238	55	46	198	54	51	65	76	226	84	53	51	228	81	197	49	46	53	53	74	220
32,5	115	151	79	75	229	73	57	247	206	69	68	88	96	69	52	59	57	51	54	132	56	121	55	224	102	46	200	176	240	56	47	201	53	52	65	79	235	93	56	56	228	86	199	54	49	53	55	74	228
32,75	116	150	80	76	230	75	58	249	210	71	73	91	96	70	53	59	57	53	56	137	60	124	59	229	102	47	201	177	240	59	50	202	57	56	70	82	233	92	57	56	230	86	201	55	52	57	59	79	228
33	119	156	83	80	230	76	60	248	208	71	70	90	103	75	57	64	61	54	55	134	57	123	56	225	106	50	202	177	240	58	48	202	55	53	65	79	237	96	59	58	228	89	201	55	51	53	56	75	231
33,25	119	154	81	77	228	74	59	244	205	71	68	88	102	75	56	61	58	52	55	132	57	122	55	224	106	50	202	177	242	56	48	202	56	54	69	86	238	96	58	62	230	92	199	56	51	55	58	79	232
33,5	115	151	80	76	228	74	57	248	208	70	69	90	96	72	53	59	57	51	54	134	56	122	55	227	101	46	200	177	238	58	48	201	54	53	64	76	233	93	56	55	227	88	199	52	48	52	53	74	228
33,75	114	146	78	74	228	73	56	249	210	70	73	90	92	67	50	57	56	50	54	135	59	123	58	230	96	44	200	177	238	57	48	201	56	53	69	82	230	88	55	54	229	86	200	52	50	56	57	78	226
34	118	153	84	80	231	78	60	253	213	74	74	92	100	74	56	65	60	56	57	138	60	126	59	231	104	49	202	179	240	62	52	203	58	56	69	81	234	94	59	58	230	90	201	56	53	56	59	78	231
34,25	125	159	85	81	231	78	61	249	210	72	73	91	108	79	60	66	61	56	57	137	61	125	59	228	110	53	204	180	242	61	51	203	58	56	71	87	239	99	62	62	231	93	202	57	53	57	60	81	235
34,5	116	153	80	78	229	76	61	246	206	71	70	89	99	73	55	62	60	53	55	135	58	124	56	225	105	47	201	176	241	57	49	203	55	54	66	80	236	94	58	60	228	92	199	55	49	55	56	75	232
34,75	109	147	77	77	229	77	62	246	207	73	71	91	90	70	54	60	60	54	56	136	60	126	58	227	99	45	202	178	243	58	50	203	58	55	70	83	234	91	58	60	231	93	201	57	52	56	59	78	232
35	120	156	82	80	229	77	60	248	208	71	70	89	104	76	57	64	60	53	55	136	58	124	56	226	107	51	202	177	239	58	50	202	56	54	67	80	237	97	59	58	228	92	200	55	50	54	56	76	234
35,25	116	152	81	78	229	75	61	247	207	72	72	91	98	72	55	62	58	54	56	137	60	126	58	228	105	49	202	178	240	58	50	204	57	55	70	86	235	94	59	60	230	94	201	57	51	56	59	79	234
35,5	111	145	78	76	229	76	59	247	208	73	72	91	91	69	52	59	58	55	56	138	61	126	59	228	98	45	204	178	241	58	51	203	58	55	72	86	232	91	58	58	232	93	200	54	51	57	60	81	232
35,75	120	159	85	82	230	80	64	247	209	74	73	92	105	78	62	67	63	57	59	139	59	128	58	228	109	52	204	180	242	61	52	205	58	56	69	84	239	99	61	64	230	98	201	59	55	57	59	78	236
36	121	159	86	81	230	80	63	248	209	74	72	91	106	77	61	67	63	56	57	138	59	127	58	229	109	53	204	179	241	59	51	204	58	55	69	84	238	98	60	63	229	96	201	58	53	56	59	78	237
36,25	123	159	85	81	230	80	62	252	211	73	73	91	108	78	58	66	61	55	58	138	61	127	59	228	110	52	204	179	240	60	52	203	59	56	70	84	238	99	61	61	228	95	202	57	54	57	59	80	237
36,5	121	157	85	80	232	80	61	256	216	74	77	96	104	75	57	64	59	55	56	142	61	128	60	233	108	50	202	180	237	62	52	205	60	57	69	81	234	95	59	57	228	94	201	56	53	57	59	79	231
36,75	125	161	86	81	232	79	60	255	215	74	75	94	108	77	59	66	60	54	56	139	60	127	60	232	110	51	204	180	236	61	51	204	58	55	69	80	236	97	59	56	227	94	201	53	51	56	58	78	233
37	122	158	85	80	231	79	60	252	213	74	76	92	106	76	56	65	60	55	56	139	62	127	61	232	109	50	203	179	238	60	52	204	59	56	72	85	236	97	59	58	229	95	202	55	54	58	60	81	234
37,25	121	158	87	83	232	82	66	251	212	76	76	94	106	77	60	68	65	58	60	141	62	130	60	232	111	53	204	181	241	62	53	206	61	59	72	84	239	99	63	62	230	100	203	60	55	58	61	81	237
37,5	121	157	84	79	229	79	60	250	210	71	71	91	105	75	57	64	60	53	55	137	59	126	57	229	108	49	203	178	237	58	49	202	57	54	69	81	236	96	58	58	227	96	200	54	50	55	57	77	236
37,75	116	153	82	79	230	80	65	249	211	75	74	92	99	73	57	64	61	56	59	139	61	128	59	230	105	49	204	180	241	60	52	205	60	57	71	85	236	96	61	61	231	100	202	58	54	58	60	79	237
38	124	162	89	84	232	84	66	252	214	77	76	93	110	80	62	69	65	58	60	141	63	130	61	233	112	55	205	183	241	62	54	207	62	59	73	86	240	101	63	63	231	102	203	60	56	58	62	82	239
38,25	122	160	88	83	231	82	65	250	212	76	75	93	109	79	61	68	64	57	59	141	61	129	60	231	112	53	205	182	241	62	51	206	61	56	70	84	239	99	62	64	230	102	202	58	55	57	60	79	239
38,5	125	163	88	86	232	84	66	251	212	77	76	94	112	82	64	71	66	58	59	141	62	129	60	233	113	56	206	183	241	62	52	207	62	58	69	86	241	101	64	64	229	103	203	59	56	57	61	80	239
38,75	117	155	85	80	231	80	65	251	214	76	77	95	102	74	58	66	62	58	60	140	64	130	61	232	107	50	205	181	240	62	53	207	63	59	74	86	236	96	61	60	231	101	202	59	56	59	61	82	238
39	123	161	88	85	231	83	66	250	213	76	75	93	110	80	62	70	65	58	60	140	61	130	60	232	112	55	205	182	239	62	52	207	60	57	70	84	240	100	63	63	228	104	202	59	54	56	60	79	241
39,25	126	162	88	81	232	80	61	255	216	74	78	94	111	78	57	66	59	53	55	141	60	128	61	235	112	52	203	181	235	60	51	206	60	55	73	82	236	98	59	56	228	97	199	53	50	57	60	81	235
39,5	125	161	88	83	232	81	61	254	215	74	75	93	111	79	59	68	61	54	57	142	59	126	58	233	112	53	204	181	236	61	51	206	59	55	70	81	238	99	61	58	227	99	200	54	51	56	59	79	236
39,75	116	149	84	79	232	80	64	255	216	79	82	96	98	72	54	64	61	57	60	145	66	131	65	240	102	48	207	183	239	63	54	208	65	59	78	89	233	92	61	59	232	101	202	58	56	63	66	87	234
40	125	163	87	83	230	82	64	250	212	75	74	90	112	80	61	68	62	56	58	140	60	128	59	232	114	55	205	180	237	59	50	205	59	56	72	85	240	100	62	61	228	103	201	57	52	56	60	81	239
40,25	122	159	87	82	231	82	64	253	214	75	75	92	109	79	60	68	62	56	59	142	61	130	59	234	111	52	205	181	238	61	52	206	61	57	72	83	238	98	62	60	228	103	202	56	54	56	61	80	237
40,5	124	161	89	82	232	83	65	253	216	78	78	95	112	80	61	68	63	58	61	144	66	132	64	237	113	54	207	183	240	63	54	208	65	60	78	90	239	101	63	63	231	106	204	59	56	61	66	88	241
40,75	121	161	87	83	229	82	66	249	212	75	75	92	110	79	62	69	62	56	59	141	60	129	60	233	111	55	205	182	238	60	51	206	60	56	70	85	240	99	62	63	229	106	201	58	53	57	59	80	239
41	129	164	91	84	234	85	64	258	219	78	80	97	115	83	63	70	63	58	59	145	65	130	64	239	114	56	206	183	235	64	53	207	63	58	75	84	239	101	63	60	228	104	202	57	55	60	63	84	237
41,25	123	161	90	84	231	86	67	252	215	79	78	95	111	80	64	71	65	60	61	145	64	132	62	236	113	56	207	184	240	63	54	207	64	59	74	87	241	101	65	64	231	108	203	61	58	61	63	85	241
41,5	119	158	86	80	230	80	63	249	210	74	75	90	109	78	59	66	61	55	57	141	61	129	59	233	109	51	204	180	237	60	50	205	60	56	73	88	239	97	61	61	229	105	201	57	53	57	60	82	239
41,75	120	159	87	81	231	82	65	252	215	76	76	92	108	78	59	67	63	57	58	143	63	129	61	235	111	51	205	182	236	62	52	206	62	57	72	84	238	98	61	61	229	107	202	57	54	57	60	81	238
42	124	164	89	87	232	85	68	249	213	78	77	94	114	83	65	72	66	58	61	144	61	131	61	236	115	58	207	184	239	62	53	207	61	59	71	85	242	103	64	65	229	111	202	60	56	57	61	81	242
42,25	123	163	89	86	231	85	68	251	214	78	77	92	113	82	64	71	65	58	62	143	62	131	60	236	114	56	207	183	239	61	52	207	62	58	73	87	242	101	64	65	231	111	202	61	55	58	62	83	242
42,5	126	166	93	87	234	87	67	256	219	79	79	96	116	84	65	73	67	60	62	146	66	133	64	238	115	58	208	185	238	65	55	208	66	60	75	86	243	103	65	65	230	110	204	59	57	59	63	84	241
42,75	128	166	93	87	234	87	66	258	220	80	81	97	116	85	65	73	66	59	62	147	66	133	65	240	115	57	208	185	237	66	56	207	65	61	76	85	241	103	65	63	230	110	203	59	56	61	64	84	240
43	125	163	90	84	230	83	65	251	214	75	76	92	114	82	63	70	63	56	58	142	62	130	61	235	114	57	205	182	236	61	52	204	61	57	72	86	240	101	61	62	228	109	201	56	53	57	60	82	240
43,25	124	165	91	86	232	87	68	252	215	79	79	95	115	84	66	73	67	60	61	145	64	133	62	237	115	59	207	185	239	63	53	208	64	59	74	88	242	103	65	65	229	113	203	60	56	59	63	84	242
43,5	125	163	92	84	234	86	66	260	222	80	83	99	111	80	61	70	64	58	62	150	66	133	66	244	112	54	206	185	237	65	56	208	66	61	77	86	238	99	63	60	230	109	203	59	56	62	65	85	237
43,75	120	161	88	83	230	84	67	251	214	77	76	91	111	79	62	69	64	57	60	143	62	130	61	235	112	54	206	182	237	61	53	205	63	58	74	87	239	100	63	63	228	112	201	58	54	57	62	83	240
44	125	165	90	85	232	85	65	252	217	77	76	91	114	83	63	71	64	57	58	144	61	131	60	236	114	56	206	182	234	61	51	205	62	56	71	83	239	100	63	61	226	112	200	56	54	56	61	79	240
44,25	124	163	90	85	232	86	68	256	219	80	81	96	113	82	62	71	66	59	62	147	67	133	65	239	114	55	208	185	237	65	56	208	67	61	77	88	239	101	64	62	230	113	203	59	57	61	65	85	242
44,5	126	168	94	89	234	90	73	254	218	82	81	97	118	86	69	76	70	62	65	148	65	135	66	239	118	61	209	186	239	66	56	209	67	62	76	89	244	105	68	68	231	118	204	63	60	61	66	86	245
44,75	117	154	86	79	231	83	64	256	219	78	80	95	104	73	56	65	60	55	59	147	64	131	64	240	103	48	205	183	234	63	53	205	64	58	76	83	232	93	59	58	228	109	200	56	54	58	63	83	235
45	123	162	90	82	232	84	65	258	220	78	81	95	112	80	60	68	61	56	59	149	64	132	64	240	111	51	205	184	233	63	53	206	63	58	75	84	236	98	60	58	227	110	201	56	54	59	63	84	237
45,25	120	159	90	83	232	86	67	258	221	81	83	98	108	79	60	69	65	59	63	150	67	134	67	242	109	52	207	185	236	66	56	208	68	62	78	87	235	97	63	62	230	114	203	60	58	62	66	86	238
45,5	114	152	85	77	230	83	64	256	219	77	82	95	101	72	54	64	61	56	59	147	64	131	65	240	102	48	206	183	235	63	53	205	65	58	79	87	231	91	59	57	228	110	200	55	55	61	64	87	236
45,75	115	157	86	82	231	85	69	253	216	79	79	93	105	77	61	68	63	59	61	145	66	133	64	237	108	51	206	182	238	62	53	206	66	60	76	88	237	97	62	63	230	116	201	60	56	60	64	85	241
46	125	165	91	84	231	84	66	255	218	76	79	93	116	82	63	69	63	57	58	145	63	132	61	236	113	55	206	183	233	63	53	204	63	57	74	84	239	101	62	60	227	114	200	56	53	56	61	82	241
46,25	123	164	92	86	232	87	70	256	219	81	81	96	116	83	65	72	67	60	63	148	67	136	65	238	115	57	208	184	237	65	56	207	67	61	78	90	241	104	66	65	231	120	204	62	58	60	65	88	243
46,5	123	164	90	83	232	86	66	258	222	80	81	96	112	81	60	70	64	58	59	148	64	132	63	240	113	53	205	184	232	64	53	205	65	58	75	83	236	99	61	59	226	115	200	57	54	58	63	83	238
46,75	115	158	87	83	230	87	71	252	216	80	78	95	105	78	60	68	64	58	61	145	63	134	62	237	108	51	205	183	237	62	54	206	64	58	74	86	236	98	62	63	228	119	202	59	56	57	63	83	242
47	129	169	96	90	236	91	72	256	221	83	82	97	121	89	70	76	72	64	65	150	67	137	66	239	119	63	210	187	238	67	57	209	66	63	77	89	243	108	69	68	230	124	204	63	61	60	67	86	245
47,25	116	158	87	82	229	85	69	252	216	78	79	94	107	77	60	69	64	58	61	146	64	133	63	235	109	52	206	183	235	62	53	205	65	59	76	87	238	99	61	63	227	119	202	59	55	57	62	84	241
47,5	127	169	95	90	234	91	75	255	220	84	84	98	120	88	70	77	71	63	64	149	67	137	66	240	118	63	209	187	239	66	56	209	68	63	79	91	243	106	68	70	230	126	204	63	60	62	67	86	246
47,75	118	162	89	84	231	86	69	255	219	80	81	94	112	80	61	71	65	58	61	146	65	134	63	237	111	53	206	183	234	63	54	205	66	60	76	85	237	99	62	62	227	121	202	59	55	58	64	83	240
48	126	168	92	85	232	86	68	255	219	79	81	93	118	85	65	71	65	58	61	147	65	134	64	237	117	59	206	185	234	63	52	205	65	59	77	89	241	103	65	63	227	122	202	58	55	59	64	85	242
48,25	122	163	91	85	233	89	71	256	221	82	82	96	114	82	64	72	68	62	64	150	68	136	66	240	114	56	207	185	237	66	57	207	69	63	80	91	240	102	66	65	230	125	204	61	60	62	68	88	244
48,5	121	164	89	84	231	87	70	255	219	80	80	94	114	81	63	72	66	58	62	148	64	134	63	237	113	55	205	183	235	63	54	205	65	59	75	85	239	100	64	63	227	123	201	59	55	57	63	83	241
48,75	112	155	86	81	230	85	70	254	218	80	80	93	103	76	59	69	64	58	62	148	65	135	63	237	105	51	204	183	235	63	53	205	66	59	76	87	235	95	62	62	228	122	202	59	56	60	64	84	240
49	111	151	85	79	230	84	67	255	220	79	82	95	101	73	56	66	62	58	61	149	66	134	65	239	102	48	204	184	235	63	54	206	67	60	80	88	230	92	60	60	229	121	201	58	56	61	66	87	237
49,25	128	170	95	90	235	90	70	256	222	81	81	96	120	86	69	76	69	60	62	148	63	134	63	238	118	61	206	185	234	65	55	206	67	60	75	85	240	106	66	65	227	126	202	59	56	57	63	83	243
49,5	120	163	90	83	231	86	70	255	220	80	80	94	114	82	63	71	66	60	61	148	64	134	64	237	113	54	204	184	234	64	53	205	66	59	77	87	238	101	63	63	227	125	202	59	55	57	64	84	241
49,75	128	169	92	86	232	88	68	257	222	80	83	95	120	86	65	73	66	59	61	150	66	134	65	239	117	59	205	185	234	64	54	206	67	60	79	90	240	103	65	63	227	126	201	57	55	60	66	87	243
50	117	161	88	81	230	85	69	254	218	80	81	94	110	80	61	68	65	58	62	148	66	135	65	238	110	52	204	183	235	64	53	205	67	60	80	93	238	99	62	62	229	127	202	60	56	61	66	88	242
50,25	122	165	91	84	232	89	68	260	225	81	86	96	114	82	63	71	64	60	63	152	66	135	67	241	112	53	204	186	233	65	56	206	68	61	79	86	236	99	62	61	228	125	201	58	56	61	66	86	240
50,5	123	166	92	86	231	89	72	255	220	82	82	95	117	85	67	74	67	60	64	151	66	135	65	236	116	58	205	185	236	65	55	206	67	61	78	91	240	103	65	65	228	129	204	61	58	61	67	86	244
50,75	126	168	94	85	234	91	71	260	224	85	89	100	119	85	65	73	68	62	64	155	70	138	71	242	116	56	206	187	236	67	59	208	72	64	86	93	239	102	65	64	230	129	203	61	61	66	71	92	242
51	123	166	92	86	232	90	72	256	220	81	82	95	119	85	66	73	67	60	63	150	67	136	65	237	116	57	205	185	235	64	56	206	68	61	79	91	241	103	66	66	228	130	203	61	58	61	67	87	244
51,25	116	160	88	83	230	88	73	254	218	81	80	95	109	80	64	70	66	60	64	149	65	136	64	237	111	53	203	184	237	63	54	206	68	61	79	90	236	99	64	66	229	131	203	61	57	61	65	87	244
51,5	123	167	91	87	231	90	74	255	219	82	82	94	117	85	67	75	68	60	64	149	65	135	65	236	116	58	205	185	234	65	54	207	68	61	78	89	240	103	66	67	229	132	203	61	58	60	65	86	244
51,75	116	161	89	84	230	88	73	253	218	82	81	94	110	81	64	71	66	60	64	149	66	136	64	237	111	53	204	185	237	64	55	206	68	60	79	92	238	100	65	66	230	133	202	62	58	61	66	86	244
52	114	159	87	82	230	87	71	255	221	80	81	93	109	78	61	70	65	59	62	150	66	136	65	237	108	51	203	184	234	64	55	205	68	60	77	87	235	97	62	61	227	131	202	59	56	59	65	85	241
52,25	110	152	86	81	231	86	69	257	222	81	84	95	102	74	57	68	64	59	62	153	69	135	67	239	102	49	204	185	234	66	56	206	70	61	82	89	231	93	62	61	229	130	201	59	57	63	68	87	239
52,5	127	171	95	89	234	92	74	256	222	83	83	95	122	89	71	78	71	62	65	152	66	138	65	239	118	63	205	187	235	66	56	207	69	61	77	88	241	106	67	67	227	135	203	62	59	60	66	85	245
52,75	126	171	94	88	233	90	71	258	223	81	83	94	122	87	69	76	68	60	63	152	66	136	67	237	118	61	206	187	233	66	55	206	69	62	79	88	240	106	66	66	226	134	203	60	56	60	65	85	245
53	117	161	88	82	230	87	72	253	219	81	81	93	110	80	63	71	65	60	63	150	67	136	66	236	110	53	203	184	236	64	54	206	68	61	81	94	238	99	64	65	228	135	202	60	58	61	66	88	244
53,25	125	169	92	85	233	89	70	257	222	81	85	94	120	85	65	73	66	60	63	152	66	136	67	238	116	57	204	186	233	65	56	206	69	60	80	90	240	102	64	63	226	133	201	59	56	61	66	87	244
53,5	122	167	93	87	232	91	73	257	221	83	82	94	119	86	69	75	70	61	64	152	66	137	66	238	115	59	205	186	235	66	56	205	69	60	78	88	240	103	66	67	227	137	203	61	58	60	66	85	245
53,75	114	160	88	83	231	88	72	256	220	81	83	94	109	79	63	70	67	60	64	152	67	136	67	237	109	53	205	185	236	65	55	207	70	62	81	92	236	99	64	64	229	137	202	60	57	62	67	87	244
54	122	167	92	85	232	90	70	260	225	83	85	96	117	83	65	74	66	60	63	154	67	137	68	240	114	55	204	186	232	67	56	206	70	62	79	85	236	100	64	62	226	135	201	60	57	60	68	86	242
54,25	122	168	95	89	233	91	74	257	223	84	84	96	120	87	69	77	70	63	66	152	68	138	67	239	117	59	206	187	236	67	57	208	70	63	79	88	241	105	67	67	227	140	203	62	60	61	67	87	246
54,5	120	165	91	84	230	87	71	256	221	81	83	93	117	83	65	73	66	60	63	151	67	135	67	236	113	56	203	185	234	65	55	205	70	61	80	89	238	102	64	64	227	138	202	60	57	61	66	87	244
54,75	128	173	97	91	237	94	72	260	226	84	85	97	125	89	72	80	71	63	65	154	67	138	67	239	120	63	207	189	234	68	57	208	71	62	79	86	241	109	69	67	226	141	202	61	60	61	67	87	245
55	125	169	95	85	233	90	71	259	225	82	86	96	120	85	65	75	66	60	63	154	68	137	69	240	116	56	205	187	232	66	57	206	69	62	82	87	238	102	65	63	226	137	202	57	58	61	67	86	243
55,25	125	171	96	90	232	93	76	255	222	84	83	95	123	88	72	79	72	63	66	153	67	139	67	237	119	63	207	189	237	66	57	208	70	62	79	91	242	108	69	72	228	144	204	64	60	61	67	87	247
55,5	126	170	95	89	233	91	75	259	224	84	85	95	121	88	71	78	70	63	66	154	68	140	69	238	119	61	207	188	236	68	57	207	72	63	82	90	241	106	68	69	228	144	205	63	60	61	68	88	247
55,75	126	171	96	89	233	94	77	258	223	85	84	95	123	88	71	79	72	64	67	154	68	140	68	238	119	62	207	189	236	69	57	207	71	63	80	88	241	107	69	69	227	144	204	64	62	61	67	87	248
56	127	170	98	89	234	93	75	260	223	83	85	95	122	88	71	79	71	63	66	154	68	140	68	238	119	62	207	189	236	69	57	208	72	63	81	88	240	107	68	68	227	144	204	62	61	62	68	85	246
56,25	121	166	92	84	231	90	72	258	223	83	86	95	117	83	66	75	66	63	65	155	71	139	69	239	114	55	205	187	235	67	58	208	72	64	84	90	237	102	66	65	229	144	204	62	61	63	70	89	246
56,5	122	168	93	88	232	92	75	257	221	83	83	94	119	85	69	76	70	61	66	153	66	138	66	238	116	59	206	187	235	67	56	207	70	62	79	88	240	104	66	67	227	145	203	61	58	60	66	85	246
56,75	122	167	93	85	231	90	72	258	222	82	84	93	118	84	67	74	68	61	64	153	68	138	68	237	114	57	205	186	235	67	56	206	71	62	82	89	237	102	65	65	227	145	204	61	59	61	68	86	245
57	116	161	90	82	231	89	72	258	224	83	85	94	110	79	63	72	65	61	65	155	69	138	68	239	108	53	206	187	235	67	57	207	71	62	82	88	233	97	63	62	227	144	202	60	57	63	67	87	243
57,25	113	159	88	84	231	91	77	255	220	85	83	95	107	79	65	72	67	62	67	153	67	139	66	236	108	52	205	186	236	66	56	206	71	63	80	90	235	98	65	67	228	147	203	63	59	61	67	87	245
57,5	122	169	94	89	232	93	77	256	221	85	84	95	119	86	70	77	70	62	66	154	67	138	67	237	116	59	206	188	237	66	56	206	70	62	80	90	239	105	67	69	227	149	203	64	59	61	68	87	247
57,75	121	166	93	85	233	92	74	260	224	84	87	94	116	84	66	75	68	62	66	156	69	140	70	239	112	56	205	186	235	69	59	207	72	64	84	89	237	101	66	65	228	147	204	62	61	63	69	88	244
58	125	170	94	86	232	91	72	260	223	83	87	94	121	87	67	76	68	61	65	156	69	138	69	239	116	58	205	187	234	67	58	207	72	62	84	90	238	104	66	65	226	147	202	60	59	63	68	89	244
58,25	119	166	93	87	233	92	77	257	221	84	84	94	115	84	68	74	69	63	67	154	69	139	68	237	112	56	207	187	237	67	58	208	72	63	82	90	239	103	67	69	228	151	205	64	60	61	68	87	247
58,5	114	160	89	82	230	89	74	255	220	83	84	92	110	79	63	71	66	61	65	153	67	138	67	236	109	52	205	185	236	65	56	206	71	62	83	92	235	99	64	65	228	150	202	61	58	61	68	89	245
58,75	126	171	96	86	234	93	73	262	226	84	89	96	121	87	69	77	68	61	65	158	69	139	70	242	115	57	208	189	233	69	58	208	73	63	84	89	237	104	66	65	226	149	203	61	58	63	68	89	244
59	122	169	94	86	234	92	73	263	226	84	88	96	119	85	66	76	68	62	65	158	68	139	70	241	112	55	206	187	234	69	58	207	73	63	83	86	236	102	66	64	225	149	202	60	57	62	68	87	244
59,25	123	169	94	87	232	92	77	259	223	85	86	93	120	87	69	77	69	63	67	155	69	140	69	238	115	58	207	188	235	68	58	206	73	64	82	90	239	106	67	67	228	153	203	63	61	62	68	89	247
59,5	129	175	101	94	236	98	80	260	226	89	89	97	127	93	77	83	76	68	71	159	72	143	71	241	121	66	211	192	238	72	61	210	76	66	83	92	243	112	73	73	228	157	206	67	65	64	71	90	249
59,75	127	172	96	87	233	94	73	262	226	83	89	94	122	87	70	78	69	62	65	157	68	139	70	239	117	59	206	189	233	68	57	207	72	63	83	87	238	106	66	65	225	151	203	60	58	62	68	86	244
60	126	171	96	86	234	93	73	261	225	84	89	94	123	88	69	77	68	61	65	158	68	139	70	240	117	58	208	188	233	68	58	207	72	63	84	89	238	105	67	64	226	151	203	61	58	64	69	87	245
60,25	121	168	93	85	233	93	74	261	225	85	87	94	118	85	67	77	69	63	66	158	69	140	70	239	113	57	206	189	233	68	59	207	72	64	82	87	237	103	66	65	226	152	203	62	61	62	69	86	244
60,5	128	173	96	88	232	92	74	260	223	83	88	93	125	90	71	77	69	62	65	157	69	140	70	239	119	61	207	189	234	68	58	207	73	64	85	92	241	108	68	66	226	155	203	62	60	63	69	90	247
60,75	126	171	95	87	232	91	76	258	221	83	85	92	123	88	70	77	69	62	66	154	68	140	69	237	118	62	207	188	235	67	56	206	72	62	85	94	240	107	68	68	226	156	204	63	60	63	69	91	248
61	124	170	95	88	232	92	78	258	222	85	86	93	121	88	70	78	70	64	68	156	69	140	70	237	117	60	208	189	236	68	58	208	73	64	85	93	241	106	68	69	227	158	205	65	62	64	69	92	249
61,25	123	169	95	88	233	92	77	258	222	84	86	92	122	87	70	77	70	63	68	156	69	141	70	237	117	59	208	187	235	68	57	207	73	64	83	92	240	107	68	68	227	158	204	64	59	63	69	89	248
61,5	122	167	93	86	232	92	74	260	225	84	90	94	117	84	67	75	68	61	66	159	70	141	72	240	113	55	207	189	234	69	59	207	74	64	86	90	235	102	66	64	226	156	203	62	61	64	72	90	245
61,75	124	169	94	90	232	93	80	256	221	86	86	93	121	87	72	78	71	64	68	155	68	141	69	237	117	60	208	189	237	68	57	207	73	64	84	95	241	106	69	71	227	162	204	66	61	64	70	89	249
62	125	170	96	90	233	94	80	258	222	86	86	92	123	88	73	79	72	65	69	157	70	142	69	238	118	62	209	190	236	69	59	208	74	65	85	94	241	108	70	71	228	162	205	67	62	63	70	90	249
62,25	124	170	95	88	234	93	76	260	225	85	87	92	120	86	70	78	70	63	66	157	69	141	70	238	115	57	208	188	234	69	58	207	72	63	82	87	238	104	67	66	225	159	203	62	60	61	68	86	246
62,5	121	169	95	92	233	97	87	258	223	91	89	98	119	87	74	81	74	68	74	159	72	146	73	240	117	61	212	192	240	71	62	211	77	69	88	97	242	108	71	76	230	167	207	72	66	67	74	92	252
62,75	127	171	97	89	234	95	78	264	227	88	93	98	122	88	71	79	71	66	69	162	74	143	75	243	116	58	209	191	235	73	63	210	78	68	92	95	238	105	70	69	229	162	205	66	64	68	75	95	248
63	124	170	93	88	231	92	80	256	220	85	86	92	123	87	72	77	70	63	68	155	70	142	71	237	117	60	209	189	236	68	58	208	74	65	87	98	241	107	69	71	228	164	204	65	62	65	71	94	250
63,25	115	160	91	83	232	92	76	261	224	85	90	93	110	79	63	72	68	61	67	160	71	142	73	241	105	52	208	189	233	69	59	207	76	65	88	92	231	96	65	65	228	159	203	62	60	67	72	92	243
63,5	122	169	94	85	233	94	76	263	226	86	90	93	119	84	67	76	69	63	68	160	70	142	72	241	112	55	208	189	233	70	59	208	75	65	86	89	235	102	66	65	225	160	202	62	60	64	71	88	244
63,75	128	174	98	91	236	97	77	265	228	89	91	95	125	90	73	81	72	65	68	161	70	142	72	241	118	61	209	191	233	72	60	209	75	65	85	88	239	107	69	68	224	164	202	63	62	65	71	87	246
64	128	174	97	91	234	95	79	261	225	87	88	93	126	90	75	81	73	64	68	158	69	143	70	239	119	63	209	190	235	69	59	208	74	64	84	90	240	108	69	69	224	166	204	64	62	62	70	88	248
64,25	122	168	94	85	232	94	77	261	224	84	91	93	119	84	68	76	68	63	68	159	71	141	72	241	113	55	207	189	232	70	59	207	74	65	87	91	235	102	68	65	225	164	203	63	61	65	72	90	247
64,5	122	169	95	88	233	93	80	259	222	86	87	93	121	87	72	79	72	64	70	157	70	142	70	238	116	59	210	189	236	69	59	207	74	65	86	92	240	106	69	70	226	168	205	65	62	64	71	90	250
64,75	130	177	100	95	235	99	87	259	224	91	91	99	129	93	80	85	78	70	73	160	72	146	73	240	122	67	213	194	240	73	63	212	79	69	88	98	244	113	76	77	229	172	208	72	66	67	74	94	253
65	114	161	89	85	231	92	81	256	221	85	86	93	111	81	65	74	68	63	67	157	70	142	70	237	108	54	209	188	235	67	57	207	74	65	85	93	236	100	66	68	228	166	203	64	61	63	70	90	247
65,25	125	172	95	91	232	96	84	258	221	88	88	95	124	89	75	80	74	65	69	157	70	143	71	238	118	62	210	191	236	69	60	208	75	65	84	94	242	108	71	72	227	170	205	68	62	63	70	92	251
65,5	126	172	96	88	232	93	79	259	222	85	87	92	123	88	72	79	70	63	68	157	70	142	70	238	117	60	209	189	234	69	59	208	75	64	86	93	240	107	68	68	226	168	204	64	62	63	70	90	249
65,75	128	174	98	89	235	97	77	264	226	87	91	93	126	90	73	81	71	65	68	161	70	143	72	240	119	60	210	191	233	72	60	207	75	64	85	88	238	107	69	67	225	168	203	63	60	63	70	86	247
66	127	174	98	92	234	97	83	261	224	88	89	93	126	90	75	82	73	66	70	159	71	144	72	239	120	62	211	191	236	71	61	209	75	66	85	91	241	109	71	71	226	172	205	66	63	63	70	90	250
66,25	113	162	89	87	231	93	82	258	222	86	87	94	110	81	67	74	69	64	68	157	71	144	71	237	110	54	209	188	237	69	58	207	74	65	86	93	236	100	68	68	227	171	204	65	61	64	70	89	248
66,5	123	171	95	89	232	95	83	259	222	87	89	94	122	88	73	78	72	64	70	159	71	144	71	237	117	60	210	190	236	70	60	209	76	66	88	95	240	106	70	71	226	172	205	66	63	65	71	92	251
66,75	126	174	96	94	233	99	87	257	222	91	89	98	126	91	77	83	76	67	72	161	70	144	71	239	120	63	210	192	239	71	62	210	75	68	84	94	242	109	71	76	226	174	206	69	64	64	71	90	251
67	124	170	95	90	234	95	82	259	223	87	88	93	123	88	73	79	74	65	69	159	70	143	72	238	118	61	210	190	236	71	59	207	75	66	85	93	240	108	70	70	225	174	205	65	63	64	71	91	252
67,25	112	160	91	86	233	95	82	261	225	88	91	94	110	82	67	76	72	67	72	162	74	145	75	240	109	55	212	190	238	72	63	210	79	68	92	95	234	101	69	69	229	174	205	66	65	69	76	93	249
67,5	126	173	98	92	234	97	83	260	224	89	89	95	126	90	76	83	75	66	71	161	70	145	71	240	119	63	211	191	237	71	61	209	76	66	85	92	240	109	70	71	226	176	205	66	63	62	70	89	250
67,75	122	169	94	87	231	94	81	260	223	86	87	93	121	86	70	77	71	63	69	159	71	143	72	238	116	57	208	190	235	70	60	208	75	65	87	94	237	105	68	67	226	174	204	63	61	64	70	91	249
68	124	171	95	87	232	95	80	261	225	86	90	93	123	88	71	78	71	64	69	161	72	144	73	239	117	59	210	190	236	71	60	207	76	65	89	95	238	106	68	68	225	175	204	64	62	65	73	92	249
68,25	126	174	96	92	232	96	85	258	221	87	87	94	126	90	77	81	75	66	71	159	71	144	71	237	121	63	211	191	239	70	60	209	75	66	87	97	242	109	72	74	227	179	206	67	63	64	71	92	252
68,5	112	160	89	87	232	94	85	257	220	88	89	95	110	82	67	75	71	65	70	159	73	146	72	239	111	55	211	189	239	69	60	209	76	67	90	99	236	100	68	69	229	178	205	67	63	67	74	95	252
68,75	119	167	93	88	232	94	82	260	224	87	87	94	118	85	70	77	71	64	70	159	71	144	71	237	114	56	209	189	235	70	59	208	75	66	86	92	236	103	68	68	225	176	204	64	62	63	71	89	250
69	110	160	92	87	233	95	84	260	224	89	92	95	110	82	68	76	70	66	72	161	74	146	75	240	110	56	211	191	238	72	62	209	80	68	91	97	234	100	69	69	229	179	206	67	66	67	75	94	250
69,25	118	166	94	90	233	96	85	262	224	89	90	96	116	85	72	78	73	66	72	162	74	146	74	240	113	59	212	191	239	72	62	209	78	68	90	95	237	104	70	72	227	181	207	67	64	66	73	91	251
69,5	120	169	94	88	232	95	82	260	222	86	89	93	122	88	71	78	71	65	69	161	71	144	72	238	115	58	210	190	237	70	59	207	76	66	88	94	238	106	68	69	225	180	204	65	62	65	72	90	250
69,75	125	174	98	90	234	97	82	263	225	87	89	93	125	90	75	82	74	65	69	160	70	145	72	239	119	61	210	190	236	72	60	207	76	67	86	92	239	108	70	70	224	180	204	65	63	64	70	88	250
70	121	170	93	88	231	96	84	259	222	87	89	93	122	88	72	79	73	65	71	159	71	145	72	238	118	59	210	190	238	69	59	208	77	67	88	97	239	107	70	70	226	181	205	66	63	64	72	93	252
70,25	124	174	96	91	233	98	85	261	224	89	90	95	124	90	76	82	75	66	71	161	71	146	72	238	118	61	210	191	238	72	61	209	77	67	86	92	240	109	71	71	225	181	206	66	64	64	70	89	251
70,5	112	161	90	85	231	94	82	258	222	86	89	93	112	81	68	75	70	63	70	161	73	145	72	238	109	54	210	189	237	70	60	208	77	66	90	94	234	100	67	68	226	182	204	64	61	66	71	92	250
70,75	126	175	99	94	234	100	88	260	224	91	90	97	127	91	79	84	77	68	74	162	73	147	73	238	122	64	212	192	241	73	63	209	78	69	88	97	242	112	73	75	228	186	207	69	66	66	74	93	253
71	123	172	98	89	235	100	83	265	228	91	95	97	124	90	74	81	73	68	72	166	75	148	77	243	117	60	212	193	237	74	65	210	80	70	92	95	237	107	72	70	227	184	206	67	66	69	76	92	251
71,25	120	169	94	87	231	94	82	260	224	87	91	94	121	87	72	77	70	64	71	161	72	145	74	239	115	58	210	190	237	71	61	208	77	66	91	96	237	106	69	69	225	182	204	65	63	67	74	93	251
Data File	C:\Program Files\Biolog\OLPM_13_01\OLPM_IDS\data_2011\05\inus_AcivenRAG-1___2_30_IDS_207_Mayx24x2011_B_24B.oka
Set up Time	May 24 2011 2:57 PM
Position	24-B
Plate Type	PM 2-A
Strain Type	NOT APPLICABLE
Sample Number
Strain Name	AcivenRAG-1
Strain Number	AcivenRAG-1
Other
Hour	A01	A02	A03	A04	A05	A06	A07	A08	A09	A10	A11	A12	B01	B02	B03	B04	B05	B06	B07	B08	B09	B10	B11	B12	C01	C02	C03	C04	C05	C06	C07	C08	C09	C10	C11	C12	D01	D02	D03	D04	D05	D06	D07	D08	D09	D10	D11	D12	E01
0	26	35	10	10	4	12	4	10	8	10	18	46	15	4	0	1	9	0	0	0	19	1	4	10	8	0	0	0	0	0	0	0	0	0	2	8	7	0	0	0	0	0	0	0	0	0	0	5	27
0,25	23	33	7	9	6	10	3	8	5	9	14	42	13	3	0	0	10	0	0	0	20	0	5	10	9	0	0	0	0	0	0	0	0	0	2	10	8	0	0	0	0	0	0	0	0	0	0	7	30
0,5	22	31	9	7	2	10	2	7	4	7	14	40	12	0	0	0	10	0	0	0	21	0	2	8	5	0	0	0	0	0	0	0	0	0	0	6	5	0	0	0	0	0	0	0	0	0	0	4	22
0,75	24	29	10	8	3	10	2	8	5	7	16	38	14	0	0	0	14	0	0	0	26	0	4	7	7	0	0	0	0	0	0	0	0	0	0	7	6	0	0	0	0	0	0	0	0	0	0	4	17
1	29	32	12	10	5	13	5	13	9	12	20	43	17	2	0	1	18	0	0	0	31	2	4	11	8	0	0	0	0	0	0	0	0	0	1	8	8	0	0	0	0	0	0	0	0	0	0	4	15
1,25	29	31	14	12	8	16	8	16	10	13	22	45	19	4	0	3	22	0	0	0	34	5	7	11	11	0	0	0	0	0	0	0	0	0	4	11	10	0	0	0	0	0	0	0	0	0	1	6	14
1,5	28	33	14	15	10	17	8	15	10	14	22	45	18	6	1	5	26	0	0	0	36	5	9	13	12	3	0	1	0	0	0	0	0	2	7	14	11	1	0	0	0	0	0	0	0	0	4	8	12
1,75	26	30	10	10	7	13	5	10	8	10	18	42	16	3	0	1	24	0	0	0	35	2	6	10	8	0	0	0	0	0	0	0	0	0	4	10	9	0	0	0	0	0	0	0	0	0	0	5	9
2	26	33	11	14	8	14	7	10	9	13	19	40	17	5	0	2	28	0	0	0	37	4	9	10	12	1	0	0	0	0	0	0	0	0	5	13	11	2	0	0	0	0	0	0	0	1	2	10	11
2,25	31	40	14	17	13	20	12	16	13	17	24	46	21	9	3	7	34	2	0	5	40	7	13	13	15	5	0	4	0	0	0	0	0	4	11	13	16	3	0	1	0	0	0	0	0	4	5	11	12
2,5	38	46	20	22	17	27	17	22	20	23	32	50	28	14	8	13	40	7	1	8	45	11	17	15	21	9	6	9	5	4	1	2	5	10	14	16	22	10	3	6	6	2	0	0	3	9	9	15	15
2,75	35	43	18	22	17	31	16	23	17	20	27	46	25	13	7	12	43	4	2	8	41	10	18	13	20	7	4	7	5	3	0	2	3	8	14	15	21	10	2	5	4	1	0	0	2	10	8	17	13
3	41	49	23	25	22	42	19	29	22	25	33	52	30	17	10	16	48	9	5	11	48	14	19	15	23	11	8	12	8	7	3	4	6	11	17	15	25	13	5	8	7	4	4	1	7	19	9	19	17
3,25	34	49	21	25	21	43	17	25	19	21	28	48	27	16	10	16	50	6	4	11	46	11	19	16	22	11	5	10	8	6	3	3	7	10	18	17	23	11	3	8	6	4	2	0	6	29	9	25	15
3,5	50	54	29	31	24	56	25	38	28	30	44	63	38	21	12	21	54	14	9	14	54	18	22	21	26	13	11	14	11	8	5	6	8	15	20	14	28	17	8	11	9	4	3	2	8	39	9	30	31
3,75	41	50	25	27	23	53	20	30	22	26	33	56	30	20	12	18	56	10	9	14	51	15	22	21	24	13	10	12	9	9	7	6	9	14	21	16	26	16	7	10	10	6	5	4	10	48	11	43	33
4	54	58	33	36	29	65	31	43	33	35	47	64	44	26	18	26	63	19	15	20	61	22	27	27	32	20	17	20	15	14	11	11	13	21	24	19	35	22	14	16	16	11	9	8	15	64	16	53	46
4,25	54	57	36	35	29	71	32	47	37	36	53	70	43	26	15	26	65	22	15	19	64	24	27	27	30	17	13	20	15	11	10	10	12	21	25	16	31	20	11	14	15	11	6	6	14	70	14	57	47
4,5	58	59	36	37	31	74	33	48	37	39	52	66	47	28	18	28	68	23	17	20	66	25	28	30	32	20	16	22	16	14	12	12	13	23	25	19	35	23	14	17	16	15	9	9	17	82	16	68	53
4,75	45	50	27	29	26	64	22	34	26	28	36	56	34	21	14	22	65	12	11	16	57	16	24	24	27	15	12	15	12	11	8	7	10	14	23	17	29	18	10	14	12	13	7	5	12	88	11	76	50
5	51	55	33	33	28	72	27	42	31	33	47	62	41	24	15	26	68	19	14	18	63	21	25	28	29	17	13	18	14	11	8	9	10	18	23	16	32	19	11	15	13	13	7	6	13	99	13	83	54
5,25	50	59	32	35	31	72	27	40	32	33	44	62	39	27	19	27	73	18	17	21	63	23	29	33	31	19	16	20	17	15	12	12	16	21	27	23	35	23	13	19	18	18	12	11	18	112	16	94	59
5,5	54	56	34	35	29	75	29	44	32	34	48	62	42	25	17	28	73	19	15	18	65	22	26	32	31	19	15	19	15	13	11	9	12	19	24	20	34	21	13	17	16	17	8	8	15	120	14	101	64
5,75	50	52	30	33	28	72	27	38	29	31	41	57	38	24	16	26	74	16	14	18	63	20	25	29	30	17	15	18	15	13	10	10	13	17	23	21	34	21	13	17	15	17	10	7	15	128	14	112	66
6	63	60	41	41	35	85	38	51	41	41	58	70	51	30	21	33	80	26	20	22	75	28	30	37	37	23	20	24	20	15	13	14	15	24	28	23	39	28	17	21	19	19	11	11	19	140	17	124	77
6,25	43	52	29	34	30	72	25	35	28	30	38	55	35	26	18	28	76	15	15	19	63	20	28	31	29	18	14	17	16	14	11	11	15	17	26	25	32	19	12	16	15	19	10	9	17	142	16	133	68
6,5	59	58	39	39	33	83	36	49	39	39	55	69	46	28	20	32	82	24	19	22	74	27	30	38	33	21	18	23	17	15	12	13	15	24	28	24	35	24	15	19	18	19	10	10	19	153	16	142	79
6,75	49	51	30	33	30	74	27	38	29	31	43	62	37	25	17	28	80	16	15	18	65	21	26	33	29	17	15	18	14	13	10	10	14	17	26	24	33	21	13	15	15	19	10	9	18	155	14	149	77
7	52	52	32	34	31	75	28	38	30	33	42	58	40	26	19	29	84	17	17	19	67	22	27	32	32	18	18	21	16	15	12	11	15	20	27	27	36	24	16	20	18	21	13	10	19	161	15	160	85
7,25	51	53	31	34	31	75	27	39	30	33	45	64	39	25	17	29	83	16	16	19	67	20	27	34	30	18	15	19	15	14	11	10	15	19	28	26	34	23	14	17	16	20	11	9	18	164	14	164	84
7,5	62	59	41	42	35	86	36	49	38	40	56	70	50	31	21	35	89	24	20	23	77	27	31	39	36	21	21	25	19	15	14	13	17	24	29	27	39	27	18	21	20	22	13	13	22	171	18	172	93
7,75	59	61	41	43	37	86	35	49	40	40	58	71	47	28	21	35	87	24	20	22	77	27	31	40	33	21	17	24	19	15	14	14	17	25	31	26	37	23	14	19	19	21	12	13	20	172	17	178	91
8	69	66	46	48	41	91	41	56	46	47	64	76	55	36	25	42	95	30	23	27	83	32	37	45	41	27	26	29	24	20	20	19	22	30	35	31	43	31	22	26	25	26	17	17	26	177	22	185	101
8,25	50	54	32	37	34	76	28	39	30	33	45	62	40	27	17	31	88	16	15	21	70	22	28	35	32	19	17	20	17	15	13	13	18	21	30	29	36	22	15	19	18	23	14	12	21	173	16	186	93
8,5	61	59	39	43	37	84	34	48	38	38	54	68	48	31	20	36	90	22	18	22	77	27	31	38	36	22	21	25	20	16	14	13	18	24	31	28	40	27	19	22	20	23	14	14	21	177	18	192	102
8,75	52	54	34	39	34	79	29	40	31	35	47	65	40	29	19	32	87	17	16	21	70	23	30	36	34	21	18	22	18	16	14	13	18	22	30	30	37	23	14	20	19	23	14	13	22	176	16	195	97
9	54	54	34	38	34	78	30	40	32	35	45	63	42	29	19	33	89	18	17	20	73	23	30	36	35	21	20	21	19	17	14	13	18	21	30	30	38	25	18	21	20	24	14	12	22	177	16	196	103
9,25	62	60	42	44	37	87	36	49	39	40	57	71	50	32	22	37	91	25	21	23	82	28	32	40	36	24	21	25	20	17	16	15	19	26	32	29	39	27	17	21	21	23	14	14	23	180	18	200	107
9,5	63	61	42	44	38	88	36	50	40	40	57	72	51	33	23	37	92	24	21	24	82	29	33	41	38	24	21	25	21	18	16	17	21	25	32	30	42	28	19	21	22	24	16	13	24	180	20	202	110
9,75	54	54	34	40	36	80	30	41	33	37	46	65	43	32	22	33	89	20	20	22	75	24	31	37	36	22	20	23	20	19	15	14	20	23	32	32	41	27	17	23	21	26	15	14	24	179	18	202	108
10	59	58	37	42	37	85	34	46	36	39	52	66	47	33	21	36	91	22	21	23	79	26	31	38	35	22	20	23	20	18	15	15	21	24	32	30	40	25	17	21	20	25	16	14	23	180	17	204	111
10,25	57	58	37	41	37	82	32	43	35	37	50	70	45	33	23	35	93	22	20	24	78	25	32	37	37	23	21	24	20	19	16	16	22	23	33	32	41	27	18	23	21	26	16	15	25	178	18	203	113
10,5	60	57	37	40	36	83	32	44	35	36	50	67	47	33	22	35	94	21	20	22	77	25	31	37	38	23	21	24	20	18	15	15	19	23	32	30	43	28	20	23	21	26	16	15	24	180	18	205	118
10,75	57	57	35	41	37	81	32	43	34	37	50	68	45	33	24	35	96	20	20	24	79	24	32	38	38	23	20	24	20	18	16	16	20	23	33	30	41	28	19	23	20	26	17	15	25	179	18	205	120
11	57	55	36	39	37	81	31	41	33	37	47	64	44	33	22	34	97	20	21	22	78	24	32	37	38	24	22	24	21	21	16	16	21	24	32	34	42	29	20	23	21	28	17	16	25	180	19	206	124
11,25	60	56	38	42	38	84	34	44	35	38	51	66	46	34	24	36	98	22	22	23	80	26	33	39	38	24	22	25	22	21	16	17	22	24	33	32	43	30	20	24	23	28	18	17	26	181	18	207	126
11,5	66	61	43	45	39	87	37	49	38	41	56	71	54	37	24	39	100	25	24	24	84	28	32	40	42	25	25	27	23	21	18	17	21	26	33	32	46	32	24	26	25	29	18	17	26	183	20	211	133
11,75	62	60	43	47	42	87	37	46	37	42	51	68	50	39	28	41	103	26	27	28	84	28	38	42	44	30	28	29	27	26	22	22	27	29	37	39	48	36	27	30	28	35	23	22	31	185	24	211	139
12	64	59	40	44	39	85	35	45	36	39	53	71	49	36	24	38	100	23	23	25	82	27	33	40	41	25	24	27	23	22	18	17	22	25	35	32	46	32	23	26	24	30	19	17	28	183	19	208	139
12,25	59	57	39	44	39	84	34	45	36	38	52	71	47	36	25	38	100	23	23	25	82	27	34	41	40	25	23	27	23	22	18	17	23	25	35	34	45	31	21	25	23	30	20	17	29	184	19	209	140
12,5	68	64	45	49	43	90	41	51	42	44	59	74	55	41	28	44	104	30	27	30	89	31	39	46	46	30	29	31	27	27	23	23	27	29	40	38	50	37	27	31	28	35	23	22	32	189	24	215	147
12,75	71	64	48	52	45	93	42	54	44	45	63	77	57	40	28	44	104	30	27	29	90	33	37	45	45	29	27	31	26	23	22	21	25	30	38	34	49	35	25	29	27	32	22	21	31	190	22	216	146
13	62	56	39	45	41	85	35	44	35	39	51	66	50	37	26	39	103	23	23	25	83	27	34	39	42	26	25	27	26	23	18	19	24	25	36	36	48	34	23	28	26	31	21	19	29	187	20	210	147
13,25	73	67	50	53	47	96	45	57	48	48	69	83	58	40	28	46	106	33	28	31	95	34	40	48	45	29	25	33	27	23	21	21	25	31	41	35	49	35	26	27	28	32	22	21	31	189	22	218	149
13,5	74	64	49	52	46	94	43	56	44	46	66	81	59	40	28	45	106	29	26	29	91	32	38	47	46	30	27	31	27	24	22	21	26	29	39	33	51	37	26	29	27	32	22	20	31	189	20	216	152
13,75	69	65	47	51	48	92	42	52	44	45	60	78	56	42	29	47	108	31	29	31	90	33	39	47	47	32	29	33	30	27	24	23	30	32	42	38	52	37	27	31	29	36	25	24	35	191	24	216	153
14	77	69	54	56	49	99	48	60	49	50	72	83	63	44	31	50	111	34	30	31	98	37	40	50	48	32	29	36	30	24	25	23	27	33	41	35	53	39	28	29	30	34	24	22	32	193	23	221	159
14,25	61	59	41	46	44	87	36	45	37	42	55	72	50	38	28	44	105	25	25	28	87	28	36	42	42	29	24	29	26	24	21	21	25	27	37	36	47	32	22	27	27	32	22	21	32	189	20	213	155
14,5	81	71	55	57	50	100	50	60	52	52	72	85	65	44	31	51	110	36	31	33	99	37	41	51	49	33	30	35	30	26	26	24	28	34	42	37	55	40	29	30	31	35	25	23	34	194	23	221	165
14,75	67	64	46	52	48	91	42	51	43	47	60	75	55	44	32	48	109	29	29	31	91	32	40	48	46	33	30	34	30	28	26	25	30	32	42	42	52	38	28	33	30	37	27	25	36	193	25	216	164
15	80	70	56	57	51	101	51	63	52	52	73	84	65	44	32	52	112	36	32	33	101	38	43	53	51	33	31	37	31	27	27	26	29	35	44	36	54	41	29	33	32	37	25	24	36	196	25	223	168
15,25	65	60	42	48	46	88	38	47	40	44	56	74	51	40	29	45	106	26	27	29	88	30	38	47	44	30	27	31	28	26	23	22	28	30	42	39	51	36	25	30	28	36	25	23	35	193	21	213	168
15,5	79	69	54	57	51	97	48	58	49	51	68	82	64	48	34	51	112	34	32	34	96	38	44	52	51	36	34	37	34	31	29	27	32	35	45	42	57	42	32	36	36	40	29	28	38	197	26	221	174
15,75	61	60	43	50	46	88	38	46	40	44	55	72	50	42	29	45	106	25	28	30	88	29	39	46	44	30	27	30	29	26	23	23	29	30	42	40	49	34	24	30	28	36	25	23	34	193	21	214	169
16	84	70	57	59	53	102	52	64	54	53	76	88	67	47	34	53	113	37	34	33	102	39	43	55	52	35	32	36	32	27	27	26	30	35	44	38	57	42	31	35	34	38	26	25	36	197	24	223	179
16,25	68	63	46	53	50	91	43	51	44	48	58	76	56	46	35	48	112	31	32	34	92	33	43	49	50	34	33	37	34	32	27	27	33	35	46	46	56	42	31	36	34	42	30	28	41	198	26	216	181
16,5	83	70	55	57	53	102	50	61	51	51	72	87	66	47	33	52	114	34	32	34	100	36	42	54	51	35	34	37	32	28	27	26	30	34	46	38	56	42	32	34	33	37	27	25	35	197	23	223	180
16,75	70	63	45	50	49	92	41	51	41	46	60	78	55	44	31	46	108	27	29	31	91	32	41	50	47	32	30	33	30	28	24	24	30	32	45	40	52	38	27	33	31	37	27	24	37	195	21	217	181
17	85	72	58	60	55	104	53	65	54	54	76	89	67	49	34	53	114	37	34	34	102	39	43	56	52	35	33	38	33	27	28	26	30	37	46	38	56	43	33	34	34	38	27	25	37	197	24	224	180
17,25	77	66	50	55	51	96	45	56	46	48	66	82	61	47	33	48	112	31	30	31	95	34	40	51	50	33	32	35	32	29	24	25	30	33	43	38	56	40	30	35	32	38	26	24	36	196	22	220	181
17,5	74	64	45	52	48	92	43	52	44	46	61	77	58	45	31	47	111	29	28	30	92	32	41	51	49	33	31	34	31	29	24	24	30	32	44	40	56	42	31	34	32	39	27	25	38	196	20	216	186
17,75	86	74	59	62	57	106	56	66	55	57	78	90	69	51	36	57	118	40	38	37	105	42	47	59	54	39	36	41	36	32	31	30	34	39	49	40	59	44	35	38	37	42	31	29	41	202	27	228	182
18	73	66	48	54	52	95	45	53	45	48	63	81	58	48	35	49	112	32	32	34	94	35	43	54	50	35	33	37	35	31	27	27	33	34	47	43	56	42	31	36	33	41	30	28	40	199	25	219	188
18,25	88	75	61	63	58	108	56	68	58	58	80	91	70	53	37	57	120	40	38	38	107	43	48	60	55	39	38	42	37	33	32	31	33	40	50	41	61	45	36	38	39	43	33	30	42	203	28	229	184
18,5	79	73	56	59	55	102	50	63	52	53	72	85	65	49	37	54	116	36	34	36	103	39	45	58	51	37	35	40	35	32	30	30	34	39	48	41	57	40	33	36	36	41	32	30	42	202	26	226	181
18,75	71	63	46	55	52	93	46	53	45	49	59	77	57	48	37	49	112	32	33	34	95	34	44	53	51	36	35	38	36	34	29	29	35	37	47	46	59	43	34	37	36	43	33	30	44	200	26	216	195
19	87	76	61	62	59	105	55	68	56	59	78	91	70	53	39	58	118	41	37	40	106	43	48	62	57	41	40	43	39	34	34	32	38	42	52	44	61	46	37	40	40	43	35	32	45	205	30	227	184
19,25	72	69	50	59	56	97	47	55	47	52	66	85	59	51	39	54	114	35	36	39	98	38	49	60	53	38	36	39	36	36	32	32	38	40	54	49	60	43	34	38	36	45	35	33	48	205	28	221	195
19,5	90	76	60	63	59	107	58	70	58	59	79	90	72	53	39	59	119	43	39	37	107	42	48	62	57	41	39	43	37	33	32	32	35	41	50	42	62	46	37	40	39	43	33	31	43	204	27	227	181
19,75	81	72	55	59	56	102	50	63	52	53	73	88	64	50	37	54	114	37	35	36	102	39	46	59	51	38	35	40	36	32	30	30	34	38	51	41	57	42	33	38	36	41	33	31	43	202	24	224	180
20	94	77	62	65	61	108	59	71	58	61	81	93	75	56	41	60	120	43	39	40	108	43	49	63	60	43	41	44	41	37	35	34	37	44	54	45	66	49	40	43	42	46	36	34	45	205	29	228	183
20,25	77	68	50	56	54	96	46	58	47	50	66	82	60	50	37	52	111	33	34	36	97	36	45	57	52	36	35	39	36	34	30	29	35	37	49	44	58	42	34	37	36	42	32	31	44	201	24	220	187
20,5	91	76	61	65	61	110	59	71	60	60	83	92	73	53	39	59	120	43	38	38	107	43	49	64	57	41	40	43	39	34	34	32	35	42	52	42	63	46	37	40	40	44	34	32	43	204	27	228	177
20,75	78	67	50	56	54	97	48	57	48	50	66	80	60	50	36	54	114	34	33	35	97	35	44	56	52	37	36	40	37	33	30	29	34	36	48	44	58	42	34	38	37	43	33	28	43	203	24	221	182
21	96	81	65	68	64	112	62	74	63	65	86	100	77	57	43	63	122	46	43	43	112	47	53	68	60	45	43	48	43	38	37	36	39	45	57	46	66	51	41	44	43	48	39	36	48	207	31	231	180
21,25	78	68	52	59	58	98	49	58	50	53	66	83	64	53	41	53	115	36	37	38	99	38	49	60	56	40	38	42	39	37	33	32	38	39	52	48	62	46	38	40	38	47	36	33	48	204	27	219	191
21,5	92	77	62	66	63	111	59	73	62	62	85	100	74	54	41	59	121	43	40	41	112	45	52	68	57	41	40	45	40	35	35	33	38	42	55	44	63	46	37	40	41	45	36	33	46	206	27	228	178
21,75	77	66	49	56	55	96	49	58	48	51	62	79	61	52	39	52	115	34	35	36	96	37	47	59	53	38	37	41	38	36	31	31	39	39	50	49	62	44	35	40	38	46	35	33	49	204	28	217	190
22	82	71	55	62	58	101	52	62	53	54	69	84	67	55	42	55	119	38	38	40	101	41	50	62	58	42	41	44	42	39	35	35	41	42	53	49	65	49	40	44	42	49	39	36	49	205	29	221	190
22,25	82	71	55	59	58	102	52	64	51	54	71	84	67	52	39	54	117	38	37	37	101	40	45	61	54	39	38	42	39	36	33	32	38	38	51	45	62	44	36	40	38	45	37	33	45	204	27	224	179
22,5	93	78	64	67	63	113	62	73	61	61	84	95	75	56	43	61	124	46	41	42	113	47	50	67	59	44	42	48	43	38	37	35	38	43	55	45	64	48	41	42	42	47	38	34	47	206	28	230	176
22,75	82	70	51	59	57	100	51	61	51	51	68	83	66	52	40	54	119	36	35	36	99	38	46	60	55	39	39	43	39	36	32	32	37	38	51	45	65	47	37	41	39	47	37	32	47	204	26	220	185
23	100	83	68	71	67	115	67	78	66	66	88	98	81	60	47	66	128	52	45	44	116	50	54	72	65	48	47	52	46	42	41	39	43	47	58	49	73	55	45	48	49	51	42	39	52	210	33	230	180
23,25	92	76	60	66	62	108	59	68	57	59	77	91	75	57	46	60	124	44	41	40	106	43	51	67	60	44	45	47	44	39	37	36	41	43	55	49	70	52	42	46	46	51	41	37	49	208	30	227	182
23,5	97	82	67	70	66	114	66	76	64	64	87	96	79	60	47	65	128	50	44	44	115	49	54	71	64	47	47	51	47	42	42	40	42	47	59	50	72	53	45	47	47	53	41	38	51	212	33	233	179
23,75	91	78	63	65	63	111	58	72	61	60	83	95	73	55	43	60	122	45	40	40	111	44	50	68	58	43	42	46	41	37	37	35	39	43	55	46	68	47	39	42	41	47	39	35	47	207	28	228	177
24	94	78	64	66	64	111	60	74	61	62	85	97	76	55	44	59	123	45	41	39	112	45	52	70	58	43	42	47	42	37	36	35	38	44	56	47	70	47	39	41	42	47	39	35	47	206	28	227	175
24,25	90	76	60	63	61	107	56	69	56	59	79	92	71	54	42	58	122	42	38	39	108	44	50	67	57	42	41	45	41	36	35	35	38	42	54	47	69	47	38	43	41	47	40	35	47	206	26	225	176
24,5	97	79	64	68	64	113	62	75	63	63	85	96	79	57	46	62	126	46	43	41	114	47	52	70	62	44	44	48	44	39	38	36	39	44	57	48	73	52	42	44	44	49	40	36	49	209	30	229	175
24,75	96	79	65	68	65	113	62	73	62	63	83	96	78	58	47	63	127	46	43	41	115	48	52	71	61	45	44	49	44	39	38	37	41	46	58	49	72	50	42	45	46	51	41	37	50	210	31	230	174
25	98	79	63	68	65	112	62	74	62	62	83	96	80	57	47	61	128	46	43	40	114	47	52	70	64	44	45	49	44	40	38	37	40	43	55	47	76	52	43	45	44	50	40	35	49	208	29	228	177
25,25	82	69	53	60	61	101	51	61	52	54	69	85	68	54	44	55	121	37	38	38	102	39	49	64	56	40	40	44	41	38	33	34	41	40	51	50	72	47	36	42	40	49	38	34	50	207	28	220	186
25,5	99	79	64	67	64	113	62	73	61	61	84	96	79	58	47	62	128	45	44	40	113	46	53	70	63	45	44	49	45	40	38	37	40	44	56	50	76	52	43	46	44	50	41	36	50	209	29	228	177
25,75	92	77	61	64	65	109	58	71	60	59	81	95	76	56	46	59	125	43	42	40	112	45	52	69	61	44	43	48	43	39	37	36	40	42	55	49	72	48	40	44	43	50	42	36	48	208	28	227	176
26	90	76	60	64	64	106	59	68	57	59	73	89	77	59	48	61	127	43	42	42	108	44	52	69	64	46	47	50	47	44	39	39	45	44	57	54	78	54	44	49	46	54	44	41	54	211	32	225	188
26,25	94	79	64	67	65	111	60	72	61	62	83	96	78	58	48	62	127	46	43	42	114	46	53	72	61	45	45	48	45	41	38	38	43	44	57	52	75	49	43	46	45	51	43	38	51	210	30	228	176
26,5	96	78	63	67	66	111	60	70	59	60	80	94	80	57	48	61	128	44	43	40	113	45	51	71	63	45	45	50	45	41	37	36	41	44	55	51	77	53	43	46	45	51	42	37	50	210	29	228	178
26,75	88	76	59	64	63	108	56	67	56	59	75	91	74	56	46	59	124	42	41	40	110	44	52	69	59	43	43	46	43	40	36	37	40	43	55	50	73	47	41	45	43	50	42	37	51	209	29	226	180
27	93	78	61	66	65	110	59	70	58	61	80	93	78	57	48	61	128	44	43	40	113	46	52	71	62	46	44	49	44	40	38	38	42	44	56	51	76	52	43	45	45	51	44	38	50	211	30	227	177
27,25	86	72	56	62	63	105	55	65	55	56	72	88	73	55	46	57	125	39	41	39	108	42	51	68	60	43	42	47	43	40	36	37	42	42	54	53	75	49	40	45	43	51	43	38	51	209	30	222	186
27,5	83	70	55	62	62	103	54	62	53	55	69	88	72	56	47	57	124	40	40	39	108	41	51	69	60	43	42	46	43	40	36	37	42	42	54	54	76	50	40	45	42	51	42	37	52	209	28	220	190
27,75	85	73	57	62	63	103	53	63	54	57	72	89	73	56	47	57	124	39	39	39	108	42	51	69	59	42	41	45	43	40	36	36	42	41	54	54	76	47	39	43	42	50	42	37	52	209	30	222	185
28	89	71	57	63	63	104	56	64	54	57	72	89	76	57	47	58	126	40	40	39	108	41	51	69	62	44	44	48	44	41	36	37	41	41	54	54	78	52	41	46	44	52	42	36	52	209	28	222	185
28,25	88	75	60	67	66	106	58	68	58	60	73	92	76	60	52	60	128	43	45	43	111	43	54	71	65	48	46	50	48	45	40	41	46	47	58	59	80	54	44	49	47	55	46	42	58	213	33	223	192
28,5	87	74	59	64	65	106	56	65	56	58	72	92	75	58	50	58	127	41	42	41	110	42	52	71	62	46	44	47	45	43	37	39	44	43	56	57	78	51	41	46	44	54	44	40	55	211	30	221	189
28,75	96	78	63	68	66	111	60	72	59	61	82	97	82	58	50	62	129	43	43	42	115	46	53	73	65	46	46	50	45	41	39	39	42	44	57	54	80	53	43	48	46	53	45	39	54	211	30	226	180
29	106	88	75	78	73	122	71	84	72	72	95	106	90	65	56	70	137	55	49	47	127	54	62	82	72	53	51	55	52	46	45	44	48	51	65	58	82	59	49	52	51	58	48	42	56	215	35	233	177
29,25	87	74	59	66	65	106	57	67	57	59	73	90	77	59	51	60	128	41	43	41	112	44	53	72	64	47	45	50	46	43	39	39	45	44	56	58	80	52	42	48	45	54	45	40	56	212	31	223	189
29,5	89	75	62	67	67	108	58	68	58	62	75	93	79	61	52	61	129	43	45	43	113	44	55	73	66	47	46	51	47	45	40	41	47	47	59	60	82	55	44	50	46	56	47	43	57	213	34	223	192
29,75	85	74	60	64	65	105	54	65	54	58	73	91	74	56	48	58	125	39	42	40	112	42	54	71	60	43	41	46	43	41	38	38	43	43	56	56	78	47	39	44	42	52	44	39	56	210	28	221	188
30	102	85	72	76	72	120	68	79	69	68	91	105	87	62	54	67	136	52	49	46	125	52	59	80	70	51	49	54	50	45	44	43	46	49	63	58	81	56	47	49	50	56	49	41	56	214	34	232	177
30,25	91	80	65	69	68	110	58	70	59	62	82	101	78	58	52	63	130	43	45	44	116	46	58	78	65	47	44	48	46	43	41	42	46	48	60	57	79	50	40	47	46	54	48	42	56	213	31	226	187
30,5	102	85	72	76	72	119	68	81	68	69	93	105	86	60	53	66	135	51	48	44	124	51	59	81	70	48	48	53	48	43	43	42	44	48	62	57	80	56	45	48	48	55	46	41	55	213	32	232	175
30,75	98	80	66	71	71	111	63	71	61	63	80	97	85	62	55	64	134	46	46	44	117	47	56	76	72	52	51	54	50	48	43	42	48	47	60	59	86	60	48	53	50	59	49	43	58	214	33	225	189
31	99	83	71	74	71	118	65	77	65	65	88	103	85	60	52	65	134	48	48	43	122	50	57	78	69	48	48	52	48	42	42	42	43	46	61	56	79	54	45	49	48	55	47	40	53	213	32	230	176
31,25	100	86	72	74	73	119	67	80	68	70	92	107	86	63	55	67	136	50	51	47	124	52	61	82	72	52	50	55	51	45	44	45	48	51	64	60	84	57	47	52	50	59	51	45	57	216	35	231	180
31,5	84	73	59	64	66	106	54	65	54	57	71	93	74	58	51	59	128	41	44	42	111	41	55	72	65	45	43	46	45	42	39	39	44	44	57	58	80	50	39	46	43	55	45	40	57	212	31	219	195
31,75	88	77	63	67	68	109	57	68	58	59	77	97	78	58	51	61	128	42	44	43	113	44	55	76	66	46	43	47	45	41	39	39	44	44	57	57	78	49	41	45	43	54	47	40	55	211	29	224	187
32	102	83	70	73	70	117	66	77	65	65	89	103	86	62	54	65	135	48	47	44	122	48	56	79	73	49	49	52	48	42	41	42	44	46	60	56	81	55	46	49	49	56	46	40	53	214	31	229	177
32,25	93	78	65	69	68	112	59	72	60	61	82	99	81	58	51	62	131	44	45	42	116	45	55	75	68	46	46	49	46	41	40	40	43	43	58	55	79	50	43	47	45	54	47	40	53	212	29	227	179
32,5	101	84	72	75	71	119	67	79	67	68	91	105	87	62	54	67	136	49	49	45	124	51	59	80	73	50	49	53	49	43	42	43	45	48	62	58	81	54	46	50	49	57	49	41	55	214	33	230	177
32,75	107	88	76	80	75	122	73	85	72	73	97	110	91	67	57	71	140	54	52	49	128	55	63	85	78	54	53	56	51	47	45	46	49	52	67	62	85	58	49	55	52	60	51	45	58	216	36	234	179
33	104	87	76	80	75	123	72	83	71	72	96	109	90	65	57	70	140	54	52	47	130	55	63	84	75	53	52	56	51	46	46	45	46	52	66	61	82	57	47	51	52	60	51	44	56	217	36	233	176
33,25	98	80	67	72	69	114	63	73	62	63	83	98	85	61	55	64	135	46	47	42	119	47	54	78	72	49	49	52	48	44	40	41	45	45	60	59	83	56	46	51	49	57	48	41	55	215	33	228	181
33,5	87	74	61	67	68	107	58	67	57	60	74	93	79	59	53	60	132	42	44	42	114	43	55	75	69	46	45	49	47	43	40	40	45	45	58	61	81	53	43	49	46	56	46	40	56	213	30	222	189
33,75	106	87	74	78	73	121	71	82	70	70	91	105	91	64	56	69	139	53	51	46	127	53	60	84	76	53	51	55	50	46	44	44	47	51	64	60	84	58	50	53	52	60	50	43	56	217	34	233	178
34	108	90	78	82	76	124	74	86	74	75	99	113	93	66	60	73	142	56	54	50	130	56	64	88	78	55	53	58	53	49	47	48	49	54	68	63	86	58	50	54	52	61	54	45	58	218	37	234	179
34,25	106	90	79	82	77	125	72	86	75	74	98	111	92	66	60	73	143	56	53	50	131	56	65	88	79	55	53	58	53	49	47	47	49	54	67	64	85	58	51	54	54	62	53	46	58	218	37	235	178
34,5	103	86	74	79	73	122	70	82	71	71	93	106	90	64	56	70	139	53	50	46	128	53	61	85	76	51	51	56	51	45	43	44	46	49	64	59	82	56	48	51	51	60	49	42	55	216	34	231	176
34,75	94	79	65	72	70	112	62	72	61	64	80	97	83	62	55	64	135	46	47	45	119	47	58	80	73	49	48	52	50	46	42	43	47	47	62	63	84	55	46	52	49	59	49	43	57	216	34	227	185
35	101	86	74	79	74	122	69	83	70	71	95	109	89	63	57	69	139	52	51	47	128	53	62	86	75	51	49	54	50	43	44	44	46	51	65	60	81	54	46	50	50	60	52	43	55	216	33	232	177
35,25	89	78	65	72	71	111	59	69	59	62	77	98	80	61	57	65	132	44	48	45	118	45	58	81	72	49	46	51	48	45	42	43	48	47	61	64	84	54	43	50	46	59	49	45	61	215	33	224	195
35,5	105	88	76	81	76	123	72	84	71	73	95	107	91	66	59	71	142	53	54	48	129	54	64	87	77	54	52	57	52	47	46	47	48	52	66	62	84	57	49	54	53	61	52	45	57	217	36	234	178
35,75	106	89	77	82	76	123	72	85	73	74	96	108	93	67	60	71	142	55	52	49	131	54	63	87	78	55	53	57	53	48	46	47	50	52	66	63	85	58	51	55	53	63	54	45	57	217	37	232	177
36	91	76	64	72	72	111	62	70	61	64	78	95	83	62	57	62	137	45	48	45	119	45	58	79	76	50	49	51	50	48	42	45	49	48	61	67	87	59	47	52	48	61	49	43	60	216	35	223	193
36,25	103	85	74	78	74	119	67	80	68	71	92	109	91	64	59	68	139	50	51	48	125	52	62	87	77	54	51	53	51	47	44	47	49	51	66	64	87	58	48	54	50	60	52	44	59	216	34	231	183
36,5	107	90	79	84	78	125	75	86	74	75	99	113	92	67	62	73	145	56	55	50	132	57	66	90	79	55	54	58	53	47	47	47	50	55	69	65	85	60	51	54	53	62	53	47	58	218	38	234	179
36,75	93	80	68	73	71	114	61	73	62	65	84	104	83	61	57	65	134	45	49	46	121	47	61	85	73	49	47	50	48	45	42	43	48	48	62	64	82	54	43	50	46	58	50	42	58	215	32	227	189
37	96	80	68	74	73	113	65	74	62	65	81	99	86	64	59	65	138	47	50	46	121	47	60	82	77	51	51	53	51	48	42	45	48	49	62	66	88	58	49	53	51	61	50	44	59	217	35	226	188
37,25	105	90	78	83	78	125	72	84	73	74	98	113	91	66	61	72	142	54	55	52	130	56	67	91	79	54	53	57	53	48	48	49	51	55	69	66	87	59	50	55	52	63	55	47	60	219	38	235	183
37,5	93	78	67	73	71	113	60	71	62	64	82	100	82	61	56	64	136	46	48	45	120	47	59	81	73	47	47	51	49	44	42	43	46	47	61	62	84	54	44	50	46	58	49	43	59	215	31	225	188
37,75	94	80	67	75	73	115	63	73	62	65	82	100	85	63	59	66	138	47	50	47	122	49	60	83	76	52	50	54	51	48	44	45	49	49	63	65	87	58	47	53	50	61	51	44	60	217	35	226	190
38	108	92	81	87	80	128	76	89	78	78	101	114	95	70	65	75	147	59	58	54	136	60	68	93	81	58	56	60	56	51	50	52	52	58	71	68	88	62	53	58	56	67	56	49	62	221	41	237	182
38,25	106	88	77	81	76	122	71	83	70	72	93	108	93	66	62	70	144	53	53	49	130	53	65	89	81	55	54	57	53	48	45	48	50	52	67	66	88	59	51	56	54	63	54	45	59	218	36	232	182
38,5	103	90	80	85	79	126	74	87	75	75	100	113	91	67	63	73	144	57	55	52	135	58	69	92	79	56	53	58	54	48	49	50	51	56	70	67	86	58	50	54	53	64	56	47	60	218	38	236	182
38,75	109	93	81	87	80	128	76	88	77	77	101	115	95	69	65	75	146	59	58	53	136	59	69	93	82	56	56	60	55	50	50	50	52	56	72	68	88	61	53	57	56	66	56	48	61	220	40	236	182
39	100	83	71	78	74	116	67	75	65	67	83	100	89	66	61	68	141	49	52	48	124	49	60	85	80	53	53	55	52	48	44	46	50	49	64	67	89	61	51	55	52	63	52	45	58	219	36	229	187
39,25	106	88	78	83	77	124	73	83	73	74	95	107	94	67	62	72	145	56	55	49	134	55	64	90	80	56	53	59	54	48	47	48	48	52	68	65	87	61	51	56	54	64	52	45	58	220	36	234	179
39,5	99	82	71	77	73	117	65	75	65	68	86	101	87	64	59	67	140	49	50	46	124	49	59	85	77	51	51	53	50	46	43	45	46	48	63	64	86	57	48	53	50	60	52	43	57	216	34	228	183
39,75	98	82	71	77	75	118	66	76	65	68	85	104	89	67	63	69	141	50	52	50	124	51	65	88	81	54	53	57	53	50	46	48	50	52	67	69	91	62	51	55	52	64	54	47	63	219	37	228	194
40	107	89	79	84	77	124	73	84	73	73	95	106	93	67	62	72	145	56	54	49	133	55	65	89	81	55	55	59	54	49	47	48	48	52	68	65	87	59	51	55	53	64	53	45	58	219	36	233	179
40,25	106	90	78	84	78	125	74	86	75	75	99	111	93	67	63	72	145	56	56	50	135	57	67	92	80	55	54	58	53	48	47	49	49	54	69	66	86	58	50	55	53	65	54	46	59	218	37	234	181
40,5	102	91	79	84	79	125	70	84	71	74	94	108	91	68	65	73	144	54	57	52	132	56	67	91	81	56	54	59	54	50	48	50	52	55	69	69	88	59	53	58	54	66	58	49	62	220	39	233	185
40,75	101	82	72	78	74	118	66	78	66	68	87	102	89	65	61	67	141	48	51	46	126	50	61	87	80	52	52	54	51	47	43	46	48	49	64	64	88	58	48	54	51	62	52	44	57	217	35	228	185
41	95	80	70	77	74	115	64	74	63	66	83	101	86	65	62	66	140	48	51	48	124	49	63	86	80	53	51	54	53	49	44	47	51	51	65	69	89	60	49	55	50	64	54	47	63	217	36	225	194
41,25	110	93	83	89	82	129	77	90	77	79	100	112	96	70	66	77	149	61	59	54	138	61	69	96	85	60	58	62	57	52	51	52	53	58	73	70	90	65	56	59	57	67	57	49	62	221	41	236	181
41,5	96	79	68	77	73	114	64	73	63	65	81	97	87	64	60	65	141	48	50	46	124	47	60	84	79	52	52	53	51	48	43	45	48	48	63	67	89	61	49	56	51	62	51	44	58	217	35	226	189
41,75	104	89	79	84	78	125	73	85	73	74	95	107	92	67	63	72	145	56	55	50	134	57	66	92	81	56	54	58	53	48	47	49	51	54	69	66	87	59	51	55	54	65	54	47	60	219	38	233	179
42	93	78	67	75	73	113	64	72	63	66	79	97	84	64	60	64	140	46	50	46	123	47	60	84	79	51	49	53	51	49	42	45	49	49	63	68	87	58	48	53	50	63	50	44	60	217	35	224	193
42,25	109	90	81	86	79	128	75	87	75	78	100	113	95	68	65	74	147	57	56	52	137	58	69	94	84	57	56	59	54	48	48	50	50	55	71	68	88	61	52	57	53	66	55	47	59	219	37	234	182
42,5	99	85	73	79	77	119	69	78	68	70	86	102	89	67	65	70	144	51	54	51	128	52	65	89	83	55	55	58	54	51	47	50	52	53	68	71	90	63	52	58	54	66	56	48	62	220	39	230	189
42,75	101	86	74	79	77	120	68	79	69	70	88	104	90	68	64	70	144	52	55	51	129	53	66	90	82	55	55	57	54	50	47	49	53	53	68	70	90	62	52	56	53	66	55	48	63	219	38	230	190
43	108	89	81	86	80	127	74	87	74	76	99	112	94	68	64	72	145	56	55	51	137	56	67	93	81	56	54	58	53	47	47	49	50	53	68	67	88	60	51	54	53	64	54	46	58	218	37	234	180
43,25	96	82	71	77	75	116	65	75	66	68	84	101	88	66	63	67	143	49	52	48	125	49	64	88	82	55	52	56	53	49	44	48	51	51	65	70	90	61	50	56	52	65	54	46	62	219	37	226	193
43,5	100	87	76	81	77	122	69	79	69	72	90	105	91	68	66	71	144	52	56	51	131	54	67	91	82	55	54	57	54	50	48	49	52	53	68	70	88	61	51	57	54	66	58	48	62	220	38	231	188
43,75	92	80	68	77	74	114	62	73	63	66	82	100	82	64	63	66	140	47	51	48	125	48	64	87	78	52	49	54	50	48	44	47	50	50	65	69	86	57	47	53	49	63	52	46	62	217	34	225	194
44	92	81	69	75	72	114	61	73	61	66	81	100	83	63	61	65	139	47	50	46	124	47	62	86	77	51	48	51	50	47	43	45	48	48	64	67	85	54	46	51	48	62	51	44	60	216	34	225	191
44,25	103	86	77	82	78	122	70	81	69	72	90	105	92	69	67	71	146	53	56	51	131	54	65	90	84	57	55	58	56	51	47	50	53	53	69	70	91	63	53	59	54	66	56	49	63	220	38	229	187
44,5	102	85	74	81	78	120	70	78	68	72	86	104	92	69	67	70	148	53	55	52	129	53	65	90	86	58	56	59	56	52	48	51	54	54	68	73	94	67	55	60	55	69	56	50	64	221	39	228	194
44,75	100	88	77	82	77	123	68	80	69	71	91	103	89	67	65	70	143	52	55	48	132	53	65	90	81	55	51	56	52	47	46	48	50	52	67	69	87	58	50	55	53	64	55	46	59	220	38	231	181
45	102	89	78	82	78	124	70	82	72	73	92	107	92	66	65	71	144	54	56	50	134	56	67	91	81	54	52	57	53	48	47	49	50	53	68	67	88	59	50	56	52	64	56	45	60	219	36	231	183
45,25	99	87	76	82	78	120	67	79	69	72	90	108	90	68	66	71	144	51	56	52	132	54	68	93	82	56	54	58	55	52	48	51	54	55	70	71	91	60	51	58	53	67	58	49	64	220	39	230	192
45,5	102	87	76	82	77	123	70	82	70	71	92	106	91	66	66	71	145	52	56	49	135	54	67	92	81	55	53	57	54	48	46	49	49	53	68	69	88	60	51	56	53	65	55	46	60	220	37	232	181
45,75	97	85	73	80	76	117	66	77	67	70	86	102	88	66	64	69	143	50	54	50	130	51	66	90	81	55	53	56	53	50	46	49	51	52	66	71	89	60	50	56	52	65	56	47	61	219	37	228	189
46	96	82	70	78	75	116	65	75	65	68	84	99	86	65	62	67	143	49	52	48	129	50	62	87	78	52	51	54	52	49	45	47	50	49	65	69	87	58	48	55	51	64	54	46	59	219	34	226	186
46,25	102	88	77	83	79	122	71	82	71	74	93	108	92	68	67	72	146	53	56	53	134	55	69	94	83	57	55	59	55	52	49	52	53	55	70	71	92	62	53	58	54	68	59	49	64	221	39	231	187
46,5	99	84	72	80	77	119	68	78	67	70	87	102	89	66	64	68	145	50	53	49	130	51	64	89	81	54	52	55	53	49	46	48	50	51	66	70	90	60	51	57	52	66	54	47	60	220	36	229	185
46,75	93	81	71	78	74	116	63	73	65	67	83	100	85	65	64	67	142	49	52	48	129	49	65	89	79	53	51	54	51	49	44	48	51	51	66	71	89	60	49	54	50	65	54	46	61	219	36	227	191
47	99	84	74	82	78	119	69	79	69	73	87	104	90	69	68	71	146	54	56	53	132	53	68	92	86	58	56	59	56	53	49	52	55	55	70	76	94	65	55	61	56	69	57	51	66	222	40	229	194
47,25	96	79	69	78	75	115	64	74	65	68	83	100	87	65	64	66	144	48	52	48	128	48	64	88	83	54	52	56	53	51	45	49	51	51	65	72	91	64	51	57	52	66	52	46	63	219	36	224	195
47,5	98	84	73	82	78	119	70	77	69	72	87	103	90	69	68	69	147	52	57	52	131	53	68	93	86	58	56	58	56	54	49	51	54	54	68	76	94	67	55	59	55	69	56	50	66	222	41	227	196
47,75	96	81	70	78	74	117	66	77	66	69	84	102	88	66	65	67	144	49	52	48	129	49	65	90	83	54	52	55	52	50	44	48	51	50	66	72	92	63	51	57	51	66	54	48	63	219	36	226	194
48	96	80	70	78	75	116	64	74	65	67	83	102	88	66	66	66	144	49	53	49	128	49	65	89	83	55	54	55	52	50	45	48	51	51	66	73	93	65	51	57	52	67	54	47	63	219	37	225	197
48,25	106	90	80	85	81	125	72	84	73	76	95	110	95	70	69	74	149	55	58	54	137	57	70	97	86	59	57	60	57	53	50	53	54	55	71	74	94	65	55	61	56	69	60	51	64	221	40	232	187
48,5	110	94	84	89	82	129	77	89	77	78	100	112	99	70	69	76	152	60	61	53	143	60	71	98	86	60	57	62	56	51	50	51	53	56	72	71	91	64	55	59	57	69	58	49	62	223	40	234	179
48,75	106	89	79	85	79	126	72	85	74	76	97	111	94	68	68	73	148	55	57	51	137	56	69	96	84	57	55	59	55	50	49	50	52	54	70	70	90	62	52	58	54	67	57	49	61	220	38	231	181
49	108	94	85	90	83	130	77	90	80	79	103	115	97	71	70	76	151	60	60	55	142	61	73	99	86	60	57	62	57	50	52	53	53	58	75	71	90	62	55	58	56	70	58	49	61	222	41	236	179
49,25	111	93	85	89	82	130	78	90	78	79	101	113	98	71	70	77	153	61	61	53	142	61	72	99	86	60	57	62	57	50	52	52	52	56	73	72	91	65	55	60	58	70	58	49	63	222	41	235	179
49,5	103	89	79	83	79	125	71	84	72	73	93	108	93	68	68	72	147	54	57	52	137	55	70	95	83	56	54	59	54	50	49	51	51	55	69	71	89	62	53	58	53	67	57	47	61	221	39	231	182
49,75	113	93	85	91	83	130	79	91	80	80	104	117	100	71	72	77	151	60	60	53	143	61	73	99	88	60	58	62	56	51	51	52	52	59	74	72	92	65	55	60	56	68	58	49	62	222	40	234	181
50	95	83	71	79	77	116	66	77	65	70	85	102	88	67	68	67	144	50	55	49	129	50	66	91	82	54	53	56	53	50	46	49	52	52	65	74	91	61	50	57	52	68	55	48	63	220	37	227	192
50,25	103	85	76	82	79	120	71	80	69	71	89	104	92	68	69	69	148	52	56	51	133	53	68	94	86	57	56	59	56	52	47	50	52	52	69	73	94	65	54	61	56	69	56	49	62	222	38	229	188
50,5	111	94	87	91	85	131	78	93	80	80	103	117	98	72	71	77	152	60	61	55	143	62	75	101	87	60	58	62	57	52	51	53	54	60	74	73	92	64	55	60	57	69	59	50	62	222	41	235	180
50,75	109	94	85	88	84	128	76	90	78	80	101	115	98	72	73	75	151	59	60	56	140	60	75	101	88	62	59	63	59	54	51	54	56	59	75	76	96	66	57	61	58	71	60	52	66	223	42	235	186
51	111	94	86	90	83	130	79	91	79	79	100	111	99	72	73	77	154	61	61	55	143	61	73	100	89	62	59	63	59	53	53	54	54	59	75	74	93	67	57	62	58	71	59	51	63	224	42	236	180
51,25	108	92	84	89	82	128	76	89	78	78	100	113	95	70	70	75	151	59	59	53	141	59	72	100	85	58	57	61	56	51	51	52	52	56	73	72	90	63	54	59	56	69	59	49	63	222	39	234	180
51,5	103	90	81	84	81	125	71	83	73	75	95	110	91	69	70	73	148	54	57	52	137	56	71	97	83	57	54	58	55	50	49	51	52	56	72	72	90	59	51	58	53	67	60	50	62	221	37	232	184
51,75	98	83	73	80	79	117	67	76	67	69	87	103	90	67	68	69	147	50	53	49	131	52	67	93	85	55	54	57	54	51	46	49	52	51	67	74	92	66	53	59	53	68	56	49	65	220	36	226	193
52	112	93	87	91	85	131	80	91	80	80	102	113	99	72	73	77	155	62	61	53	144	62	74	100	88	60	58	63	58	52	53	53	53	58	75	73	92	66	56	61	58	70	60	51	65	223	42	234	179
52,25	106	96	88	91	85	131	78	91	79	81	103	117	96	71	72	77	152	62	61	55	144	62	76	102	86	61	56	63	57	53	54	55	54	60	77	74	93	63	54	60	56	71	61	52	64	223	42	236	180
52,5	112	94	86	90	84	130	78	90	78	79	102	114	98	71	73	76	154	61	61	54	144	61	74	100	89	61	59	64	58	52	52	53	53	57	73	74	93	68	57	62	59	70	59	50	63	223	40	234	180
52,75	110	92	84	88	83	129	75	89	77	78	102	115	97	71	71	75	151	58	60	53	142	59	74	100	86	59	57	61	57	51	50	53	52	56	73	73	92	65	54	60	55	69	59	50	62	221	39	234	181
53	107	91	82	86	81	126	73	87	74	76	98	112	95	69	70	73	150	57	58	52	139	56	70	98	86	58	57	60	56	51	50	51	52	55	71	72	93	64	54	59	55	68	58	49	63	221	39	231	181
53,25	102	88	77	82	78	123	69	82	69	72	90	105	93	69	69	71	147	54	56	51	135	53	69	94	85	58	55	59	55	52	48	50	52	53	68	73	93	63	54	59	55	69	58	48	63	220	38	228	186
53,5	109	96	88	93	86	132	79	93	81	82	105	119	98	73	74	78	154	62	63	56	146	63	77	104	87	61	58	64	58	52	53	54	54	60	76	75	92	64	55	60	56	71	61	52	63	223	42	236	179
53,75	108	91	81	86	82	127	72	86	74	76	98	113	96	70	71	73	150	55	59	52	140	57	73	99	87	59	57	60	56	51	49	52	52	56	72	74	93	65	54	60	55	69	58	49	64	220	37	232	184
54	97	84	72	80	78	118	68	77	68	70	86	103	89	68	69	68	147	51	54	50	133	52	69	94	85	57	54	57	54	52	47	50	53	53	68	75	93	65	52	59	53	69	57	49	65	220	38	226	191
54,25	110	92	83	88	82	127	77	87	76	77	97	110	98	71	72	76	153	58	60	54	142	60	73	99	89	60	60	62	59	54	53	53	55	57	74	76	94	68	56	63	59	71	60	51	65	224	42	233	182
54,5	96	83	72	80	78	116	67	77	67	70	84	100	88	68	71	67	147	51	54	50	131	51	68	92	86	58	55	58	55	52	48	51	54	53	67	76	94	66	52	60	53	69	56	50	67	220	38	223	196
54,75	111	94	86	90	84	130	77	90	79	79	101	115	98	72	74	76	152	59	60	54	143	61	74	101	89	61	59	62	59	54	51	54	53	58	74	75	94	67	57	63	57	71	59	50	64	223	40	233	182
55	107	94	85	89	84	130	77	88	78	79	100	113	96	70	73	76	152	60	60	54	145	60	74	101	86	61	58	62	57	52	51	54	53	57	74	74	91	63	55	60	57	72	60	51	63	222	41	234	179
55,25	114	95	87	91	83	131	80	91	80	80	102	115	101	73	74	77	156	63	61	54	146	62	74	101	91	62	62	64	60	54	52	55	54	58	74	75	95	68	57	64	59	73	60	52	63	222	43	233	180
55,5	99	90	78	83	81	122	69	83	71	74	94	111	91	70	73	72	149	55	58	54	137	56	74	101	86	58	55	59	56	53	50	54	56	56	73	77	92	63	52	59	54	71	60	53	68	221	39	230	192
55,75	104	90	79	85	81	124	72	84	73	75	93	107	95	71	74	74	152	56	59	53	138	56	71	99	88	60	59	60	59	54	51	53	55	56	72	75	95	67	57	63	58	72	60	52	65	222	41	229	185
56	113	97	90	93	87	133	80	94	82	84	104	118	102	74	75	81	156	64	63	56	149	64	78	105	90	63	60	65	61	55	55	57	56	61	77	78	95	67	57	63	59	74	63	54	67	223	44	236	179
56,25	110	98	90	92	86	131	78	93	81	82	102	116	99	73	75	79	157	63	62	57	147	63	77	105	90	63	61	65	60	55	54	56	56	61	76	76	94	67	58	64	60	73	62	54	67	224	45	236	180
56,5	110	94	87	91	85	132	79	92	80	81	101	115	99	72	76	79	156	62	62	55	147	62	74	103	88	61	59	64	59	54	53	55	54	59	75	75	94	66	57	62	59	72	60	51	64	223	41	235	177
56,75	103	92	80	85	82	126	70	84	72	75	94	110	93	70	73	74	150	55	58	53	139	57	72	101	85	58	55	60	56	51	50	53	54	56	71	74	92	62	52	59	54	70	61	51	64	220	38	231	185
57	99	87	76	81	79	121	68	79	69	72	90	107	92	69	72	71	149	52	56	53	136	53	71	99	86	58	55	60	57	53	48	51	54	54	70	77	94	65	53	60	55	71	59	51	67	221	38	227	190
57,25	98	84	74	81	79	119	68	79	68	71	87	103	91	69	72	70	151	52	56	51	135	52	69	96	87	58	56	59	56	54	49	52	54	54	69	77	94	67	54	61	55	71	57	51	67	221	39	226	191
57,5	110	94	86	88	83	129	77	88	78	80	99	113	98	73	75	78	155	60	60	55	145	60	74	102	89	61	59	64	58	54	53	55	53	58	74	75	94	67	57	63	58	72	61	52	65	223	41	233	178
57,75	110	100	92	95	88	134	81	95	84	85	107	122	100	75	76	81	156	65	64	57	149	64	80	108	91	65	60	65	61	56	57	58	57	62	79	78	94	66	57	64	59	74	64	55	67	224	45	237	180
58	96	85	73	81	79	119	69	78	69	70	86	102	90	69	71	69	149	52	56	52	134	53	70	96	87	58	55	59	57	54	48	52	55	55	69	77	94	67	54	60	56	72	58	51	68	221	40	225	191
58,25	106	98	86	90	85	131	76	90	78	79	100	115	96	72	75	77	153	60	61	56	146	60	76	103	89	62	58	64	59	53	53	56	55	59	75	76	93	64	55	62	58	73	62	52	66	223	41	234	180
58,5	101	90	79	84	81	124	70	82	71	75	92	107	93	68	73	73	151	55	58	51	140	56	71	99	86	58	56	60	57	53	49	52	53	55	71	74	93	63	53	60	56	72	60	51	64	222	40	231	180
58,75	113	97	90	94	87	133	81	94	82	82	105	120	102	74	77	80	158	64	64	56	149	64	78	105	91	64	61	65	61	54	54	56	55	61	77	77	94	69	58	64	60	74	61	53	66	224	42	235	177
59	102	93	81	85	81	125	70	84	73	74	95	112	93	70	73	73	152	55	59	53	141	57	72	101	86	59	56	61	58	53	51	53	54	56	71	76	92	63	53	59	56	71	61	52	65	221	39	231	181
59,25	113	97	89	93	85	131	79	92	81	80	102	116	102	75	78	79	158	63	65	56	148	64	76	105	94	65	63	66	62	57	55	57	57	59	76	77	97	70	59	67	63	75	63	54	67	225	44	234	177
59,5	106	96	85	89	84	129	75	89	77	79	99	115	97	73	78	78	155	60	61	56	143	61	76	104	92	62	61	64	61	56	55	57	57	59	75	78	96	67	59	65	61	75	65	55	70	224	44	234	182
59,75	97	87	75	80	80	119	67	78	68	71	89	108	90	68	72	70	149	53	55	51	135	53	71	99	87	58	55	58	56	53	48	52	53	54	69	77	94	66	53	60	54	71	58	52	70	220	39	226	191
60	96	87	74	80	78	119	67	79	68	71	87	105	89	68	74	71	149	51	56	51	135	52	69	98	86	58	55	59	56	53	49	52	54	54	69	77	94	66	52	60	54	71	58	51	68	220	39	226	189
60,25	107	92	83	88	83	127	76	87	75	77	96	111	97	71	76	76	155	58	60	55	142	58	73	101	91	62	60	62	60	55	51	55	56	56	73	76	96	68	57	65	59	75	61	52	66	223	42	230	178
60,5	113	98	91	93	87	133	81	94	81	82	103	120	102	74	78	80	158	64	64	56	149	63	76	105	92	64	61	66	61	55	55	56	55	60	76	77	95	69	59	65	60	75	62	53	66	224	41	235	175
60,75	109	97	88	90	84	132	77	92	81	80	102	118	99	72	77	78	156	62	62	55	147	63	76	104	89	63	61	65	59	53	53	57	55	58	75	77	93	65	55	62	59	74	62	52	67	223	41	234	174
61	110	99	93	93	88	135	81	96	83	84	106	123	101	74	78	81	158	64	65	57	150	65	80	108	91	63	60	66	61	55	56	58	58	62	80	78	95	67	58	63	62	75	64	55	68	223	44	237	176
61,25	106	99	88	90	85	132	76	91	78	80	100	116	97	73	78	78	155	61	61	57	146	62	79	105	89	63	58	64	59	53	54	56	56	60	76	77	94	64	56	62	58	74	64	54	66	222	42	234	176
61,5	109	95	86	90	84	130	78	90	76	78	98	112	99	72	76	77	157	60	62	55	146	60	75	103	92	64	61	65	61	56	53	56	55	58	74	76	96	69	59	66	61	75	62	53	66	223	42	232	177
61,75	95	88	74	82	80	120	69	79	70	73	87	105	89	69	75	72	150	52	57	52	136	54	71	98	87	58	56	60	58	54	50	53	55	55	71	78	93	65	55	61	56	73	59	52	68	222	40	225	188
62	116	100	93	97	89	136	84	97	85	85	105	118	104	77	81	83	163	67	67	58	152	67	79	108	96	67	66	69	64	58	59	59	59	63	78	79	97	73	62	68	63	79	64	56	69	226	45	236	174
62,25	111	99	90	92	87	133	80	94	83	82	104	117	100	74	78	81	158	65	65	56	151	64	77	106	91	65	61	67	61	55	55	57	56	61	76	77	95	68	59	64	60	76	63	54	67	224	43	235	173
62,5	101	91	79	86	84	124	75	84	74	78	91	106	95	74	79	74	156	58	61	56	141	58	75	102	92	64	61	63	61	59	53	58	60	60	73	81	98	72	59	66	60	76	63	56	72	224	44	229	188
62,75	113	101	92	95	89	135	83	96	85	85	104	117	103	77	83	83	161	67	67	60	152	67	80	109	94	68	65	69	65	60	58	61	61	64	80	80	98	73	63	68	65	79	66	58	70	228	48	237	176
63	106	91	82	86	83	126	75	86	74	77	94	108	98	71	77	75	156	57	61	54	142	58	74	103	91	62	60	62	61	56	53	55	56	57	72	76	95	69	58	66	59	75	61	53	66	223	42	230	178
63,25	110	97	86	91	85	130	78	91	80	80	102	117	99	73	78	78	157	62	62	55	146	61	76	106	91	64	61	65	60	55	54	57	56	58	75	76	96	68	59	64	59	75	62	54	67	222	42	231	176
63,5	111	100	93	94	89	135	82	95	84	85	107	122	100	74	80	82	159	66	66	58	152	66	82	109	91	66	61	67	62	56	58	59	58	64	80	78	95	68	59	64	61	77	65	56	69	224	45	237	173
63,75	114	102	93	95	88	136	83	97	84	87	108	122	102	75	80	82	160	66	65	58	152	65	81	109	92	66	63	67	61	56	56	59	58	62	80	78	95	69	60	65	61	76	64	55	67	224	43	235	173
64	102	90	79	84	81	124	73	83	73	76	92	105	94	72	76	74	154	57	60	54	141	56	73	102	90	61	60	63	59	56	51	55	57	57	72	78	95	67	58	65	59	75	61	53	67	223	41	229	180
64,25	107	95	84	89	84	129	76	87	77	79	98	112	98	73	77	76	155	59	61	55	145	60	76	104	90	62	60	64	60	55	52	56	56	58	74	76	95	69	58	65	59	75	62	53	67	222	42	230	175
64,5	113	101	93	95	89	135	82	97	85	84	107	120	102	77	82	83	161	66	67	58	153	66	81	110	93	67	63	68	62	56	57	59	58	64	79	79	97	70	60	65	62	77	66	56	68	224	45	236	173
64,75	113	99	89	93	88	131	80	92	81	83	101	114	103	76	82	81	160	64	65	59	149	63	79	108	96	67	65	68	64	61	56	60	60	62	78	79	100	72	62	69	64	79	65	57	71	225	46	234	179
65	100	91	79	83	82	124	72	83	72	75	91	105	92	71	76	73	154	56	58	52	140	56	73	101	88	60	57	61	58	55	51	54	56	56	72	77	94	65	55	63	58	74	61	53	68	222	40	227	179
65,25	112	98	88	90	85	132	80	92	81	82	102	114	101	75	80	79	157	62	63	55	149	62	78	107	92	64	62	66	62	56	55	58	56	60	75	76	95	68	60	66	61	76	63	53	67	223	43	233	174
65,5	111	101	91	94	88	134	80	94	82	83	105	119	101	75	81	82	160	64	65	56	152	64	79	108	92	65	61	67	62	57	57	59	56	61	78	78	95	68	59	65	62	78	64	55	69	223	43	234	172
65,75	105	92	82	86	82	126	75	85	74	76	93	108	97	71	77	75	157	58	60	54	142	57	74	102	91	61	60	62	60	56	53	56	56	57	73	77	97	68	58	66	60	77	61	53	67	222	41	228	176
66	114	100	92	95	89	134	83	96	83	83	105	118	103	76	82	83	161	67	67	57	153	66	81	109	95	67	64	69	65	59	57	60	58	62	78	79	97	72	62	67	65	79	65	56	69	225	45	235	172
66,25	111	100	92	95	87	134	82	95	83	83	104	117	101	74	81	82	159	65	66	57	152	65	79	109	92	65	63	67	62	56	57	58	58	61	78	78	95	69	59	66	63	77	65	55	69	224	44	234	172
66,5	113	99	89	92	86	134	80	93	83	83	103	119	101	75	80	80	159	64	65	58	151	64	79	107	92	65	62	67	62	57	55	58	57	61	77	78	96	71	60	66	61	78	65	56	68	224	43	234	172
66,75	100	90	78	84	83	124	72	84	73	76	92	109	93	70	78	73	154	56	59	54	143	57	76	104	89	61	58	62	60	56	53	56	57	57	73	78	95	68	56	64	58	76	62	53	70	222	41	228	181
67	106	93	83	87	83	127	74	86	76	78	96	115	97	73	78	75	155	57	60	54	145	58	76	107	91	63	60	63	60	56	52	56	57	58	75	78	96	69	58	64	58	76	62	53	69	222	41	231	179
67,25	99	91	79	85	84	123	73	84	74	77	92	108	93	74	80	75	155	58	62	57	142	58	78	105	92	65	61	64	61	60	54	59	61	60	75	84	97	72	59	66	59	79	64	57	75	224	45	227	193
67,5	109	94	85	90	84	129	78	89	79	80	98	112	99	73	80	78	159	60	63	56	148	63	78	107	93	64	63	66	63	57	55	58	57	59	75	79	97	71	60	67	63	78	63	54	69	224	43	232	174
67,75	113	102	93	95	88	136	83	97	85	85	106	123	101	75	81	83	161	65	65	58	153	66	81	112	94	66	62	68	63	56	58	60	57	62	79	80	96	70	60	65	62	78	65	56	69	224	43	235	171
68	115	100	91	93	89	135	83	96	84	83	105	120	102	76	81	81	161	65	66	57	153	65	80	110	94	66	64	68	63	56	56	58	58	62	78	79	96	70	60	67	62	78	64	56	69	224	44	236	172
68,25	117	101	93	95	89	135	83	96	85	84	105	119	104	77	82	83	163	68	67	57	155	67	81	112	96	68	65	69	64	59	58	60	59	62	80	80	97	73	63	68	64	79	65	56	69	225	45	234	170
68,5	104	93	81	86	83	127	73	85	75	76	94	112	95	72	79	76	156	57	60	55	144	59	76	106	90	62	60	63	60	56	53	56	58	58	74	79	95	68	58	65	59	77	63	54	70	222	43	228	179
68,75	100	91	78	85	82	124	71	83	72	76	92	110	93	72	77	75	153	55	59	54	142	57	75	105	89	60	58	62	59	56	53	56	56	57	73	79	94	67	56	63	57	75	62	54	69	221	40	228	182
69	115	101	90	94	88	133	82	95	83	85	102	119	103	77	85	82	161	66	66	60	153	66	82	111	95	68	66	69	65	60	58	63	60	63	79	82	99	73	63	70	64	81	66	58	72	226	46	233	174
69,25	108	100	88	91	87	133	78	91	80	82	102	122	99	75	83	80	157	62	65	59	149	65	82	111	92	65	62	66	62	58	56	59	60	62	78	82	95	70	59	67	61	78	66	57	71	225	44	233	179
69,5	101	94	80	86	84	125	74	87	74	76	93	108	93	72	79	76	155	58	61	54	143	58	75	105	91	61	59	63	61	57	53	56	58	58	74	80	93	68	57	65	59	76	63	54	68	223	42	229	176
69,75	103	92	79	86	83	124	73	85	74	77	91	111	96	72	79	75	155	57	60	54	143	58	74	105	91	63	61	63	61	57	52	57	57	58	73	79	95	70	58	66	59	77	62	54	71	222	41	228	182
70	109	99	88	91	86	131	79	91	79	81	100	114	98	75	82	80	159	63	64	57	150	63	79	109	92	65	62	67	63	58	55	60	57	61	77	80	95	69	60	66	62	79	65	57	70	225	44	233	173
70,25	111	97	86	90	86	130	78	91	79	80	98	115	100	74	81	79	159	62	64	55	149	61	77	108	95	66	64	67	64	58	56	59	58	59	74	79	97	73	61	68	63	78	63	55	68	224	43	231	175
70,5	106	95	82	87	84	127	75	86	76	78	95	111	96	73	80	76	157	59	61	54	144	59	77	106	93	64	61	64	62	56	54	58	57	58	74	80	97	70	60	67	60	77	63	54	70	222	42	229	179
70,75	103	92	80	87	83	124	75	84	74	77	92	111	96	74	82	75	158	59	61	55	144	57	77	107	94	65	62	64	62	59	55	59	60	60	74	83	99	75	61	67	62	80	63	56	74	223	43	228	190
71	110	98	88	91	88	131	79	92	81	82	100	115	101	76	84	80	160	63	65	59	150	63	80	109	95	66	65	68	65	60	58	61	61	62	78	82	99	73	63	70	64	81	66	58	72	227	47	233	178
71,25	116	102	93	96	90	136	84	97	86	86	108	122	104	77	83	84	162	68	67	58	156	67	82	113	96	68	65	69	64	59	58	60	59	65	81	80	98	73	63	68	63	79	66	56	71	225	46	235	171
Data File	C:\Program Files\Biolog\OLPM_13_01\OLPM_IDS\data_2011\05\anus_AcivenRAG-1___3_30_IDS_207_Mayx31x2011_A_24A.oka
Set up Time	May 31 2011 2:56 PM
Position	24-A
Plate Type	PM 3-B
Strain Type	NOT APPLICABLE
Sample Number
Strain Name	AcivenRAG-1
Strain Number	AcivenRAG-1
Other
Hour	A01	A02	A03	A04	A05	A06	A07	A08	A09	A10	A11	A12	B01	B02	B03	B04	B05	B06	B07	B08	B09	B10	B11	B12	C01	C02	C03	C04	C05	C06	C07	C08	C09	C10	C11	C12	D01	D02	D03	D04	D05	D06	D07	D08	D09	D10	D11	D12	E01
0	37	15	3	5	1	0	0	0	0	0	27	8	35	10	0	0	0	0	0	0	0	0	1	5	84	3	0	0	0	0	0	0	0	0	0	5	17	2	0	0	0	0	0	0	0	0	0	11	9
0,25	28	13	0	2	1	0	0	0	0	0	27	4	25	8	0	0	0	0	0	0	0	0	0	3	82	4	0	0	0	0	0	0	0	0	0	6	13	2	0	0	0	0	0	0	0	0	0	7	8
0,5	19	2	0	0	0	0	0	0	0	0	32	3	15	0	0	0	0	0	0	0	0	0	0	4	77	0	0	0	0	0	0	0	0	0	0	5	6	0	0	0	0	0	0	0	0	0	0	7	4
0,75	26	10	0	0	0	0	0	0	0	0	36	5	22	6	0	0	0	0	0	0	0	0	0	4	80	1	0	0	0	0	0	0	0	0	0	6	12	0	0	0	0	0	0	0	0	0	0	7	9
1	17	4	0	0	0	0	0	0	0	0	41	7	14	1	0	0	0	0	0	0	0	0	0	7	77	0	0	0	0	0	0	0	0	0	0	9	9	0	0	0	0	0	0	0	0	0	0	10	8
1,25	15	3	0	0	0	0	0	0	0	0	43	8	13	0	0	0	0	0	0	0	0	0	0	6	77	0	0	0	0	0	0	0	0	0	0	7	8	0	0	0	0	0	0	0	0	0	0	7	6
1,5	24	9	0	0	0	0	0	0	0	0	45	8	22	4	0	0	0	0	0	0	0	0	0	7	84	2	0	0	0	0	0	0	0	0	0	8	13	0	0	0	0	0	0	0	0	0	0	8	10
1,75	30	13	1	3	1	0	0	0	0	0	49	10	28	11	0	1	0	0	0	0	0	0	1	8	85	6	0	0	0	0	0	0	0	0	0	11	19	4	0	0	0	0	0	0	0	0	2	11	13
2	25	6	0	0	0	0	0	0	0	0	52	11	22	5	0	0	0	0	0	0	0	0	1	7	77	1	0	0	0	0	0	0	0	0	0	8	11	0	0	0	0	0	0	0	0	0	1	7	8
2,25	38	16	3	3	1	0	0	0	0	0	55	16	35	11	0	0	0	0	0	0	0	0	3	9	81	7	0	0	0	0	0	0	0	0	1	11	20	5	0	0	0	0	0	0	0	0	4	11	11
2,5	30	15	2	3	2	0	0	0	0	0	58	23	31	11	2	1	0	0	0	0	0	0	4	9	80	7	0	0	0	0	0	0	0	0	1	12	18	3	0	0	0	0	0	0	0	0	3	12	11
2,75	23	9	0	0	0	0	0	0	0	0	62	32	28	4	0	0	0	0	0	0	8	0	4	10	73	2	0	0	0	0	0	0	0	0	1	11	10	0	0	0	0	0	0	0	0	0	4	10	7
3	43	23	10	9	5	1	2	2	4	4	68	45	53	18	10	5	2	0	0	0	21	2	9	15	86	13	7	1	2	0	0	0	0	2	7	16	24	9	2	0	1	0	0	0	0	0	9	15	15
3,25	43	27	12	9	7	1	9	5	3	2	68	52	60	22	18	6	3	0	0	0	28	1	8	13	89	14	12	1	2	0	0	0	0	0	5	15	24	9	2	0	1	0	0	0	0	0	7	13	14
3,5	34	24	8	8	9	2	13	11	4	2	69	66	63	18	25	6	4	0	0	0	35	1	6	12	91	12	20	0	4	0	0	0	0	0	5	14	22	6	1	1	2	1	0	0	0	0	8	14	15
3,75	41	30	12	10	10	1	22	19	9	1	70	81	78	24	35	7	4	0	0	0	44	2	7	14	95	15	28	0	3	0	0	0	0	1	5	16	25	9	2	0	3	1	0	0	0	0	8	16	17
4	45	34	16	12	10	0	29	29	16	1	68	98	92	27	44	8	4	0	0	0	54	2	7	11	98	14	35	1	2	0	0	0	0	0	4	13	25	9	1	0	0	0	0	0	0	0	6	13	14
4,25	44	40	16	13	13	0	41	37	21	2	68	115	104	28	55	8	4	0	0	0	66	5	9	14	103	16	44	2	3	0	0	0	0	1	7	17	25	9	3	0	1	0	0	0	0	0	8	15	15
4,5	41	45	15	10	12	0	49	45	28	1	72	130	114	31	62	5	2	0	0	0	75	4	8	14	107	14	49	0	2	0	0	0	0	1	9	18	23	7	0	0	1	0	0	0	0	0	9	17	15
4,75	47	59	23	17	19	5	67	59	42	5	78	147	128	42	78	12	9	0	0	2	89	10	12	17	115	20	63	6	7	0	1	0	1	5	11	20	28	12	5	1	6	2	0	1	0	0	12	16	18
5	42	62	18	14	17	1	76	67	51	4	81	157	134	40	85	7	5	0	0	0	97	9	11	16	116	14	68	2	3	0	0	0	0	3	10	19	21	7	1	0	2	0	0	0	0	0	11	18	14
5,25	44	73	22	17	24	1	89	78	66	3	83	168	145	48	97	10	7	0	0	0	105	10	9	14	122	16	80	3	5	0	0	0	0	2	9	17	24	9	2	0	3	0	0	0	0	0	10	15	16
5,5	50	89	30	24	35	6	104	93	82	8	90	181	161	61	108	15	11	1	2	4	117	20	15	18	131	22	92	8	9	2	3	2	2	6	12	20	28	13	7	1	8	4	0	2	1	0	13	19	19
5,75	45	96	29	22	41	2	113	99	92	6	87	187	167	66	115	13	10	0	0	2	122	20	12	15	131	18	97	6	7	0	1	0	0	4	10	19	25	10	4	0	5	1	0	0	0	0	11	15	15
6	52	110	34	24	49	2	121	108	102	6	89	194	184	76	122	14	10	0	0	1	129	24	13	16	138	22	105	6	6	0	1	0	1	4	10	19	28	12	5	0	5	0	0	0	0	0	12	17	17
6,25	43	114	33	25	58	6	127	114	110	6	91	197	187	82	129	14	12	0	0	4	135	30	14	17	139	20	112	7	8	0	1	2	1	5	12	21	26	9	6	1	7	3	0	2	0	0	12	18	18
6,5	46	124	37	26	66	4	131	122	115	8	92	201	185	89	134	15	13	0	0	4	141	35	16	20	145	22	117	8	7	0	2	2	1	5	13	25	27	10	6	0	6	4	0	1	0	0	15	22	19
6,75	52	137	48	32	77	5	136	129	125	8	93	209	188	100	141	17	15	0	1	5	147	44	17	18	150	25	123	11	9	1	3	1	2	5	12	23	28	12	8	0	7	3	0	0	0	0	14	18	18
7	50	139	52	35	85	7	138	132	129	7	94	207	195	106	146	19	18	1	3	7	151	49	17	19	155	25	128	12	9	2	3	2	2	5	13	22	28	12	9	2	8	4	0	1	0	0	14	19	19
7,25	56	145	64	45	93	8	143	138	136	8	96	206	206	116	151	23	20	2	4	7	156	58	18	19	161	30	133	14	10	3	4	3	3	6	13	22	33	15	11	2	9	6	0	3	1	0	15	19	22
7,5	57	153	72	54	101	9	146	141	140	9	96	209	203	121	154	24	22	3	4	8	160	64	19	19	168	31	137	15	11	3	5	3	2	5	13	23	32	14	11	3	10	5	0	2	1	0	13	18	21
7,75	58	165	78	58	106	7	149	144	145	10	98	214	206	126	157	25	23	2	5	8	162	71	20	18	174	31	140	16	11	3	4	2	3	6	14	21	30	14	10	1	10	3	0	1	2	0	14	18	19
8	59	171	88	68	113	9	153	147	148	10	98	215	214	134	162	27	29	3	6	9	167	77	20	20	176	34	144	17	12	3	4	5	3	6	14	23	34	15	12	3	12	6	1	4	1	0	15	18	22
8,25	43	156	87	68	117	8	154	150	153	11	100	215	205	133	158	24	30	3	6	11	170	83	23	23	171	27	142	16	12	4	5	6	5	8	17	25	22	9	9	1	11	6	2	4	3	1	18	21	18
8,5	57	171	102	83	123	9	159	153	156	11	100	217	214	142	164	28	36	4	7	11	173	90	23	20	179	34	147	19	13	5	7	6	5	7	16	23	30	13	11	1	12	6	1	3	4	0	16	19	19
8,75	62	186	108	95	131	14	164	158	161	14	103	219	220	150	170	37	46	8	10	15	178	96	26	24	186	40	154	24	18	8	9	8	8	10	20	27	36	18	17	7	16	10	4	7	6	4	20	22	25
9	53	178	105	97	134	12	164	160	162	13	102	218	214	150	167	34	49	6	9	14	178	98	26	22	183	37	153	22	16	6	9	7	6	8	18	25	29	13	13	4	14	8	3	5	4	1	16	20	21
9,25	52	178	110	102	137	11	167	160	164	12	102	217	215	151	167	36	52	5	10	13	180	102	26	21	185	38	154	21	15	6	6	7	5	7	18	25	27	10	12	3	12	6	1	4	4	0	17	19	19
9,5	61	186	121	110	141	10	169	162	166	12	104	216	223	159	171	44	58	5	9	15	182	106	27	23	193	44	158	25	16	6	6	8	6	8	18	26	34	15	14	4	13	7	3	5	4	1	18	21	22
9,75	52	187	122	114	145	13	171	164	168	14	104	216	218	159	171	45	62	7	12	17	183	109	28	26	192	44	160	25	16	6	7	10	7	10	18	27	29	13	14	5	15	9	2	7	4	1	18	22	21
10	58	192	132	121	149	13	174	166	171	14	104	216	222	164	173	51	69	6	13	18	185	114	28	23	194	49	162	28	17	8	7	9	7	9	20	26	31	14	16	5	15	8	3	6	5	1	18	20	22
10,25	59	193	135	126	151	14	175	167	173	14	105	218	223	167	176	57	75	8	14	19	187	117	29	24	196	53	164	29	17	8	8	9	7	9	21	28	32	14	15	5	16	9	4	6	4	2	19	21	22
10,5	66	198	143	130	154	13	177	168	173	14	104	217	227	171	178	62	79	7	15	18	185	120	30	24	199	59	167	30	17	7	7	9	7	10	20	29	38	18	18	6	16	10	3	6	4	1	19	22	25
10,75	63	196	146	135	157	12	178	171	177	15	105	220	226	171	175	67	83	7	15	19	186	123	31	26	197	60	165	32	17	8	8	10	8	10	20	29	32	16	16	3	15	7	3	5	4	2	21	24	21
11	68	203	151	142	162	15	179	171	177	14	103	220	228	176	181	74	91	8	17	21	187	125	31	24	203	66	171	36	19	9	8	11	8	9	20	26	38	19	19	6	17	10	4	7	4	1	18	21	25
11,25	58	199	147	145	163	16	179	172	178	17	105	223	222	173	178	76	95	9	18	23	188	128	34	28	199	67	170	38	20	10	9	12	9	11	22	31	31	15	18	7	18	11	4	7	6	3	21	24	23
11,5	72	208	160	157	167	18	183	175	184	20	108	226	232	181	182	88	102	12	23	26	189	133	38	29	205	76	174	48	23	13	12	15	13	15	26	33	39	21	23	9	21	12	9	10	10	4	24	26	27
11,75	70	208	160	160	168	16	183	173	183	16	104	225	230	182	183	90	104	9	23	25	189	133	34	24	206	78	174	52	21	10	9	12	9	10	20	28	39	18	22	8	18	10	4	8	5	1	19	21	25
12	66	206	160	160	168	16	182	174	184	17	105	227	228	181	180	95	108	9	25	26	190	135	36	27	204	79	173	58	21	11	9	13	10	12	22	29	35	17	20	6	18	10	4	6	5	2	20	22	23
12,25	68	208	165	161	170	17	182	174	185	18	105	230	227	183	181	99	112	10	27	29	192	136	38	29	209	85	175	63	22	11	10	15	10	12	25	33	38	19	21	9	20	13	5	10	6	4	22	25	25
12,5	75	206	173	167	171	17	185	176	189	19	109	235	234	183	178	106	114	9	32	29	192	140	42	29	205	89	173	73	20	11	10	14	10	13	26	32	36	17	20	4	18	8	5	7	6	4	23	24	22
12,75	58	201	164	161	173	17	183	175	188	21	106	233	221	181	177	108	117	10	35	34	196	140	43	32	203	90	174	76	23	13	11	17	12	15	26	36	30	14	21	8	20	13	6	10	8	5	25	30	22
13	63	204	168	167	176	19	184	176	189	22	107	233	225	183	180	113	121	12	40	38	198	141	46	32	206	96	175	83	23	14	12	17	12	13	27	37	32	15	23	8	21	13	6	10	8	5	25	29	24
13,25	76	213	180	177	180	25	188	178	191	24	108	235	233	191	186	123	128	17	47	44	201	146	47	32	215	105	181	94	29	17	15	19	15	15	27	35	42	24	29	13	25	16	9	13	11	5	24	25	29
13,5	79	216	183	181	182	26	189	179	191	25	107	235	234	192	191	129	131	16	51	49	203	146	49	32	218	111	183	101	30	17	14	21	14	16	28	36	45	26	31	16	26	18	10	13	10	6	25	26	31
13,75	74	214	182	179	181	23	189	180	191	23	105	235	233	191	186	130	131	14	55	52	201	146	52	29	215	111	181	105	26	14	12	19	12	14	25	33	39	22	27	10	22	13	7	10	7	3	21	23	26
14	78	213	186	184	181	25	193	182	194	24	110	238	237	190	186	136	136	15	63	60	203	150	57	28	213	117	180	116	26	16	13	18	13	14	26	31	38	21	27	7	22	11	7	9	8	2	21	19	24
14,25	74	211	186	182	182	24	191	183	193	26	107	236	233	192	186	140	136	16	68	68	203	149	58	31	214	121	180	120	27	16	14	21	15	15	29	35	36	20	27	9	22	13	8	11	9	4	23	25	24
14,5	77	214	189	185	185	29	194	186	196	30	111	239	235	193	189	146	141	20	78	79	207	153	65	35	218	128	183	128	29	20	18	25	19	19	32	39	39	22	30	12	26	16	10	13	12	7	27	29	27
14,75	80	217	192	188	188	29	195	187	195	30	109	240	237	196	191	151	143	20	82	85	207	152	65	35	222	133	185	133	30	18	18	26	17	18	31	39	42	24	32	13	26	17	9	12	10	6	25	29	28
15	81	216	193	189	187	29	195	187	194	29	110	237	238	195	191	154	144	19	90	94	206	153	67	33	223	136	185	136	28	17	17	25	16	15	30	37	41	23	32	10	24	16	8	11	8	4	24	27	27
15,25	80	215	194	189	187	32	197	189	194	33	111	239	238	195	191	157	146	21	96	103	207	154	70	34	223	141	186	141	30	19	19	28	19	17	31	37	40	24	32	11	25	15	10	11	9	5	25	28	26
15,5	75	210	193	191	189	32	199	191	197	36	114	242	236	192	189	161	150	23	102	114	208	157	78	35	218	144	186	147	31	22	20	33	21	19	34	39	32	20	32	10	25	14	11	13	12	7	27	28	23
15,75	80	214	197	195	191	39	201	194	197	40	113	241	239	196	192	167	153	27	110	122	210	159	81	36	223	151	187	152	34	23	23	37	24	21	35	39	38	25	36	14	28	18	14	16	14	7	28	27	27
16	93	217	202	201	191	35	204	195	198	40	119	244	245	196	193	168	155	25	114	128	209	159	88	36	226	153	187	155	31	22	22	39	22	20	36	39	41	24	36	10	26	14	11	13	11	7	26	26	26
16,25	85	214	198	196	190	37	200	192	195	40	114	242	241	195	192	169	154	25	119	134	208	157	84	37	227	156	187	155	31	20	22	42	22	19	35	41	38	23	34	10	26	15	10	13	9	6	27	29	25
16,5	89	216	201	198	191	41	201	194	194	43	114	241	243	198	194	175	157	28	124	141	208	159	86	34	229	160	188	159	33	22	23	48	23	19	35	38	42	26	37	11	26	14	10	13	10	4	25	25	27
16,75	95	220	204	202	193	44	201	195	194	45	113	241	246	200	196	179	161	29	130	146	208	160	89	35	233	165	191	163	34	24	24	52	24	18	36	38	47	30	40	14	28	17	10	15	10	3	24	25	30
17	79	210	198	197	193	44	200	196	195	48	114	241	237	194	190	177	159	29	135	152	209	159	92	38	227	166	188	163	33	23	24	57	25	20	38	41	34	22	37	13	27	16	11	15	12	5	27	29	25
17,25	89	218	201	202	195	51	204	199	197	53	116	242	243	198	196	181	163	33	141	159	211	162	95	38	235	170	192	168	38	26	29	64	27	23	41	41	43	28	41	17	30	20	14	19	14	8	27	28	30
17,5	99	220	206	205	194	54	202	199	196	55	116	241	247	200	196	183	164	32	143	164	210	161	100	36	237	172	191	171	36	26	28	67	26	21	42	41	48	29	41	14	29	18	12	16	12	5	26	27	30
17,75	89	214	203	203	194	59	204	201	198	62	117	243	241	196	194	185	165	35	151	170	210	163	105	38	231	174	190	172	38	28	31	73	29	24	45	41	39	27	42	14	31	19	15	18	15	7	27	27	26
18	94	218	203	205	196	68	205	203	200	66	121	245	245	199	198	188	168	38	155	176	213	164	108	43	237	179	195	177	42	31	33	80	33	27	49	47	47	31	47	20	35	24	17	23	18	11	30	32	31
18,25	107	221	211	212	197	77	208	204	202	69	122	246	252	201	199	192	171	38	159	180	213	167	115	40	238	181	194	180	41	30	34	85	34	26	55	44	50	34	47	16	34	19	17	19	17	9	29	29	31
18,5	106	223	209	210	196	83	206	204	201	73	120	245	251	201	200	192	172	39	160	181	211	165	115	40	239	182	194	180	41	31	34	87	33	25	55	45	51	33	46	17	32	20	16	19	16	8	28	30	32
18,75	109	224	210	211	197	90	207	204	202	77	121	244	252	202	201	194	173	40	164	184	212	166	119	41	241	185	195	183	42	31	36	91	34	26	56	44	53	35	48	18	33	22	16	20	16	8	29	29	33
19	108	223	208	210	197	97	206	204	203	85	121	245	250	201	200	193	174	40	167	187	213	165	122	43	241	185	195	184	44	32	36	97	36	28	59	46	53	35	49	20	34	24	18	22	17	11	30	33	34
19,25	112	224	209	211	196	102	207	205	204	90	122	245	252	201	199	194	175	42	170	188	213	167	127	44	242	189	196	185	43	32	38	100	37	28	62	49	56	35	49	19	34	22	16	21	17	9	31	34	34
19,5	109	222	206	210	196	105	207	205	205	97	122	246	250	199	199	195	175	43	172	190	213	167	128	43	240	188	194	186	43	33	38	105	37	29	65	49	51	34	49	18	33	22	17	22	18	10	31	32	32
19,75	98	212	203	210	195	109	208	206	207	104	130	248	246	191	192	193	174	39	172	192	214	168	138	42	229	187	191	185	39	30	36	106	35	29	72	48	36	26	46	12	32	17	15	18	16	7	29	28	22
20	113	224	208	212	196	120	207	205	206	111	124	245	252	200	199	198	177	42	175	192	213	167	132	41	240	190	194	188	43	33	39	110	38	29	68	44	52	35	50	16	33	20	16	22	17	7	27	28	31
20,25	115	225	207	213	195	125	207	204	206	118	125	245	252	200	200	197	178	43	177	192	213	167	135	42	241	191	195	191	44	33	40	115	38	29	69	46	53	36	51	18	34	22	15	22	17	8	27	28	31
20,5	98	214	200	207	194	127	206	205	208	125	126	246	245	194	195	196	178	44	178	193	212	168	138	42	231	191	193	190	43	34	41	117	40	30	73	47	40	30	49	15	34	19	17	21	18	7	28	28	25
20,75	99	216	199	207	195	130	207	205	209	131	127	246	246	194	195	197	179	46	180	193	213	167	140	44	233	192	195	192	43	35	41	120	40	31	73	49	41	30	50	16	34	20	16	22	17	8	28	30	26
21	116	224	206	212	196	139	208	207	211	139	129	247	253	199	200	200	181	47	182	194	215	170	146	45	239	194	196	194	46	36	43	124	43	33	78	50	52	36	52	18	35	22	19	24	19	9	29	30	29
21,25	127	230	211	216	200	146	211	208	212	145	131	248	257	204	205	202	184	52	184	195	216	172	148	47	245	198	199	198	50	40	46	131	46	35	80	51	59	42	58	22	40	26	22	26	22	12	32	32	37
21,5	118	226	206	213	197	149	211	209	214	150	132	248	254	202	201	202	184	53	186	196	217	173	151	50	240	197	198	198	50	42	47	133	48	36	85	53	53	38	56	20	39	25	22	27	23	12	31	34	32
21,75	129	229	209	216	198	153	210	206	210	150	130	246	255	204	205	201	183	49	183	192	215	169	148	45	244	197	198	198	48	38	44	133	44	34	80	50	59	40	55	20	37	24	18	25	19	9	27	29	35
22	118	224	202	213	196	154	209	206	212	154	130	246	252	200	200	200	182	51	183	194	215	169	152	47	241	195	196	198	48	39	45	134	47	36	83	51	51	36	55	19	37	23	18	25	20	10	29	31	32
22,25	127	228	207	214	197	157	210	207	213	157	132	246	256	203	203	201	185	52	184	192	216	170	154	47	244	197	197	199	49	40	47	137	47	36	87	51	57	39	56	19	37	23	19	25	20	8	28	30	33
22,5	127	229	207	214	199	162	212	209	215	162	132	247	256	204	204	204	186	55	185	194	217	172	156	50	244	198	199	201	51	43	48	141	52	39	89	54	57	41	59	21	39	26	22	29	22	11	31	31	34
22,75	124	228	205	214	201	164	213	211	217	166	136	250	256	204	204	203	188	57	187	195	218	174	160	52	243	198	200	203	54	45	51	145	54	42	93	57	55	42	61	23	42	27	23	30	25	12	33	33	34
23	134	231	208	216	201	166	212	210	216	166	134	249	258	207	206	204	188	57	185	193	218	172	160	50	246	200	200	204	53	45	51	145	53	40	94	57	61	43	60	22	41	27	22	28	23	11	31	32	36
23,25	113	222	199	210	199	164	211	209	217	169	134	248	250	200	200	200	186	56	184	193	217	171	161	52	238	196	198	201	50	43	50	146	52	40	96	59	48	35	59	20	39	24	22	27	22	10	32	33	30
23,5	113	221	199	209	199	168	212	209	216	169	134	247	250	200	199	200	186	57	184	191	216	173	163	49	235	195	196	203	50	44	50	147	53	40	98	57	45	36	58	18	39	22	20	26	22	9	30	30	28
23,75	140	231	210	217	203	174	213	209	216	170	134	248	260	207	206	204	189	57	183	191	216	173	165	48	245	200	199	205	51	46	50	149	54	40	100	56	61	43	60	19	39	22	21	26	20	8	27	27	34
24	140	231	211	218	203	175	216	210	218	174	140	251	260	206	204	204	189	57	184	191	217	176	171	49	242	197	197	204	51	47	53	150	56	42	108	59	57	41	61	17	39	21	22	26	22	9	30	27	31
24,25	120	224	202	210	203	174	212	210	217	174	137	247	253	203	201	201	187	59	184	191	217	173	167	52	239	196	198	206	53	47	55	152	57	43	104	61	49	37	61	20	40	26	22	29	24	10	31	31	30
24,5	132	230	205	213	204	174	213	210	215	175	135	247	256	206	205	201	187	59	184	192	217	174	168	52	245	198	198	206	53	47	54	153	56	43	104	59	56	41	61	22	41	26	21	28	23	10	30	31	34
24,75	141	232	209	215	204	179	214	210	217	175	137	248	259	208	207	204	190	60	183	191	217	173	170	51	246	199	200	207	54	49	56	153	57	43	106	62	61	44	62	20	41	24	22	29	23	10	30	30	36
25	137	230	207	212	204	177	213	210	217	177	137	247	257	206	205	202	188	60	183	192	217	174	170	53	245	198	199	207	55	48	56	155	57	43	107	63	58	42	63	20	41	25	22	30	23	10	30	30	33
25,25	138	232	206	213	205	179	214	211	218	178	137	250	258	208	207	202	190	61	184	193	218	175	173	56	247	199	200	207	55	50	58	157	59	46	110	68	60	44	64	22	42	26	23	32	25	12	34	35	37
25,5	135	231	207	214	206	183	216	213	220	181	140	251	258	209	207	203	191	64	186	196	220	178	176	57	245	199	201	210	58	54	62	160	64	49	114	71	59	45	66	24	45	29	26	34	29	13	34	35	36
25,75	150	236	215	219	209	185	217	215	221	182	141	251	263	213	212	207	194	66	186	196	221	178	177	58	250	204	203	213	60	55	64	162	66	50	117	73	69	50	69	26	47	31	27	36	30	15	36	36	42
26	148	235	212	218	207	185	216	213	219	180	140	251	262	212	209	205	192	64	184	194	219	178	176	56	248	202	200	211	56	54	64	161	64	47	117	72	64	47	67	22	45	27	24	32	26	11	31	31	38
26,25	126	228	204	211	207	183	216	213	220	181	140	250	255	206	205	201	191	64	184	195	220	177	177	57	241	197	200	209	58	54	64	162	65	49	117	73	53	41	67	21	43	27	25	32	27	13	32	34	32
26,5	125	227	204	210	206	183	216	213	221	181	139	249	254	206	203	201	190	64	184	196	218	176	178	58	240	196	198	209	57	55	65	163	65	49	120	76	52	40	65	20	44	26	25	32	26	12	32	33	31
26,75	135	233	208	214	208	187	218	215	221	183	141	251	257	209	207	203	192	67	187	197	220	180	179	59	245	200	201	211	60	57	67	165	67	51	122	77	59	44	68	23	46	28	27	34	28	13	33	33	36
27	130	229	207	214	210	187	219	217	224	186	145	254	257	210	206	204	194	69	188	201	223	181	184	66	244	200	202	213	62	59	71	169	72	56	127	88	57	44	70	27	49	30	29	39	32	19	41	43	37
27,25	155	238	217	220	211	189	218	214	221	184	143	250	264	215	213	206	194	68	186	198	222	180	181	59	250	204	203	214	60	58	70	165	70	52	124	81	68	50	70	24	47	29	27	35	27	13	33	34	41
27,5	135	230	208	212	209	187	218	216	224	184	143	252	258	210	206	203	193	70	186	200	221	180	183	62	243	199	200	212	60	60	72	167	72	54	128	88	57	43	69	22	47	28	27	36	29	16	36	38	34
27,75	158	238	215	218	209	189	218	215	223	184	144	252	265	215	211	205	193	69	186	200	221	178	182	64	251	203	202	214	61	60	73	167	73	54	126	90	70	50	71	25	47	30	27	36	29	15	37	40	43
28	133	231	209	214	211	190	220	217	225	186	145	253	258	212	207	204	194	71	189	203	223	181	184	65	244	200	201	214	63	62	75	169	76	56	130	90	57	45	72	25	49	29	29	38	32	16	37	37	37
28,25	136	231	209	214	212	188	218	216	225	187	144	253	259	211	208	204	193	71	188	203	223	180	184	68	246	201	202	213	64	61	75	170	76	57	130	95	60	46	73	28	49	32	28	39	32	18	41	43	38
28,5	149	231	215	220	210	191	222	216	225	187	149	254	264	210	207	204	194	69	186	202	222	182	188	61	243	197	198	213	58	61	74	167	76	53	137	94	56	42	71	19	47	25	26	33	27	11	32	30	32
28,75	157	237	216	219	211	191	220	216	224	184	146	252	266	215	211	206	196	73	188	203	221	181	185	64	251	203	203	214	63	63	77	168	78	56	133	95	68	51	73	24	49	30	28	37	31	14	36	38	41
29	156	236	217	221	212	192	219	215	223	183	143	251	264	215	212	206	196	71	187	201	221	180	184	59	250	202	201	215	61	62	75	167	77	53	131	90	67	50	72	22	47	27	26	35	28	11	31	31	38
29,25	139	229	211	215	210	191	220	216	224	185	147	253	260	209	206	203	194	72	188	203	222	182	187	62	241	198	198	213	62	63	78	168	81	56	137	97	53	42	72	19	47	27	27	35	29	12	34	32	29
29,5	151	239	215	221	213	193	221	218	226	185	146	252	264	215	213	206	196	75	190	205	223	181	185	66	252	204	205	217	66	66	80	171	82	57	133	97	67	52	75	26	51	32	30	41	32	14	35	36	40
29,75	136	231	210	215	213	192	221	217	226	187	146	253	260	212	208	204	195	75	190	206	224	182	187	66	244	201	201	215	64	66	81	171	84	58	137	102	58	45	73	24	50	29	30	38	31	15	37	38	35
30	154	238	216	219	213	193	221	219	229	188	149	256	266	217	213	207	197	78	192	208	225	184	190	72	252	206	204	217	67	69	83	173	86	61	139	108	70	52	76	27	53	33	32	43	35	19	42	44	43
30,25	148	235	215	219	213	193	222	218	227	186	148	254	264	214	210	206	197	76	190	206	223	184	188	66	247	203	202	216	65	69	83	171	87	59	139	103	64	48	74	23	50	30	30	39	32	16	36	35	37
30,5	134	229	210	215	211	191	221	217	227	186	146	252	259	210	206	204	195	76	189	206	222	181	189	66	241	200	200	214	63	67	82	169	86	58	140	105	54	42	74	20	49	27	28	37	31	13	35	35	32
30,75	152	239	216	220	215	193	221	217	226	186	146	252	264	217	213	206	197	76	191	206	224	181	186	68	253	205	203	217	65	69	82	171	87	59	136	103	70	51	75	25	52	32	29	41	31	14	35	36	40
31	160	240	219	223	216	194	221	217	225	186	144	253	267	218	217	207	198	76	191	207	224	182	185	68	255	207	205	219	67	70	82	172	87	59	136	105	75	55	77	27	52	33	30	41	31	14	36	37	45
31,25	134	233	212	217	216	193	222	220	228	189	147	253	260	214	210	206	197	79	193	209	225	185	187	69	247	204	204	218	67	71	85	172	91	61	139	108	60	47	76	27	52	32	30	43	34	15	36	36	37
31,5	163	241	222	224	215	197	225	219	231	191	151	256	271	220	215	210	200	81	193	209	225	187	194	71	253	208	205	218	69	74	88	173	93	63	146	114	73	55	79	25	53	31	32	42	36	16	39	38	41
31,75	160	241	221	224	216	196	224	221	230	190	150	255	269	220	216	211	200	83	195	210	226	186	191	70	255	209	205	219	70	75	89	174	95	63	143	114	74	55	79	28	55	34	33	44	37	17	38	38	43
32	143	233	214	219	215	194	223	220	230	191	149	255	263	216	211	207	199	81	195	211	225	186	191	73	248	206	204	218	68	74	88	174	95	64	144	117	63	48	77	26	54	32	32	43	35	17	38	40	38
32,25	148	235	213	218	214	193	221	219	229	189	148	254	264	215	211	207	197	80	193	209	224	184	190	72	250	205	203	216	66	73	86	172	94	62	143	118	66	48	77	24	52	30	30	41	33	16	37	40	38
32,5	152	235	216	221	214	194	223	219	230	189	149	254	266	215	211	208	198	81	193	209	224	186	192	69	248	205	202	217	67	74	87	171	96	61	145	117	64	49	78	21	52	29	29	40	33	13	34	33	35
32,75	141	231	214	218	215	193	222	220	229	188	149	254	263	214	211	208	198	82	194	210	224	185	191	70	246	204	202	217	67	75	89	172	97	62	145	120	60	46	77	23	52	28	30	41	34	14	36	34	34
33	138	232	212	218	215	193	223	220	231	189	148	255	263	215	209	208	199	83	194	211	225	185	192	74	246	205	203	217	67	76	90	172	97	65	147	121	60	46	77	23	52	30	30	42	33	15	37	37	34
33,25	161	241	220	224	217	197	224	221	230	190	149	255	270	222	216	212	201	84	196	212	226	186	192	75	257	210	207	221	70	78	91	174	100	65	146	123	76	55	80	27	56	34	32	45	36	17	37	41	44
33,5	164	242	222	224	217	197	225	223	233	192	151	257	272	222	217	212	202	86	197	213	227	188	194	77	257	210	207	222	72	80	93	176	101	67	149	128	77	56	82	29	57	34	34	46	38	19	41	43	45
33,75	163	241	222	225	217	197	225	222	232	191	152	256	272	222	216	212	201	84	197	212	225	188	194	76	254	209	205	220	69	80	92	174	101	65	150	128	74	54	81	24	54	31	33	43	34	17	38	39	42
34	160	242	220	224	219	197	225	222	232	191	149	256	270	221	217	212	202	85	198	213	227	188	192	76	258	211	208	221	72	81	91	176	102	67	147	127	75	55	82	29	57	35	34	47	36	18	39	40	44
34,25	166	241	222	225	217	197	227	224	233	193	153	258	273	222	216	213	202	85	197	213	226	190	197	78	255	210	205	221	70	82	93	175	106	68	153	134	75	54	80	25	55	31	32	45	36	18	39	40	42
34,5	167	244	224	228	221	199	226	223	233	191	151	255	274	225	221	215	204	87	199	214	228	188	193	78	259	213	209	223	73	84	93	177	104	68	149	131	81	59	84	30	58	35	35	47	38	18	40	41	49
34,75	145	236	215	221	218	196	224	224	233	192	151	255	266	219	214	212	202	87	199	214	227	188	193	78	252	209	206	221	73	84	94	177	105	69	150	131	67	51	83	29	58	34	34	47	37	18	39	39	38
35	169	242	224	228	218	198	226	222	233	193	151	255	275	223	217	215	203	87	197	213	225	188	196	75	256	211	206	221	70	82	92	174	106	67	152	134	77	55	82	23	56	30	32	43	35	15	37	36	42
35,25	162	239	221	224	218	197	225	223	233	191	151	256	271	221	215	212	202	85	198	215	226	189	196	77	254	209	204	220	69	83	93	175	106	67	152	135	71	50	82	23	55	30	32	43	34	15	36	36	38
35,5	169	242	224	227	219	198	225	222	233	191	151	254	273	223	219	215	203	86	198	214	226	188	194	78	259	212	207	221	70	85	93	175	106	67	150	135	79	57	83	26	56	32	32	45	36	16	36	38	44
35,75	152	239	217	224	221	197	227	224	233	192	151	257	269	221	218	213	204	89	200	216	228	189	192	82	257	210	208	223	74	86	95	177	106	70	149	136	73	54	84	31	60	36	35	49	39	19	40	41	43
36	150	237	217	223	219	198	226	225	235	193	152	257	268	221	216	213	204	89	201	216	229	191	195	83	254	211	207	222	73	87	95	177	109	71	153	140	68	51	83	29	60	35	35	49	39	20	40	42	40
36,25	166	243	224	228	222	200	226	225	234	193	151	257	273	225	220	216	206	88	201	215	229	190	194	81	260	214	209	223	74	88	93	178	107	70	150	138	78	56	86	30	59	35	34	48	38	18	38	39	45
36,5	151	238	217	223	221	197	225	225	235	193	151	257	269	222	216	213	204	89	201	216	229	190	194	84	256	210	208	222	74	88	94	177	109	72	152	142	72	53	85	30	60	35	35	50	39	19	40	43	41
36,75	170	243	226	231	222	200	226	224	234	191	151	256	276	226	222	217	206	88	200	213	228	191	194	79	260	213	208	223	73	89	93	176	109	69	152	140	79	57	85	27	59	33	33	47	37	16	37	36	44
37	144	235	215	223	221	197	227	226	236	195	153	258	266	220	216	215	205	89	202	216	230	190	197	87	253	210	207	223	74	90	95	180	111	74	154	145	68	51	85	30	60	35	34	50	40	20	43	46	41
37,25	152	238	217	226	223	198	227	226	236	194	152	257	269	223	218	215	206	89	204	216	231	190	194	86	257	211	209	223	77	91	96	179	110	74	152	144	72	55	85	31	61	37	36	51	40	20	40	41	43
37,5	165	242	223	228	222	199	227	225	237	193	153	258	275	224	219	217	206	89	202	216	229	192	196	84	260	213	209	223	75	91	97	179	112	75	155	147	77	57	87	28	60	35	34	49	39	19	38	40	43
37,75	157	236	219	226	221	199	228	227	238	196	157	260	271	220	215	215	206	90	201	218	229	194	202	86	251	209	206	223	72	91	96	178	116	77	162	151	66	48	85	22	59	32	34	48	39	18	39	39	35
38	161	241	219	226	222	199	227	226	236	193	152	257	273	223	220	216	206	89	203	217	230	192	196	86	260	214	209	223	76	93	97	179	113	77	155	149	76	56	86	29	61	35	35	50	39	20	39	44	42
38,25	150	233	218	225	221	198	229	226	238	196	157	259	268	219	214	215	206	91	203	218	229	194	203	88	249	209	206	223	72	92	96	177	117	78	162	153	62	48	86	24	60	33	35	49	39	19	40	40	34
38,5	172	244	225	230	223	201	228	227	238	194	154	258	277	227	222	219	208	91	204	218	230	194	198	86	262	215	210	225	77	94	98	179	115	77	157	151	81	59	88	28	62	36	37	51	41	19	39	40	45
38,75	165	242	221	228	223	200	227	227	238	194	155	256	273	226	220	217	208	91	203	217	229	193	197	88	262	214	210	224	78	95	99	180	114	78	156	152	79	57	89	30	63	37	36	51	41	20	39	43	46
39	157	239	218	226	222	199	227	228	238	195	155	258	272	225	219	217	207	91	204	219	230	194	198	91	259	212	209	223	78	96	99	181	115	80	157	155	74	54	89	31	64	38	37	54	43	23	43	46	43
39,25	145	235	216	225	222	198	228	227	239	195	155	258	268	222	216	216	206	92	204	219	230	194	199	89	253	211	208	223	76	96	100	180	116	81	158	155	66	50	88	28	63	35	37	51	41	19	40	41	38
39,5	165	242	222	228	223	200	228	227	238	194	154	258	274	226	220	218	208	90	204	218	230	194	198	86	260	213	209	224	75	96	98	179	116	80	157	153	75	56	88	27	62	34	36	50	39	18	38	38	41
39,75	171	244	224	230	224	201	229	227	239	195	155	258	277	228	223	219	208	91	204	218	231	195	199	89	263	215	211	225	77	98	99	180	117	80	157	155	80	58	90	29	63	36	36	51	42	19	39	41	46
40	169	243	223	230	224	201	229	227	239	195	156	259	276	227	221	219	209	91	205	218	231	195	198	89	261	214	209	224	77	98	98	179	117	81	159	156	78	57	90	28	63	35	36	51	42	18	38	39	43
40,25	150	236	216	226	223	199	228	228	239	195	155	258	269	224	217	217	208	93	205	219	231	195	198	91	255	212	208	224	77	99	101	180	118	83	159	158	69	52	89	28	63	36	37	52	42	20	40	41	40
40,5	161	242	218	228	225	199	227	228	240	196	155	259	273	226	221	217	208	92	206	220	232	195	198	97	264	215	211	224	81	99	100	183	115	84	157	160	80	59	91	35	66	39	38	55	44	23	45	49	49
40,75	173	244	224	231	224	201	228	229	241	196	156	260	277	229	222	220	210	93	206	220	231	196	200	94	264	216	210	226	79	101	101	181	120	84	161	161	81	60	91	29	65	36	37	53	43	21	42	44	46
41	170	243	222	230	223	199	227	228	240	196	155	259	275	228	221	218	209	92	206	219	231	195	199	95	265	216	211	224	79	100	100	181	117	84	160	161	81	59	90	29	64	36	36	53	42	21	42	46	48
41,25	145	235	215	227	223	199	227	228	240	195	154	257	268	223	217	217	208	92	205	220	231	196	198	92	255	212	209	223	77	100	99	181	118	84	159	159	66	51	89	28	63	34	36	52	42	19	39	41	40
41,5	175	246	225	233	225	202	229	229	240	195	156	259	278	229	224	221	211	93	206	219	231	196	199	93	265	218	212	225	80	102	100	181	119	84	159	160	83	61	93	30	65	36	37	53	42	20	40	42	47
41,75	169	245	223	232	226	202	229	230	241	196	157	259	276	229	224	221	211	93	206	220	233	196	199	95	266	217	212	225	80	103	103	182	119	86	160	162	80	59	94	31	66	37	38	53	43	20	40	43	46
42	149	236	217	228	225	201	228	229	241	196	157	258	270	224	217	218	209	92	207	220	232	198	200	93	255	213	209	224	78	103	103	181	121	87	162	160	67	51	92	26	64	35	37	53	42	19	38	39	38
42,25	148	238	215	228	225	200	227	229	242	196	157	259	270	224	219	219	210	93	207	221	233	196	200	99	259	215	211	224	80	103	102	183	119	88	161	164	72	54	92	31	66	38	38	54	44	22	43	48	44
42,5	174	245	224	233	226	202	229	230	241	196	156	259	278	230	223	221	211	92	207	220	233	198	200	96	266	217	213	226	80	104	102	182	120	88	161	163	82	61	93	30	66	38	39	55	43	21	41	43	48
42,75	152	238	216	229	226	202	229	231	244	199	158	259	271	226	220	220	211	95	209	223	234	198	202	101	261	215	212	225	82	107	105	184	121	90	162	167	74	56	96	33	68	39	40	58	47	25	45	49	45
43	152	239	217	229	226	202	229	232	244	198	158	260	271	226	220	221	210	94	208	222	234	200	201	100	260	216	212	225	83	107	104	184	122	91	162	166	72	56	95	32	68	38	40	56	46	23	42	44	43
43,25	166	245	221	232	229	202	229	231	243	198	159	259	275	229	226	220	212	94	210	222	235	198	200	102	267	218	214	226	85	106	104	186	119	91	159	165	83	63	96	35	70	42	41	59	47	25	44	48	51
43,5	176	247	225	234	227	203	230	231	244	197	157	259	279	231	225	223	213	95	209	222	234	198	202	100	268	219	213	227	82	107	105	184	123	92	162	167	84	63	97	31	69	39	40	56	46	23	43	46	50
43,75	154	238	218	231	227	203	231	233	245	200	161	262	273	225	219	222	213	96	210	224	234	202	206	102	256	214	211	226	80	109	106	184	127	96	168	169	68	53	95	27	68	38	40	56	46	23	43	43	39
44	170	244	221	232	227	202	229	231	243	197	157	258	276	229	223	221	212	93	208	221	234	199	201	101	267	218	213	227	82	108	104	183	121	92	162	167	81	61	95	31	68	38	39	57	45	22	41	45	47
44,25	154	239	216	230	226	200	228	230	243	197	158	258	271	225	220	220	211	94	208	222	233	198	201	101	259	214	211	225	80	108	103	184	123	94	162	167	71	54	94	27	67	36	38	55	44	22	40	43	41
44,5	169	245	222	234	228	203	229	231	244	198	158	259	276	230	225	222	212	94	209	221	235	199	200	103	267	218	213	227	83	109	105	185	122	93	161	166	81	63	97	32	68	39	39	57	46	22	41	44	47
44,75	179	245	227	238	229	206	233	233	246	202	165	263	279	230	224	224	213	96	210	224	234	203	209	105	265	217	212	227	81	110	106	183	129	101	171	172	80	60	96	28	69	38	39	56	45	22	43	41	44
45	154	241	215	231	228	201	228	232	243	197	157	258	271	226	222	220	212	93	209	223	234	198	199	103	263	216	213	226	83	110	105	184	122	94	160	167	74	58	96	32	69	40	40	58	45	22	42	45	44
45,25	174	247	223	235	227	203	231	233	244	197	159	260	277	230	225	223	213	95	209	222	234	200	202	105	268	218	214	226	83	110	106	184	124	96	163	170	83	64	98	31	69	39	39	57	46	23	41	45	48
45,5	163	238	220	233	228	204	233	233	247	202	164	262	273	226	220	222	213	97	210	225	235	203	208	108	258	215	210	226	81	110	106	184	132	103	172	174	70	54	97	26	69	37	40	56	46	23	43	44	39
45,75	168	244	220	233	228	203	230	233	245	200	160	260	276	229	223	222	213	95	211	225	234	201	204	106	265	219	213	226	82	112	108	184	125	98	166	172	79	61	97	29	69	38	40	59	46	23	41	45	45
46	181	246	226	239	229	205	233	232	246	202	164	261	279	231	224	224	214	96	210	224	234	202	208	107	267	218	213	227	82	112	108	183	130	103	170	173	84	64	99	28	69	37	39	56	45	23	41	43	46
46,25	173	246	222	234	228	203	230	233	245	197	160	259	277	230	224	223	214	95	211	222	235	201	202	107	269	219	214	227	82	112	107	184	124	97	164	171	83	64	98	31	70	39	40	58	45	23	42	45	49
46,5	174	245	224	237	228	205	233	233	246	200	163	262	277	231	224	225	215	97	211	224	234	204	207	108	265	219	213	227	82	113	109	185	130	102	169	173	79	61	98	28	70	38	41	56	45	23	40	42	44
46,75	169	245	220	233	229	202	230	234	245	197	160	259	277	229	223	223	214	95	210	223	234	201	202	109	267	218	212	226	83	114	108	184	126	100	164	173	82	62	97	29	69	39	40	58	46	22	41	46	46
47	150	238	216	231	229	202	231	233	247	201	162	261	270	225	221	223	214	99	211	226	236	202	206	112	259	217	213	227	83	115	109	186	129	104	170	177	69	55	98	30	71	39	40	59	47	25	44	49	42
47,25	159	243	217	233	230	203	230	234	245	199	161	260	273	227	225	224	215	97	212	224	236	201	202	111	267	217	214	227	86	115	109	186	125	100	165	173	79	61	99	33	71	41	41	61	48	25	44	47	47
47,5	154	240	216	232	228	202	230	233	246	198	160	259	271	226	221	223	213	97	212	224	235	201	203	110	260	216	212	227	84	115	110	186	128	102	167	174	72	56	98	29	71	39	41	59	48	23	41	45	43
47,75	152	240	216	232	229	202	230	234	245	200	161	260	270	227	222	223	214	97	212	224	236	201	202	111	262	217	214	227	85	116	109	186	126	101	165	172	74	58	98	31	70	40	40	59	48	24	42	45	45
48	163	243	218	233	229	202	230	233	246	199	161	261	274	228	223	224	214	97	212	224	235	202	204	112	265	218	213	226	84	116	110	185	127	102	166	174	78	60	99	30	71	38	40	59	47	23	41	45	44
48,25	160	243	216	232	229	203	229	233	246	199	162	259	274	228	223	223	214	98	211	225	236	201	203	116	267	217	215	227	86	116	110	188	127	103	166	176	79	61	98	33	73	42	41	63	49	27	45	51	48
48,5	148	239	215	231	228	202	230	234	246	199	161	259	269	226	221	223	215	97	212	224	236	201	203	114	261	217	215	227	85	117	111	185	127	102	166	174	73	57	98	30	72	40	41	61	48	23	41	45	43
48,75	172	246	220	233	229	203	230	234	247	199	162	260	276	230	226	225	216	98	212	225	236	202	205	118	270	219	216	228	88	117	112	187	129	105	167	178	86	65	101	33	74	42	43	64	50	26	47	53	51
49	170	248	219	234	231	203	230	235	246	200	161	258	276	231	228	223	216	97	213	225	236	202	203	117	272	220	217	229	88	119	112	187	125	104	165	175	87	65	100	35	74	43	42	64	50	26	47	51	54
49,25	167	242	220	235	229	205	233	236	248	203	167	263	275	228	222	225	217	100	214	227	236	205	209	119	262	217	213	227	85	119	112	187	134	113	174	178	75	57	100	27	72	39	41	60	48	26	43	45	42
49,5	161	239	217	234	228	204	233	236	248	204	167	262	273	225	220	224	216	100	213	227	236	205	211	122	258	216	212	227	83	118	111	186	134	113	176	181	70	55	99	26	72	39	39	59	48	25	45	47	39
49,75	182	249	226	239	231	207	232	236	248	201	165	261	281	233	228	228	218	100	214	227	236	206	207	119	271	222	216	230	87	120	113	186	132	110	170	178	89	66	102	31	74	41	42	61	49	25	43	45	50
50	169	245	219	234	229	203	229	234	246	198	161	257	274	229	225	225	216	97	212	224	236	202	202	119	269	219	214	228	86	118	111	186	126	105	165	175	82	62	100	30	72	39	41	61	47	23	42	46	47
50,25	176	249	222	236	231	204	230	232	245	198	161	257	277	231	228	225	216	96	212	223	235	201	201	118	271	220	216	229	87	117	111	185	126	104	164	175	88	64	102	31	73	41	40	60	47	22	42	45	52
50,5	150	238	213	230	228	201	228	234	246	199	160	257	269	225	221	223	215	97	212	225	235	201	203	122	264	217	213	227	87	118	112	187	127	106	166	177	75	55	100	28	73	40	40	63	48	25	44	50	46
50,75	167	245	219	234	229	204	231	236	247	200	164	259	275	229	225	226	217	100	214	226	236	204	205	123	266	220	216	228	88	120	115	187	131	110	169	176	81	61	101	30	74	41	42	61	49	24	43	46	46
51	176	248	223	236	230	205	230	235	246	200	163	259	276	232	228	227	217	99	214	226	237	204	204	124	272	220	216	230	88	120	114	187	129	108	167	176	87	65	103	33	76	42	41	63	50	25	44	47	52
51,25	174	244	222	238	230	208	234	237	249	203	169	263	277	229	224	227	218	102	214	228	237	207	211	128	266	219	214	228	85	118	114	187	136	117	177	180	80	60	101	28	74	40	41	59	48	25	44	43	43
51,5	158	244	216	233	230	203	231	237	248	201	163	260	273	228	224	226	218	101	215	227	238	204	204	128	267	220	216	230	91	122	115	190	130	111	168	178	81	60	104	32	76	43	44	65	51	27	46	50	49
51,75	154	241	214	232	230	202	229	236	247	200	163	258	271	228	224	226	217	100	214	227	237	203	203	125	266	219	216	230	89	121	115	188	128	109	166	177	78	59	102	33	76	43	42	64	49	25	44	47	47
52	161	244	216	233	229	203	230	236	247	201	163	259	273	228	225	226	218	101	215	228	237	205	205	129	267	220	216	229	91	122	116	189	132	112	169	180	82	61	103	32	77	43	43	66	52	28	47	51	49
52,25	179	250	223	238	232	206	232	236	248	201	165	261	278	233	230	228	220	101	215	226	238	206	206	129	272	223	218	231	91	123	117	188	131	112	168	179	90	67	105	34	77	44	44	65	52	27	46	49	54
52,5	178	249	223	238	231	207	232	237	248	200	166	261	279	232	228	228	220	102	215	227	236	206	208	129	272	222	216	230	89	122	117	188	134	116	172	179	88	65	104	30	76	42	43	63	49	24	43	45	50
52,75	156	242	216	232	229	203	230	236	248	200	164	259	272	228	224	226	217	103	215	227	237	205	205	131	266	220	216	230	91	123	117	189	132	114	169	178	79	60	104	31	76	43	42	66	51	27	45	49	47
53	178	249	223	238	230	206	231	237	247	200	165	260	277	232	229	229	220	102	215	226	237	206	206	131	272	222	218	232	91	123	118	188	132	113	170	179	89	66	105	33	77	43	42	65	51	27	46	48	53
53,25	179	250	222	237	231	206	231	238	247	201	165	260	277	233	229	228	220	102	216	227	239	206	207	133	273	222	218	232	92	124	118	189	132	113	170	182	90	68	106	34	78	43	44	66	52	28	47	51	55
53,5	181	250	224	239	231	206	230	236	248	201	164	260	277	233	230	229	219	102	215	226	237	205	206	133	273	223	218	231	90	124	116	188	131	113	168	179	90	68	105	31	75	42	41	64	49	25	45	47	54
53,75	153	241	215	232	229	203	229	236	247	201	165	259	269	228	224	226	219	102	216	228	238	205	205	136	266	220	217	231	91	123	117	189	132	114	169	181	80	62	103	32	78	44	44	67	51	28	48	51	49
54	172	248	219	234	229	204	229	235	247	199	164	258	274	231	227	226	219	102	215	226	237	205	205	135	272	220	216	230	91	123	116	188	132	114	168	181	87	68	103	33	77	42	42	66	52	27	47	51	54
54,25	157	240	216	234	229	205	232	237	249	204	171	263	271	227	222	228	220	105	216	230	239	209	213	144	261	218	214	231	89	124	119	189	139	123	179	185	74	57	103	26	77	41	41	64	50	30	49	52	43
54,5	176	248	221	235	229	206	229	237	247	201	166	260	275	232	228	228	219	104	216	227	238	206	207	139	272	222	217	231	92	126	119	190	134	117	171	182	89	69	104	32	78	44	43	66	53	27	48	50	53
54,75	180	250	221	236	230	205	230	236	247	202	166	259	276	232	229	228	220	103	216	228	238	206	207	141	274	223	217	232	92	124	119	189	134	117	170	184	93	71	105	34	79	44	44	68	53	29	49	55	58
55	178	249	220	233	229	204	227	235	246	200	165	259	274	231	228	226	218	101	215	227	237	205	206	142	273	222	218	230	90	121	117	190	131	114	169	183	91	69	104	34	77	43	42	67	51	29	49	56	57
55,25	154	239	214	231	229	204	229	235	247	200	166	259	268	226	222	226	219	104	216	228	237	207	209	142	260	218	214	229	88	124	120	188	136	120	173	182	73	59	103	27	77	41	40	61	50	27	45	47	43
55,5	177	248	220	235	229	204	228	236	247	200	164	258	273	231	228	227	220	102	216	226	237	205	206	141	272	221	216	231	91	123	119	189	133	115	169	180	89	69	105	32	78	42	42	65	51	27	45	50	53
55,75	156	238	215	231	228	204	229	235	246	201	165	259	267	226	221	227	219	105	215	227	235	207	209	143	260	218	214	229	90	124	119	189	137	122	174	182	74	58	102	25	77	40	40	62	48	26	44	46	43
56	176	249	220	234	231	205	228	238	248	201	166	259	273	232	230	228	221	105	217	228	239	207	206	145	275	223	219	232	94	122	121	192	133	118	169	184	91	72	108	36	80	46	45	71	55	30	51	56	59
56,25	175	245	222	238	232	210	233	240	250	206	174	263	273	231	227	230	223	107	219	231	239	211	215	152	266	221	215	232	93	128	123	192	141	128	180	186	83	65	107	31	81	44	44	64	51	29	48	49	48
56,5	182	252	225	239	232	209	231	239	248	201	168	261	276	234	231	231	223	106	218	228	239	208	207	145	273	225	219	233	94	125	123	191	135	119	171	182	93	74	109	34	81	46	45	67	53	29	46	49	57
56,75	154	241	213	231	230	203	228	236	246	201	164	258	266	226	224	226	220	103	217	227	237	205	205	144	265	219	216	230	93	124	121	190	132	117	169	181	79	63	105	30	79	43	43	66	50	26	45	49	48
57	158	241	214	231	229	204	227	236	246	200	165	259	267	228	224	227	220	103	216	227	236	206	205	146	266	219	215	230	92	126	120	190	134	118	170	182	80	63	105	29	78	42	44	66	51	28	47	50	49
57,25	156	242	213	232	230	203	227	236	246	201	165	258	266	227	224	226	220	103	216	228	238	207	205	146	266	219	217	230	94	126	120	190	131	117	168	181	80	64	105	31	80	43	44	67	52	28	46	50	49
57,5	175	246	219	232	228	204	228	235	247	201	168	257	272	231	225	228	220	104	216	227	236	207	209	151	271	220	215	229	91	126	121	189	136	120	173	185	88	68	105	29	78	42	42	66	51	29	49	54	51
57,75	153	240	213	230	230	203	228	237	248	203	167	259	265	226	225	227	221	105	216	229	238	206	207	152	267	220	217	231	95	129	121	193	135	120	172	186	82	64	107	33	82	45	45	70	54	32	53	59	53
58	167	245	217	234	230	206	229	238	248	202	168	259	270	230	227	229	222	107	218	228	239	208	208	150	268	221	217	232	96	129	123	192	135	120	171	184	84	66	107	32	81	45	44	68	52	30	47	50	52
58,25	172	247	218	234	231	205	229	238	249	203	169	259	272	231	228	229	222	107	218	229	238	209	209	155	272	223	218	232	96	130	123	192	137	123	174	186	89	69	109	33	83	46	46	70	54	32	52	55	54
58,5	157	243	215	233	232	205	229	239	248	203	169	260	267	229	226	229	223	108	219	229	241	208	209	153	267	221	217	233	97	131	125	194	136	122	172	185	82	66	109	33	83	48	47	71	55	32	50	53	52
58,75	172	247	218	233	231	206	229	238	248	202	168	260	272	231	226	229	222	108	218	229	238	209	209	156	271	222	217	232	96	131	125	192	137	124	175	186	88	68	109	32	82	46	46	69	53	31	51	55	54
59	160	242	215	232	230	206	228	237	249	202	169	260	267	228	224	228	222	108	219	229	239	209	208	155	265	220	216	232	95	130	125	192	138	124	174	186	81	64	109	31	82	45	45	68	52	30	47	52	48
59,25	182	249	223	237	231	208	230	237	250	203	169	259	273	233	229	231	223	108	219	229	238	209	210	158	273	224	218	233	96	129	126	193	138	125	175	186	93	71	110	33	81	45	46	68	54	32	50	54	55
59,5	168	247	216	233	232	204	228	238	248	203	169	259	269	231	228	228	224	106	218	230	239	207	206	156	273	221	219	233	97	132	123	194	134	122	170	185	90	69	109	36	83	48	48	74	55	32	52	57	57
59,75	166	243	216	234	231	205	229	237	248	202	169	259	268	229	226	228	223	108	218	229	238	209	209	157	267	220	216	232	95	131	125	193	137	124	175	186	84	65	109	30	82	46	45	69	53	31	50	50	50
60	177	248	220	234	231	205	228	237	248	202	169	258	272	232	228	229	223	107	218	229	238	208	208	159	273	224	219	233	95	130	124	192	136	123	172	186	93	71	110	33	82	46	45	70	54	31	51	56	58
60,25	183	251	223	236	232	207	229	238	248	204	169	259	273	234	231	231	224	107	219	229	239	208	209	159	275	225	219	235	97	131	124	193	136	123	173	187	97	75	112	35	84	47	47	70	56	32	52	55	61
60,5	160	241	213	231	230	204	228	237	248	204	170	259	266	228	224	228	222	109	218	230	239	208	210	163	268	221	217	232	96	131	125	194	138	125	175	188	84	65	110	31	83	46	45	70	55	34	53	58	53
60,75	168	246	217	235	232	206	229	238	248	203	169	259	268	231	227	230	224	109	219	229	240	210	208	160	271	221	218	234	98	132	127	193	136	124	173	185	88	69	111	34	85	48	47	73	55	32	50	51	53
61	176	249	218	234	232	206	228	236	248	203	169	257	271	232	229	229	223	109	219	229	239	208	208	162	275	223	220	234	99	132	125	194	135	124	173	188	94	72	113	37	84	49	48	74	57	34	53	56	60
61,25	176	249	218	234	232	205	229	237	249	204	170	257	271	233	229	229	224	108	219	230	240	209	208	164	275	224	220	234	98	132	126	194	136	124	174	188	95	73	113	36	85	49	47	73	58	34	53	57	61
61,5	176	246	218	235	230	205	228	235	248	201	168	257	270	232	227	229	223	109	218	228	237	209	208	162	272	222	217	232	96	130	125	193	137	124	174	186	92	70	111	31	83	45	45	69	54	31	50	51	55
61,75	178	248	221	236	233	207	229	237	246	202	169	255	271	232	229	229	224	108	218	228	238	208	207	160	273	223	219	233	96	131	125	192	135	122	172	183	93	72	112	32	83	45	46	70	54	28	48	49	56
62	158	239	213	230	230	204	228	235	247	203	169	256	265	227	224	228	223	110	218	230	238	209	210	165	263	221	216	233	96	132	127	194	139	127	175	188	82	64	108	29	84	46	46	70	55	33	52	53	50
62,25	158	242	213	231	232	203	227	236	246	202	168	256	265	228	225	227	223	108	218	227	239	208	206	162	267	220	218	232	96	132	125	193	135	122	170	184	84	66	109	31	85	46	46	71	55	31	49	51	52
62,5	184	247	225	241	233	211	233	238	248	204	173	260	273	233	228	231	226	110	218	230	237	212	213	169	271	222	216	234	96	130	128	193	142	132	181	187	92	71	111	30	84	44	43	66	53	30	48	45	52
62,75	172	243	217	233	231	206	227	236	247	203	171	257	270	230	225	229	225	110	218	230	237	210	210	167	269	222	216	233	97	132	127	193	139	128	177	188	89	68	110	30	85	46	45	70	54	33	53	52	53
63	178	247	220	234	231	206	228	236	247	202	170	255	271	233	229	230	225	110	218	228	238	209	209	166	272	223	218	234	98	132	126	194	138	126	175	186	95	73	110	32	84	46	45	71	56	32	51	51	57
63,25	165	243	213	230	231	204	227	235	247	204	170	255	266	229	226	228	224	111	217	229	239	208	209	169	271	220	218	233	99	133	127	195	137	126	174	189	90	70	109	34	85	49	47	74	59	35	57	59	57
63,5	176	246	219	235	231	206	228	236	246	201	169	256	271	231	226	229	224	110	218	228	237	208	209	168	271	222	216	233	97	132	128	193	138	127	176	186	93	71	110	30	84	46	44	70	54	31	50	49	55
63,75	161	240	214	231	230	205	227	236	247	202	170	255	265	227	225	228	224	111	218	230	238	208	210	169	266	220	216	232	97	132	128	194	138	128	175	187	84	66	109	31	85	47	45	71	56	33	52	53	52
64	161	241	215	232	231	206	228	237	247	204	171	256	267	229	225	230	226	112	219	231	239	210	211	170	266	222	217	233	98	134	130	195	140	129	177	188	86	68	109	31	87	48	46	72	57	35	54	53	52
64,25	164	240	217	234	232	208	232	237	248	207	176	260	267	228	224	230	227	114	221	232	240	212	216	176	264	222	217	235	98	132	131	195	145	138	184	192	82	65	111	30	87	47	46	71	56	36	54	52	48
64,5	179	248	221	236	233	207	229	238	247	204	170	256	272	234	231	230	226	112	219	229	240	209	209	171	277	225	220	236	101	134	129	197	137	128	173	187	100	78	112	37	88	50	49	78	59	35	55	57	64
64,75	157	241	213	231	232	206	228	237	248	205	171	256	264	229	225	230	226	113	220	231	240	209	210	172	268	222	219	234	99	134	131	197	139	129	176	190	86	69	109	34	88	50	47	76	59	36	55	57	56
65	164	244	216	233	233	206	229	238	246	203	171	256	266	229	228	230	226	112	220	229	240	209	209	170	269	222	218	234	100	134	130	195	137	127	175	187	89	70	108	33	87	49	47	75	59	34	52	52	55
65,25	169	245	216	233	233	206	228	236	245	203	171	255	268	231	228	229	225	111	220	229	240	208	208	170	272	222	219	234	99	134	130	196	136	126	173	187	93	73	108	34	86	49	47	76	57	34	53	52	58
65,5	177	248	220	236	233	208	229	237	246	204	171	255	270	234	231	231	226	113	220	230	240	209	210	173	276	225	221	236	101	135	131	196	138	128	175	190	100	79	111	37	88	51	50	80	61	36	56	58	64
65,75	186	248	225	239	233	211	233	236	248	206	176	258	274	234	229	233	228	114	220	232	239	213	217	180	273	224	218	236	98	135	134	196	145	137	183	191	97	75	111	31	88	48	47	74	57	35	54	54	58
66	167	245	216	234	233	207	230	237	247	206	172	256	268	231	228	230	227	114	221	230	241	210	210	175	272	223	219	236	102	136	133	197	139	129	175	189	93	74	110	36	89	52	50	80	62	38	56	57	60
66,25	167	244	217	233	232	208	228	236	246	204	172	256	268	230	227	230	227	112	220	230	240	210	210	174	270	222	218	235	100	136	132	197	140	129	176	188	91	72	109	32	88	50	48	77	58	35	53	53	56
66,5	179	248	220	235	233	208	230	235	247	204	172	256	271	234	229	232	228	114	220	230	240	211	212	176	274	224	219	236	100	137	133	197	140	131	178	191	98	77	111	34	89	49	49	79	59	37	55	56	61
66,75	165	241	215	232	232	207	228	234	246	204	171	255	267	229	226	231	227	114	219	230	238	210	210	176	267	222	217	235	99	135	133	196	140	130	176	189	89	71	109	32	89	49	48	78	58	36	54	54	56
67	182	248	224	239	234	211	230	234	246	205	173	256	273	234	231	234	228	114	219	230	239	212	212	177	275	225	219	236	99	138	133	197	142	133	179	189	99	77	113	33	90	48	49	76	59	34	53	53	60
67,25	178	247	222	237	233	210	229	233	245	202	172	254	271	234	231	231	228	114	219	229	239	210	210	175	275	225	219	236	98	137	132	195	138	128	175	188	99	78	111	35	89	49	49	77	58	35	54	54	62
67,5	154	239	212	231	232	207	227	233	246	205	172	255	264	228	225	231	227	115	220	231	238	210	210	176	266	223	218	235	100	137	134	197	140	130	176	189	84	70	111	32	90	50	50	79	59	37	54	54	55
67,75	179	249	221	237	235	210	229	234	245	205	173	255	271	235	233	232	228	114	220	229	241	210	210	177	277	226	221	237	102	139	133	198	138	129	175	189	102	81	113	38	91	52	52	82	62	38	56	58	66
68	165	242	215	233	232	207	229	232	246	205	173	255	266	230	227	230	228	115	221	230	239	211	211	178	270	223	218	236	102	137	135	198	141	130	177	190	90	73	112	33	91	51	50	80	61	38	56	57	58
68,25	159	240	214	231	232	207	229	233	248	206	174	256	264	230	226	231	228	116	220	231	239	211	213	181	268	223	219	236	100	138	137	199	142	133	179	192	88	71	111	34	91	51	52	80	61	39	58	60	59
68,5	157	239	211	230	232	205	227	230	244	203	171	254	263	228	226	229	227	114	219	230	238	209	209	179	270	222	218	235	99	136	134	198	139	129	174	189	89	71	109	34	90	51	50	81	60	38	56	59	58
68,75	178	248	221	236	234	209	229	232	246	205	173	255	271	234	231	231	228	116	220	230	240	211	211	180	277	225	221	237	102	138	135	198	141	130	177	190	101	81	114	37	91	53	51	82	61	39	57	58	66
69	160	240	214	231	232	208	229	232	246	205	173	255	265	229	225	231	228	116	220	230	239	211	212	181	268	222	217	236	102	138	137	198	143	132	177	191	89	71	111	33	91	51	50	79	62	39	57	57	58
69,25	182	248	223	237	234	210	229	232	246	204	173	255	272	235	231	233	229	116	219	230	239	210	212	182	277	226	219	237	101	137	136	198	142	132	178	189	101	80	112	34	90	51	51	78	59	37	55	54	64
69,5	168	242	216	233	232	209	229	232	246	204	174	256	267	231	228	232	228	117	221	230	239	212	212	182	270	223	218	236	102	137	138	198	142	133	179	191	92	75	112	34	91	51	50	81	62	40	56	55	59
69,75	177	247	220	236	234	209	230	232	246	205	174	255	271	233	231	232	228	116	220	230	240	211	212	181	276	225	219	238	104	137	137	198	141	133	178	191	100	80	116	35	91	51	52	81	62	39	56	55	65
70	180	247	221	236	233	210	229	232	246	205	174	255	271	234	231	232	229	117	220	230	238	211	213	183	276	225	220	237	103	137	138	198	142	132	178	191	100	81	114	35	90	50	50	80	61	39	54	54	65
70,25	158	237	211	230	231	206	226	228	244	204	172	253	262	227	224	229	227	115	219	229	237	209	210	182	266	222	216	235	101	135	138	197	142	133	178	190	85	70	113	30	89	49	49	77	59	37	53	51	54
70,5	174	244	216	232	231	207	227	229	245	203	173	253	269	232	228	229	227	115	219	229	237	209	211	183	275	223	218	235	103	135	137	196	142	131	178	190	97	77	114	33	89	50	50	79	60	39	56	56	62
70,75	173	239	218	235	232	209	232	231	246	208	180	258	269	229	225	230	229	117	220	230	237	213	220	192	266	221	215	235	99	137	137	197	147	142	188	194	87	70	112	28	90	48	49	75	57	39	54	52	52
71	177	246	220	234	233	209	228	229	245	204	173	253	270	232	230	231	228	117	219	229	238	210	210	183	276	224	219	236	105	136	138	198	141	131	177	190	100	80	116	34	90	51	51	80	61	40	55	54	65
71,25	178	247	220	236	236	210	229	230	243	204	172	254	269	233	232	230	228	116	219	228	238	211	209	182	278	225	220	237	106	136	137	198	138	129	175	189	102	83	118	37	91	52	52	82	61	39	54	53	67
71,5	175	244	218	234	233	208	228	230	245	205	176	257	271	232	227	231	229	119	220	231	238	212	215	189	274	224	218	237	105	139	141	200	145	135	181	194	97	78	118	33	92	52	53	80	61	41	58	59	63
71,75	178	248	220	236	236	210	229	232	246	206	176	255	271	234	233	232	231	119	220	230	241	212	212	185	278	227	222	239	109	140	142	201	143	133	178	193	103	85	120	40	96	56	56	84	65	43	58	58	70
Data File	C:\Program Files\Biolog\OLPM_13_01\OLPM_IDS\data_2011\05\anus_AcivenRAG-1___3_30_IDS_207_Mayx31x2011_A_23A.oka
Set up Time	May 31 2011 2:56 PM
Position	23-A
Plate Type	PM 3-B
Strain Type	NOT APPLICABLE
Sample Number
Strain Name	AcivenRAG-1
Strain Number	AcivenRAG-1
Other
Hour	A01	A02	A03	A04	A05	A06	A07	A08	A09	A10	A11	A12	B01	B02	B03	B04	B05	B06	B07	B08	B09	B10	B11	B12	C01	C02	C03	C04	C05	C06	C07	C08	C09	C10	C11	C12	D01	D02	D03	D04	D05	D06	D07	D08	D09	D10	D11	D12	E01
0	29	11	0	2	0	0	0	0	0	0	26	9	27	6	0	0	0	0	0	0	0	0	2	7	69	4	0	0	0	0	0	0	0	0	2	9	15	3	0	0	0	0	0	0	0	0	0	12	9
0,25	25	8	0	1	0	0	0	0	0	0	32	4	23	2	0	0	0	0	0	0	0	0	0	2	63	1	0	0	0	0	0	0	0	0	0	5	11	0	0	0	0	0	0	0	0	0	0	8	4
0,5	22	4	0	0	0	0	0	0	0	0	33	7	19	0	0	0	0	0	0	0	0	0	0	6	59	0	0	0	0	0	0	0	0	0	2	8	8	0	0	0	0	0	0	0	0	0	0	9	5
0,75	20	2	0	0	0	0	0	0	0	0	39	6	17	0	0	0	0	0	0	0	0	0	0	5	57	0	0	0	0	0	0	0	0	0	0	8	7	0	0	0	0	0	0	0	0	0	0	7	5
1	19	1	0	0	0	0	0	0	0	0	50	11	16	0	0	0	0	0	0	0	0	0	3	8	54	0	0	0	0	0	0	0	0	0	4	12	6	0	0	0	0	0	0	0	0	0	0	12	4
1,25	21	3	0	0	0	0	0	0	0	0	52	10	18	0	0	0	0	0	0	0	0	0	2	8	56	0	0	0	0	0	0	0	0	0	3	13	8	0	0	0	0	0	0	0	0	0	0	13	5
1,5	19	3	0	0	0	0	0	0	0	0	52	9	18	0	0	0	0	0	0	0	0	0	1	6	53	0	0	0	0	0	0	0	0	0	0	8	8	0	0	0	0	0	0	0	0	0	0	8	6
1,75	15	1	0	0	0	0	0	0	0	0	56	12	15	0	0	0	0	0	0	0	0	0	4	12	56	0	0	0	0	0	0	0	0	0	5	16	9	0	0	0	0	0	0	0	0	0	2	17	9
2	27	7	0	1	0	0	0	0	0	0	59	12	25	4	0	0	0	0	0	0	0	0	2	7	56	3	0	0	0	0	0	0	0	0	2	10	14	1	0	0	0	0	0	0	0	0	0	8	8
2,25	27	8	0	0	0	0	0	0	0	0	63	16	26	4	0	0	0	0	0	0	0	0	4	10	58	4	0	0	0	0	0	0	0	0	4	14	14	2	0	0	0	0	0	0	0	0	2	14	8
2,5	28	10	0	2	0	0	0	0	0	0	62	18	28	7	0	0	0	0	0	0	0	0	3	9	59	4	0	0	0	0	0	0	0	0	2	10	15	3	0	0	0	0	0	0	0	0	0	11	9
2,75	27	11	0	1	0	0	0	0	0	0	65	27	31	6	0	0	0	0	0	0	3	0	4	9	59	6	0	0	0	0	0	0	0	0	2	11	15	2	0	0	0	0	0	0	0	0	0	10	10
3	31	13	3	4	2	0	0	1	4	4	76	41	37	9	5	2	0	0	0	0	16	3	10	16	64	9	2	0	0	0	0	0	0	3	10	19	18	5	0	0	2	0	0	0	0	0	7	18	13
3,25	27	13	2	3	2	0	2	1	4	3	75	48	42	10	10	1	0	0	0	0	24	1	9	16	67	7	4	0	0	0	0	0	0	2	9	19	15	4	0	0	1	0	0	0	0	0	6	18	12
3,5	23	11	0	3	2	0	4	7	3	1	74	59	48	7	16	0	0	0	0	0	30	0	6	12	68	6	9	0	0	0	0	0	0	1	7	16	12	0	0	0	0	0	0	0	0	0	4	15	10
3,75	37	22	8	7	3	0	11	16	6	1	77	76	67	16	30	2	0	0	0	0	40	1	6	12	77	11	18	0	0	0	0	0	0	0	5	14	20	6	0	0	1	0	0	0	0	0	2	12	12
4	31	16	4	4	3	0	21	28	14	4	89	97	69	12	35	1	0	0	0	0	52	4	12	17	74	6	24	0	0	0	0	0	0	3	12	20	13	0	0	0	0	0	0	0	0	0	8	19	9
4,25	43	30	13	11	9	0	36	35	18	1	76	110	92	21	52	7	1	0	0	0	63	4	9	13	87	14	36	2	0	0	0	0	0	2	7	15	23	9	1	0	3	0	0	0	0	0	3	12	13
4,5	26	24	6	7	7	0	46	37	23	2	86	126	90	17	59	2	0	0	0	0	74	7	10	18	87	9	41	0	0	0	0	0	0	3	12	22	13	3	0	0	2	0	0	0	0	0	8	21	12
4,75	44	41	18	15	14	2	63	53	38	5	92	143	113	30	77	10	5	0	0	1	87	10	12	16	101	17	52	6	4	0	1	0	1	6	12	19	24	9	4	0	6	1	0	0	2	1	9	16	15
5	39	42	14	13	12	0	72	62	49	5	101	159	121	30	84	6	2	0	0	0	94	10	13	19	101	12	57	3	1	0	0	0	0	5	14	23	19	5	0	0	3	0	0	0	1	1	10	21	12
5,25	37	52	15	15	16	1	85	72	61	4	93	164	132	36	94	7	4	0	0	0	103	11	9	14	107	13	69	4	1	0	0	0	0	4	11	17	17	5	1	0	5	0	0	0	0	0	7	16	13
5,5	44	64	23	21	24	4	101	90	79	9	103	181	147	47	105	13	8	2	0	4	115	20	18	20	117	17	80	9	6	0	2	0	4	8	17	22	22	9	5	0	8	3	1	3	5	4	12	20	16
5,75	45	75	23	20	26	0	107	100	87	7	102	186	155	52	113	11	7	0	0	0	120	21	15	17	123	16	84	6	2	0	0	0	1	6	15	21	22	8	1	0	6	0	0	0	1	0	9	18	13
6	45	90	29	22	36	3	115	106	97	7	94	186	169	64	125	13	11	0	0	3	128	23	14	19	134	23	95	7	7	0	1	1	2	5	14	22	29	14	7	2	9	3	0	2	2	0	8	21	19
6,25	30	89	25	21	42	3	120	112	105	7	96	192	171	68	129	11	12	1	0	5	134	29	15	21	133	17	99	7	6	0	2	3	3	6	15	23	19	8	4	0	9	3	0	3	2	1	8	21	17
6,5	42	104	31	24	49	3	129	122	113	8	102	202	182	75	133	13	10	0	0	3	139	37	17	23	140	20	104	9	5	0	1	1	3	7	18	27	21	10	5	0	8	2	0	1	3	2	11	24	15
6,75	42	112	34	27	59	2	134	129	124	8	103	206	175	83	137	13	10	0	0	4	144	44	17	20	145	20	107	10	5	0	2	0	3	7	16	24	21	9	5	0	7	1	0	0	3	0	10	19	14
7	50	128	41	31	69	4	138	134	129	8	106	215	183	92	142	16	12	1	1	6	148	52	18	23	156	24	113	12	7	0	3	2	3	8	19	27	27	11	7	0	9	3	0	2	4	2	12	25	17
7,25	58	143	54	40	81	4	143	140	134	9	107	210	197	101	149	20	16	1	2	5	154	60	18	19	161	27	119	14	8	1	3	2	3	8	15	22	30	14	9	0	11	3	0	2	4	0	9	17	18
7,5	45	143	54	43	92	6	143	141	136	9	101	212	188	104	152	19	18	2	3	8	157	64	18	21	163	27	121	15	9	2	4	3	3	6	15	23	26	12	9	1	11	3	1	3	3	0	8	19	17
7,75	44	138	58	46	95	5	142	144	140	10	108	212	182	108	154	21	19	3	3	8	160	71	20	22	164	26	123	14	9	2	3	4	4	7	18	26	23	11	7	0	11	3	2	3	5	3	11	23	16
8	44	145	66	53	100	5	148	149	144	11	107	215	186	116	157	21	21	3	5	9	164	77	20	23	168	27	126	15	9	2	5	5	5	8	19	27	24	11	7	1	12	4	2	4	4	3	12	24	18
8,25	57	154	81	66	111	6	155	153	150	11	113	221	206	124	162	26	27	2	5	8	167	85	23	23	173	31	129	18	10	4	4	4	6	9	20	26	29	13	10	0	13	5	2	4	5	3	12	21	18
8,5	44	161	79	67	115	7	159	154	150	13	115	222	196	124	161	25	31	4	7	12	170	90	25	28	170	29	131	18	10	4	7	7	7	11	23	32	22	10	7	0	13	5	2	6	9	6	15	29	17
8,75	51	167	92	80	122	11	160	158	150	14	112	224	201	134	168	33	39	8	9	14	174	95	26	26	178	35	137	22	15	8	8	8	8	11	22	29	29	15	13	4	16	8	5	8	9	5	13	25	22
9	54	167	100	87	133	8	159	156	151	13	115	221	205	137	168	34	42	5	7	12	175	99	26	26	180	37	137	21	12	5	7	5	7	10	22	31	29	13	11	1	15	6	3	3	6	4	13	26	19
9,25	55	173	111	95	137	8	164	161	159	14	120	224	207	139	167	38	47	5	8	11	179	104	27	26	184	37	138	22	12	4	6	6	7	10	23	30	25	10	9	0	14	6	2	5	7	5	15	24	16
9,5	51	178	111	99	139	9	166	162	159	14	115	224	206	144	174	41	52	7	9	16	180	108	28	30	190	42	140	24	13	6	7	9	8	12	25	35	28	14	12	5	16	7	4	7	9	6	16	30	21
9,75	56	184	116	111	141	10	168	166	162	14	112	224	208	151	179	47	57	7	10	15	181	110	26	25	196	46	145	26	14	6	7	7	7	10	20	27	31	17	14	5	17	8	3	6	6	3	11	22	21
10	56	182	120	118	146	10	169	167	165	15	119	227	210	152	176	50	61	7	11	16	184	114	29	28	198	48	145	26	14	7	7	9	8	11	26	33	29	14	14	3	17	7	4	7	8	5	16	28	19
10,25	53	180	123	126	148	11	173	169	166	15	116	226	212	153	181	53	67	8	13	19	187	118	30	29	200	52	149	28	17	8	8	11	9	11	25	34	29	15	15	7	18	9	5	8	8	6	16	28	22
10,5	54	184	128	134	147	11	176	171	164	15	114	225	215	157	182	58	71	8	13	17	188	120	28	25	198	54	149	29	15	7	7	10	8	11	21	28	29	14	16	5	18	7	5	7	8	3	11	21	21
10,75	52	183	141	136	151	10	178	172	168	17	118	228	211	156	181	63	76	8	14	18	191	124	31	30	197	57	150	32	16	9	9	10	9	13	26	33	26	14	15	4	18	8	5	7	8	4	17	28	19
11	66	196	154	147	159	12	179	173	172	16	117	228	222	165	185	72	82	9	16	20	193	127	31	27	208	64	155	38	17	10	8	11	10	12	24	32	35	19	18	5	19	9	6	8	9	4	15	26	21
11,25	60	193	149	146	160	12	179	176	171	17	118	229	218	163	185	73	85	9	17	20	194	128	32	29	205	64	154	40	16	9	8	11	8	13	25	32	30	14	16	4	19	8	5	8	8	5	15	27	19
11,5	67	202	154	154	166	16	183	179	175	22	122	233	223	169	189	83	93	13	23	24	198	133	38	36	213	72	159	50	22	13	12	16	14	18	31	40	38	21	21	9	22	12	10	11	13	8	21	33	25
11,75	65	200	159	160	169	14	184	180	178	20	122	234	223	168	187	86	96	11	23	22	199	135	38	31	211	74	160	55	19	11	11	14	12	16	28	35	33	18	19	6	21	10	7	10	11	7	18	29	22
12	58	194	156	160	168	12	183	179	175	18	119	232	218	166	186	87	99	10	23	23	199	135	36	31	209	76	160	59	18	11	9	13	10	14	27	35	28	15	17	5	19	9	6	7	10	5	17	29	20
12,25	57	194	153	162	165	12	183	181	174	18	115	231	218	168	190	91	102	10	23	26	199	136	34	31	212	80	162	64	19	11	9	14	10	13	26	34	30	17	19	9	20	11	6	10	9	5	15	28	22
12,5	61	194	161	168	166	15	185	181	177	20	117	234	219	170	189	98	106	12	29	28	201	138	38	31	213	84	163	72	20	12	11	15	11	15	27	33	31	15	19	7	22	10	7	10	10	5	16	26	21
12,75	73	202	176	181	174	16	188	183	182	20	118	236	227	176	191	108	111	11	32	28	202	140	41	28	222	90	166	81	21	13	11	15	11	14	25	29	38	21	22	6	21	10	7	9	9	3	14	21	22
13	55	191	165	173	171	15	187	182	178	22	121	238	214	168	188	107	112	12	34	32	203	141	45	35	212	90	165	84	19	13	11	16	13	16	30	39	24	13	19	5	22	10	7	9	11	7	19	30	19
13,25	61	196	171	172	175	19	190	186	183	24	123	241	216	172	189	115	117	15	41	36	207	145	49	34	215	97	167	94	24	16	14	18	14	18	31	37	29	17	23	9	24	13	9	12	15	7	20	27	22
13,5	61	195	175	175	175	18	191	185	183	25	123	243	216	172	190	119	120	14	44	39	208	146	51	35	215	101	167	98	23	16	13	19	15	19	33	39	28	16	22	8	23	12	10	11	14	9	21	30	22
13,75	65	200	174	181	174	16	189	185	182	23	121	241	218	174	191	121	121	12	45	39	208	145	51	33	220	103	167	101	22	14	11	17	13	16	29	36	30	18	22	7	21	11	8	10	11	6	17	27	21
14	62	198	171	182	174	18	190	186	183	25	122	242	216	173	191	126	125	13	50	43	210	148	55	36	218	108	167	107	23	16	13	18	15	17	33	40	28	17	23	8	23	11	9	11	13	8	21	31	21
14,25	75	210	186	190	179	21	191	186	184	25	117	241	227	181	198	131	129	15	52	48	212	147	54	33	229	116	170	114	25	15	13	20	13	17	30	36	40	24	27	10	24	12	9	12	11	6	17	27	25
14,5	74	209	188	191	182	23	193	187	187	28	123	244	226	181	198	138	134	18	61	54	215	152	61	37	228	121	170	123	28	19	17	23	16	21	34	40	39	24	28	11	28	14	12	14	14	9	21	30	25
14,75	82	215	195	195	185	23	194	188	188	27	121	245	232	185	201	143	137	18	64	59	216	151	62	35	234	127	173	127	27	19	15	23	15	18	32	38	44	27	31	11	28	15	11	12	12	7	17	29	26
15	59	200	182	185	180	21	192	187	183	27	120	242	216	175	198	142	135	15	67	64	217	151	62	38	223	125	169	130	25	16	14	23	14	17	33	41	29	18	26	9	24	12	10	11	12	7	19	32	23
15,25	84	215	198	197	185	25	196	189	188	30	121	245	232	186	202	150	141	18	75	73	219	153	68	34	235	135	174	135	27	19	15	24	15	18	33	38	44	28	31	10	27	12	10	11	11	6	17	27	26
15,5	65	202	186	190	181	24	196	190	186	30	120	244	219	178	201	148	141	19	79	80	219	153	69	39	227	135	174	138	28	19	15	29	16	19	35	43	31	20	29	13	26	15	11	14	14	9	20	33	24
15,75	84	213	197	200	186	30	202	196	193	36	129	250	231	182	202	159	147	22	90	90	224	157	80	40	237	143	178	145	31	22	20	32	20	22	38	42	41	27	34	13	29	17	15	15	17	10	23	32	25
16	79	211	194	198	185	28	201	194	190	35	125	247	228	183	203	157	147	22	94	95	222	155	79	40	234	145	178	146	29	22	19	33	19	22	37	43	38	25	33	11	27	15	12	14	14	9	21	32	25
16,25	80	211	197	200	185	29	201	194	189	33	121	247	229	182	202	159	148	22	99	101	221	155	80	35	236	146	179	148	28	19	18	35	17	18	34	35	38	24	33	9	27	13	11	12	11	4	16	24	22
16,5	81	208	197	199	185	30	202	196	189	37	127	249	229	181	202	162	149	23	103	106	222	156	84	40	236	149	179	150	29	22	18	39	19	20	39	44	37	25	34	11	27	13	12	14	14	8	22	32	23
16,75	81	211	199	200	185	31	202	196	189	37	122	247	230	184	203	164	151	24	108	115	222	156	85	36	238	152	180	153	30	22	18	43	20	19	37	39	38	26	36	10	28	15	11	13	12	4	18	26	23
17	75	205	196	200	186	34	203	198	190	40	120	246	226	182	204	164	152	26	113	122	222	156	87	34	235	156	181	155	32	23	20	49	21	19	37	38	33	24	36	11	29	14	12	14	13	4	17	25	22
17,25	72	203	194	197	185	35	203	200	189	43	125	247	225	181	204	165	154	28	116	127	224	159	90	44	236	157	182	156	32	24	22	54	23	23	42	47	34	24	38	14	29	15	13	17	17	10	23	36	26
17,5	94	218	208	208	190	40	204	201	191	45	123	247	238	190	209	172	158	29	121	134	224	158	93	37	247	163	185	160	34	25	23	58	22	21	41	40	48	32	42	13	29	16	13	16	14	6	17	28	28
17,75	97	217	211	210	190	42	208	204	194	49	133	252	238	188	205	175	159	31	126	137	225	161	104	41	248	163	185	164	33	26	24	64	25	23	47	43	45	31	41	11	29	17	13	16	15	8	21	30	25
18	87	210	201	204	189	46	206	205	192	55	128	251	236	187	209	174	160	35	132	145	226	163	102	47	244	167	186	166	39	30	29	73	29	27	52	52	44	32	46	19	34	20	18	21	22	13	26	40	30
18,25	95	217	208	210	192	49	208	207	195	57	127	251	240	190	209	179	163	38	137	150	227	163	106	42	250	170	188	168	38	30	29	79	30	27	52	45	47	34	47	16	34	20	18	20	19	10	23	31	29
18,5	90	211	205	207	190	51	209	206	195	60	130	251	236	185	204	179	163	38	140	154	227	163	114	41	244	169	186	169	37	31	29	83	30	27	54	46	41	29	45	13	33	18	16	18	18	10	22	31	25
18,75	100	218	211	211	191	57	208	207	195	62	130	252	243	192	208	182	164	39	141	158	225	162	114	42	251	174	188	171	37	30	29	87	31	27	55	47	49	35	48	15	32	18	16	19	18	10	24	32	29
19	86	209	201	206	191	60	208	208	194	70	125	249	234	186	208	181	166	41	145	162	225	162	114	43	244	173	187	171	40	32	32	93	32	28	55	44	40	31	49	16	34	19	18	20	19	9	21	30	26
19,25	93	211	205	208	190	66	208	209	195	74	128	250	238	188	208	183	167	42	148	165	226	165	119	41	246	176	189	173	40	32	32	98	34	29	57	46	42	32	51	15	33	18	17	21	20	9	22	29	26
19,5	101	216	210	212	193	73	209	209	197	82	128	250	242	190	208	187	169	43	152	168	225	164	122	40	250	178	188	175	41	33	33	103	33	27	58	44	47	34	53	14	34	19	18	20	20	9	21	27	27
19,75	99	212	206	209	191	77	209	210	195	87	133	253	239	187	208	186	169	44	152	171	227	165	126	47	248	179	188	176	41	33	35	108	35	30	64	53	45	33	54	17	35	20	18	22	22	11	25	36	27
20	107	217	212	213	192	87	212	211	199	99	142	255	243	188	205	189	170	43	156	174	229	167	134	47	251	179	188	177	38	32	34	111	35	29	70	49	48	32	54	11	32	16	16	20	19	10	25	31	26
20,25	106	219	209	212	192	93	210	211	196	107	129	251	245	191	212	188	171	47	158	175	226	165	128	44	252	184	191	177	42	34	36	118	36	29	62	47	50	38	58	18	36	20	18	22	20	10	21	31	30
20,5	93	208	200	206	190	94	209	210	196	112	134	252	237	185	207	189	170	48	158	178	227	166	132	50	244	184	189	178	41	35	37	121	39	31	68	54	41	33	58	18	35	19	18	22	23	12	26	38	27
20,75	107	216	207	211	190	103	209	210	197	126	136	253	244	189	209	190	171	49	162	181	227	166	134	48	251	185	189	180	41	36	39	124	37	32	69	52	50	36	61	16	34	19	18	23	21	11	24	36	27
21	108	216	205	210	191	109	210	211	198	137	136	252	244	189	210	190	172	49	163	182	227	166	135	49	251	187	189	180	43	35	40	128	38	31	70	53	49	37	62	18	35	19	19	23	21	10	25	37	29
21,25	112	216	208	212	192	117	214	214	202	149	141	257	245	188	210	193	175	55	169	186	229	171	141	52	251	188	191	183	46	39	44	135	43	36	77	56	50	38	68	18	39	22	22	26	25	14	28	38	29
21,5	119	222	214	217	195	125	215	215	205	156	142	256	250	193	212	197	178	58	174	190	230	171	144	50	256	192	193	186	47	41	48	141	45	37	78	55	56	41	69	18	39	24	23	27	25	14	27	35	33
21,75	118	220	210	214	192	127	211	212	201	157	140	254	248	190	209	193	174	57	172	188	228	169	143	49	253	188	190	182	44	38	45	139	43	35	78	54	53	38	67	14	35	19	19	23	21	11	24	35	27
22	119	218	209	213	192	135	213	214	203	162	142	255	248	188	210	196	176	59	173	189	229	170	146	50	252	191	192	184	46	39	48	142	44	36	79	53	51	37	70	16	37	21	21	25	23	11	26	35	28
22,25	119	219	208	213	192	139	212	213	203	169	140	254	249	190	212	194	176	63	175	189	229	168	145	51	254	191	191	185	45	41	49	144	46	35	79	56	54	39	71	17	37	20	20	25	24	10	24	36	29
22,5	121	219	209	214	194	144	213	214	205	176	139	255	249	190	210	196	178	66	178	190	229	170	148	49	253	192	192	186	48	42	53	148	48	37	80	53	53	39	74	16	38	20	21	26	24	10	23	30	28
22,75	125	222	211	216	197	149	217	217	208	183	146	258	251	192	214	199	181	72	182	194	232	174	154	55	256	195	195	190	51	46	58	154	53	43	88	60	57	42	79	20	42	26	26	30	28	15	29	39	32
23	132	227	216	220	198	156	216	216	208	187	144	257	254	196	215	199	182	74	182	193	230	172	154	52	259	197	196	190	51	46	59	154	54	41	87	59	62	44	78	18	41	24	24	28	26	12	25	34	33
23,25	123	216	209	214	197	158	217	218	211	193	152	260	248	186	208	199	181	71	183	194	234	175	160	55	248	194	194	191	50	46	59	156	53	44	96	63	52	37	78	17	40	23	24	29	27	14	29	34	27
23,5	129	221	212	215	197	161	217	217	210	194	150	258	252	191	212	199	182	77	183	193	233	174	159	56	255	196	194	192	51	46	63	158	55	43	96	64	57	41	80	17	41	23	23	29	28	14	30	38	30
23,75	139	228	220	222	203	167	220	219	214	199	154	259	254	195	214	201	183	76	186	194	234	175	164	54	260	197	197	194	51	48	65	160	58	44	99	64	62	43	80	17	42	23	23	28	26	13	26	31	32
24	120	214	202	211	196	162	216	217	209	196	146	257	247	188	213	196	182	84	182	192	231	174	159	59	250	195	195	191	53	49	65	161	61	45	96	67	51	41	84	22	42	24	25	31	30	15	31	42	31
24,25	137	225	214	218	199	169	216	216	211	200	145	255	254	195	214	199	182	85	183	190	231	173	160	52	258	197	196	193	53	48	70	160	63	44	95	61	61	43	83	17	41	23	24	28	27	11	25	31	31
24,5	132	217	207	213	197	170	217	218	210	203	150	257	250	188	209	198	182	84	182	190	232	174	166	57	252	194	193	193	52	48	70	163	64	46	104	68	53	39	82	17	40	22	23	28	27	13	29	37	27
24,75	137	223	211	216	199	173	217	218	211	204	148	257	254	195	214	199	183	91	183	190	231	174	164	58	257	197	196	194	57	51	74	164	68	47	101	69	59	44	85	19	42	24	25	31	29	13	28	38	33
25	128	216	206	212	199	172	217	218	212	205	148	256	247	188	210	198	182	91	181	190	232	174	166	54	248	194	194	194	56	50	76	165	70	45	102	66	51	38	85	16	41	22	25	29	26	12	25	30	27
25,25	136	223	210	216	200	177	217	218	211	206	144	256	253	195	218	198	184	98	182	189	231	173	164	56	257	197	197	195	59	52	78	165	75	47	99	67	59	45	87	21	43	24	25	32	28	11	25	34	32
25,5	147	227	218	220	205	185	223	223	217	215	163	263	258	195	214	203	187	96	186	192	237	180	176	63	259	199	198	199	62	56	83	171	78	52	118	80	64	46	91	20	46	27	29	35	34	18	33	39	33
25,75	145	227	218	220	203	185	221	222	216	213	152	260	257	197	217	202	188	102	185	191	236	178	173	58	260	200	199	200	65	58	86	172	85	52	109	75	64	48	91	20	47	28	29	34	32	16	28	34	33
26	139	222	209	214	201	181	220	220	213	211	154	259	254	195	215	199	186	103	181	190	234	176	171	65	256	198	197	198	64	57	86	170	83	50	112	78	60	45	92	21	45	26	27	34	32	16	32	42	34
26,25	154	231	222	224	205	189	222	221	216	213	159	260	258	199	217	202	187	102	182	189	235	177	177	61	262	198	198	199	64	56	86	170	87	52	116	80	68	47	90	18	44	24	26	32	29	13	27	33	33
26,5	150	230	217	220	203	186	220	220	214	212	152	256	258	200	218	201	187	108	181	187	232	175	171	59	261	199	198	198	67	59	89	170	90	52	110	76	67	48	93	19	45	26	27	33	30	12	25	33	34
26,75	133	219	205	213	201	185	220	221	215	211	155	259	250	192	215	198	186	110	181	190	233	176	173	64	251	197	197	199	67	60	90	173	93	55	117	82	55	43	95	21	45	26	28	35	33	16	30	41	32
27	142	223	209	217	204	189	222	223	217	213	155	259	254	198	219	200	188	115	182	191	235	178	175	66	256	199	199	201	72	64	96	176	96	58	117	85	62	48	97	26	49	30	31	39	36	19	32	42	36
27,25	146	225	216	218	204	190	222	222	218	213	159	260	255	197	216	201	188	112	182	189	235	179	179	63	257	198	198	201	71	62	95	175	98	57	121	88	61	45	95	19	46	26	28	34	33	14	29	34	31
27,5	148	224	216	218	205	193	222	224	218	215	164	262	256	197	215	202	189	114	181	191	236	180	181	65	256	198	198	202	72	64	96	176	100	61	126	92	63	45	96	19	47	28	30	37	35	17	33	37	31
27,75	148	225	215	219	204	193	222	223	218	214	158	260	256	199	217	202	189	117	182	190	234	177	179	62	257	198	198	203	74	66	101	176	105	61	121	89	62	46	97	19	48	27	29	37	34	14	29	33	32
28	147	225	215	219	206	196	224	225	220	215	162	262	255	198	218	203	191	119	183	192	237	180	181	66	256	199	199	204	77	67	102	178	107	65	125	94	63	48	100	21	50	30	32	39	36	16	31	36	34
28,25	147	223	213	217	204	194	223	224	218	213	161	260	255	198	217	202	189	120	181	191	236	179	181	64	255	197	198	203	77	68	103	177	108	65	126	95	61	47	100	21	50	29	31	38	36	16	31	37	32
28,5	149	227	213	219	205	194	223	223	217	213	159	259	257	200	220	201	190	124	180	192	235	178	178	67	258	199	200	203	78	70	104	178	110	65	124	95	66	48	101	23	50	29	32	38	36	17	31	40	35
28,75	146	223	214	218	206	196	225	225	220	214	160	261	254	198	218	202	190	124	181	192	237	179	182	65	254	198	199	203	80	72	106	178	113	68	126	96	61	48	101	20	50	29	33	39	36	15	29	33	32
29	152	227	214	219	204	194	221	222	217	212	159	257	257	201	218	200	188	124	178	190	233	177	178	66	259	198	198	202	78	70	103	177	112	67	125	97	65	48	98	20	48	26	28	36	33	14	28	38	34
29,25	150	223	213	217	204	195	223	224	217	213	164	260	256	198	217	200	189	125	179	192	235	180	182	71	256	197	198	203	80	72	105	178	112	70	131	102	62	46	101	19	48	27	30	38	36	17	33	41	32
29,5	151	224	214	217	204	195	224	224	218	214	164	260	255	198	216	200	189	126	179	193	235	179	183	69	256	196	198	203	81	74	107	178	116	72	132	104	63	47	100	19	49	27	30	38	36	15	31	39	30
29,75	158	231	218	221	207	197	223	224	220	214	161	260	260	204	221	201	190	130	180	195	236	180	182	69	263	200	200	205	84	77	110	179	119	74	131	104	70	52	103	23	51	29	32	39	37	16	32	41	35
30	154	226	216	219	207	198	226	227	222	216	169	264	257	201	218	202	192	130	182	197	238	183	188	75	258	199	200	206	86	79	112	181	121	78	138	112	66	50	105	23	54	31	34	42	40	20	39	46	35
30,25	166	234	225	227	211	202	226	226	223	216	165	262	264	206	222	205	192	131	183	195	237	181	186	68	265	200	201	206	87	79	113	181	124	79	133	108	73	54	102	20	51	29	32	40	37	16	30	34	36
30,5	158	229	218	222	208	200	225	226	221	216	164	261	260	204	219	203	190	131	182	197	237	182	185	70	260	199	200	206	87	80	113	180	125	80	135	109	67	50	105	21	51	29	32	40	38	15	32	37	34
30,75	161	232	218	222	207	198	224	226	220	215	163	259	261	204	220	201	190	132	181	196	236	180	184	72	263	200	200	205	87	81	112	179	123	80	133	110	70	50	103	22	51	29	31	40	36	15	32	40	35
31	166	234	221	223	208	199	225	226	220	215	164	260	263	208	222	202	191	133	181	197	235	181	185	73	264	201	202	206	89	82	113	179	124	81	136	112	73	54	104	20	52	28	31	39	36	15	33	40	36
31,25	159	229	217	220	208	199	226	227	222	216	165	261	260	204	222	203	191	135	181	199	238	182	186	75	260	200	201	207	90	85	116	181	127	84	138	116	68	52	108	24	53	31	34	43	39	19	35	44	37
31,5	168	236	224	226	211	204	228	228	225	219	167	262	264	208	224	206	194	136	184	201	239	185	190	74	265	203	203	208	94	86	119	183	131	89	139	117	73	57	107	23	55	31	35	43	41	17	34	38	38
31,75	159	230	217	221	210	201	228	229	224	219	172	265	260	204	221	205	193	137	184	202	240	185	190	80	260	201	202	209	94	88	119	183	130	91	145	124	68	53	109	24	55	32	37	46	43	22	40	47	36
32	164	233	221	225	210	202	227	227	225	218	164	262	262	207	222	205	193	137	184	201	238	184	189	74	264	202	202	208	93	88	119	182	131	91	139	120	71	54	107	22	55	32	35	43	38	16	33	36	36
32,25	160	228	218	221	209	201	227	228	224	219	171	263	259	204	220	204	193	135	183	201	239	185	190	79	259	200	201	207	93	87	117	181	130	92	146	124	66	50	108	21	54	30	35	42	40	19	37	44	33
32,5	154	225	213	220	208	198	227	227	223	217	169	262	257	202	219	203	192	135	182	201	239	183	188	79	255	199	201	207	94	87	117	180	128	92	145	124	62	50	109	21	54	29	34	43	39	18	37	44	33
32,75	164	231	220	222	210	201	228	227	224	217	169	261	261	205	220	204	193	136	184	201	239	184	190	77	261	201	201	208	94	90	120	181	132	93	145	125	69	51	108	21	53	30	34	42	38	17	35	39	34
33	163	231	217	221	209	200	227	228	223	217	167	262	262	206	223	203	193	139	184	201	238	184	187	80	262	202	202	208	95	90	120	181	132	94	144	126	71	53	109	23	55	30	34	44	40	19	37	46	36
33,25	171	236	223	225	212	204	228	229	226	219	172	264	265	210	223	206	195	140	186	203	239	186	191	82	266	204	204	209	98	93	121	183	134	98	148	130	76	57	109	21	56	31	36	44	41	20	38	46	39
33,5	166	232	221	225	213	204	230	231	228	221	173	266	263	207	222	208	197	141	187	205	241	187	193	83	263	205	204	211	100	95	123	185	136	101	151	132	72	55	113	24	58	34	37	47	44	22	39	44	37
33,75	165	232	221	224	212	203	229	229	227	219	170	264	263	207	222	207	195	141	187	204	240	186	190	79	264	204	203	210	100	95	124	184	137	102	146	130	71	53	111	22	56	32	37	45	40	19	35	39	35
34	172	236	224	227	214	205	229	231	228	221	173	265	266	210	223	207	197	141	188	205	241	188	194	83	267	205	204	210	100	95	124	184	138	105	151	135	75	56	111	23	57	33	37	46	41	20	39	45	37
34,25	172	237	224	226	213	204	230	230	228	221	173	265	266	210	223	207	196	141	188	205	241	188	193	83	267	204	204	210	100	96	125	184	138	104	150	135	75	55	110	21	56	32	36	46	41	19	37	43	37
34,5	175	241	227	230	215	205	229	231	228	221	167	263	270	215	229	209	197	145	189	205	240	187	189	81	269	208	207	211	103	99	126	185	141	104	144	133	80	60	113	26	59	33	37	48	41	18	34	40	42
34,75	176	238	227	228	214	207	230	231	229	221	174	265	268	213	224	210	198	142	189	205	241	188	194	83	268	206	204	212	103	98	126	185	141	107	151	137	78	58	112	22	58	32	36	46	42	19	37	42	38
35	170	235	223	227	213	205	228	230	229	221	169	263	265	210	223	208	197	143	188	205	240	186	191	79	265	204	203	210	102	98	126	183	142	107	146	135	74	55	111	20	57	31	36	44	41	17	33	37	36
35,25	162	231	216	223	212	202	228	230	227	220	168	263	263	208	224	205	196	144	188	205	239	187	190	85	262	204	204	210	101	99	125	184	140	108	147	137	72	54	113	24	57	32	35	46	40	19	36	44	37
35,5	160	228	216	221	211	202	228	229	226	219	169	262	260	206	221	206	196	142	188	205	239	186	191	85	260	203	203	209	102	99	124	183	140	108	149	139	68	53	113	22	57	31	35	46	42	19	37	43	34
35,75	175	238	226	228	215	206	231	231	229	220	171	264	269	214	226	209	198	144	190	206	241	188	192	84	269	207	206	211	104	101	127	185	143	111	150	141	79	59	112	22	58	32	36	48	42	18	36	40	39
36	177	239	227	229	216	208	231	233	230	223	174	266	270	214	227	210	201	147	192	208	242	190	195	88	270	209	207	213	106	104	130	186	145	115	154	145	80	60	116	25	61	35	39	50	45	21	39	44	40
36,25	182	241	230	231	217	209	232	233	233	223	178	267	272	217	226	211	199	145	193	209	243	190	196	89	272	209	207	212	106	103	129	186	144	116	156	146	82	60	113	22	59	33	38	48	43	20	37	44	41
36,5	162	232	217	225	215	204	230	232	229	221	169	263	264	210	227	208	198	147	191	207	241	189	190	87	263	207	206	211	106	104	129	186	145	115	149	145	72	57	117	27	61	34	39	50	43	20	38	42	39
36,75	177	240	227	230	217	207	230	232	230	221	168	263	270	215	227	210	198	146	191	207	240	188	191	84	270	208	207	211	106	105	129	185	145	114	147	143	80	59	113	22	59	32	37	47	40	16	34	37	40
37	171	236	223	226	215	206	231	232	230	222	173	266	269	213	227	210	199	147	192	209	243	190	193	91	268	207	206	211	107	106	130	187	145	118	153	148	77	58	116	26	61	34	39	51	44	22	40	47	40
37,25	175	236	223	227	216	207	232	232	232	222	176	266	269	213	226	210	200	147	192	209	243	190	195	92	269	207	206	212	109	106	129	186	145	120	156	151	78	58	114	24	61	34	39	51	44	22	41	48	39
37,5	177	240	226	230	217	207	232	233	232	222	171	265	272	216	229	211	200	148	193	209	242	191	192	90	271	210	208	212	108	108	132	187	146	120	151	150	82	61	116	26	61	35	39	50	43	21	37	44	41
37,75	170	235	223	227	216	208	231	233	232	222	171	264	268	212	226	210	201	148	192	209	243	191	195	89	268	208	206	212	108	108	132	186	146	121	154	150	77	57	116	23	61	34	39	50	44	20	37	42	38
38	180	239	229	231	217	209	232	234	233	225	179	266	272	216	227	212	201	146	195	210	244	192	197	94	272	209	207	213	108	107	132	187	146	123	159	155	81	59	115	22	60	35	39	50	43	21	40	46	39
38,25	174	235	224	227	217	208	232	234	231	224	178	266	269	213	226	210	201	146	193	210	243	193	197	95	269	208	207	212	108	108	131	187	146	123	159	156	78	58	115	22	61	34	39	51	44	22	41	48	38
38,5	179	241	227	231	219	208	232	234	232	222	170	263	272	218	232	212	202	150	194	209	243	191	192	93	273	212	209	212	110	111	132	187	147	122	151	153	84	64	117	28	64	36	40	52	44	20	38	45	44
38,75	181	241	231	234	220	211	232	235	235	223	173	265	271	219	230	214	203	150	195	210	243	192	196	91	273	211	209	213	112	112	135	189	148	125	154	155	83	64	118	25	64	35	40	52	45	20	37	40	43
39	177	238	227	231	219	210	232	234	234	224	174	267	270	217	228	212	201	148	196	210	245	192	196	92	272	209	208	213	111	111	133	188	148	126	155	155	79	61	117	23	63	35	40	51	45	20	37	40	39
39,25	175	237	225	228	218	208	233	236	233	225	180	267	269	214	227	212	203	149	195	212	244	194	198	99	271	209	207	214	111	111	132	187	148	127	161	160	79	60	117	24	65	36	40	52	45	23	43	49	39
39,5	173	237	224	229	219	208	232	235	235	223	171	265	269	215	229	212	202	150	196	210	244	192	196	92	269	210	208	214	112	113	133	189	149	127	153	156	78	61	119	25	64	36	40	52	45	20	39	40	39
39,75	174	236	224	229	219	209	233	235	235	224	175	266	269	215	227	212	203	149	196	211	244	194	197	95	270	210	207	214	111	112	134	188	149	127	157	158	78	60	117	24	64	36	41	53	46	21	39	42	38
40	179	239	225	229	219	209	232	235	234	225	178	267	271	217	228	212	202	148	197	212	244	194	198	101	273	210	209	213	111	113	133	188	148	129	161	161	81	61	117	24	64	36	40	54	46	22	42	48	39
40,25	174	236	221	228	219	208	232	235	234	223	175	265	269	215	229	211	203	150	196	211	244	194	195	101	272	211	208	212	112	114	133	189	148	128	158	161	80	61	120	26	65	36	41	54	47	24	44	51	42
40,5	185	242	229	232	221	211	233	236	235	225	177	266	273	220	229	214	203	151	198	212	244	194	198	100	276	213	210	214	113	116	135	189	150	130	159	161	86	64	117	23	65	36	42	54	46	22	40	46	42
40,75	182	241	228	232	221	211	233	235	236	225	175	265	273	218	230	215	204	151	198	213	245	194	197	98	275	212	209	215	113	117	135	189	150	130	157	162	84	64	118	23	65	36	41	54	46	22	40	43	42
41	175	236	225	229	219	210	233	236	236	225	179	267	269	215	227	213	204	149	198	213	245	195	200	99	271	210	208	214	113	115	134	190	150	131	163	162	78	59	119	22	64	36	40	53	47	22	41	44	39
41,25	179	239	225	231	221	209	232	236	237	225	177	265	272	218	229	214	203	150	198	212	245	195	198	102	275	212	209	214	113	117	135	188	151	131	159	163	82	62	120	23	66	36	41	55	47	23	41	47	40
41,5	186	243	231	235	224	212	234	236	238	225	175	266	274	222	231	215	203	153	199	213	245	195	198	100	277	214	212	214	115	119	136	189	152	132	158	163	87	65	119	24	66	36	41	54	46	21	39	42	42
41,75	174	236	221	229	220	208	233	237	236	226	177	267	270	218	230	213	204	153	198	214	245	196	196	107	272	212	210	213	114	117	136	191	151	133	161	166	82	61	121	25	67	38	42	55	48	25	45	54	42
42	175	236	222	228	220	208	233	235	237	226	180	266	270	216	228	212	203	151	199	213	245	195	198	106	272	211	209	214	114	118	135	190	151	133	164	166	81	61	120	22	66	37	41	55	47	24	43	51	40
42,25	175	236	222	229	220	208	232	237	236	225	178	266	270	216	228	213	203	151	198	213	245	195	198	106	273	212	208	213	113	117	135	190	150	133	162	166	81	61	121	22	67	36	41	55	47	23	43	50	40
42,5	182	241	227	232	222	211	234	237	238	226	179	267	274	219	230	215	205	152	200	214	245	196	199	104	277	212	210	215	115	120	136	191	152	134	163	166	85	63	120	24	67	37	42	57	47	23	43	47	42
42,75	189	245	231	236	224	214	235	238	239	228	183	268	276	224	232	218	206	154	202	215	248	198	201	108	281	216	213	217	117	122	138	192	153	136	165	169	91	68	122	27	69	40	45	58	50	25	45	51	46
43	187	244	230	237	224	213	235	239	240	227	176	266	277	224	233	216	206	155	201	214	246	198	198	105	279	217	213	216	118	122	139	192	153	136	160	167	90	69	122	27	68	39	43	58	49	23	42	45	46
43,25	174	236	221	230	223	209	234	239	239	228	181	268	271	217	231	215	206	155	201	216	247	198	199	112	273	213	212	216	117	121	138	193	154	138	165	171	82	63	125	26	70	40	44	59	52	29	49	57	44
43,5	187	244	231	237	225	213	235	239	241	227	176	267	276	223	233	218	206	155	202	216	247	197	200	107	280	216	213	217	118	123	140	192	154	137	161	169	90	67	123	26	70	39	44	58	50	24	43	47	46
43,75	188	245	230	236	225	213	235	238	240	226	176	266	276	224	236	217	206	156	201	215	246	197	198	108	280	217	213	216	118	124	140	192	154	135	159	167	92	69	124	27	70	39	45	59	50	24	43	47	48
44	190	244	229	235	224	211	234	238	240	227	179	267	277	223	232	216	205	154	201	215	246	198	199	110	281	216	212	216	116	123	138	191	153	136	163	169	92	68	121	25	69	37	43	58	48	23	45	51	46
44,25	184	243	227	234	223	212	234	238	240	226	175	265	275	222	232	216	205	155	201	215	246	197	198	106	279	215	212	215	117	124	139	191	153	136	159	168	87	66	123	24	69	38	43	57	49	23	40	45	44
44,5	185	243	228	236	224	212	234	240	240	227	175	266	276	223	234	217	206	156	202	215	246	198	199	109	280	216	213	216	118	124	139	192	155	138	158	168	89	69	123	26	70	39	44	59	49	23	42	45	45
44,75	179	237	224	231	223	212	235	240	240	229	184	268	272	218	229	216	206	153	201	217	247	199	203	115	276	214	210	216	116	123	137	192	154	140	168	173	84	63	123	23	69	39	43	59	50	26	47	52	41
45	179	240	223	233	224	211	232	238	240	226	174	264	272	219	231	215	205	153	201	214	246	196	196	108	277	213	211	215	116	123	138	190	153	136	158	168	84	65	123	23	68	38	42	57	48	21	40	42	41
45,25	182	241	226	234	223	211	234	239	241	227	175	265	274	221	232	216	207	155	202	215	247	197	199	112	278	215	212	216	118	124	140	192	153	138	160	170	87	68	123	25	70	38	44	59	48	24	43	46	44
45,5	187	242	229	235	225	215	235	241	241	230	187	268	274	220	230	217	207	152	203	217	248	201	204	118	279	214	211	217	117	121	138	192	154	141	172	175	87	67	122	23	69	39	43	59	52	25	47	50	41
45,75	172	235	220	230	223	211	235	241	242	229	181	268	270	215	228	216	206	153	202	218	249	200	202	115	271	213	211	216	117	123	140	193	155	142	167	174	79	63	125	23	70	39	44	59	49	25	45	47	40
46	183	242	225	235	224	211	234	239	241	228	177	265	274	221	233	217	206	156	202	216	247	199	200	115	279	215	211	216	118	124	141	192	154	141	163	172	87	68	124	25	71	39	44	60	49	25	43	48	44
46,25	182	241	224	233	225	212	235	241	242	229	184	267	272	219	230	217	207	154	203	217	249	201	204	119	279	215	211	216	118	123	140	192	155	141	170	175	85	66	125	24	71	39	44	60	49	26	47	52	43
46,5	185	242	226	235	225	214	235	241	243	229	181	268	274	220	231	218	208	155	203	217	248	200	203	117	280	216	213	218	118	123	141	193	154	142	166	173	86	67	124	23	70	39	44	59	49	25	44	46	43
46,75	186	244	229	238	226	213	235	241	243	229	176	266	275	223	233	218	207	156	204	217	247	199	199	117	281	216	214	217	119	126	141	192	154	141	160	172	89	70	124	24	71	39	44	61	48	22	41	45	45
47	181	242	225	235	226	212	235	241	242	229	177	266	274	220	233	217	208	156	204	218	249	199	200	119	279	216	212	216	119	125	142	193	154	141	164	173	85	68	125	24	72	39	45	61	50	23	42	46	44
47,25	178	240	222	234	225	211	235	242	242	229	178	266	273	220	233	218	209	157	204	218	247	200	201	120	278	215	213	216	120	127	141	193	155	142	162	174	85	67	126	26	72	40	45	63	51	25	45	50	44
47,5	184	244	225	236	225	210	234	241	242	228	180	267	275	222	234	218	208	156	203	217	247	200	199	123	281	216	213	217	120	126	142	193	156	141	164	176	89	68	126	25	73	41	45	62	52	26	47	54	47
47,75	180	239	225	234	226	214	235	241	244	230	181	268	272	218	230	218	209	155	204	217	248	201	204	122	277	215	212	217	118	125	141	193	155	144	167	175	84	65	124	23	71	40	43	61	51	26	45	45	41
48	189	243	228	237	227	215	236	242	243	232	186	269	276	222	231	219	208	155	205	218	249	202	205	128	282	216	212	217	118	123	142	193	156	145	170	178	89	68	124	24	72	39	43	61	52	26	48	50	43
48,25	184	242	227	236	227	215	236	242	243	231	181	267	274	220	232	220	209	156	206	219	249	202	203	126	280	215	213	219	120	125	143	194	155	144	166	175	87	68	123	24	72	40	45	61	52	25	44	45	42
48,5	186	242	226	236	227	215	235	241	244	231	183	267	274	221	232	220	209	157	206	219	249	202	204	127	281	217	213	217	121	125	143	193	157	145	169	177	89	67	126	25	73	41	45	61	54	25	47	48	44
48,75	188	245	228	237	227	215	237	242	244	231	183	267	276	223	233	219	210	157	206	219	250	201	203	129	283	218	214	218	121	126	144	194	158	145	168	177	91	70	127	26	73	41	46	63	54	26	48	49	46
49	192	246	230	238	227	215	235	241	243	231	187	268	276	223	233	220	209	155	205	218	249	203	204	133	283	217	214	219	119	125	142	193	157	144	171	179	93	70	126	24	73	39	45	62	53	26	49	54	46
49,25	184	241	225	235	226	214	235	242	243	232	184	267	273	220	231	219	209	156	206	219	249	202	204	132	279	216	212	218	120	125	144	195	156	146	170	177	88	67	127	25	73	41	45	61	55	26	47	49	43
49,5	177	238	221	234	225	213	234	242	243	230	178	266	271	218	231	218	209	157	205	218	249	201	202	128	276	215	212	217	120	127	144	193	155	145	164	175	85	65	127	24	73	41	45	62	53	25	44	45	42
49,75	180	240	223	235	225	214	235	242	244	231	181	266	273	221	232	220	211	158	206	219	249	203	203	131	279	216	214	219	121	128	145	195	156	145	166	178	87	68	129	25	75	42	46	63	55	27	47	48	44
50	175	238	220	234	225	211	234	242	243	229	176	264	270	219	233	219	211	159	205	219	248	201	200	130	276	216	212	217	120	128	145	194	155	143	161	176	85	67	129	25	75	42	46	64	54	25	46	47	44
50,25	180	238	222	233	224	213	235	242	243	232	187	267	271	218	230	219	210	155	205	219	250	203	205	138	277	215	212	218	119	124	143	194	157	147	173	181	86	64	128	23	73	41	46	62	54	29	51	53	42
50,5	189	246	228	239	228	215	235	242	244	231	179	266	276	225	236	221	211	159	205	219	248	202	201	133	284	218	214	219	122	129	145	194	156	144	164	177	94	72	127	25	75	41	46	61	54	25	45	45	47
50,75	189	245	228	238	227	216	235	243	244	232	184	267	276	223	234	221	212	157	207	219	250	203	205	138	284	218	214	219	121	128	145	195	157	146	170	179	93	70	129	26	75	42	46	63	55	27	49	49	46
51	173	237	216	232	224	210	233	242	241	231	180	265	270	219	234	218	211	158	205	220	248	203	200	139	277	217	213	217	119	127	144	195	155	145	167	180	87	68	132	28	76	43	46	65	57	30	51	56	48
51,25	176	237	219	232	224	212	234	242	243	232	185	268	270	218	231	220	212	157	206	221	249	204	204	141	275	216	213	218	119	127	145	195	156	147	171	180	85	66	130	24	76	41	47	65	56	29	52	53	43
51,5	182	241	224	236	227	215	235	244	245	232	182	268	273	222	234	221	212	159	207	221	251	203	204	139	280	218	214	220	122	131	147	195	157	148	167	178	90	71	131	25	77	43	48	64	56	26	47	46	45
51,75	192	247	229	240	228	214	233	242	244	231	180	265	277	226	235	222	212	159	206	219	249	203	202	139	285	219	215	219	121	131	146	194	155	147	165	178	97	74	129	26	75	42	46	63	54	25	46	48	50
52	173	239	217	234	227	211	233	244	242	231	177	263	271	221	240	220	215	162	206	221	249	203	199	138	279	218	216	219	122	131	146	197	156	146	162	178	91	73	134	31	79	45	48	69	59	29	50	53	52
52,25	190	245	227	237	226	214	234	244	244	232	186	268	275	224	234	221	212	159	208	221	250	204	205	146	285	219	214	219	121	131	147	196	157	148	172	181	95	74	130	25	76	43	48	66	57	30	51	54	48
52,5	186	242	224	236	226	214	234	243	244	232	185	267	274	222	235	220	212	160	207	220	249	204	205	146	282	219	214	219	121	132	147	196	157	149	170	181	93	72	131	25	76	43	47	65	56	28	50	51	48
52,75	184	242	225	237	226	215	234	244	245	232	183	268	273	222	234	221	212	159	208	220	250	204	206	145	282	219	214	221	121	133	147	197	156	150	170	180	90	71	129	25	77	42	47	64	56	27	47	48	45
53	192	246	230	240	229	218	236	245	246	234	190	270	276	224	234	223	214	160	208	222	251	206	208	151	285	219	215	221	122	133	147	197	159	151	175	181	95	73	129	27	77	44	49	64	57	29	51	50	47
53,25	193	246	229	239	227	216	235	244	245	234	186	268	276	226	235	222	213	160	209	221	250	206	206	149	286	220	215	221	123	133	148	196	158	150	173	182	96	74	130	26	78	44	48	64	57	29	50	52	49
53,5	193	248	231	243	230	217	235	244	245	233	181	267	277	227	239	224	214	161	208	220	250	205	204	145	287	221	217	221	123	133	148	196	157	150	166	180	98	77	128	26	78	43	48	64	56	26	47	47	50
53,75	188	245	227	238	227	215	234	244	246	233	182	266	276	225	236	222	214	162	209	221	250	205	204	148	284	220	215	222	124	133	149	196	157	150	168	181	95	75	130	26	79	43	48	64	57	27	47	48	49
54	186	242	223	235	225	213	233	243	243	232	186	267	274	222	234	221	213	160	208	220	250	205	206	153	283	218	214	220	122	130	148	196	157	151	173	183	93	74	130	26	78	42	47	65	58	30	54	58	48
54,25	185	243	224	236	226	214	234	245	245	233	184	267	274	222	235	222	214	159	209	222	251	205	205	153	284	219	215	221	123	132	149	196	158	151	171	181	93	74	132	25	79	43	47	64	57	30	51	51	47
54,5	185	242	223	235	225	214	234	243	244	234	187	268	274	223	235	222	214	160	209	222	250	206	207	156	284	219	215	220	122	132	149	196	158	151	174	183	93	74	131	25	80	44	49	66	60	31	54	58	49
54,75	187	242	225	236	225	215	234	243	243	234	188	267	273	222	234	222	214	160	208	222	250	206	207	156	283	218	214	222	123	132	148	196	158	152	174	182	93	74	130	25	78	43	49	64	59	30	53	54	47
55	193	247	228	239	226	216	234	243	245	233	187	268	276	226	236	223	214	160	209	221	250	206	206	156	286	221	215	222	123	132	149	197	159	151	173	183	97	76	129	25	79	43	48	63	57	30	52	54	51
55,25	190	244	226	237	226	214	233	243	243	234	184	266	274	224	235	222	214	160	209	221	250	204	205	155	285	220	214	221	122	132	148	195	157	150	170	181	96	76	130	25	79	42	47	62	57	27	50	51	49
55,5	183	241	222	235	224	212	232	243	242	232	182	265	272	221	235	220	214	160	208	220	249	204	203	154	282	218	213	220	121	131	149	195	157	149	169	181	92	72	130	24	79	42	47	64	57	28	49	53	48
55,75	179	236	218	231	223	212	232	243	242	233	189	267	268	218	230	221	213	158	208	221	250	206	206	160	277	216	212	220	121	132	146	196	158	151	175	183	88	68	131	23	79	42	47	63	58	30	54	55	44
56	189	246	226	238	226	215	233	245	244	232	184	266	275	225	237	223	215	162	210	221	250	205	204	157	286	220	216	221	124	135	149	196	158	152	169	182	99	76	134	26	80	44	49	65	59	29	50	52	51
56,25	179	239	219	234	226	214	233	245	245	234	184	269	270	222	236	223	217	163	211	222	251	207	205	159	280	220	215	222	125	135	151	199	160	153	172	184	92	72	136	28	82	47	50	68	61	31	53	56	50
56,5	190	247	227	239	227	218	234	245	246	234	184	269	275	225	236	225	217	162	210	222	251	207	206	159	287	222	217	222	124	136	151	197	159	153	170	183	98	75	133	27	81	45	50	64	59	30	49	49	50
56,75	187	244	223	236	226	213	233	243	243	232	182	267	272	222	234	222	214	161	209	220	249	205	204	158	283	218	213	221	122	134	149	196	157	150	169	181	95	71	133	24	79	43	47	63	56	26	48	49	47
57	183	241	222	236	225	215	232	242	244	232	182	267	270	221	234	222	216	161	209	220	250	205	204	158	282	219	213	221	121	135	150	196	158	151	168	182	92	69	133	23	79	43	48	63	57	28	48	47	46
57,25	185	241	222	235	225	214	232	242	243	232	183	265	270	222	234	221	214	160	210	220	248	205	204	160	283	218	212	221	122	134	149	195	157	151	168	181	92	69	132	24	80	42	47	61	57	27	49	47	46
57,5	184	241	221	234	225	213	232	243	243	232	185	267	269	220	233	222	214	160	209	220	249	205	206	161	281	218	213	220	121	133	149	196	157	152	170	183	93	69	133	24	80	43	47	63	57	29	50	51	46
57,75	183	240	221	234	224	214	232	243	244	232	184	267	270	221	234	222	216	160	210	220	249	205	205	163	281	219	213	222	122	134	150	196	158	153	171	183	92	70	133	24	81	44	49	63	58	29	51	51	48
58	196	247	228	239	226	215	232	243	243	233	186	266	274	227	238	224	216	161	209	220	249	205	205	165	287	222	216	223	123	134	151	196	157	152	172	184	101	74	135	26	80	45	49	66	59	31	52	57	55
58,25	192	247	228	240	228	217	234	246	247	234	184	267	274	227	239	226	218	163	212	223	251	207	206	164	287	221	216	224	124	137	153	198	159	154	171	183	99	77	136	28	83	46	51	67	59	31	52	51	52
58,5	191	246	227	239	227	217	235	246	247	235	188	269	273	225	237	226	218	163	212	223	252	208	208	168	287	221	215	225	125	138	153	199	161	156	175	185	98	75	136	27	83	47	51	68	61	33	55	53	50
58,75	189	243	226	238	228	218	235	245	246	236	187	269	271	223	235	225	218	162	212	223	252	208	209	169	284	220	216	224	124	138	152	199	160	157	176	186	95	73	136	26	83	46	50	67	59	31	53	50	49
59	186	244	221	236	226	214	233	245	244	234	182	267	272	224	240	223	218	163	211	221	251	207	203	163	285	221	216	222	124	135	153	198	158	152	168	184	98	76	138	29	84	47	51	69	60	32	53	56	53
59,25	193	247	228	240	228	218	234	244	245	234	184	266	273	227	239	225	218	164	212	221	250	207	205	166	288	223	217	224	124	137	153	198	159	155	171	184	101	77	136	28	84	46	51	69	61	31	52	51	53
59,5	182	238	220	232	224	214	233	244	243	236	191	268	267	219	232	222	217	159	210	223	252	208	208	174	280	218	213	223	123	136	150	198	159	156	178	187	91	71	135	24	82	46	51	67	61	34	58	58	47
59,75	182	240	218	234	225	213	232	244	244	234	186	266	269	221	237	223	218	162	211	222	250	208	205	170	281	219	215	222	124	136	153	199	158	154	173	185	94	75	137	27	84	47	51	70	61	33	56	58	51
60	183	240	220	233	224	214	233	244	243	234	188	266	268	220	233	223	217	159	210	222	250	207	207	172	281	218	213	223	121	136	151	198	160	155	175	185	92	72	133	24	82	45	50	67	59	31	55	54	48
60,25	179	238	218	233	225	215	233	245	245	235	185	266	267	220	235	224	218	161	212	222	251	208	206	169	279	220	215	223	124	137	154	199	161	155	173	186	92	75	135	25	85	46	52	70	61	32	54	53	49
60,5	183	239	218	233	224	212	233	245	244	235	189	267	268	222	235	224	217	160	210	222	251	208	206	174	282	220	215	223	124	136	153	198	159	155	175	187	94	75	136	24	84	45	51	70	61	34	57	60	50
60,75	190	246	226	239	228	217	235	246	247	235	184	266	271	225	237	226	219	162	214	223	252	208	206	171	286	221	216	226	125	139	155	200	162	156	171	185	100	80	136	27	85	47	52	71	60	32	53	50	52
61	185	240	220	234	224	214	233	244	244	235	189	266	268	222	235	224	218	160	211	222	252	209	207	177	283	219	215	223	123	137	151	199	159	156	176	187	96	77	136	26	85	46	51	71	62	35	60	60	50
61,25	183	243	220	236	226	215	233	246	245	235	181	264	269	223	239	224	219	162	212	221	250	207	204	169	284	221	216	224	125	138	154	199	158	154	169	184	98	79	135	28	86	48	51	72	62	33	53	53	54
61,5	190	245	224	238	226	216	233	245	245	234	185	265	271	225	239	225	219	163	212	223	250	208	206	174	286	222	215	224	125	139	155	200	160	156	173	185	100	82	136	28	85	47	52	72	62	32	55	54	54
61,75	190	244	225	238	226	217	233	243	244	234	184	264	270	224	236	224	218	160	212	223	251	207	207	174	286	220	214	224	123	137	153	198	159	155	172	184	98	79	131	24	83	44	50	67	60	29	53	50	50
62	185	240	219	233	224	213	232	244	242	234	187	263	267	222	235	223	218	161	211	223	250	207	206	176	283	220	213	223	125	137	153	199	158	154	174	185	96	76	135	25	85	45	51	70	61	33	58	57	51
62,25	187	242	221	235	224	213	232	243	243	234	185	262	269	222	236	223	217	161	210	222	250	208	205	176	284	220	214	223	123	136	154	197	158	155	172	184	98	78	134	24	85	45	49	71	60	33	55	55	52
62,5	188	242	221	235	225	214	232	244	243	235	187	263	270	224	236	223	218	162	211	222	250	208	205	178	286	220	214	224	124	137	153	198	159	157	175	187	100	78	137	26	86	47	51	72	61	34	58	59	53
62,75	188	241	222	235	224	215	234	245	244	236	192	265	268	222	234	225	219	160	211	222	251	210	210	182	284	220	214	225	124	138	154	198	161	158	179	188	97	77	135	25	86	47	51	72	62	35	60	59	51
63	193	245	225	237	226	215	234	244	244	236	187	263	271	225	237	225	220	163	213	223	251	208	207	179	288	221	216	225	126	139	155	199	161	156	175	186	102	81	137	27	86	48	52	72	63	33	57	55	53
63,25	198	247	228	240	227	217	234	243	244	235	188	263	272	228	239	225	219	163	212	222	251	207	206	180	290	223	216	225	126	138	155	199	159	156	175	186	106	83	137	26	85	46	51	73	61	32	56	57	56
63,5	189	243	220	234	224	213	232	243	243	234	186	261	270	223	236	223	218	162	210	221	249	208	205	181	286	221	215	223	124	138	154	199	158	155	174	187	101	80	139	26	85	47	51	73	62	35	57	59	55
63,75	193	247	228	240	228	219	236	246	246	236	185	264	271	227	239	226	220	166	214	224	253	210	207	178	289	224	218	227	127	141	158	201	162	158	173	186	104	83	139	29	89	49	54	73	64	34	55	51	55
64	196	248	230	242	228	218	236	246	246	236	187	265	272	228	240	227	221	165	214	224	252	210	208	181	290	224	217	227	127	141	159	201	162	159	175	187	106	84	140	28	89	49	53	73	63	34	56	53	56
64,25	196	248	230	241	229	219	236	246	246	236	187	265	272	228	240	227	221	165	214	224	253	209	208	182	290	224	218	228	129	141	158	200	163	159	175	187	106	83	140	29	89	49	54	73	63	36	57	53	56
64,5	184	243	221	236	227	216	234	246	245	235	181	262	270	225	242	225	222	168	213	223	251	208	204	177	286	222	217	226	128	142	156	201	160	156	169	186	102	82	140	31	90	50	54	76	64	36	57	57	57
64,75	188	244	223	237	226	217	235	245	245	236	184	262	269	224	239	226	221	167	213	223	253	209	206	179	286	222	216	225	128	142	158	201	161	157	171	186	101	81	141	29	88	49	54	75	63	34	56	54	54
65	193	245	225	236	225	215	234	243	244	235	190	264	271	225	238	226	220	164	213	223	251	209	208	186	287	222	216	226	128	141	157	200	161	158	178	188	103	81	138	27	88	48	53	74	63	36	62	61	55
65,25	182	238	219	234	225	216	236	244	244	236	186	263	265	221	235	225	221	164	213	223	252	209	208	184	281	221	215	226	127	141	157	201	162	159	175	187	95	76	139	25	89	48	53	72	62	35	57	51	51
65,5	185	241	220	234	224	215	235	244	244	236	191	264	268	224	236	225	221	166	212	224	252	210	208	187	285	221	215	226	127	141	157	202	162	159	178	190	100	82	140	27	89	49	54	75	65	38	63	63	56
65,75	195	246	226	239	227	216	235	243	245	236	188	263	271	227	239	227	221	166	213	224	252	209	209	185	289	223	216	227	128	143	159	202	161	158	176	187	105	84	140	28	89	50	54	74	64	37	59	58	59
66	187	241	222	235	226	217	236	243	245	237	188	264	268	224	237	226	222	167	215	223	252	210	209	186	285	222	216	227	129	144	159	202	162	159	176	189	100	81	141	28	90	50	55	75	65	37	58	57	54
66,25	194	246	226	239	227	218	235	243	245	237	190	264	270	228	239	227	222	165	214	224	252	210	209	187	289	223	216	228	128	142	159	202	162	159	178	188	105	85	140	27	89	49	55	74	64	36	58	56	57
66,5	192	246	226	238	227	218	235	243	245	237	187	263	270	227	239	228	222	167	214	223	253	210	209	186	289	224	217	229	129	144	160	202	162	159	176	187	104	85	140	28	91	51	56	75	66	37	58	56	57
66,75	189	242	222	236	225	216	236	242	243	237	191	264	269	224	237	225	222	166	213	225	252	210	209	189	287	222	216	227	128	142	159	202	163	160	179	189	101	83	139	27	91	50	56	76	64	37	62	62	56
67	182	238	218	233	225	214	235	242	243	235	190	262	266	222	237	225	222	166	212	224	251	210	209	189	283	221	216	227	127	142	159	202	163	159	179	189	98	81	140	28	91	50	56	77	67	39	63	63	56
67,25	183	242	219	235	226	214	233	242	242	235	183	259	268	223	242	225	222	170	213	222	251	208	204	181	285	222	216	226	127	142	158	202	160	155	171	187	102	84	138	31	91	51	55	78	65	38	59	59	58
67,5	195	247	227	241	228	219	238	242	246	237	191	264	271	227	239	228	223	168	216	225	252	211	210	191	289	223	217	229	130	144	161	203	164	161	178	190	104	87	138	29	91	51	56	78	65	38	61	55	56
67,75	197	246	227	238	226	218	235	240	244	237	192	264	271	228	239	226	222	167	214	223	251	210	210	192	290	224	216	228	128	144	160	203	162	159	178	189	105	87	137	28	91	50	56	76	66	38	62	60	58
68	176	236	216	232	224	215	235	242	244	236	189	261	264	222	237	225	223	168	214	225	251	210	208	189	281	221	216	227	128	142	160	203	163	160	177	190	96	81	140	28	93	51	56	78	67	40	63	61	55
68,25	185	239	218	233	224	214	236	241	243	237	192	264	267	223	238	226	222	168	213	224	252	212	210	192	283	222	216	227	128	144	159	204	163	161	181	191	101	82	140	29	93	51	56	79	66	41	64	65	58
68,5	193	245	226	238	227	217	236	240	244	236	188	262	271	228	240	226	223	168	214	224	251	210	208	190	289	224	217	228	129	145	161	203	162	159	176	188	105	89	139	29	92	51	55	78	65	38	59	56	59
68,75	194	245	228	240	228	220	237	240	245	237	189	263	271	227	239	228	225	169	215	223	253	211	211	192	290	224	217	231	129	146	161	204	164	161	178	188	104	87	139	28	93	52	56	77	65	39	60	52	57
69	182	238	221	235	225	217	236	240	244	237	187	262	265	223	237	226	223	168	215	224	252	210	209	189	282	222	216	229	129	146	161	204	164	161	176	189	97	82	140	28	93	51	56	78	67	39	60	53	55
69,25	197	247	229	240	228	219	236	240	243	236	189	263	272	229	241	228	223	169	215	223	253	210	209	192	291	225	219	230	129	145	160	204	162	160	176	190	107	89	141	29	92	51	56	77	65	38	59	56	61
69,5	180	238	217	234	226	216	235	240	243	236	185	261	265	224	240	225	224	170	215	223	252	209	207	188	283	223	217	228	130	145	161	203	164	159	174	189	99	84	145	30	94	52	56	81	68	41	61	57	58
69,75	189	241	222	235	226	218	237	240	244	237	193	263	269	225	237	227	223	167	215	225	252	211	212	194	286	222	216	230	129	146	162	204	164	162	181	190	101	84	142	28	94	51	57	79	68	42	63	59	57
70	190	243	224	236	226	218	237	239	244	237	192	262	269	225	238	226	224	167	213	224	253	211	211	196	289	222	216	229	129	145	160	203	163	161	181	190	102	84	141	27	93	51	55	79	66	41	62	60	58
70,25	195	247	229	242	229	221	237	240	244	236	187	262	271	229	241	229	224	170	214	225	252	209	209	190	291	225	218	230	130	146	160	204	164	160	175	188	106	89	143	29	93	51	56	78	66	38	60	51	60
70,5	196	247	229	242	229	219	236	239	244	237	187	262	273	229	243	228	224	170	215	224	252	210	208	191	292	225	218	230	131	146	160	203	163	159	175	189	108	90	143	31	94	51	57	79	67	40	61	54	63
70,75	191	244	226	238	226	217	236	238	243	238	189	262	270	226	238	227	224	167	215	223	251	210	210	194	289	223	215	229	130	145	161	204	164	161	179	189	102	85	142	26	93	51	55	77	66	39	60	54	58
71	188	241	222	235	223	216	234	238	242	236	191	261	269	224	238	225	223	167	213	223	249	210	209	195	287	222	215	227	129	144	159	203	163	159	180	190	103	85	141	27	93	50	55	79	67	42	63	60	57
71,25	196	245	227	239	226	217	235	237	242	236	190	262	270	227	240	226	223	167	213	223	250	210	210	196	290	225	217	229	130	145	159	204	162	160	179	189	107	88	140	28	92	50	55	78	65	39	61	59	60
71,5	183	238	219	235	226	216	236	239	243	237	187	262	267	224	239	227	225	170	215	224	251	211	209	194	284	223	217	230	130	147	162	205	165	161	178	190	100	83	139	28	95	53	58	81	69	41	60	57	58
71,75	191	244	226	238	227	219	238	239	244	238	191	264	269	227	239	228	226	170	215	225	253	211	211	196	289	224	218	231	133	148	162	205	165	162	180	191	105	88	140	31	96	53	59	81	70	42	62	57	60
[truncated: 47 more columns]
