# Supplementary material for: Genomic and phenotypic characterization of the species Acinetobacter venetianus
Source: Sci Rep. 2016 Feb 23;6:21985. doi: 10.1038/srep21985 (PMC4763211; doi:10.1038/srep21985)
Supplement: Supplementary Dataset S1 [file srep21985-s4.zip › vec3__allHours_kinetic.csv]

Data File	C:\Program Files\Biolog\OLPM_13_01\OLPM_IDS\data_2011\04\anus_AcivenVE-___1_30_IDS_207_Aprx14x2011_B_17A.oka
Set up Time	Apr 14 2011 3:02 PM
Position	17-A
Plate Type	PM 1-
Strain Type	NOT APPLICABLE
Sample Number
Strain Name	AcivenVE-
Strain Number	AcivenVE-
Other
Hour	A01	A02	A03	A04	A05	A06	A07	A08	A09	A10	A11	A12	B01	B02	B03	B04	B05	B06	B07	B08	B09	B10	B11	B12	C01	C02	C03	C04	C05	C06	C07	C08	C09	C10	C11	C12	D01	D02	D03	D04	D05	D06	D07	D08	D09	D10	D11	D12	E01
0	28	32	0	1	0	0	0	0	0	0	2	8	29	6	0	0	2	0	0	27	0	0	2	6	20	5	0	45	2	0	0	0	0	0	0	6	16	3	0	0	2	0	0	0	0	0	0	7	9
0,25	44	47	7	6	4	0	0	0	0	0	3	8	41	13	6	6	7	0	0	33	0	0	2	6	32	12	5	59	10	0	0	0	0	0	0	6	28	10	3	1	9	0	0	0	0	0	0	8	16
0,5	42	51	5	5	2	0	0	0	0	0	3	8	39	13	5	5	7	0	0	36	0	0	3	7	30	12	4	67	9	0	0	0	0	0	0	7	25	10	1	1	8	0	0	0	0	0	0	8	14
0,75	44	57	8	8	6	0	0	0	0	0	4	10	41	14	8	8	11	0	0	43	0	0	3	9	33	13	7	75	14	0	0	0	0	0	1	7	28	12	5	3	12	0	0	0	0	0	1	10	17
1	32	53	2	3	1	0	0	0	0	0	3	9	32	8	0	1	6	0	0	44	0	0	4	8	22	6	0	76	2	0	0	0	0	0	2	8	19	4	0	0	4	0	0	0	0	0	1	9	11
1,25	44	64	7	7	3	0	0	0	0	0	4	9	41	14	5	7	10	0	0	49	0	0	4	8	31	13	5	84	8	0	0	0	0	0	1	8	29	11	3	1	9	0	0	0	0	0	0	9	15
1,5	43	66	8	7	4	0	0	0	0	0	6	10	39	13	7	8	11	0	0	53	0	0	4	9	30	11	5	92	9	0	0	0	0	0	4	8	26	11	2	3	9	0	0	0	0	0	2	11	16
1,75	44	70	8	7	4	1	0	0	1	1	7	12	40	13	7	9	14	0	0	57	0	0	5	11	30	11	6	98	9	2	0	0	0	0	4	9	27	11	4	3	9	0	0	0	0	0	2	13	17
2	48	77	12	10	8	3	0	0	0	3	8	13	44	17	9	12	16	0	0	62	0	0	7	12	34	15	9	104	12	7	0	0	0	1	5	11	31	14	6	5	14	1	0	0	0	0	4	13	20
2,25	49	82	13	13	8	5	0	0	1	5	10	16	43	17	10	13	19	0	0	67	0	1	9	14	33	16	10	109	14	9	0	0	0	3	6	13	32	17	9	6	16	2	0	0	0	3	6	16	23
2,5	54	88	17	16	13	8	3	1	1	7	13	18	48	20	15	18	23	2	0	71	1	3	12	15	38	19	14	117	20	13	0	1	0	5	8	14	37	19	13	11	23	6	0	1	0	4	7	18	27
2,75	55	90	18	17	14	8	4	4	5	11	17	21	48	20	15	19	23	3	2	77	3	6	15	20	37	18	14	118	23	16	3	6	1	8	11	17	39	21	13	12	29	8	0	4	0	8	11	22	27
3	51	91	16	13	17	6	5	6	3	12	18	24	43	18	12	18	24	4	4	82	2	7	17	27	33	16	12	118	32	18	5	18	1	10	14	19	34	19	12	13	37	10	1	7	1	11	13	24	28
3,25	56	98	19	16	29	9	8	16	3	13	19	25	47	22	15	22	27	6	6	85	4	8	18	40	37	19	17	124	45	21	5	34	3	12	15	21	39	23	15	16	51	12	1	7	3	11	15	26	32
3,5	60	104	23	21	41	13	10	31	5	16	21	27	51	23	18	25	31	9	9	92	9	11	20	53	42	21	21	132	57	26	8	50	6	14	16	23	45	25	18	18	64	16	4	10	5	14	16	27	36
3,75	62	109	26	22	54	16	12	42	5	18	23	29	53	25	22	29	34	11	11	96	9	12	23	66	45	24	25	137	69	29	11	64	7	15	18	25	48	30	21	20	76	19	7	13	8	16	18	30	37
4	61	110	26	24	63	17	14	52	6	21	25	33	51	25	20	29	34	13	14	101	10	14	27	79	44	23	29	139	79	31	13	78	8	18	21	28	48	29	22	22	86	22	8	16	10	19	22	34	37
4,25	66	115	30	27	76	20	16	65	10	24	28	34	56	26	24	32	38	15	16	106	13	16	28	92	47	25	42	146	94	34	15	92	10	20	22	28	53	32	25	25	100	25	11	18	12	21	22	34	41
4,5	70	122	33	29	85	23	18	79	10	26	29	36	58	28	26	36	40	17	18	111	14	16	29	107	51	27	54	152	105	36	17	106	13	22	26	30	58	36	28	27	112	28	13	21	13	23	24	37	43
4,75	72	128	35	34	99	26	22	93	11	27	31	37	61	31	29	40	45	21	22	115	16	20	32	120	54	30	66	158	120	41	21	121	14	24	26	33	64	40	32	31	125	33	17	23	15	26	28	39	46
5	72	129	37	34	108	28	23	107	13	30	33	40	61	31	29	41	46	22	23	119	18	22	34	135	54	29	79	161	131	42	23	134	16	27	28	33	69	41	34	33	137	37	19	26	18	29	28	41	46
5,25	79	135	39	37	116	29	23	118	16	32	35	42	68	32	33	44	46	24	24	123	20	23	36	148	60	33	91	166	142	44	24	144	17	28	30	35	79	43	36	33	150	38	21	27	19	30	29	41	50
5,5	75	137	40	39	129	33	27	129	14	35	36	44	65	33	34	47	49	28	28	128	20	25	38	158	59	33	103	170	154	47	27	155	21	28	31	36	83	46	38	36	161	43	27	29	23	33	32	43	49
5,75	77	133	40	37	132	31	26	134	17	35	35	45	66	32	31	45	49	27	26	129	22	26	39	167	60	31	112	169	160	49	28	161	20	30	33	36	90	45	38	33	172	44	35	31	23	33	32	44	50
6	81	136	42	41	144	33	27	143	19	36	36	47	70	34	34	47	50	29	29	133	24	27	41	175	63	33	125	175	170	51	29	168	23	29	36	37	98	48	42	37	185	48	45	33	26	35	35	44	53
6,25	82	139	44	44	157	36	30	157	20	38	38	47	72	36	36	51	54	32	32	138	26	29	43	183	65	36	137	181	181	55	30	175	24	33	36	38	107	51	44	40	195	52	53	35	29	36	36	45	57
6,5	82	141	45	44	164	35	30	161	21	39	39	49	71	36	37	51	54	32	32	141	26	31	44	191	65	34	146	181	187	55	33	179	26	35	38	41	113	52	44	40	203	55	60	37	32	39	38	49	57
6,75	84	148	49	47	174	37	31	171	24	40	40	50	75	38	40	54	56	34	34	143	30	34	46	196	69	37	155	188	195	59	35	183	27	36	39	41	123	54	48	43	213	58	66	38	34	40	39	49	59
7	89	154	53	51	183	41	34	180	25	41	41	52	79	40	43	58	61	37	36	145	31	37	47	202	73	40	164	195	205	62	35	186	29	36	39	40	131	57	52	45	223	61	73	41	36	41	39	50	64
7,25	83	152	49	49	181	37	33	184	26	42	42	53	73	38	39	55	58	34	37	146	30	40	48	207	68	36	166	192	206	61	36	187	29	38	41	43	139	53	48	43	224	63	77	42	36	41	41	52	60
7,5	85	156	52	51	187	39	33	190	28	42	43	53	77	38	41	57	59	34	38	148	33	44	49	211	71	37	172	196	212	63	37	189	30	38	40	42	147	55	51	42	231	65	83	42	37	41	41	52	61
7,75	92	162	56	54	191	42	35	194	31	43	45	56	84	43	45	61	63	36	40	149	35	46	50	213	78	41	178	202	218	66	37	189	30	39	42	44	154	61	54	45	237	67	86	44	40	42	42	52	69
8	90	164	57	56	195	43	37	196	30	44	45	55	83	43	47	65	66	39	43	151	34	50	51	213	77	42	179	202	225	67	39	190	32	40	42	43	160	61	55	48	241	71	92	46	43	43	43	54	69
8,25	89	164	58	57	198	45	39	200	33	47	47	58	82	43	47	66	68	41	46	157	38	53	52	215	76	42	180	202	230	70	41	191	38	41	42	45	166	62	55	50	245	75	96	49	48	44	45	55	68
8,5	94	169	60	59	198	45	38	204	34	47	46	57	88	45	50	68	70	42	46	157	38	55	51	214	82	45	183	205	231	71	41	190	35	41	44	45	170	65	58	51	249	75	98	49	48	45	45	54	73
8,75	89	169	58	57	197	43	38	204	36	48	47	59	84	42	47	67	69	42	47	160	41	57	54	215	79	42	178	198	230	72	42	190	37	42	44	46	173	63	56	51	249	76	101	50	50	46	47	55	70
9	91	172	59	59	198	44	37	205	37	50	46	59	87	43	48	69	69	42	47	161	41	58	55	216	82	44	179	199	233	74	42	189	37	42	46	46	178	64	58	52	251	78	105	51	53	46	49	56	74
9,25	93	175	61	60	202	46	39	207	39	51	48	59	88	44	50	72	71	45	49	162	45	61	56	216	85	45	180	203	237	76	44	189	41	44	48	49	183	67	61	54	254	81	109	53	57	48	50	57	75
9,5	94	177	62	62	205	47	40	207	39	52	48	59	90	46	51	74	73	46	50	165	47	63	57	216	86	47	181	207	239	78	45	190	43	44	49	47	184	68	62	55	256	82	112	54	59	47	50	56	78
9,75	92	178	62	62	203	46	41	205	41	54	48	60	88	45	51	73	73	45	52	168	48	64	60	217	86	44	178	206	241	79	47	192	44	45	50	49	187	69	62	55	257	83	113	54	63	49	51	58	78
10	98	183	68	67	210	50	44	211	43	55	50	62	94	49	57	79	77	48	53	175	52	67	59	218	91	50	183	215	246	81	48	191	47	46	53	50	190	74	66	58	261	85	115	55	67	50	51	58	84
10,25	98	184	67	67	209	50	43	211	44	55	50	62	95	48	56	80	77	47	55	178	55	68	60	218	91	49	181	213	245	81	48	192	49	47	53	50	191	74	66	57	262	85	116	56	69	50	53	57	85
10,5	97	186	66	68	208	49	44	210	43	55	50	62	95	49	56	79	76	48	56	182	55	69	62	218	91	48	179	216	246	83	48	192	53	47	54	53	195	76	66	59	261	87	118	58	72	52	55	60	86
10,75	101	188	71	71	215	55	48	217	47	58	53	64	98	52	59	85	81	52	58	189	61	73	63	220	96	52	183	223	252	86	50	193	58	48	56	52	194	79	71	62	265	90	122	58	77	52	54	60	91
11	97	188	65	68	206	48	43	212	46	57	51	63	94	47	55	79	76	48	58	189	58	70	63	220	92	47	176	215	244	84	47	194	58	49	55	52	195	77	67	59	261	88	120	57	78	53	56	59	88
11,25	100	191	68	70	207	51	43	213	48	59	50	64	96	50	57	82	78	49	59	193	61	72	63	220	96	48	178	216	247	86	49	194	62	49	55	53	197	79	69	61	262	90	122	58	80	53	56	60	90
11,5	101	196	71	72	212	53	47	217	49	59	52	66	99	52	59	85	82	51	62	194	63	76	65	220	97	51	180	220	251	87	52	195	66	51	57	55	199	83	72	62	265	92	126	61	85	55	56	61	94
11,75	99	195	70	71	210	54	47	218	50	60	52	65	96	50	58	83	81	50	62	197	65	77	66	222	96	49	178	220	251	87	51	196	70	51	58	55	200	82	72	62	263	92	126	61	88	55	57	61	92
12	102	198	70	72	209	55	46	219	52	61	53	65	98	50	59	84	83	49	62	199	67	77	66	223	98	50	177	222	249	88	51	195	73	52	59	56	199	84	72	62	263	90	125	61	90	55	57	60	96
12,25	100	199	70	71	209	53	46	218	51	61	53	66	97	50	59	79	81	50	63	199	66	79	66	223	97	49	176	220	249	89	53	195	73	52	59	57	202	83	72	62	263	90	127	63	91	57	59	61	95
12,5	105	203	75	76	215	58	49	223	52	64	54	67	103	53	63	85	86	54	64	201	71	80	67	225	103	52	180	230	254	91	53	196	76	53	59	56	201	88	77	66	266	92	129	62	94	57	58	60	102
12,75	106	204	75	77	216	59	50	225	54	64	54	69	103	55	63	87	87	55	64	203	73	82	68	226	104	54	180	232	254	91	54	198	80	54	62	57	201	91	79	66	266	94	130	63	96	57	59	62	103
13	103	204	73	74	211	55	47	221	52	64	54	68	101	53	61	83	84	52	66	202	69	82	67	225	102	52	177	228	254	91	55	196	78	53	61	59	205	88	76	65	262	90	130	65	96	58	60	63	101
13,25	107	208	76	79	218	60	52	227	54	65	54	71	104	55	64	88	89	55	67	205	74	84	70	227	106	53	179	235	257	94	57	197	82	54	62	59	204	93	80	68	266	93	131	65	100	59	60	64	106
13,5	107	209	75	78	214	59	50	225	56	66	56	72	104	54	63	86	87	54	67	207	75	84	70	230	106	54	177	235	255	93	55	198	82	56	62	59	204	92	80	67	265	92	130	64	100	59	61	63	106
13,75	104	209	74	77	211	58	49	226	55	65	56	71	102	54	62	85	86	56	67	208	74	85	70	229	103	52	173	232	255	94	56	197	84	56	62	61	206	91	78	65	263	92	130	67	102	60	61	63	104
14	108	211	75	77	212	58	49	225	55	65	56	70	104	56	64	86	87	55	69	210	74	86	69	230	106	53	175	233	256	94	57	196	84	56	64	62	208	93	81	67	264	93	130	68	103	61	64	65	108
14,25	104	211	74	76	209	57	49	226	56	67	56	72	101	53	63	85	86	56	69	211	76	87	71	232	104	51	172	231	254	94	56	197	85	57	64	62	207	91	79	67	263	93	130	68	104	62	64	65	106
14,5	105	212	75	76	209	58	49	227	56	68	57	74	101	53	63	87	87	56	70	213	77	88	72	232	105	51	172	233	255	95	56	198	88	58	64	63	206	91	78	67	263	94	128	67	106	61	64	65	106
14,75	107	215	76	77	213	60	50	229	56	69	58	73	105	56	65	88	88	57	72	212	78	89	71	234	107	52	173	235	259	95	58	197	88	57	66	64	209	93	81	69	265	95	129	70	108	63	65	67	110
15	109	215	78	80	214	62	51	229	57	69	58	76	106	57	65	89	88	57	73	214	78	90	73	234	109	54	174	236	258	97	58	197	89	58	66	64	208	93	81	70	265	95	129	69	109	63	65	66	113
15,25	113	218	83	84	219	66	54	233	59	70	59	78	109	60	70	94	93	59	73	215	83	91	74	236	112	58	176	242	262	98	61	199	93	59	68	65	208	96	86	72	268	97	129	70	112	64	65	66	118
15,5	111	219	81	82	217	62	53	231	57	70	59	77	108	58	69	92	91	59	74	214	80	91	73	235	111	55	174	238	261	97	60	198	91	58	66	65	212	93	84	71	266	96	129	71	111	65	66	66	116
15,75	107	216	80	79	216	64	54	234	58	73	60	80	103	56	66	91	91	60	77	216	83	94	74	237	107	52	171	236	262	97	63	198	94	61	68	67	211	90	82	71	266	98	130	72	113	67	67	68	112
16	111	219	78	80	213	62	51	230	59	70	61	79	107	57	67	91	90	58	74	217	82	91	73	238	109	54	170	237	259	96	58	199	93	60	67	66	209	92	82	70	265	95	127	71	113	65	67	67	116
16,25	112	222	81	82	215	64	53	233	59	71	60	81	109	59	68	92	92	61	76	218	84	93	75	238	111	55	172	239	261	97	62	198	95	61	68	67	212	92	85	73	267	98	129	72	114	66	69	68	117
16,5	116	223	85	84	219	67	54	234	59	72	61	83	111	60	71	94	94	61	76	219	84	94	76	239	114	58	173	241	264	98	62	199	97	62	69	68	212	97	87	75	268	98	129	72	117	66	67	68	123
16,75	113	224	84	85	219	67	56	236	59	73	60	83	112	61	71	94	94	62	77	219	85	95	76	239	115	57	172	242	264	99	63	198	98	61	70	68	213	95	87	74	268	99	130	73	117	67	68	69	122
17	115	224	83	86	219	68	56	236	60	73	60	84	110	61	71	94	94	62	77	220	86	96	76	240	116	57	172	241	264	100	63	199	99	62	71	69	213	95	88	75	268	98	130	74	118	67	69	68	122
17,25	114	225	84	85	218	66	54	235	60	73	61	84	111	61	71	95	94	61	77	221	87	96	76	239	117	57	170	241	263	99	63	199	98	63	70	70	214	94	86	73	268	97	129	73	117	66	68	68	123
17,5	117	227	86	87	220	69	56	237	60	74	62	86	112	62	73	97	95	62	78	222	87	97	77	240	118	59	171	244	266	100	63	198	100	63	70	70	213	97	89	75	269	97	130	74	119	68	69	69	125
17,75	115	227	86	87	220	69	55	238	60	75	62	87	111	61	72	96	95	63	79	222	89	98	78	241	116	57	169	244	267	101	64	200	102	64	73	71	213	94	88	75	270	98	130	73	121	68	69	70	125
18	115	226	85	86	216	66	53	235	60	76	63	88	111	61	71	94	93	61	78	222	87	98	77	240	118	57	168	240	264	100	63	199	98	63	71	72	216	94	87	76	268	98	129	76	120	69	72	71	124
18,25	117	228	90	90	224	73	58	239	62	77	64	89	114	65	75	100	98	63	80	223	90	99	78	242	120	61	171	247	269	102	65	199	103	63	72	71	214	97	91	78	272	98	131	75	121	68	68	70	130
18,5	117	229	87	88	219	70	55	237	61	76	64	90	114	64	72	97	96	62	79	225	90	97	79	242	120	59	169	245	266	101	63	200	103	64	72	72	213	96	89	76	269	98	129	75	122	68	70	69	129
18,75	116	229	86	87	218	69	55	236	61	76	64	90	113	62	73	96	94	63	80	224	89	100	79	243	120	58	167	243	265	102	64	200	102	64	73	74	215	95	87	76	269	98	130	75	123	70	71	71	126
19	118	230	91	91	223	73	58	239	62	77	66	92	116	66	76	100	98	65	81	225	92	100	81	243	123	61	171	248	269	104	67	199	106	65	73	75	216	98	91	79	272	100	131	76	124	70	72	71	133
19,25	119	232	90	91	223	73	59	239	61	78	66	93	117	65	75	100	97	64	83	226	91	101	80	244	124	62	169	247	269	103	68	200	105	65	74	75	215	96	91	78	272	101	132	76	124	70	71	71	131
19,5	117	232	89	90	221	73	58	240	63	79	67	93	115	64	75	98	97	65	82	227	93	102	82	245	123	59	167	245	268	104	66	201	107	66	75	75	216	95	89	79	271	101	131	76	126	71	71	72	128
19,75	120	234	92	90	219	70	57	237	61	79	66	95	116	68	76	99	96	64	82	226	90	102	80	242	127	62	168	245	269	103	66	200	103	67	73	78	219	98	90	79	271	102	131	78	124	73	74	74	134
20	120	233	92	93	225	74	59	239	63	79	66	94	118	67	76	101	99	65	83	227	93	103	81	244	127	63	169	249	271	105	68	201	108	67	75	77	216	98	92	80	273	103	133	77	127	72	72	73	134
20,25	118	232	89	91	221	73	59	240	63	80	67	97	115	64	75	99	98	66	84	229	95	105	83	245	125	60	166	246	269	106	68	201	109	67	76	78	216	95	90	80	272	104	133	78	128	73	73	73	128
20,5	120	235	91	91	221	71	57	238	61	80	67	97	117	67	75	99	97	64	83	229	93	104	81	244	128	62	167	245	269	104	66	201	106	67	75	79	218	97	90	79	271	103	130	78	125	73	74	75	134
20,75	122	236	94	95	226	76	60	242	62	80	67	98	118	69	78	102	100	67	84	229	94	104	83	245	129	64	169	250	271	106	68	201	109	68	75	78	217	98	94	81	274	105	133	79	128	73	73	74	138
21	122	237	95	95	227	78	60	242	63	80	68	98	118	69	80	103	101	67	85	230	95	106	85	246	129	64	169	252	272	107	69	202	112	68	77	79	215	98	94	82	276	106	133	78	129	74	73	73	138
21,25	121	235	91	91	222	73	59	240	62	80	67	98	117	67	75	99	97	65	84	230	94	105	83	245	131	61	165	246	269	106	68	201	108	68	76	80	218	96	91	80	272	105	131	80	127	74	74	75	134
21,5	122	238	94	95	226	76	62	243	63	83	68	97	118	68	78	103	99	68	86	229	95	107	85	246	131	63	167	249	271	107	70	201	111	68	76	80	218	98	92	82	274	106	133	79	128	74	73	75	136
21,75	118	234	89	91	218	68	58	238	61	80	68	99	115	66	74	96	95	66	84	231	92	105	83	245	129	59	162	242	266	105	67	201	109	69	76	82	217	94	89	80	270	104	131	80	127	73	76	77	131
22	123	237	96	98	226	77	63	242	63	81	71	102	117	70	79	103	101	69	84	232	96	105	85	247	132	64	168	252	272	107	68	202	112	69	77	81	214	99	95	82	275	105	132	79	130	73	75	76	139
22,25	122	239	94	94	225	75	62	242	62	82	70	100	119	71	78	101	98	69	87	231	95	107	85	246	133	64	167	248	270	108	70	202	111	69	77	84	219	99	93	83	274	106	133	81	129	75	74	78	137
22,5	124	239	95	96	226	77	62	242	63	83	70	102	118	70	79	102	100	69	85	231	96	106	86	247	132	64	168	250	271	107	70	203	113	69	77	83	218	100	94	82	274	106	133	80	131	73	76	77	139
22,75	122	239	94	97	225	75	61	242	62	82	71	101	118	69	78	102	99	69	85	233	96	107	85	246	132	63	166	249	270	108	69	203	114	70	78	83	217	98	93	81	274	105	132	79	130	74	75	78	137
23	124	240	95	99	228	78	64	243	63	83	72	101	118	72	80	103	101	71	86	233	97	107	86	247	133	65	167	250	272	109	70	203	115	69	79	83	216	100	95	84	276	106	134	79	130	74	75	77	140
23,25	124	240	97	100	227	79	63	243	63	84	73	105	118	72	80	103	102	72	86	233	98	106	88	247	133	66	168	252	272	109	70	204	116	69	80	84	215	99	96	84	276	106	133	81	133	75	76	79	142
23,5	123	240	96	97	224	75	63	242	63	84	72	102	118	71	79	101	99	70	88	233	97	108	86	247	136	65	166	248	270	107	71	203	113	70	79	85	219	100	95	83	274	106	133	81	131	76	76	80	139
23,75	125	241	99	101	231	82	67	246	64	85	72	104	120	74	82	107	102	72	89	234	99	108	88	248	137	66	169	254	274	111	73	203	116	70	80	85	217	102	98	86	278	109	135	81	132	75	76	80	144
24	125	242	98	101	228	79	66	244	63	84	73	105	119	74	80	104	102	71	87	234	99	108	87	248	137	66	168	252	272	110	71	202	117	70	79	85	217	101	97	84	276	109	134	81	133	75	76	80	143
24,25	125	243	98	101	228	78	66	245	64	86	73	105	119	74	81	104	102	71	88	235	98	109	89	248	137	66	169	253	273	111	72	204	116	71	81	87	218	103	97	85	276	108	134	82	134	76	76	81	144
24,5	118	239	93	95	222	75	65	242	64	87	74	104	114	68	77	99	98	70	88	234	99	111	89	248	136	61	164	246	269	110	71	204	116	72	80	89	217	98	93	83	275	108	134	83	133	76	77	82	135
24,75	125	244	96	101	226	76	65	244	64	85	76	108	119	72	79	103	101	70	87	236	99	108	90	249	137	65	167	250	270	111	70	205	117	72	80	88	217	101	96	85	276	108	134	82	134	76	79	83	141
25	127	245	100	103	230	80	68	245	64	86	74	108	120	75	81	106	102	71	89	236	100	110	90	249	139	67	169	252	273	112	72	203	118	72	80	88	217	102	98	86	277	110	135	82	134	77	78	82	147
25,25	126	244	100	101	229	79	68	245	64	87	73	106	120	75	82	105	101	71	90	235	99	110	89	248	139	67	168	250	272	112	73	204	117	71	80	90	220	102	98	85	278	110	135	82	133	76	78	83	145
25,5	126	244	101	103	231	80	70	246	64	88	75	108	120	76	82	106	103	72	90	235	101	112	91	250	139	69	170	253	273	113	73	205	118	72	81	90	219	103	99	87	278	111	136	83	133	77	77	83	148
25,75	125	245	100	104	230	81	68	244	64	87	76	108	120	78	83	107	104	73	89	236	99	109	91	250	140	69	170	254	272	112	73	204	118	72	80	90	217	104	99	86	279	111	135	81	134	76	78	83	150
26	126	245	99	102	228	80	68	245	64	87	76	109	120	75	82	104	102	72	90	236	100	111	90	249	140	67	169	251	271	113	72	205	118	72	81	90	220	103	99	86	277	112	135	83	135	77	78	83	147
26,25	128	245	101	103	230	81	69	247	64	87	76	108	121	75	82	106	103	72	90	236	101	111	91	250	139	68	169	252	272	113	73	205	120	73	83	90	219	102	98	86	278	112	135	82	135	78	78	84	149
26,5	128	245	101	106	231	83	70	246	65	87	78	111	121	78	84	107	104	73	89	237	102	111	93	251	140	69	170	253	273	114	73	206	121	74	83	92	217	103	101	87	279	113	136	82	136	77	78	85	153
26,75	126	245	100	103	228	78	69	244	64	87	76	110	121	76	82	103	102	72	90	236	101	111	91	249	141	68	168	249	270	113	73	205	119	72	81	92	220	103	98	85	277	112	135	84	135	77	78	85	152
27	127	245	102	103	232	82	72	247	64	89	77	109	122	78	83	106	103	73	91	236	101	112	92	250	142	67	170	251	272	114	75	205	121	73	82	91	220	102	99	88	279	113	137	83	135	77	78	85	155
27,25	123	243	97	100	225	77	69	245	64	87	78	112	117	72	78	100	100	72	91	237	101	112	92	250	139	63	164	247	268	113	72	205	119	73	83	92	218	99	95	85	276	114	134	83	136	77	79	85	147
27,5	125	243	95	100	223	76	68	243	63	86	79	113	119	73	78	101	99	71	90	238	100	109	92	250	139	65	164	247	267	113	71	207	120	73	81	94	219	99	96	86	276	117	134	83	136	78	81	88	151
27,75	126	244	96	102	225	77	68	243	64	85	79	111	120	75	78	100	100	71	90	238	100	109	92	250	140	66	165	248	267	113	71	207	119	74	81	94	219	101	98	86	276	122	133	82	136	78	80	88	155
28	128	245	101	107	229	83	71	246	66	86	80	115	121	78	84	105	104	72	89	238	103	110	93	251	140	70	169	254	272	115	71	207	123	73	83	93	215	103	99	88	278	127	134	83	137	77	80	88	164
28,25	130	247	104	109	235	86	75	250	68	89	81	112	122	81	86	109	106	77	93	238	103	112	94	252	142	71	171	255	274	117	76	206	125	73	85	93	218	105	102	90	282	132	138	84	138	79	79	86	169
28,5	127	246	98	103	228	78	70	245	65	87	80	111	121	75	81	101	100	72	91	238	101	111	94	251	142	68	166	249	269	114	71	207	121	73	82	95	219	101	98	87	277	131	135	84	137	77	79	87	164
28,75	130	246	102	105	231	81	73	246	65	86	81	112	123	79	84	106	103	73	92	237	101	112	92	251	143	71	170	252	271	115	74	206	121	73	82	94	222	103	101	89	279	133	135	85	137	78	80	88	175
29	130	248	102	108	233	84	75	247	64	88	81	113	123	81	85	107	104	75	92	237	102	112	94	251	142	70	171	254	273	117	75	207	123	73	84	94	219	104	102	90	280	135	136	85	138	79	79	87	178
29,25	130	248	105	109	234	84	74	248	65	88	80	113	122	81	86	109	106	75	93	238	104	113	94	251	143	72	172	255	273	118	75	207	124	74	84	94	220	106	102	89	281	137	137	84	138	79	80	88	182
29,5	130	248	102	106	231	81	74	245	65	88	82	113	124	82	85	106	104	75	93	237	102	113	94	251	144	71	171	252	272	116	75	206	122	74	84	96	222	104	102	89	280	138	137	86	138	79	81	89	184
29,75	130	247	104	110	234	86	76	248	66	88	82	115	123	82	87	109	106	76	93	239	105	112	96	253	143	72	172	255	274	118	75	207	126	74	85	96	218	105	103	90	282	138	137	85	139	80	80	89	187
30	130	248	102	107	230	82	75	247	65	88	82	114	123	79	85	107	104	74	92	238	103	112	94	251	144	71	170	252	271	117	74	209	123	74	84	97	221	105	101	88	279	138	136	85	138	79	80	89	188
30,25	130	248	104	108	233	83	76	247	66	88	82	114	124	83	86	108	105	75	93	237	103	113	94	252	145	72	172	254	274	117	76	207	122	74	83	97	221	106	103	90	281	139	136	85	138	79	81	89	196
30,5	131	248	103	109	233	84	77	248	66	89	82	115	124	81	86	107	104	75	93	238	103	114	96	252	145	72	171	253	273	117	76	206	125	74	84	97	223	105	101	89	281	140	136	86	138	80	80	89	195
30,75	131	248	104	110	234	84	76	248	65	89	83	116	123	83	87	108	105	75	93	238	103	113	96	252	144	73	173	254	273	117	75	207	124	74	85	96	221	106	102	89	281	140	137	85	138	79	80	89	199
31	131	249	103	108	233	82	76	248	65	89	81	115	124	82	86	108	104	75	93	237	103	114	95	252	146	72	171	253	272	117	75	207	124	75	84	96	222	105	102	89	280	141	137	85	138	79	80	90	198
31,25	129	246	100	105	230	80	77	248	65	91	82	115	120	79	82	103	102	74	93	236	103	114	94	252	143	70	168	248	270	117	75	207	124	74	84	98	222	101	99	88	278	141	135	84	138	79	79	90	192
31,5	131	247	102	109	230	81	76	246	66	90	83	118	123	81	85	105	104	73	92	239	103	113	96	252	144	71	170	250	270	118	73	208	125	76	85	99	221	104	101	90	278	142	135	85	140	80	83	93	198
31,75	131	248	103	108	232	83	77	248	65	90	83	116	123	82	85	106	104	75	93	237	103	114	96	253	145	71	170	251	271	118	75	207	125	74	84	98	222	104	101	89	280	142	136	85	139	80	80	90	202
32	132	249	106	111	234	86	79	250	66	92	83	116	125	84	88	109	106	76	94	237	103	115	96	253	146	73	173	252	273	119	78	207	125	75	85	98	223	106	102	91	281	143	137	86	139	81	82	91	208
32,25	133	250	107	112	237	88	81	250	67	91	84	117	124	85	88	112	107	78	96	237	105	115	97	252	146	75	173	253	275	120	77	208	127	76	85	99	223	107	104	92	282	144	139	86	139	81	82	91	210
32,5	133	249	107	111	234	87	80	249	66	92	84	117	125	85	88	110	107	76	95	236	105	115	97	253	146	75	173	252	273	119	76	209	126	75	85	99	223	107	104	91	281	144	138	85	139	81	81	91	212
32,75	131	249	105	109	234	85	79	249	65	91	82	117	123	83	86	108	105	75	94	236	104	114	96	253	145	73	171	251	271	119	76	208	126	75	84	98	222	104	102	91	281	144	137	85	140	80	81	91	208
33	131	248	103	109	233	84	81	248	66	92	84	117	123	82	85	106	106	74	95	236	105	115	98	254	146	72	171	250	271	119	75	208	126	76	85	99	222	104	102	90	279	144	136	85	139	80	80	92	206
33,25	132	248	104	111	233	85	80	248	66	91	85	119	123	84	87	108	106	75	93	237	105	114	98	253	144	73	171	251	272	120	76	209	127	75	85	100	221	107	103	90	280	145	136	85	142	81	82	93	212
33,5	131	246	104	108	232	84	80	249	67	93	85	118	123	84	86	106	105	75	95	236	105	115	97	254	147	72	170	247	271	119	76	209	127	75	85	100	225	104	101	90	280	145	136	87	141	81	82	93	209
33,75	133	248	106	111	235	85	82	249	65	91	84	118	123	86	87	110	106	76	94	235	105	114	97	253	146	74	173	251	273	120	76	208	125	75	86	99	224	106	104	91	281	145	136	86	139	81	81	92	217
34	134	247	107	114	237	90	83	251	66	92	86	119	124	87	89	111	109	78	96	236	106	115	99	254	146	76	175	254	274	121	77	209	128	76	86	99	222	107	106	92	283	146	137	85	141	80	82	93	218
34,25	133	248	107	113	236	88	84	251	68	93	87	119	124	87	89	112	107	77	96	236	105	117	99	255	147	75	174	252	273	121	77	209	128	76	86	100	222	107	106	92	282	147	137	86	141	82	81	94	219
34,5	131	245	103	108	229	84	81	249	67	92	85	118	122	82	85	105	106	76	95	234	105	117	98	254	146	71	169	247	271	119	76	208	126	76	86	102	225	103	101	91	280	146	137	87	140	81	82	94	213
34,75	133	247	107	115	229	89	82	249	68	92	87	121	124	88	90	110	109	77	94	236	106	115	100	255	146	77	175	253	273	121	76	210	129	76	86	102	220	106	106	93	282	148	137	86	143	81	82	95	219
35	126	241	99	107	221	83	81	250	67	94	87	118	115	77	80	103	104	75	95	235	105	118	100	256	142	68	166	245	269	119	76	209	129	76	87	101	220	98	99	90	278	147	137	86	142	82	81	94	201
35,25	132	246	103	109	221	82	80	247	66	91	84	119	123	84	85	104	104	74	94	235	104	115	96	253	148	73	171	246	270	119	75	208	125	76	84	103	224	104	102	91	278	146	135	86	140	80	82	97	217
35,5	134	247	105	110	221	85	82	249	66	92	85	119	124	85	86	108	106	75	95	235	104	115	99	254	148	74	172	248	271	121	76	208	127	76	85	102	225	106	102	91	281	147	137	85	139	81	81	95	221
35,75	134	248	108	115	221	88	84	250	67	92	86	121	124	89	90	111	109	77	95	235	106	115	99	256	147	78	175	252	273	122	77	210	128	76	85	101	222	107	107	93	282	148	136	86	141	81	82	96	225
36	134	248	108	115	221	91	85	252	68	93	87	120	124	89	90	112	108	77	96	234	107	117	100	255	148	78	175	252	274	121	77	210	130	77	87	102	223	107	105	93	284	150	138	86	142	82	82	95	225
36,25	133	246	108	114	221	90	85	251	68	93	86	120	124	89	90	111	109	78	95	234	106	116	101	256	147	77	175	251	273	123	76	210	130	76	87	102	221	106	106	92	283	149	138	85	142	83	82	95	225
36,5	132	245	105	112	216	86	83	251	67	94	87	120	121	84	86	106	106	75	95	234	107	116	101	257	146	74	171	247	271	121	76	210	130	77	88	102	223	104	103	91	280	149	137	86	143	82	83	96	217
36,75	131	246	102	108	214	82	81	247	66	92	86	120	121	82	82	103	103	74	95	235	104	115	98	254	147	71	169	242	268	120	74	209	127	75	86	103	223	101	100	91	278	148	135	85	141	80	82	97	217
37	132	248	104	110	216	83	82	248	66	92	88	120	122	84	84	104	103	75	95	234	104	115	98	256	148	74	169	244	269	121	74	210	126	77	86	104	226	103	101	91	280	148	136	85	140	82	82	97	221
37,25	134	248	107	113	218	86	82	249	67	93	87	121	124	88	87	109	107	76	95	234	106	116	99	255	148	76	173	246	271	122	75	211	128	77	86	104	224	105	104	92	280	149	137	86	141	82	83	98	225
37,5	134	248	108	114	221	90	85	252	67	94	86	120	123	88	89	111	108	76	95	232	106	117	100	256	147	76	173	248	272	121	76	209	129	76	87	102	223	106	105	93	282	149	137	85	142	81	81	96	226
37,75	133	249	108	115	222	88	86	252	67	93	86	120	124	88	89	111	108	76	96	232	106	117	100	255	147	77	174	247	272	123	77	210	130	75	87	104	223	107	104	93	281	150	137	86	142	82	82	96	227
38	132	248	106	114	219	88	86	251	68	94	87	121	122	86	86	107	108	76	94	234	106	116	101	256	146	74	172	246	271	121	75	210	130	76	88	102	221	104	103	92	280	150	136	85	143	81	83	98	221
38,25	134	249	107	113	217	87	84	249	68	93	88	122	123	87	87	107	107	76	94	233	107	115	100	257	146	76	172	246	270	122	76	212	129	77	87	104	222	105	103	92	281	149	136	86	142	82	83	100	224
38,5	133	249	106	113	219	87	84	250	66	94	87	121	123	88	87	107	107	75	95	232	106	116	100	257	148	75	172	246	270	122	75	210	130	76	87	103	223	104	104	91	280	150	136	86	142	81	82	97	226
38,75	135	250	109	116	223	91	87	250	68	95	87	121	124	91	90	112	109	78	97	232	108	119	100	257	149	79	175	247	273	124	78	210	130	77	87	105	225	109	105	93	282	152	137	87	143	83	83	99	231
39	136	250	110	116	223	92	89	251	69	95	89	122	125	91	90	112	109	78	96	232	108	118	102	258	149	79	175	248	273	125	78	211	131	77	88	103	223	107	105	95	283	152	138	86	143	83	83	99	230
39,25	135	250	109	117	223	91	88	252	69	94	89	122	124	90	89	111	108	76	95	233	107	118	101	259	148	78	174	247	273	123	77	211	130	77	87	105	224	107	105	93	283	152	137	86	142	82	83	97	230
39,5	135	250	109	116	222	90	87	252	67	94	87	122	124	91	89	111	108	77	95	231	107	118	101	258	148	78	174	246	273	123	78	210	130	77	87	104	224	107	105	93	283	151	137	86	143	82	82	98	230
39,75	135	247	110	117	224	93	90	253	68	95	89	121	123	90	90	113	110	78	95	231	108	117	103	258	147	78	175	248	275	125	77	212	133	76	88	104	222	107	106	94	283	153	137	86	144	82	82	99	230
40	134	249	106	113	220	89	88	251	68	95	89	122	122	87	87	107	108	77	97	231	107	118	102	257	147	75	172	242	271	124	77	210	130	76	89	105	224	104	103	93	282	151	137	86	144	83	83	98	225
40,25	134	250	106	111	218	85	85	248	68	93	88	121	123	87	86	106	106	76	96	232	105	116	99	257	149	76	171	240	268	123	76	210	127	77	86	107	226	103	102	93	280	151	136	87	142	82	83	99	227
40,5	136	250	107	114	220	87	88	251	68	95	89	122	124	88	87	109	107	76	97	231	107	118	101	256	148	76	173	243	270	124	77	210	129	78	88	107	225	105	104	93	281	152	137	86	144	82	83	99	229
40,75	136	249	109	116	221	89	89	252	68	94	89	122	123	89	89	111	109	77	96	231	107	118	102	257	149	78	175	244	271	124	77	212	131	77	88	105	224	106	105	93	282	153	137	86	143	82	83	100	230
41	136	249	108	115	221	89	89	251	67	94	89	123	123	90	87	110	108	77	96	231	107	119	101	258	149	77	174	244	271	124	76	211	131	78	88	104	225	107	105	93	282	153	137	86	143	82	82	99	231
41,25	136	247	110	118	222	92	91	252	68	94	89	122	123	91	91	111	108	77	96	231	108	118	102	258	148	78	176	246	272	125	77	212	132	77	88	105	222	106	106	94	282	152	137	85	144	82	82	99	232
41,5	136	247	110	119	224	93	91	253	70	95	91	124	123	92	91	113	111	78	96	231	107	118	103	259	148	79	177	245	274	126	77	212	134	78	89	106	223	108	106	95	285	154	138	86	145	83	84	100	234
41,75	137	249	111	117	223	91	92	253	69	94	89	122	123	92	90	112	109	78	96	231	108	118	103	258	148	79	176	243	272	126	78	210	132	77	89	105	224	107	106	93	283	153	138	86	144	82	83	101	231
42	135	250	107	112	220	85	90	251	68	96	88	123	124	89	86	107	107	76	97	231	105	119	100	258	150	78	172	238	271	124	77	211	129	77	87	109	228	105	103	93	280	152	137	88	143	83	84	101	229
42,25	137	249	110	114	220	87	90	251	69	95	89	123	123	90	88	108	107	77	97	232	107	118	101	259	150	79	174	240	271	125	76	211	131	78	88	107	226	107	105	93	282	153	138	87	142	83	84	100	233
42,5	137	249	110	117	223	89	91	251	69	94	89	123	124	93	90	112	110	77	97	232	108	119	101	258	150	79	176	244	272	126	78	211	132	78	89	107	227	108	105	94	283	154	138	87	144	84	84	100	235
42,75	137	248	108	116	223	88	91	252	68	95	88	123	123	91	88	111	108	76	96	231	108	119	101	260	149	78	174	241	271	125	77	211	132	77	88	107	225	107	105	93	282	153	137	87	144	82	84	100	233
43	137	247	111	120	225	93	94	253	70	96	92	126	123	94	92	113	111	78	96	232	109	118	103	259	148	81	177	245	274	127	78	211	133	79	89	108	222	108	108	96	284	155	138	86	146	83	85	102	236
43,25	139	249	111	119	228	94	96	255	70	97	91	124	125	95	92	115	112	80	98	232	110	120	104	260	149	81	177	244	274	127	79	212	134	78	90	107	225	109	108	95	284	156	139	88	145	84	84	102	235
43,5	138	249	108	114	222	87	91	251	69	96	89	123	124	91	88	109	108	77	97	231	107	119	101	259	150	78	174	237	271	126	78	211	131	78	88	108	227	106	105	96	281	153	137	88	143	84	84	101	232
43,75	139	250	112	116	225	90	93	251	69	97	90	124	125	95	92	113	110	77	99	231	107	120	102	258	151	80	177	238	272	126	78	210	131	78	88	109	228	109	106	100	283	154	139	88	143	84	84	102	238
44	139	249	112	118	225	92	95	253	70	96	90	125	125	94	91	113	111	78	98	231	109	120	103	260	150	80	177	238	273	127	79	211	133	78	90	107	225	109	106	102	284	155	138	86	145	83	83	102	235
44,25	139	249	112	119	225	92	94	253	69	95	90	125	123	95	92	114	110	78	97	232	108	119	103	259	149	82	177	238	273	126	78	212	133	78	89	107	225	110	107	102	283	155	137	86	144	83	85	102	238
44,5	136	248	105	113	220	88	94	251	69	97	91	124	120	88	84	107	107	77	98	231	108	121	101	260	148	75	171	233	269	126	77	212	132	78	89	108	226	102	102	98	280	154	138	88	145	83	83	102	226
44,75	137	248	108	117	219	90	92	250	70	95	92	126	122	90	87	108	109	77	95	234	109	118	104	261	148	77	173	237	269	127	75	214	133	78	90	108	223	106	104	100	281	154	137	86	145	83	85	104	230
45	139	248	112	118	225	92	94	253	69	96	91	126	124	95	92	113	109	78	98	232	109	120	102	262	149	81	177	238	272	127	79	212	132	78	88	108	227	109	107	102	283	155	138	88	144	84	84	103	239
45,25	139	249	112	119	226	93	95	253	69	96	91	124	124	96	92	114	111	79	99	232	109	120	102	262	150	82	177	240	273	128	79	211	133	78	89	107	226	110	107	104	284	156	139	87	145	83	85	102	239
45,5	140	247	114	120	230	97	99	256	70	98	92	125	125	97	94	119	113	79	98	231	109	121	103	263	151	84	178	243	275	129	80	211	135	77	88	107	225	111	109	106	285	156	140	87	145	84	84	102	241
45,75	137	249	113	119	228	95	97	255	70	97	90	124	123	97	92	115	112	80	98	232	109	120	103	263	149	81	178	241	274	129	80	211	134	78	90	108	225	109	108	105	284	156	139	87	145	84	84	102	239
46	138	249	111	119	226	93	97	255	70	96	93	125	123	95	91	114	111	79	98	232	110	122	105	264	150	80	176	241	273	129	79	213	135	79	91	108	226	109	107	104	283	156	139	88	146	84	85	104	236
46,25	139	249	112	121	224	93	96	253	71	96	92	126	123	95	92	116	111	79	97	233	110	119	104	265	149	82	176	240	273	129	78	213	134	79	90	108	225	109	107	105	283	156	137	86	145	84	85	104	237
46,5	139	247	113	122	228	96	98	255	71	97	93	127	124	97	94	119	113	79	97	234	109	120	106	264	149	83	178	241	274	129	79	213	136	78	90	108	223	110	109	105	285	157	139	87	146	83	86	104	238
46,75	139	249	111	119	225	93	97	254	70	97	93	125	123	94	91	116	111	80	97	234	110	120	105	265	149	80	177	238	272	128	78	213	135	80	90	108	226	107	107	104	283	156	138	87	147	84	85	104	235
47	140	250	112	117	224	89	96	251	70	96	92	123	124	95	92	115	110	77	98	233	107	120	102	265	151	80	176	236	270	127	78	212	131	78	88	111	227	108	106	103	281	155	137	88	143	83	85	104	238
47,25	139	249	112	119	225	91	97	253	70	98	92	125	124	95	91	115	111	79	98	234	109	121	105	266	150	81	176	237	271	129	79	212	135	79	89	109	227	108	108	103	283	157	139	87	145	84	85	104	236
47,5	140	249	113	121	227	94	98	254	70	98	93	126	124	97	94	120	113	80	99	234	110	121	105	266	150	82	179	240	273	129	80	213	135	79	91	109	227	109	110	106	285	157	140	88	146	85	85	105	239
47,75	139	251	112	118	225	91	97	253	69	98	93	126	124	95	90	116	111	78	99	235	109	120	104	266	150	81	176	237	272	129	78	213	135	80	91	110	228	108	107	103	283	157	138	89	146	84	86	104	236
48	140	247	114	123	225	95	99	254	71	98	94	127	123	96	93	120	113	79	98	235	111	121	106	266	150	82	178	239	273	130	79	215	135	80	92	109	223	110	110	106	284	157	139	88	148	84	86	106	239
48,25	138	250	110	119	226	94	100	256	72	100	95	126	123	92	90	115	112	80	99	234	110	123	107	267	150	79	175	238	271	131	80	213	138	80	93	108	226	107	108	104	284	159	139	88	148	85	86	106	229
48,5	138	250	108	116	221	88	96	252	70	97	93	125	122	92	89	112	109	78	98	234	108	119	103	266	150	79	174	234	268	128	77	213	133	80	89	112	228	106	104	101	281	156	138	87	145	84	86	106	233
48,75	140	250	112	118	225	91	98	253	70	96	93	127	124	96	91	116	109	79	99	236	109	122	105	265	152	81	176	236	270	130	78	213	131	81	91	114	228	108	107	102	282	157	139	89	144	85	86	105	239
49	139	251	111	118	223	91	97	253	71	97	93	126	123	94	91	114	110	78	98	234	109	122	105	267	150	80	174	236	270	130	78	212	134	80	91	110	228	108	107	102	282	157	139	88	146	84	86	105	234
49,25	141	252	112	120	224	92	98	253	70	97	94	127	124	97	92	118	111	79	99	236	109	121	104	266	151	82	177	237	270	130	79	214	135	80	91	112	227	109	108	104	283	158	139	89	146	85	86	106	239
49,5	140	251	112	120	225	94	99	254	70	98	93	125	123	96	92	118	112	78	99	234	110	122	105	266	151	81	177	237	271	129	79	213	135	79	90	110	227	108	108	104	283	157	138	89	146	84	85	106	236
49,75	141	248	115	125	228	99	103	256	73	98	96	128	124	100	97	123	115	81	99	236	111	123	107	266	150	85	180	242	274	132	81	214	138	80	93	111	224	112	111	108	286	159	140	88	149	85	87	108	240
50	142	250	115	123	232	99	105	257	72	99	94	126	125	99	96	123	115	82	100	234	110	123	106	266	152	84	180	241	274	134	81	213	138	80	92	110	226	111	111	109	286	159	141	88	147	85	85	106	240
50,25	141	252	113	120	226	93	100	253	71	100	94	126	126	98	93	118	111	79	100	234	109	123	104	265	152	83	178	237	271	131	79	212	134	78	91	111	228	110	108	105	284	158	139	89	146	84	86	106	238
50,5	141	252	114	121	228	95	102	254	71	99	93	127	125	99	94	121	113	80	101	235	109	124	105	265	152	84	179	239	272	131	81	211	135	80	90	111	229	110	110	107	284	158	141	89	147	84	85	106	242
50,75	141	253	112	120	226	94	100	254	71	99	95	127	124	97	92	120	112	80	100	234	110	123	105	265	151	82	176	236	271	132	79	213	135	80	91	110	228	109	107	105	284	157	139	89	146	85	87	107	237
51	139	252	107	116	222	90	98	252	70	98	95	127	120	93	87	111	109	78	100	235	109	123	105	265	151	78	174	234	267	130	78	213	133	79	90	112	227	105	105	100	281	157	139	90	146	85	86	108	230
51,25	141	252	112	121	222	92	99	253	71	98	96	128	125	96	90	115	112	79	99	237	109	121	105	266	152	81	176	236	269	131	79	214	136	81	91	114	228	108	107	102	282	158	138	89	147	85	88	109	236
51,5	142	247	114	126	227	100	102	256	72	98	96	128	123	100	95	122	115	80	99	236	111	122	108	265	151	85	179	242	273	132	79	215	138	81	92	111	223	111	111	108	285	161	139	87	148	84	87	108	240
51,75	142	252	113	120	228	95	102	257	70	101	94	127	125	98	93	120	113	80	101	235	110	124	105	264	151	83	178	237	271	132	81	213	136	79	92	110	228	109	108	105	283	159	139	88	146	85	85	106	237
52	142	252	113	121	228	94	101	254	71	99	93	126	125	99	94	121	112	80	100	234	110	124	104	264	154	84	178	238	271	132	80	213	136	79	90	113	227	110	109	105	283	158	139	89	146	85	86	107	241
52,25	141	253	111	119	224	92	100	253	70	100	95	126	123	96	92	115	110	79	100	236	110	124	104	263	153	82	176	234	270	131	80	213	134	79	91	113	230	107	106	103	282	158	140	90	146	85	87	107	234
52,5	141	253	112	121	224	94	101	254	71	100	95	127	124	98	92	118	111	79	100	235	110	124	105	264	153	84	177	236	269	132	80	213	136	80	91	112	228	108	108	104	283	158	140	89	146	84	87	107	238
52,75	141	253	112	121	224	93	100	254	71	99	95	128	124	96	92	117	111	79	99	236	110	124	105	265	152	81	176	238	269	132	79	214	136	80	92	113	227	108	107	103	282	159	139	89	147	85	87	108	236
53	142	250	115	126	228	98	104	256	72	99	96	128	123	100	96	122	115	81	99	236	111	123	108	265	151	85	180	240	272	133	79	215	137	80	91	111	225	112	110	107	285	160	139	87	148	83	87	109	240
53,25	143	250	117	127	232	103	107	259	73	101	97	129	124	101	98	125	117	84	101	237	113	126	110	267	152	86	182	244	275	136	83	215	140	82	94	112	223	112	112	110	287	163	141	88	150	86	89	110	240
53,5	139	251	107	116	221	89	98	253	70	99	95	127	119	91	86	110	108	77	99	238	109	124	106	265	150	77	173	233	266	129	77	214	134	80	90	113	226	104	103	98	280	157	138	88	146	84	87	108	228
53,75	140	253	110	118	223	89	98	253	70	99	94	128	122	94	89	113	109	78	99	236	108	124	103	265	152	80	175	232	266	130	78	214	134	79	90	114	228	106	106	100	281	158	137	89	144	83	87	108	233
54	141	252	111	121	225	92	100	254	71	99	95	127	123	97	91	116	112	79	100	237	109	124	106	264	152	82	177	236	269	130	78	213	137	81	91	113	227	108	108	104	283	159	138	88	146	84	87	109	236
54,25	141	254	112	121	224	93	100	253	70	99	96	127	123	97	92	117	112	80	100	236	110	125	106	264	152	83	177	236	267	132	80	214	137	80	91	112	227	108	107	103	282	159	138	89	147	84	86	109	237
54,5	142	253	113	122	227	95	102	255	71	99	95	128	125	99	94	118	113	80	100	237	110	125	106	265	153	84	178	236	269	133	81	215	137	81	91	113	228	111	110	105	283	159	139	89	148	85	87	109	239
54,75	143	250	117	127	229	100	104	256	72	101	97	129	124	100	97	124	116	82	100	238	111	126	109	265	152	85	180	240	272	134	81	215	139	81	94	112	225	112	112	108	286	161	140	89	150	86	89	110	240
55	142	253	114	124	230	98	105	257	72	101	99	128	124	100	95	123	114	83	101	238	111	127	109	264	152	83	179	238	272	135	81	215	139	81	93	113	225	110	111	107	285	161	141	89	149	86	88	110	238
55,25	142	252	115	123	228	94	102	253	70	99	97	128	124	101	95	121	113	80	101	238	110	125	106	264	153	85	179	236	270	133	80	214	136	80	90	114	228	110	109	106	283	160	139	89	147	85	86	109	240
55,5	142	254	113	121	227	94	103	255	72	100	96	128	124	99	93	119	112	81	100	237	111	127	107	264	154	83	177	236	270	133	80	214	137	81	92	112	229	109	109	104	282	160	139	89	147	85	87	110	237
55,75	141	253	112	122	224	93	102	254	71	100	97	128	121	97	91	116	111	79	100	238	110	126	107	263	153	82	176	236	268	132	79	214	136	80	92	114	227	107	108	103	282	159	139	88	147	84	87	109	234
56	141	254	112	123	224	94	102	254	71	101	98	130	124	97	93	117	112	80	100	238	111	126	108	265	153	83	177	237	269	133	79	215	138	81	93	113	227	108	108	104	282	160	139	89	148	86	88	110	236
56,25	143	252	115	125	227	98	105	256	72	101	98	129	124	100	95	122	114	81	99	238	111	125	108	265	152	84	180	240	271	134	80	216	138	81	93	113	225	111	109	106	284	162	140	88	149	85	89	110	239
56,5	143	250	116	127	230	103	107	257	74	101	99	130	123	102	97	124	117	83	100	238	113	127	110	265	151	86	180	242	274	136	81	215	140	82	94	113	224	112	112	109	286	162	140	88	150	85	89	111	239
56,75	144	254	114	123	229	98	105	257	72	102	98	128	125	101	95	122	114	82	103	236	112	129	108	264	156	85	178	238	271	134	83	214	138	81	93	113	228	111	109	107	284	161	141	90	148	86	88	110	238
57	144	254	114	122	227	96	103	255	70	101	96	129	125	100	95	120	113	80	102	237	110	127	106	264	155	85	178	237	270	134	80	213	136	81	91	113	229	110	110	105	283	160	140	89	147	85	88	110	239
57,25	143	254	114	124	227	97	104	255	71	101	99	129	124	100	94	120	114	81	101	237	110	128	107	265	154	84	178	237	271	134	80	215	138	82	94	114	227	110	110	106	283	161	140	88	149	85	88	111	237
57,5	142	253	110	120	223	93	101	253	72	101	98	129	122	95	91	115	111	80	101	238	110	127	108	264	152	81	175	234	267	134	79	214	137	81	92	114	227	106	107	102	282	161	138	89	148	85	89	110	232
57,75	141	254	110	121	222	93	101	254	72	100	99	129	121	95	91	113	110	80	100	239	111	126	107	263	153	81	175	234	267	133	78	214	136	82	92	115	229	107	107	101	281	160	139	88	147	84	89	111	232
58	143	253	112	124	224	96	103	254	72	100	100	130	123	97	92	118	113	81	101	240	111	127	108	264	153	83	176	235	267	134	80	216	138	83	93	116	228	108	109	103	282	161	139	89	148	86	91	112	235
58,25	144	251	114	125	224	97	103	255	72	101	101	130	124	100	94	119	114	81	101	240	111	127	110	264	154	84	177	236	269	134	78	215	138	82	93	115	226	109	109	104	283	160	140	89	149	85	89	112	236
58,5	143	253	112	122	225	96	102	255	70	101	98	128	123	99	93	118	112	80	100	238	110	128	107	263	153	84	176	236	268	134	79	214	137	81	92	113	227	107	108	103	282	161	139	88	147	84	87	110	235
58,75	143	254	112	121	224	93	102	253	71	101	99	129	124	99	94	116	111	80	101	237	109	127	106	263	156	83	176	233	267	134	79	213	136	82	92	115	229	109	108	103	282	160	139	89	147	85	89	111	238
59	142	254	113	123	224	94	102	254	71	101	99	129	123	98	93	117	113	80	101	239	110	127	107	263	154	84	177	235	268	133	79	215	137	82	92	115	228	109	108	103	282	160	139	89	149	85	89	112	237
59,25	143	254	113	124	224	96	104	256	72	101	100	130	123	98	93	118	113	81	101	239	111	129	109	265	154	83	177	236	269	136	81	216	138	82	93	115	227	108	108	104	283	161	140	89	149	85	90	111	235
59,5	143	254	112	122	223	93	102	254	71	101	99	130	123	98	92	116	111	81	100	239	110	127	108	264	154	84	176	236	267	134	78	215	136	82	92	115	228	109	108	103	282	161	140	89	149	85	89	112	235
59,75	144	251	113	125	223	98	104	255	72	101	102	130	124	99	94	118	114	81	100	239	111	126	110	263	152	85	177	239	268	135	79	216	138	83	95	115	225	110	109	104	283	162	139	89	149	86	91	113	234
60	143	255	115	124	229	99	106	257	72	103	100	130	124	100	96	121	115	82	102	239	111	130	110	264	155	86	179	238	270	136	82	214	140	82	94	113	227	110	110	106	285	162	141	89	150	86	89	111	237
60,25	142	255	109	120	222	93	102	255	72	101	100	130	122	96	91	113	110	79	101	239	110	128	107	262	154	81	174	234	266	134	78	215	136	82	92	115	227	106	106	101	281	161	139	89	147	86	90	112	231
60,5	143	254	109	120	221	92	101	254	72	102	100	131	122	95	91	114	109	81	102	240	110	129	107	263	154	83	174	234	266	134	79	215	136	83	93	117	228	106	106	100	282	161	138	90	147	86	91	113	230
60,75	143	254	110	122	221	93	102	254	71	101	100	130	123	97	91	115	111	80	101	240	109	129	107	262	155	83	175	234	266	134	79	216	137	83	92	115	227	106	108	101	281	161	139	89	148	86	90	113	232
61	142	254	110	121	222	94	101	254	72	100	100	130	121	95	91	114	112	80	100	241	111	128	108	263	152	81	174	234	266	134	78	215	138	82	92	114	226	106	107	100	281	161	139	88	148	85	89	112	230
61,25	143	254	111	123	221	95	102	253	72	101	101	131	123	97	92	115	112	81	100	241	112	126	110	263	153	82	175	235	267	134	78	217	138	83	94	115	226	107	109	101	282	162	139	89	148	86	91	113	232
61,5	145	252	114	126	224	99	104	256	73	102	102	131	123	100	95	121	115	81	99	241	112	128	110	263	154	85	177	239	269	136	80	216	139	83	95	115	225	110	109	105	283	162	139	88	149	86	91	114	236
61,75	145	254	115	125	229	100	107	257	72	104	102	130	124	101	97	123	115	83	102	239	112	130	110	264	155	86	178	238	271	137	81	215	141	82	95	114	226	110	111	106	285	163	141	89	150	85	89	112	237
62	146	255	115	124	227	97	105	255	72	102	100	130	126	102	97	121	114	82	102	239	111	130	108	262	157	87	177	237	269	135	81	215	137	83	93	116	229	111	110	105	283	163	141	90	149	87	90	112	239
62,25	144	255	114	124	226	97	104	256	71	102	101	130	123	100	95	119	114	81	102	240	112	130	109	263	156	85	177	237	268	135	80	215	139	83	94	115	227	110	109	104	283	162	140	89	149	86	90	112	236
62,5	145	255	114	125	226	97	105	257	72	101	102	130	124	100	96	121	115	81	101	240	112	130	109	264	155	85	177	239	269	135	80	215	140	84	94	115	226	110	111	105	284	162	140	89	149	86	91	113	236
62,75	145	255	113	125	226	98	105	256	72	102	101	130	124	100	96	120	115	81	102	240	112	130	109	264	156	85	178	238	268	136	82	215	139	82	94	115	228	110	110	105	283	163	141	89	149	86	90	111	235
63	145	250	114	128	224	100	106	255	73	102	102	130	124	101	96	123	116	82	98	241	112	128	111	263	154	86	178	241	269	136	78	216	139	83	95	114	224	111	111	106	283	163	139	88	149	85	92	114	237
63,25	144	248	117	130	233	107	111	260	75	103	103	131	123	103	100	128	120	86	102	241	113	131	113	263	153	89	181	244	274	138	83	216	142	82	96	113	223	113	114	111	287	165	143	88	151	85	91	113	239
63,5	138	253	106	119	217	92	102	253	72	102	101	131	116	91	85	110	108	81	100	242	110	129	109	262	151	78	171	232	264	133	78	216	137	84	94	116	224	101	104	99	280	161	138	88	149	86	91	113	220
63,75	139	254	106	118	219	92	102	253	71	103	101	130	117	93	89	111	108	81	102	240	109	130	107	261	155	80	172	232	265	134	79	214	137	83	93	118	226	103	105	99	280	161	140	90	148	87	91	113	224
64	142	253	108	120	220	93	102	253	72	102	101	130	119	94	89	112	109	81	101	240	110	129	109	262	154	81	173	234	265	134	79	216	137	84	92	117	227	104	106	100	281	162	139	89	148	86	91	113	226
64,25	140	253	107	120	218	94	102	253	72	101	101	131	118	92	87	111	110	80	100	242	110	129	110	262	152	79	171	234	265	134	78	216	138	84	94	116	224	103	105	99	280	162	139	88	148	85	91	114	223
64,5	143	254	110	120	221	93	102	253	70	103	101	130	122	95	91	113	111	80	102	240	110	130	109	261	155	82	175	234	266	135	80	214	138	83	94	117	226	106	107	101	281	161	139	90	148	86	91	113	230
64,75	145	254	113	126	227	101	107	258	72	103	102	130	122	100	95	121	116	82	102	241	112	132	112	263	154	85	177	239	269	137	81	215	142	83	95	115	226	110	111	106	284	164	140	89	151	87	91	113	233
65	146	254	117	127	229	102	108	259	73	104	102	129	124	103	98	124	118	84	102	240	112	133	113	263	156	88	179	240	271	138	82	216	142	84	96	114	225	111	113	109	285	165	142	89	151	87	91	113	236
65,25	146	255	115	126	228	98	106	256	71	104	102	130	125	103	98	122	116	82	103	241	112	133	110	262	157	88	178	237	269	137	83	215	139	83	95	116	228	111	112	106	283	163	140	90	149	87	92	113	239
65,5	146	256	113	124	227	96	105	256	71	103	102	131	124	101	96	119	114	83	103	241	111	132	110	263	158	86	178	235	268	137	81	215	138	83	94	116	228	109	111	104	283	162	141	90	149	86	91	113	235
65,75	144	255	111	124	221	96	104	255	72	103	103	132	121	96	91	113	113	81	101	242	112	131	110	263	155	82	174	234	265	136	79	216	140	85	96	116	226	106	108	102	281	162	139	90	150	87	92	115	229
66	141	254	108	119	219	93	102	252	70	102	101	130	118	93	88	111	109	81	100	242	110	130	109	261	153	81	172	231	264	135	79	215	138	84	93	117	225	103	105	99	281	162	138	90	148	87	92	114	224
66,25	143	254	109	122	219	94	102	253	72	102	104	132	119	95	89	113	111	81	99	242	111	129	110	262	153	81	173	233	265	135	78	216	139	84	94	117	224	104	106	100	280	162	138	89	149	85	93	116	226
66,5	144	253	111	124	220	97	104	254	72	103	104	131	122	98	92	115	114	82	100	243	112	130	112	262	155	84	175	236	266	138	78	217	139	85	95	117	225	107	109	102	281	162	138	89	150	86	94	116	230
66,75	144	254	112	125	223	98	105	255	71	103	103	131	122	98	93	117	114	81	100	241	112	131	111	263	154	83	176	237	267	138	81	215	141	84	95	115	225	107	110	104	282	163	139	89	150	86	92	114	229
67	144	256	112	122	223	95	104	254	70	103	101	130	123	99	93	115	113	81	102	242	110	130	110	260	157	85	175	233	267	136	80	215	139	84	94	117	227	108	109	101	281	162	139	91	149	86	92	114	232
67,25	145	255	112	123	222	97	104	255	71	103	103	130	122	99	92	115	113	82	101	243	111	131	111	262	157	84	174	233	266	136	80	216	139	84	95	117	227	107	109	102	281	162	140	90	148	87	92	115	231
67,5	143	255	110	122	221	95	104	254	71	104	102	130	120	96	91	114	111	81	102	242	111	132	109	261	156	83	174	232	266	136	79	215	139	84	93	118	226	106	108	100	281	162	139	89	149	88	92	113	228
67,75	141	254	108	121	218	94	103	253	72	103	102	132	118	94	88	112	109	81	101	242	110	131	110	261	154	81	172	231	264	135	78	215	139	84	94	118	225	102	106	99	281	162	139	90	148	87	92	115	223
68	141	254	108	120	219	94	103	253	70	103	103	131	117	93	89	110	110	81	100	243	110	132	110	261	154	80	172	231	264	136	79	215	140	84	94	117	225	103	106	99	281	162	139	89	150	86	91	114	222
68,25	143	253	109	122	218	96	103	253	72	102	104	130	120	95	89	113	113	81	100	243	111	130	112	261	153	82	173	234	265	136	78	216	140	85	95	117	224	106	108	101	280	162	138	89	150	86	92	117	226
68,5	142	254	108	121	220	94	103	253	71	104	103	130	120	95	89	112	111	82	101	242	110	130	110	261	154	82	173	232	264	136	79	215	139	84	94	117	225	104	107	100	280	162	139	89	149	86	92	114	226
68,75	143	253	109	120	220	94	103	253	71	104	101	131	120	96	91	113	111	82	103	241	110	133	109	260	157	83	174	232	265	136	80	214	138	84	94	119	227	105	106	100	281	163	138	92	148	86	93	115	227
69	141	253	107	119	219	94	103	253	72	105	103	131	117	94	89	109	110	82	102	243	111	132	110	261	155	81	172	232	264	137	80	216	139	85	95	120	226	102	105	98	281	162	139	91	149	87	94	117	222
69,25	139	253	105	119	216	94	102	253	71	104	103	130	115	91	86	108	109	82	100	243	111	130	111	260	152	78	171	231	263	135	79	215	139	84	95	116	222	99	104	98	279	162	137	89	149	87	93	115	219
69,5	143	255	110	121	220	96	104	254	72	103	103	132	119	96	91	113	111	83	102	243	112	132	112	262	156	83	174	233	264	137	81	215	140	86	96	119	225	104	107	100	281	163	139	91	149	87	94	117	226
69,75	145	253	111	125	219	100	104	254	73	103	105	132	121	97	91	114	114	83	99	242	112	130	113	261	154	84	173	235	265	138	77	216	140	85	97	118	224	107	109	102	281	163	139	89	151	88	95	117	226
70	146	253	113	126	223	100	106	255	72	103	104	131	123	101	95	119	117	83	102	242	112	131	112	261	156	86	178	237	267	138	80	215	141	85	96	116	226	110	111	105	282	163	139	90	151	87	93	115	232
70,25	146	255	114	125	223	101	106	256	73	105	105	132	123	99	94	117	116	83	102	242	114	133	113	262	156	85	175	239	267	139	80	216	142	84	97	117	225	108	112	104	283	165	140	91	152	88	94	116	228
70,5	146	256	112	122	224	97	105	254	71	105	103	132	123	100	94	116	114	83	103	241	111	134	110	261	160	86	176	235	266	137	81	215	140	85	94	119	228	108	110	103	282	164	141	92	150	88	93	115	232
70,75	146	256	111	123	223	97	105	255	72	105	104	132	122	100	93	115	114	83	102	243	112	133	111	261	158	84	175	236	266	137	81	215	140	86	95	120	228	107	110	102	282	163	140	91	150	88	93	115	230
71	145	256	111	122	221	98	104	254	72	105	104	131	121	98	92	114	113	83	103	243	112	133	113	261	157	84	175	235	265	137	80	216	141	86	95	119	227	106	109	102	282	164	141	91	151	88	94	115	227
71,25	144	253	110	124	218	98	106	253	73	105	106	132	120	97	90	113	114	84	101	244	113	132	113	261	155	83	173	234	265	137	79	217	141	86	97	119	225	106	109	102	281	164	140	91	151	88	95	117	224
71,5	146	253	113	126	221	101	106	255	74	105	106	132	121	99	94	116	116	83	102	243	114	133	114	262	156	86	175	237	266	137	80	217	142	86	98	119	225	109	110	103	281	164	140	90	152	88	95	117	230
71,75	147	254	116	129	226	104	109	257	72	104	104	130	124	103	98	122	119	85	102	242	113	133	114	261	157	89	179	240	269	138	81	214	142	84	97	117	225	112	113	107	284	166	141	91	152	87	93	116	235
72	149	255	119	130	231	108	111	258	73	106	106	132	126	107	103	127	120	87	104	241	114	135	115	262	159	92	182	242	272	140	84	215	144	85	97	117	227	116	116	111	286	166	142	92	153	90	94	115	239
72,25	149	254	119	130	233	107	111	258	72	105	104	130	125	108	104	128	121	87	104	241	113	135	113	261	159	93	183	242	273	140	83	215	143	85	97	117	226	116	116	112	286	166	142	92	152	88	93	114	241
72,5	148	256	117	129	227	105	109	258	73	105	105	131	124	106	100	124	120	86	104	242	113	135	114	261	159	90	179	240	270	140	83	215	144	86	98	118	227	113	114	108	284	167	141	92	152	88	93	116	236
72,75	148	254	115	126	225	102	107	256	71	104	104	131	123	103	98	120	117	84	103	242	112	132	113	260	158	89	178	237	268	138	81	215	142	84	96	117	227	110	113	106	282	164	141	91	151	87	92	114	234
73	148	253	117	130	228	106	109	257	72	105	106	131	124	106	100	125	120	85	103	242	114	134	114	262	158	90	179	241	270	139	82	216	144	86	98	118	224	114	115	109	285	166	141	91	153	88	94	116	237
73,25	148	252	121	132	233	111	113	260	74	106	106	131	126	108	106	131	124	89	104	242	114	136	116	262	159	94	183	244	274	142	84	215	146	86	99	117	224	116	118	114	288	167	144	92	154	89	94	114	240
73,5	146	255	113	123	226	100	107	256	71	106	104	132	122	102	96	118	115	84	104	239	112	136	111	260	160	87	176	235	267	138	83	213	142	85	97	118	228	108	111	104	282	165	141	92	151	88	93	114	229
73,75	147	255	112	123	223	99	106	254	70	105	104	132	122	100	95	117	115	83	103	242	112	134	111	261	159	87	176	234	266	139	81	214	141	86	96	120	228	107	110	104	282	164	140	92	151	89	94	117	230
74	147	256	113	125	223	100	107	256	72	106	104	131	122	101	95	118	116	85	103	242	113	134	112	260	159	86	177	236	266	139	82	214	143	86	97	118	227	108	113	105	282	165	141	92	152	89	93	115	229
74,25	146	255	111	123	220	98	106	254	73	106	106	133	120	98	93	114	114	83	103	244	112	134	113	262	157	85	174	234	266	138	82	215	143	87	96	120	227	106	110	102	282	164	141	92	151	89	95	117	225
74,5	145	255	112	124	221	100	107	257	72	104	107	133	121	99	93	116	116	84	103	244	113	134	114	260	156	85	176	236	266	139	81	215	143	87	98	118	226	107	111	103	282	165	141	91	153	89	94	117	226
74,75	148	254	113	127	222	101	107	256	72	104	108	132	122	102	96	119	117	84	102	243	113	133	114	262	158	88	177	236	268	138	82	216	142	86	97	119	226	109	112	105	282	165	141	92	151	89	95	117	232
75	149	256	116	128	228	104	109	258	71	106	106	132	124	105	100	123	119	85	104	242	114	136	114	262	160	90	179	238	269	140	83	215	144	86	98	118	228	112	114	108	283	166	142	92	153	90	94	116	234
75,25	149	255	116	127	224	102	107	255	71	105	107	132	123	104	98	120	118	85	103	243	112	134	113	260	159	90	178	238	267	139	81	215	141	87	97	120	227	112	113	106	282	164	141	92	151	89	94	117	235
75,5	149	256	118	129	229	106	110	257	71	106	106	131	124	106	101	125	119	87	104	242	113	137	114	260	160	91	180	240	270	141	83	215	144	85	97	117	227	113	116	109	284	166	142	92	153	89	93	115	237
75,75	146	255	111	123	221	99	107	255	71	106	106	132	122	99	93	115	114	83	103	243	111	135	113	261	158	85	175	234	265	138	80	215	142	85	96	119	228	107	110	102	282	164	140	93	151	88	93	116	227
76	147	256	114	125	223	100	107	256	72	106	106	133	123	102	96	118	116	84	104	244	113	135	113	261	160	87	176	237	267	139	82	215	143	86	97	120	228	109	113	104	282	165	140	92	152	89	95	116	230
76,25	149	257	117	127	230	105	110	258	72	108	106	132	125	107	101	124	120	86	105	242	114	138	114	261	161	92	180	238	271	141	84	215	145	85	98	118	228	113	117	109	284	166	143	92	153	90	93	115	236
76,5	149	251	119	131	230	109	111	259	72	106	108	131	125	108	103	128	122	88	103	243	114	136	116	261	160	93	183	242	272	141	83	215	145	86	99	118	225	115	117	112	286	168	142	92	153	89	95	116	239
76,75	150	256	117	129	230	107	111	258	72	106	108	132	125	107	102	125	121	88	105	243	115	137	116	261	161	91	180	239	271	141	85	215	145	87	98	118	227	114	116	109	285	167	142	92	154	90	94	116	237
77	148	255	119	129	232	108	111	259	72	107	106	132	126	108	104	128	121	88	105	243	114	137	115	262	160	93	182	240	272	141	85	215	145	86	97	118	227	115	118	111	285	167	143	93	154	89	94	116	239
77,25	150	254	121	130	234	109	113	260	73	107	107	131	125	110	104	129	123	89	106	243	114	137	115	261	160	94	183	241	273	142	85	215	146	86	100	117	225	117	119	112	287	167	144	93	154	91	94	115	239
77,5	149	255	118	129	228	105	110	258	72	107	106	132	124	107	100	124	119	86	104	243	113	136	114	261	160	91	180	238	269	141	83	214	145	87	98	119	227	113	116	109	284	166	141	93	153	90	93	117	236
77,75	150	255	118	128	227	105	110	257	71	106	106	131	124	106	100	125	119	86	103	242	114	135	114	261	160	91	180	238	269	140	83	214	144	86	97	118	226	113	116	108	284	166	142	91	153	89	93	116	235
78	149	252	119	131	228	108	111	257	73	105	108	131	125	107	103	127	122	88	103	242	114	136	115	260	160	92	181	241	270	141	83	216	144	87	99	119	225	115	117	111	285	167	142	92	154	88	94	116	237
78,25	149	255	118	130	231	108	113	259	72	107	107	131	124	107	101	127	122	88	105	242	115	137	116	260	160	91	181	241	271	142	84	214	146	86	100	117	226	114	116	110	286	167	142	92	155	89	94	116	234
78,5	149	255	117	128	226	104	110	256	72	105	106	131	124	106	101	123	119	85	104	243	113	135	114	260	160	90	179	238	269	141	82	215	144	87	98	120	227	112	115	108	283	166	141	93	153	89	94	116	235
78,75	150	255	118	130	229	106	111	258	72	106	106	133	125	108	102	126	120	87	106	243	113	136	114	260	160	93	181	238	269	141	84	214	144	87	98	119	228	115	117	110	285	167	142	93	154	90	95	116	237
79	150	253	119	131	231	107	110	259	72	106	106	130	125	109	104	129	121	89	106	242	114	137	115	260	161	93	182	240	272	141	85	215	145	86	97	118	227	115	118	111	285	166	143	92	153	89	93	116	240
79,25	150	254	119	129	230	107	111	258	72	106	107	131	125	109	103	127	121	88	105	242	114	137	115	261	161	93	181	239	271	140	84	214	146	87	99	120	226	115	117	111	285	167	143	93	153	89	94	116	238
79,5	149	253	117	129	226	107	110	258	71	105	108	132	124	106	100	126	120	86	102	243	115	136	117	262	159	91	179	240	269	140	83	215	144	87	99	118	225	114	116	110	283	166	141	92	153	89	95	118	234
79,75	149	253	118	132	229	108	111	258	72	106	108	131	125	109	103	127	122	88	105	243	115	136	116	261	159	93	182	241	271	141	84	216	145	87	100	118	226	115	116	111	284	167	142	92	155	89	96	116	237
80	148	256	115	127	227	105	110	258	72	107	106	130	122	104	98	122	119	87	105	243	113	137	115	261	160	90	177	236	269	140	84	215	146	86	98	118	226	111	114	108	283	166	142	93	155	90	94	116	230
80,25	148	255	113	126	224	102	108	255	71	105	106	132	123	104	97	119	117	85	105	244	113	135	113	261	160	89	177	233	268	140	83	214	143	87	97	121	228	110	114	106	282	165	141	94	152	90	94	116	231
80,5	149	256	115	126	225	102	108	255	71	105	107	133	125	107	100	120	118	86	105	243	112	137	113	259	162	92	179	234	267	140	83	214	142	87	96	122	229	112	115	107	283	165	141	94	153	90	95	118	235
80,75	149	255	117	127	227	104	110	256	70	106	107	132	124	107	100	122	119	87	104	243	114	136	114	259	161	92	179	235	269	141	83	215	144	87	97	120	228	112	115	108	283	166	142	93	154	90	94	116	235
81	150	256	118	128	227	106	109	257	70	105	107	132	124	108	100	124	120	87	105	243	114	135	115	260	161	92	179	239	269	140	84	214	144	86	98	118	226	114	116	109	284	167	142	93	153	90	94	117	235
81,25	151	256	118	128	228	106	111	257	70	106	107	131	125	108	103	125	120	87	105	244	114	136	115	259	161	91	179	239	270	140	83	214	144	86	97	119	227	113	117	110	284	166	142	93	153	88	94	116	237
81,5	151	253	118	131	229	110	112	258	72	106	108	131	124	108	103	128	123	88	104	245	115	137	116	260	160	93	181	242	271	142	84	216	147	87	99	119	225	115	118	112	285	167	142	93	156	90	95	117	238
81,75	151	254	119	130	230	108	112	257	71	106	107	132	125	109	103	128	122	87	105	243	114	137	115	260	160	94	181	240	272	141	85	214	145	86	98	119	226	115	118	111	285	167	142	94	153	89	94	116	239
82	151	255	120	130	230	108	111	258	70	106	108	131	126	110	105	128	122	88	106	243	114	137	114	260	162	94	181	240	271	142	84	214	145	86	98	120	227	117	118	112	285	168	142	94	154	90	94	117	240
82,25	151	254	119	130	231	109	113	258	71	107	108	131	126	109	105	129	122	89	106	242	114	138	115	259	161	94	181	240	272	142	85	213	146	87	98	119	228	116	119	111	285	167	142	93	154	91	94	116	239
82,5	150	254	118	128	229	106	111	257	71	106	107	132	124	109	102	126	120	88	105	242	113	138	114	259	161	93	181	238	270	140	85	214	144	87	98	119	227	113	116	110	284	166	143	93	153	90	93	115	237
82,75	151	254	118	129	229	109	111	257	70	106	108	132	125	108	102	127	121	88	105	244	114	138	116	259	161	93	181	240	270	141	85	215	147	86	98	118	227	115	118	111	284	167	142	93	155	90	95	117	236
83	151	253	119	131	229	107	111	257	71	105	108	133	126	109	104	129	121	88	104	243	113	136	115	259	161	94	180	239	271	142	83	215	146	88	99	120	226	115	118	111	285	168	142	94	153	91	95	118	240
83,25	150	255	118	130	229	109	113	259	72	108	108	132	124	108	103	126	123	90	106	243	115	139	117	260	160	92	180	240	270	144	85	215	147	87	101	119	226	114	117	112	286	168	143	94	156	92	96	117	234
83,5	148	255	113	124	222	101	108	255	70	106	108	133	123	104	97	118	116	85	104	243	113	137	113	258	161	90	177	235	266	140	83	215	143	88	98	123	228	109	113	104	281	166	141	94	152	90	96	118	231
83,75	151	255	117	127	226	104	111	256	71	107	109	132	124	107	100	122	119	87	107	244	114	137	115	259	161	92	178	237	268	141	85	214	145	87	98	122	228	112	116	109	283	167	143	96	154	90	95	117	234
84	151	255	118	128	227	106	110	257	69	106	108	133	126	109	103	124	121	87	106	243	113	137	114	260	162	92	180	238	269	142	84	214	144	87	98	121	229	113	115	109	284	166	142	94	154	91	95	117	237
84,25	152	253	119	130	230	108	111	258	70	106	108	132	126	109	104	128	122	88	106	244	114	138	115	259	162	94	181	239	270	142	85	214	146	87	99	119	227	116	118	112	285	168	143	94	154	91	94	116	238
84,5	152	252	119	131	229	109	113	258	70	106	109	131	124	109	103	126	122	88	105	244	115	137	116	260	162	93	182	240	270	142	84	215	147	87	100	120	226	114	117	111	284	167	142	93	154	90	96	118	237
84,75	151	249	121	134	233	114	115	261	73	108	111	131	125	110	107	132	127	91	106	245	116	138	119	261	160	96	184	244	274	144	86	215	148	88	101	119	223	117	120	115	287	170	144	95	157	91	96	117	239
85	151	254	118	128	227	107	111	258	71	107	109	133	125	108	102	126	121	88	105	244	114	137	116	261	162	92	181	240	270	142	84	215	146	87	99	120	227	114	117	110	285	168	143	94	155	90	95	117	236
85,25	151	255	116	126	226	104	109	256	70	106	108	132	125	108	102	123	119	86	106	244	114	137	113	259	162	93	179	237	268	142	84	214	144	87	98	122	230	113	117	109	283	168	142	95	153	91	95	117	236
85,5	151	256	118	128	228	105	111	258	70	107	108	133	126	109	103	125	120	88	107	244	114	139	115	260	164	93	180	237	269	143	87	216	144	88	99	121	230	114	117	109	283	168	143	95	153	92	96	117	237
85,75	151	254	118	128	229	108	112	257	69	106	108	131	125	110	104	127	121	89	106	244	114	139	115	259	161	94	180	238	270	143	84	214	145	86	98	120	228	114	117	111	284	168	143	94	154	91	94	116	238
86	152	255	117	128	228	107	112	258	70	107	108	131	124	108	102	125	121	88	106	244	115	138	115	261	162	93	179	238	269	142	86	215	147	87	99	120	228	114	117	110	284	168	143	95	155	91	95	117	235
86,25	153	255	118	130	226	106	111	257	70	106	110	133	125	109	102	126	121	87	105	245	115	138	115	259	162	93	181	239	268	142	84	215	146	88	100	121	228	115	118	111	284	168	142	95	154	92	97	118	236
86,5	153	253	121	133	227	110	113	259	72	108	110	133	125	110	104	129	123	89	106	245	116	138	118	261	161	95	181	241	270	143	85	215	148	88	101	121	227	115	119	114	285	169	143	94	156	92	96	120	237
86,75	152	252	120	133	230	112	115	261	71	107	110	131	125	109	104	131	125	92	106	244	116	139	120	260	160	95	182	242	272	143	87	216	148	88	102	120	224	115	120	114	286	169	143	94	156	91	97	118	236
87	151	254	116	127	223	104	110	257	70	108	111	133	123	105	99	121	119	87	105	245	114	137	115	260	162	91	177	236	267	142	84	215	146	88	99	122	228	111	115	108	283	167	143	95	154	92	97	119	230
87,25	149	254	114	125	224	103	110	256	69	106	109	132	122	103	97	120	118	86	106	244	113	138	114	260	161	90	176	235	266	141	84	214	146	88	100	121	228	108	113	105	281	167	142	94	153	91	96	117	229
87,5	151	254	115	128	224	104	110	257	70	107	110	132	124	106	98	121	120	88	105	245	114	138	116	260	161	91	177	237	266	141	83	215	145	89	100	123	228	111	115	107	283	167	142	95	155	92	97	118	232
87,75	151	254	115	128	222	103	110	257	69	106	110	134	123	105	98	120	118	87	105	245	114	137	115	259	162	90	177	237	267	141	84	216	146	88	99	122	229	110	115	106	282	168	142	95	154	92	98	118	231
88	152	252	119	131	224	107	111	257	70	106	111	132	124	109	102	126	122	87	104	244	115	137	117	259	160	93	180	241	269	141	84	215	147	88	100	120	226	114	118	111	283	168	142	94	153	91	96	118	236
88,25	152	251	119	132	228	111	114	258	70	107	110	132	124	109	103	129	124	89	105	244	115	138	117	260	160	94	181	242	270	142	87	216	147	88	101	119	225	115	118	113	284	169	143	95	156	91	96	118	237
88,5	151	253	114	127	223	105	111	256	68	106	109	133	122	104	98	120	120	86	105	244	115	137	115	259	160	90	176	236	266	142	84	215	146	88	101	122	225	109	114	107	281	168	142	95	155	92	96	119	228
88,75	151	255	116	127	225	104	111	257	70	107	109	133	123	106	99	121	120	87	108	245	115	139	116	259	162	91	177	236	268	142	86	214	146	89	100	123	230	111	115	107	282	167	143	96	154	93	96	119	231
89	152	254	116	129	223	104	111	257	69	106	110	133	124	106	99	122	120	87	106	245	116	138	116	260	161	93	177	238	267	142	85	215	147	88	100	122	227	111	116	107	283	168	142	95	155	92	97	119	231
89,25	147	251	110	122	219	101	109	255	68	105	109	134	118	99	93	115	115	86	104	245	112	136	114	259	159	86	173	234	263	141	83	216	145	87	99	123	225	105	110	104	280	167	141	95	152	90	97	119	222
89,5	150	253	114	128	223	104	111	257	69	105	110	132	122	104	98	120	119	87	105	245	115	137	115	259	160	92	177	238	266	142	84	215	146	88	99	123	227	110	114	106	282	167	142	95	155	91	97	119	229
89,75	153	251	118	131	223	107	111	257	70	106	111	132	123	107	100	125	122	87	104	244	115	136	118	258	160	92	178	241	268	142	84	217	145	88	100	121	225	113	117	110	283	168	142	94	154	91	97	120	233
90	153	252	121	133	232	114	117	261	71	107	110	130	125	110	105	130	126	91	107	245	116	140	119	260	161	95	182	244	272	146	88	216	151	88	103	120	225	115	120	115	286	171	145	95	157	92	96	119	236
90,25	151	253	114	126	223	103	110	256	69	106	109	133	123	104	98	120	118	87	107	245	114	138	114	259	163	91	177	236	267	141	85	215	146	88	98	124	228	109	115	106	282	167	143	96	153	92	97	119	229
90,5	151	253	117	128	226	106	111	257	68	107	108	132	124	107	101	125	121	87	106	244	116	138	115	259	161	92	179	240	268	142	85	214	147	87	99	121	228	112	117	110	282	168	143	95	156	91	96	118	232
90,75	151	253	115	128	222	105	111	257	69	105	109	133	124	105	98	122	119	87	105	246	114	137	115	258	161	91	177	239	266	142	84	215	146	89	100	122	227	110	116	108	281	168	143	95	154	92	97	120	231
91	149	252	113	125	220	103	109	256	68	106	109	133	121	102	95	118	118	87	104	246	114	137	115	259	159	89	174	236	265	141	84	214	146	89	99	122	227	108	113	106	280	168	142	94	154	90	97	120	226
91,25	151	252	114	127	219	105	110	256	68	106	111	132	122	104	95	119	120	86	104	246	114	136	117	258	160	90	176	238	266	141	82	215	145	89	100	123	226	109	115	107	280	168	141	93	153	91	98	121	228
91,5	152	252	117	131	225	109	113	257	70	106	110	132	124	108	100	126	123	89	105	246	116	138	118	258	160	92	179	242	269	143	85	215	148	88	101	120	226	113	118	111	283	169	142	95	156	92	96	119	232
91,75	153	254	117	128	223	105	111	257	70	106	110	133	125	107	100	122	120	87	106	247	114	137	116	258	162	94	178	239	267	142	84	215	146	89	99	124	228	112	116	109	282	168	143	95	154	92	97	120	234
92	152	253	116	127	224	104	110	257	67	106	109	132	124	107	99	122	120	87	106	245	114	138	115	258	162	94	179	238	267	142	86	215	145	87	100	123	228	111	116	108	282	169	142	96	154	92	95	118	233
92,25	152	253	117	129	225	106	112	257	68	106	109	133	125	108	102	125	122	88	107	245	114	138	115	259	163	93	179	239	268	143	85	215	146	89	100	123	228	113	117	110	283	169	144	97	154	92	97	119	235
92,5	151	252	117	128	225	106	111	258	68	106	109	131	123	107	100	124	120	86	106	246	114	137	115	259	161	91	178	239	267	142	84	215	147	87	100	121	227	112	117	108	281	168	142	95	153	91	95	118	232
92,75	152	253	116	127	222	105	111	257	68	106	108	132	123	106	99	122	121	88	105	245	114	138	116	259	161	92	177	238	267	142	84	215	146	89	100	123	228	112	116	109	282	168	142	96	154	92	96	119	232
93	153	251	119	133	226	110	113	257	69	106	112	133	125	110	104	128	124	88	105	246	116	137	119	259	160	95	181	242	269	144	85	216	148	90	101	122	225	116	120	112	284	170	143	95	156	93	99	121	237
93,25	153	250	121	135	231	115	117	263	71	108	112	132	125	111	106	133	129	94	107	246	118	140	120	259	161	96	183	245	273	147	89	216	150	90	104	120	224	117	122	116	287	172	145	96	158	94	99	120	237
Data File	C:\Program Files\Biolog\OLPM_13_01\OLPM_IDS\data_2011\04\anus_AcivenVE-___2_30_IDS_207_Aprx14x2011_B_16A.oka
Set up Time	Apr 14 2011 3:02 PM
Position	16-A
Plate Type	PM 2-A
Strain Type	NOT APPLICABLE
Sample Number
Strain Name	AcivenVE-
Strain Number	AcivenVE-
Other
Hour	A01	A02	A03	A04	A05	A06	A07	A08	A09	A10	A11	A12	B01	B02	B03	B04	B05	B06	B07	B08	B09	B10	B11	B12	C01	C02	C03	C04	C05	C06	C07	C08	C09	C10	C11	C12	D01	D02	D03	D04	D05	D06	D07	D08	D09	D10	D11	D12	E01
0	41	15	5	21	1	1	0	0	1	0	1	46	39	12	6	3	20	0	0	0	7	0	0	4	39	12	2	1	0	0	0	0	0	0	0	5	32	9	2	1	0	0	0	0	0	0	0	8	37
0,25	39	14	3	15	1	2	0	0	2	0	4	41	38	9	4	3	26	0	0	0	10	0	2	5	35	10	1	0	0	0	0	0	0	0	0	8	30	7	0	1	0	0	0	0	0	0	0	9	33
0,5	29	14	1	11	0	1	0	0	0	0	0	40	33	8	5	2	30	0	0	0	15	0	1	5	34	10	0	0	0	0	0	0	0	0	0	8	28	7	0	1	0	2	0	0	0	0	0	8	30
0,75	29	14	2	7	3	0	0	0	1	0	2	45	31	9	5	3	34	0	0	0	17	0	2	6	39	10	1	1	0	0	0	0	0	0	0	11	31	7	0	4	0	5	0	0	0	0	0	11	32
1	24	8	0	5	0	2	0	0	2	0	3	42	25	4	0	0	37	0	0	0	20	0	3	8	22	4	0	0	0	0	0	0	0	0	0	11	19	2	0	2	0	6	0	0	0	0	0	9	29
1,25	37	14	3	8	2	4	0	0	3	0	5	42	34	9	6	4	45	0	0	0	23	0	5	9	31	10	1	2	0	0	0	0	0	0	1	11	27	7	0	5	0	8	0	0	0	0	0	9	30
1,5	41	17	5	9	2	3	0	0	3	0	5	42	36	12	9	4	49	0	0	0	23	0	4	8	40	14	3	3	0	0	0	0	0	0	2	13	30	11	0	7	0	9	0	0	0	0	0	13	31
1,75	51	22	13	18	9	11	0	0	7	2	7	43	46	17	16	12	58	0	0	0	28	0	7	11	43	20	10	11	4	0	0	0	0	0	4	13	37	16	8	12	4	13	0	0	0	0	2	13	36
2	46	17	7	14	5	10	0	1	8	3	10	43	41	13	11	8	59	0	0	0	31	0	9	11	37	15	5	6	1	0	0	0	0	1	6	14	31	11	4	8	2	12	0	0	0	0	4	15	31
2,25	52	22	10	18	8	13	0	3	11	5	13	44	46	17	15	12	64	1	0	0	32	3	11	11	41	20	9	9	4	0	0	0	0	2	7	14	35	17	8	10	5	13	0	0	0	2	5	17	33
2,5	44	17	7	15	7	15	1	7	12	8	16	46	40	12	10	9	67	2	0	1	35	5	15	13	33	16	7	10	5	2	0	0	2	5	11	17	29	13	6	10	6	15	0	0	0	5	8	22	29
2,75	57	28	17	25	15	24	7	11	18	11	19	50	52	21	21	21	77	9	5	5	40	10	19	15	46	27	16	18	11	9	3	3	6	9	15	18	41	23	15	18	13	19	4	3	7	8	12	26	34
3	61	31	20	28	18	31	7	12	18	13	21	49	56	23	24	23	81	10	6	7	41	10	21	15	51	30	18	20	14	9	5	6	7	11	17	18	44	26	17	20	15	19	6	6	7	12	13	37	35
3,25	62	33	20	29	19	37	8	10	18	14	19	50	55	24	24	24	86	10	7	7	41	11	21	12	52	32	20	21	15	10	6	6	8	12	17	17	45	28	19	21	16	20	7	7	9	23	13	52	35
3,5	59	30	18	28	19	45	10	16	23	17	24	51	55	23	23	23	89	12	9	10	44	14	26	15	49	29	17	21	15	13	8	9	11	17	23	19	43	26	17	20	18	21	8	9	12	37	18	66	33
3,75	66	35	23	33	24	53	13	21	26	20	28	54	62	26	28	29	95	16	12	12	48	17	30	16	54	35	23	25	20	16	12	13	14	19	28	20	48	32	23	25	21	25	13	11	16	51	22	79	36
4	64	36	23	35	26	57	14	19	25	22	25	55	59	27	29	31	99	17	13	14	48	19	31	15	53	36	25	27	22	18	15	15	15	21	31	21	47	32	24	27	23	26	15	14	18	63	24	89	36
4,25	71	41	30	42	33	66	18	23	30	25	29	60	64	30	34	37	108	22	18	18	49	23	34	16	58	42	30	33	28	22	18	18	17	24	34	22	53	37	30	33	29	30	18	18	23	77	27	99	41
4,5	70	38	29	40	30	70	20	27	33	28	34	57	65	28	31	36	108	23	20	19	54	24	40	19	58	38	28	32	27	23	20	18	21	28	40	23	54	35	28	31	29	30	19	20	25	91	30	114	40
4,75	67	38	26	40	31	71	20	27	33	28	33	58	62	27	32	35	110	23	21	20	54	25	40	16	54	38	27	32	28	26	22	20	21	29	41	23	51	35	28	31	30	32	21	21	25	104	32	124	40
5	72	41	31	42	34	77	23	31	36	30	38	60	68	30	34	39	116	26	23	22	58	28	44	18	60	42	31	34	30	27	25	21	24	31	43	23	57	39	32	34	32	35	25	23	29	117	33	137	43
5,25	78	44	34	46	37	81	24	34	38	32	41	63	74	33	38	45	120	28	26	23	60	30	47	19	65	47	36	38	33	30	26	22	25	32	47	25	63	43	36	37	35	36	25	25	30	131	34	147	46
5,5	65	37	27	43	36	81	24	36	38	34	43	62	62	25	31	41	120	28	27	23	61	30	49	18	52	39	30	36	33	30	27	23	28	33	48	25	52	37	31	37	35	38	26	27	32	142	37	153	43
5,75	80	47	37	50	40	83	26	35	40	34	42	64	75	34	39	49	127	30	27	26	64	30	50	18	67	48	38	41	36	32	30	24	28	34	50	24	64	45	38	40	38	41	28	28	32	151	37	158	52
6	79	45	38	51	43	86	28	39	43	36	45	65	75	33	39	50	130	33	31	27	66	33	54	19	66	49	39	43	38	35	32	25	30	36	54	26	64	45	40	42	41	43	30	30	36	161	40	163	54
6,25	80	50	40	57	48	89	29	40	43	37	45	68	75	38	43	55	137	36	34	29	66	36	54	19	68	54	44	45	43	36	36	29	32	38	55	28	66	48	43	46	43	47	32	34	38	168	42	167	56
6,5	79	51	41	58	51	88	29	41	44	38	45	73	75	38	45	58	142	37	34	30	65	37	55	20	68	54	43	46	44	36	37	31	32	39	58	30	66	50	44	49	44	48	35	38	40	175	44	173	56
6,75	69	44	35	53	47	86	29	42	46	40	47	71	68	30	39	53	140	35	34	30	68	38	57	21	56	48	40	43	42	37	36	30	35	41	60	30	59	42	41	45	43	49	35	37	41	179	45	174	54
7	78	49	39	57	49	88	32	45	47	41	51	70	76	34	43	58	143	39	35	30	71	39	58	21	65	52	44	46	44	39	38	30	37	41	63	31	66	47	44	49	45	51	36	38	41	183	47	174	60
7,25	70	45	34	55	49	87	32	45	49	43	50	72	69	30	38	59	141	37	35	31	71	39	59	21	57	48	42	45	43	38	38	32	38	42	65	32	61	43	43	48	45	52	37	39	43	184	48	176	57
7,5	82	52	42	60	55	90	34	48	51	45	53	73	79	37	46	65	146	40	37	32	73	41	61	23	68	55	49	49	47	42	42	32	39	44	67	34	71	48	48	52	47	55	41	40	44	189	50	177	62
7,75	90	55	46	64	57	92	37	50	53	47	58	72	86	41	50	70	147	42	38	32	77	43	63	22	76	58	52	53	49	43	42	32	41	46	72	36	77	53	49	55	49	55	41	41	44	192	52	174	68
8	92	60	50	69	62	95	39	52	53	48	58	73	90	44	55	76	151	45	42	34	76	44	62	22	81	61	56	57	52	46	44	34	43	49	74	38	81	57	54	59	53	58	42	42	45	196	54	177	71
8,25	81	54	40	61	56	88	35	49	51	46	56	79	79	39	47	67	148	42	40	31	77	43	61	22	69	55	51	50	50	45	44	39	43	50	76	41	71	53	49	55	51	58	42	44	47	197	56	181	64
8,5	86	57	46	66	62	92	39	54	55	50	61	78	84	41	51	72	155	45	42	34	80	46	64	24	74	58	53	55	54	49	46	38	45	52	81	42	76	56	53	59	52	60	43	44	49	198	57	180	67
8,75	74	51	37	60	57	87	37	52	55	50	61	78	76	35	44	66	150	45	42	33	82	45	66	23	62	52	49	51	51	49	46	39	46	52	82	42	67	51	49	55	49	59	42	44	47	199	56	179	63
9	88	59	46	65	60	90	39	55	57	51	64	78	87	42	51	71	151	48	43	33	83	46	68	23	77	60	53	54	54	50	47	40	48	54	85	44	79	58	54	58	51	62	44	44	49	201	58	179	70
9,25	95	62	51	69	63	94	41	57	59	53	67	80	94	46	56	76	156	51	46	36	86	49	70	25	81	65	58	58	58	53	49	43	51	58	87	48	84	63	58	63	54	64	46	46	51	203	59	180	75
9,5	92	60	48	66	62	93	42	59	60	54	69	81	92	44	54	74	155	51	46	38	87	50	72	25	79	63	55	56	56	54	49	43	53	58	90	48	80	61	57	62	52	65	45	46	52	203	60	179	72
9,75	81	56	43	64	62	89	41	56	58	54	66	81	82	40	49	70	156	50	46	38	86	49	70	23	70	58	52	54	57	54	51	45	51	59	89	48	74	57	56	61	52	67	45	46	52	204	60	181	70
10	98	66	57	78	72	96	45	59	59	56	69	83	97	51	63	84	165	56	50	41	88	52	73	25	87	71	62	64	66	59	53	48	54	59	90	50	89	69	65	71	57	71	48	49	53	205	61	181	77
10,25	92	63	54	71	67	92	45	59	60	57	70	82	93	48	60	81	164	55	50	41	88	53	73	24	82	65	59	59	62	59	53	49	55	62	92	50	84	65	63	67	55	70	50	49	53	206	62	180	75
10,5	87	61	48	68	66	91	44	58	59	58	70	85	87	46	56	78	163	56	50	42	89	53	74	25	76	62	57	57	60	58	54	51	56	64	94	53	80	64	60	66	52	71	51	52	55	209	63	183	72
10,75	92	66	55	73	70	95	46	60	60	58	71	89	92	50	61	84	168	57	51	45	90	54	74	26	81	67	62	62	63	60	55	55	56	64	92	53	83	68	65	71	55	75	51	52	56	210	63	187	72
11	98	66	59	75	69	98	49	63	63	62	76	85	99	51	64	88	170	61	53	44	93	56	78	28	86	69	65	67	65	64	55	51	59	65	97	54	91	69	67	73	56	74	54	54	57	213	64	181	80
11,25	96	64	55	68	65	95	47	63	65	62	77	86	96	48	59	84	169	60	52	43	95	55	78	26	85	66	61	64	62	62	55	52	61	64	99	56	88	67	64	70	52	74	53	52	57	214	63	181	78
11,5	102	69	62	75	71	97	50	65	66	62	77	88	103	54	67	90	174	61	54	45	96	56	78	27	91	75	68	70	67	65	57	54	61	67	100	57	95	75	71	75	57	78	56	55	58	217	65	181	81
11,75	90	61	50	65	66	94	49	66	67	64	80	90	92	44	55	80	172	61	53	44	98	57	80	28	78	63	58	64	63	64	56	53	62	67	102	59	84	64	62	69	51	76	55	54	59	218	66	181	77
12	99	67	60	75	72	99	51	65	68	65	81	88	100	50	64	89	178	65	57	46	98	59	81	28	88	71	65	70	69	68	58	55	64	68	102	60	92	71	67	74	57	78	58	56	61	222	66	181	79
12,25	93	65	55	74	73	96	50	65	67	65	80	90	95	49	62	86	178	62	56	45	96	58	78	27	82	68	64	68	68	66	59	57	63	70	99	60	88	70	66	72	56	80	58	57	60	221	65	182	78
12,5	103	70	64	80	75	99	52	67	67	67	82	90	104	54	69	91	183	66	59	47	99	59	82	28	92	74	69	73	72	68	59	56	64	72	102	61	97	75	71	77	59	81	59	57	61	223	65	183	82
12,75	105	71	65	83	77	101	54	71	69	67	84	91	106	56	71	95	185	69	59	49	102	61	82	29	94	78	71	76	74	70	60	58	66	73	102	63	100	77	73	79	62	83	61	59	62	223	67	182	84
13	98	66	59	76	72	97	52	69	69	68	84	91	100	50	63	87	182	66	58	46	102	60	83	28	87	72	65	72	70	69	60	57	66	72	104	63	93	72	67	75	57	81	58	58	61	223	66	179	81
13,25	95	65	55	71	68	94	52	70	70	69	85	94	97	47	61	83	182	64	58	46	103	60	85	28	85	68	62	71	68	68	58	56	68	72	108	67	90	71	65	73	56	81	59	57	62	222	69	183	82
13,5	102	70	62	76	73	97	53	71	70	69	86	94	104	54	67	88	183	66	59	47	105	61	84	28	92	75	69	74	73	69	60	59	69	73	106	66	97	75	70	77	59	83	60	58	62	223	68	182	86
13,75	106	73	67	86	82	101	55	72	69	71	86	93	107	59	73	96	187	70	61	50	103	62	83	28	97	80	75	79	79	72	63	61	67	74	102	65	101	80	75	82	65	86	62	61	62	225	67	184	92
14	106	72	65	81	76	99	54	74	71	70	87	94	107	58	71	91	186	68	62	48	106	62	85	29	95	79	73	78	75	72	63	61	71	74	107	68	101	79	74	80	62	86	63	62	65	224	69	183	93
14,25	106	74	68	85	79	102	56	75	72	72	89	95	108	58	74	94	189	73	63	51	107	66	87	31	97	80	76	81	78	76	63	61	70	76	106	69	103	80	75	83	65	88	63	63	65	227	70	182	95
14,5	107	74	70	87	81	104	59	76	73	73	91	93	109	58	75	96	190	74	66	52	108	66	89	31	99	82	77	82	79	78	64	62	70	75	106	69	106	80	76	84	65	90	64	63	65	227	68	181	99
14,75	107	75	69	85	82	101	58	75	71	74	90	97	109	59	76	95	190	72	65	51	109	66	86	31	98	82	76	81	80	76	66	65	72	77	105	70	104	82	77	85	65	91	65	65	65	228	70	185	103
15	104	72	66	80	76	99	57	76	74	74	93	98	108	57	70	91	188	70	63	51	109	65	88	31	95	77	73	80	76	75	63	62	74	78	110	71	101	78	73	82	63	89	64	64	66	227	70	184	102
15,25	89	66	57	73	74	96	55	75	71	74	90	96	96	49	63	84	186	68	63	50	109	65	86	29	82	70	66	76	74	73	64	62	74	78	107	73	89	71	70	80	61	88	65	63	65	228	70	183	96
15,5	107	76	70	86	83	100	58	77	72	76	91	98	110	61	76	95	192	73	65	52	109	66	87	31	99	82	77	82	81	76	68	65	72	79	105	71	104	83	79	87	67	91	67	67	66	230	70	186	112
15,75	99	72	64	81	80	99	58	78	74	76	92	99	104	55	71	90	190	72	67	52	111	68	88	32	92	76	73	80	79	77	68	64	74	80	106	73	98	77	75	84	66	91	68	66	67	230	70	184	105
16	109	76	71	85	79	100	59	79	76	75	96	98	113	61	76	94	191	74	66	53	112	66	89	31	100	82	76	82	78	77	66	65	76	80	110	75	107	82	78	85	66	91	67	66	67	230	73	184	108
16,25	93	69	59	77	78	98	58	78	73	76	93	101	100	52	67	87	190	72	66	53	113	68	88	30	86	74	69	79	76	77	68	65	78	80	108	75	94	74	74	83	65	93	68	67	68	232	73	185	103
16,5	103	75	67	84	83	99	61	77	72	76	92	103	108	59	74	90	192	73	66	52	111	65	87	29	95	81	75	79	79	77	70	68	76	79	102	73	99	84	76	86	67	93	68	68	68	230	72	189	108
16,75	111	78	76	92	85	106	64	81	77	78	97	99	116	63	80	98	196	80	71	56	115	70	92	33	103	86	82	87	84	82	70	66	76	81	109	77	112	83	82	90	70	96	70	69	69	234	72	183	120
17	105	75	68	84	80	102	61	81	77	76	96	100	109	59	74	92	193	77	69	54	115	69	91	32	97	79	76	84	79	80	68	65	78	82	109	77	102	78	77	86	66	95	68	68	69	232	72	183	111
17,25	109	77	71	85	80	100	61	81	76	77	98	101	114	61	76	93	194	76	68	54	115	67	91	31	101	83	77	84	80	79	67	65	79	81	111	78	107	82	78	87	67	94	69	67	68	231	74	186	121
17,5	111	79	73	87	82	101	62	82	77	78	99	102	116	63	78	94	196	78	69	54	115	69	92	32	104	85	80	86	83	80	69	64	80	82	111	79	109	84	80	88	68	94	70	68	70	233	74	186	129
17,75	95	71	59	78	78	97	60	80	76	79	98	104	102	53	67	85	192	75	68	54	117	68	90	32	87	74	70	80	78	78	69	66	83	82	113	81	93	75	74	84	66	95	70	69	71	232	76	189	118
18	109	79	76	92	87	102	65	81	77	80	97	104	116	65	81	95	197	79	71	56	115	70	90	31	103	87	82	87	85	81	73	68	79	82	105	77	108	86	82	92	71	98	72	72	70	235	73	188	128
18,25	114	82	81	98	91	107	66	83	78	81	99	104	121	68	86	101	200	83	74	59	115	72	90	32	108	92	88	90	89	84	72	69	77	83	106	78	114	89	85	95	75	99	73	73	70	236	73	187	133
18,5	113	81	78	94	86	106	66	84	79	79	101	102	119	66	83	97	199	82	72	57	118	72	93	32	107	90	84	90	86	85	70	66	80	83	110	80	114	85	82	92	71	97	72	71	70	235	73	186	137
18,75	114	81	79	96	88	107	67	85	80	79	102	102	119	68	84	100	200	84	73	59	117	73	94	33	109	91	85	91	88	86	71	68	80	84	110	80	116	86	82	93	73	100	73	71	71	236	74	186	138
19	115	85	83	102	93	109	69	86	80	82	102	104	121	71	88	104	203	85	76	61	119	74	93	33	111	95	90	94	91	87	74	69	81	85	109	81	119	90	86	98	77	102	74	73	72	237	74	187	141
19,25	115	82	78	93	86	104	67	85	80	81	103	103	120	67	83	98	200	83	74	59	119	73	94	32	107	89	85	90	86	85	72	69	82	84	111	82	114	86	84	92	72	100	73	72	71	236	75	187	138
19,5	97	74	64	79	82	99	64	84	79	81	101	106	105	55	71	89	196	78	71	56	118	70	93	32	90	76	74	84	80	80	70	69	86	83	114	84	96	77	76	86	68	98	73	71	71	235	76	190	126
19,75	104	76	67	82	81	101	66	87	81	83	104	107	110	59	73	90	198	80	73	57	120	73	96	33	94	79	75	84	82	81	70	67	86	84	117	86	102	78	77	87	69	99	72	72	73	236	78	189	132
20	115	82	80	94	87	105	68	87	82	82	105	106	122	69	84	100	201	84	75	59	121	74	96	33	108	91	85	91	87	86	72	69	84	85	113	83	116	87	84	93	73	101	74	74	72	238	77	187	141
20,25	110	83	77	93	90	104	68	84	79	82	101	111	120	68	83	95	201	80	72	60	119	71	92	33	104	91	85	85	87	83	75	73	84	83	104	82	108	91	85	94	73	100	74	73	72	237	79	196	142
20,5	114	85	81	98	93	107	70	85	78	83	101	111	122	70	87	98	204	82	74	62	119	72	90	33	107	95	87	88	90	84	76	74	82	83	102	80	111	93	87	97	76	101	73	75	70	238	79	196	145
20,75	115	85	79	92	87	103	67	87	80	83	103	108	122	70	84	96	202	81	74	58	121	72	93	32	108	91	85	89	86	84	73	70	87	85	113	85	114	88	84	92	72	100	73	72	71	237	78	192	146
21	114	84	80	92	87	106	70	90	83	84	107	108	121	68	83	98	202	85	76	61	123	75	98	34	108	90	84	91	87	87	73	69	88	87	116	87	115	87	82	93	73	102	75	74	73	240	78	188	148
21,25	114	85	79	94	91	104	68	85	78	83	102	111	122	69	84	95	202	81	74	61	120	73	91	33	107	93	86	87	88	85	76	72	85	83	105	84	111	91	86	94	74	101	75	74	71	239	80	195	149
21,5	117	86	84	98	90	107	71	91	83	84	106	107	123	71	87	103	206	88	78	62	123	76	96	34	112	94	88	94	90	89	75	72	85	88	111	86	119	88	86	96	76	104	74	74	73	241	77	189	156
21,75	111	83	79	91	87	103	69	90	83	84	106	107	119	67	82	98	203	85	77	61	123	76	96	34	105	88	83	91	88	87	73	70	86	87	112	87	112	84	81	92	73	103	75	75	73	240	78	187	151
22	108	79	73	85	84	102	69	90	83	84	106	110	113	63	77	91	202	82	75	61	124	74	96	34	100	84	78	87	85	85	72	69	88	86	118	89	106	80	79	90	70	103	75	74	72	239	80	191	150
22,25	109	81	74	87	86	102	69	91	83	84	108	109	116	64	78	94	203	83	76	62	125	75	97	35	102	86	81	88	86	85	73	70	89	87	117	89	108	83	80	92	71	103	75	74	72	240	79	190	149
22,5	118	85	82	94	89	105	71	92	84	84	109	110	125	71	85	98	204	86	77	62	125	75	98	34	111	93	87	92	89	87	73	70	90	86	116	89	117	89	84	93	73	103	75	74	73	240	79	190	156
22,75	104	78	70	83	85	101	69	92	83	84	109	111	110	61	75	92	202	83	76	62	125	75	97	36	95	83	78	86	85	85	73	70	91	87	119	91	102	78	78	89	71	104	76	74	74	241	81	191	149
23	119	87	85	98	89	107	72	93	84	85	110	110	127	73	88	101	206	87	79	63	126	76	98	35	113	97	90	93	90	88	74	71	89	88	117	90	120	90	86	96	74	105	76	74	73	241	80	190	162
23,25	114	86	81	92	88	103	69	91	82	85	107	111	123	72	85	97	205	85	77	62	123	74	94	34	109	93	86	91	87	85	75	71	91	86	111	87	113	88	85	94	73	103	75	75	73	242	79	193	155
23,5	114	87	83	100	96	108	74	90	81	88	105	116	124	73	88	98	208	84	77	64	123	76	93	35	109	97	89	89	91	85	79	76	86	85	103	85	112	94	89	99	76	105	77	77	72	242	81	199	158
23,75	117	88	84	96	91	104	70	90	81	85	105	112	125	74	88	98	206	84	77	62	123	73	93	34	112	96	89	92	88	85	77	73	89	86	109	88	116	92	87	97	75	104	76	76	72	241	80	196	158
24	117	87	84	97	90	105	73	94	84	85	109	109	124	73	86	102	206	88	79	64	126	77	97	36	111	95	88	94	90	89	75	72	89	88	111	88	118	88	84	96	75	105	76	76	74	242	78	189	160
24,25	118	88	85	95	90	104	70	93	83	86	108	113	126	74	87	99	205	85	78	63	126	75	96	35	113	96	89	92	88	86	76	71	91	86	114	89	118	91	85	96	74	104	75	76	73	242	80	193	161
24,5	116	88	84	94	91	104	71	95	84	86	109	114	126	74	86	98	205	85	78	64	126	76	97	36	112	96	88	91	88	86	76	72	93	87	114	91	116	90	85	95	75	104	77	78	73	244	82	195	159
24,75	116	88	84	95	91	104	72	94	82	86	109	114	124	73	86	98	206	85	79	63	126	76	95	35	111	95	89	92	88	86	76	73	91	88	112	90	115	91	85	96	75	105	77	77	74	245	80	194	158
25	117	91	88	105	99	109	77	93	82	87	106	117	126	75	90	101	210	87	80	68	125	77	94	37	112	99	92	92	93	88	80	76	86	87	103	85	116	95	90	100	78	107	77	79	73	245	80	198	161
25,25	110	88	83	100	97	111	77	93	83	90	107	121	122	70	87	98	210	86	79	68	126	77	93	38	107	95	88	89	92	87	80	78	87	87	103	87	109	94	88	98	78	106	78	79	74	244	82	202	157
25,5	113	89	83	97	94	106	75	92	82	88	107	117	124	72	86	95	207	84	77	66	127	76	94	37	108	96	89	89	90	86	79	75	91	86	107	89	112	93	86	97	76	105	77	78	73	244	83	200	157
25,75	117	89	85	95	91	104	73	96	86	87	111	114	125	74	86	99	207	87	79	65	128	76	98	38	113	95	88	93	88	86	76	73	94	88	116	92	118	90	84	95	75	106	77	77	74	244	82	195	158
26	120	92	91	106	97	113	78	99	87	87	113	112	128	77	93	108	212	95	84	70	129	82	99	39	115	101	94	99	94	93	78	75	88	90	113	91	122	92	88	100	80	109	80	81	75	247	78	190	166
26,25	115	89	84	96	93	105	73	94	82	87	108	115	124	73	86	97	207	85	78	65	126	74	93	36	110	95	89	90	89	87	78	74	93	87	109	89	113	92	85	95	75	105	78	77	73	244	82	199	157
26,5	119	91	87	99	91	109	77	101	88	89	115	115	126	75	87	102	208	90	81	67	132	80	102	39	114	96	90	95	90	90	76	73	94	90	120	94	119	89	84	95	75	108	79	79	76	245	82	191	162
26,75	118	92	89	104	97	108	77	93	82	89	108	119	129	77	92	100	209	87	79	68	127	75	94	37	113	101	93	92	93	87	80	77	90	88	105	88	116	98	91	100	78	106	78	79	75	245	83	202	163
27	115	92	89	106	99	111	79	95	83	90	110	121	127	76	91	101	210	86	79	69	126	77	94	38	112	100	93	92	94	88	82	78	88	88	102	86	114	96	90	101	79	107	78	80	73	245	82	201	160
27,25	115	90	84	99	95	106	76	95	83	88	108	118	125	74	87	97	208	86	79	67	127	76	94	36	111	96	89	90	91	87	79	76	92	88	107	89	112	93	86	96	78	106	78	78	75	246	82	200	157
27,5	114	90	86	101	97	109	77	96	82	91	109	121	126	75	90	98	209	86	80	69	128	77	95	39	111	99	91	91	93	86	81	78	92	86	105	91	113	96	90	100	78	106	79	79	76	246	86	203	160
27,75	119	92	89	100	95	106	75	97	84	88	110	115	128	78	90	100	208	87	81	66	127	77	95	37	114	100	92	94	91	87	79	76	94	88	110	91	118	94	88	99	77	106	78	79	75	246	81	198	161
28	117	90	85	95	92	105	74	98	85	87	111	116	127	74	87	98	207	87	80	66	129	77	96	37	112	96	88	93	89	86	77	74	95	87	114	93	116	90	84	96	76	105	78	78	74	246	82	197	158
28,25	118	93	90	103	98	108	77	97	83	89	110	118	129	78	91	99	209	89	81	68	129	78	94	37	115	101	94	93	92	88	80	76	92	87	105	88	116	96	89	100	78	107	79	79	74	247	81	199	161
28,5	108	88	81	96	96	106	77	96	83	90	109	120	119	70	85	95	207	87	79	68	129	78	94	38	104	92	87	90	90	88	80	76	92	87	105	89	107	91	83	96	77	106	78	79	75	247	81	200	153
28,75	120	92	90	98	92	106	75	100	86	88	113	117	129	77	89	100	207	90	82	67	130	77	98	38	116	99	91	95	90	88	78	74	94	87	116	93	120	92	87	97	76	107	79	78	75	247	83	195	161
29	121	95	93	102	94	106	76	101	86	88	113	117	130	79	92	103	208	90	82	68	131	78	98	39	117	103	94	97	92	89	77	73	95	89	116	94	123	93	88	99	77	107	79	78	74	246	82	196	164
29,25	120	92	91	100	92	107	76	102	89	90	115	117	129	78	90	102	208	92	82	68	133	80	100	39	117	99	91	96	91	89	78	74	96	89	118	95	122	91	85	97	77	107	80	79	76	246	83	195	162
29,5	119	92	89	98	93	106	75	99	86	88	112	117	127	77	89	100	208	89	81	68	130	78	97	37	115	98	91	95	91	89	78	75	94	88	112	92	118	91	86	97	79	107	79	79	75	247	81	196	159
29,75	121	93	92	99	92	106	76	102	87	88	115	117	130	78	90	101	209	91	83	68	133	79	100	38	116	99	92	97	91	89	78	74	95	89	118	94	121	91	86	97	77	108	79	79	75	246	82	195	161
30	120	96	94	108	100	111	80	100	84	90	111	120	132	80	95	104	211	90	83	71	131	80	95	38	117	105	97	96	96	90	82	78	90	89	105	89	119	98	92	103	81	107	80	80	75	248	82	200	164
30,25	121	93	93	102	93	109	78	104	89	89	116	117	129	79	90	103	210	93	83	70	135	81	101	39	117	98	92	97	93	91	77	75	94	90	117	94	122	91	87	97	77	107	80	79	76	247	83	194	163
30,5	122	97	96	110	102	111	81	99	84	91	111	122	133	81	96	103	212	90	82	71	131	79	95	38	118	107	96	95	96	89	82	78	91	87	103	91	121	101	93	104	81	107	80	80	74	247	84	204	168
30,75	119	94	93	108	101	111	79	99	84	90	111	121	131	81	95	101	211	89	81	71	131	78	95	39	116	103	95	94	95	88	81	78	90	87	103	90	117	98	91	102	80	106	80	80	74	248	84	204	164
31	117	93	91	104	98	108	79	100	85	89	110	120	128	77	92	99	209	89	83	70	132	79	95	39	113	100	92	93	93	88	80	78	92	88	104	90	115	96	88	99	79	105	81	79	75	248	83	201	158
31,25	116	93	89	102	98	106	79	99	84	89	111	118	127	78	90	98	209	89	82	68	131	78	95	38	113	99	91	93	92	88	80	77	93	88	105	91	115	94	87	98	78	106	79	79	75	248	82	199	157
31,5	122	94	94	101	94	107	78	104	88	90	115	117	130	80	92	102	208	91	84	69	134	81	99	39	117	100	93	97	92	89	79	75	96	90	117	96	122	93	87	99	78	106	80	79	76	249	83	197	162
31,75	111	91	88	103	100	111	81	101	85	92	114	125	125	74	89	97	209	89	82	72	132	81	96	41	110	97	90	91	94	87	82	79	91	88	101	90	111	96	87	100	79	105	80	80	76	249	83	204	156
32	117	93	90	102	98	108	78	100	85	90	112	121	128	77	91	98	209	89	82	69	133	79	96	39	113	99	92	93	93	88	81	77	94	88	106	93	116	96	87	99	80	106	80	81	76	249	84	202	158
32,25	121	96	97	106	98	109	79	103	87	90	114	118	131	81	95	104	210	93	84	71	134	81	97	38	117	104	96	98	95	92	80	77	94	91	110	93	121	94	89	100	81	107	81	81	75	250	81	197	162
32,5	122	95	95	102	93	107	79	106	90	90	118	119	130	80	91	102	209	93	85	71	137	82	102	40	118	101	93	97	93	91	78	75	97	90	118	98	122	92	87	97	78	107	81	79	76	249	84	196	162
32,75	125	98	99	109	98	110	79	105	88	90	116	118	133	84	97	107	210	94	86	71	135	81	99	39	120	107	98	100	95	92	79	76	94	90	114	95	126	95	90	102	81	107	81	80	75	249	81	196	166
33	123	98	99	109	99	112	80	105	89	91	116	117	132	82	97	107	212	96	87	73	134	84	100	40	119	105	98	101	97	93	80	76	92	92	112	94	125	94	90	104	82	109	82	82	76	251	81	197	165
33,25	120	95	95	105	97	109	80	104	88	91	116	119	130	82	94	104	211	95	86	71	134	83	99	40	116	101	95	99	95	92	81	77	93	92	110	95	120	93	89	101	81	108	82	82	77	251	80	196	160
33,5	119	96	95	110	102	114	83	102	85	94	113	126	131	80	95	100	211	89	82	74	135	79	96	42	116	105	96	94	96	88	84	80	92	88	103	94	116	101	93	104	83	106	82	82	76	249	87	207	162
33,75	122	95	96	104	95	109	79	106	89	89	117	117	130	81	94	103	209	95	85	72	138	82	101	40	118	102	94	99	94	92	78	75	95	91	115	97	123	93	88	99	79	106	79	80	75	250	82	195	162
34	126	97	100	107	97	109	79	106	90	90	117	119	133	83	96	106	209	94	87	71	138	81	102	40	122	107	98	100	94	91	79	76	97	90	117	98	127	95	90	101	80	106	81	80	77	249	84	199	166
34,25	119	95	94	105	98	109	80	102	86	90	113	123	130	80	93	99	208	90	84	72	135	80	97	40	115	103	95	94	94	89	81	78	94	88	105	94	117	98	90	101	80	104	81	80	75	249	84	203	160
34,5	125	96	98	106	96	110	80	108	92	90	119	119	132	83	96	105	208	96	86	73	139	82	103	41	120	104	95	99	94	92	79	76	97	91	118	100	126	93	88	99	80	105	82	81	77	250	84	197	165
34,75	112	89	87	95	94	107	79	105	89	90	116	119	121	73	87	97	206	93	86	71	137	84	100	41	106	93	88	96	92	91	80	78	95	92	113	97	111	85	83	97	77	105	82	81	78	251	82	196	152
35	117	93	92	104	99	109	81	103	86	91	115	122	128	78	93	99	208	90	84	72	135	82	96	40	113	100	92	93	95	90	82	78	93	90	103	94	115	95	88	100	80	102	81	82	76	252	83	202	156
35,25	126	97	101	110	99	112	82	109	92	91	119	117	134	85	99	108	209	98	88	75	140	85	102	41	123	106	99	102	97	95	79	77	95	92	115	99	127	94	89	102	80	106	82	82	77	251	82	196	167
35,5	125	96	99	107	97	109	79	106	88	89	117	119	134	84	96	105	207	93	85	72	137	81	99	40	121	105	96	99	94	90	81	77	97	91	113	98	124	96	89	101	81	104	81	81	75	250	83	198	164
35,75	125	99	103	114	103	114	83	108	90	92	119	120	134	85	100	109	210	99	89	76	137	85	100	42	121	108	99	103	100	95	83	79	92	92	110	98	127	96	92	105	84	107	83	83	77	252	81	197	166
36	122	95	96	101	95	108	79	107	89	90	118	121	131	80	92	101	206	92	85	72	140	82	101	40	117	100	92	97	93	91	79	76	99	90	115	101	120	93	86	98	79	103	81	81	78	250	84	199	160
36,25	123	96	97	102	95	108	81	109	92	91	121	120	131	81	93	101	206	96	87	73	141	83	104	42	118	102	93	99	93	92	78	76	98	91	118	102	121	91	86	98	78	104	82	81	76	250	84	197	160
36,5	110	89	85	98	97	107	81	104	86	89	115	123	119	72	89	94	205	90	85	72	137	82	98	41	106	92	89	92	92	90	82	78	96	91	107	97	108	90	84	97	78	103	82	82	76	251	83	201	151
36,75	122	97	99	113	104	114	84	103	85	93	116	126	133	84	98	103	208	93	85	76	137	82	97	42	118	107	97	97	98	90	84	80	92	88	101	95	119	101	93	106	84	103	83	81	75	250	85	207	164
37	126	102	106	120	110	118	86	105	86	94	116	127	137	88	104	107	209	95	86	77	136	81	96	43	121	113	103	100	102	92	86	82	90	90	101	96	122	106	98	110	86	105	83	82	75	251	85	208	170
37,25	119	94	94	102	97	108	79	104	86	88	115	123	130	80	94	98	205	91	84	71	139	80	97	40	116	100	93	95	93	90	81	77	98	88	109	98	117	96	87	100	80	102	81	81	76	251	85	203	158
37,5	120	94	96	103	97	107	78	105	86	88	116	122	130	80	94	100	204	92	85	72	137	81	97	40	115	100	93	96	93	90	80	77	96	89	108	97	118	95	87	100	79	102	80	81	76	250	82	200	158
37,75	121	96	97	108	100	110	81	105	86	89	114	123	131	82	98	100	206	91	84	73	137	81	96	40	116	105	96	95	95	91	83	79	95	89	103	97	117	98	90	102	80	102	80	81	76	251	85	203	160
38	120	94	94	103	97	108	81	104	85	89	114	123	130	80	94	97	204	90	83	72	137	80	96	40	115	102	93	94	93	89	81	78	96	88	107	98	116	97	87	100	80	101	80	81	75	250	84	204	158
38,25	121	95	96	102	96	108	78	107	88	88	117	121	130	81	93	100	204	92	85	72	139	82	100	40	115	101	94	97	92	90	80	77	98	90	112	101	119	93	87	99	79	104	82	81	75	251	84	200	159
38,5	127	99	104	112	102	109	80	106	87	88	117	122	136	89	101	105	207	93	85	73	138	80	97	41	122	110	101	100	96	91	82	78	96	89	107	98	124	101	94	105	82	104	82	82	76	250	84	202	168
38,75	123	97	99	108	101	110	81	105	87	90	115	124	133	85	98	100	205	91	85	73	139	80	97	42	117	106	97	96	95	90	83	79	96	89	106	99	119	101	92	103	81	102	81	81	77	251	86	206	162
39	126	99	102	109	101	109	81	106	87	89	116	122	136	86	99	102	205	93	85	74	139	81	97	41	120	109	98	98	95	92	82	78	97	89	107	99	122	100	91	104	81	103	82	81	76	252	85	204	165
39,25	127	101	105	116	105	115	84	106	86	91	117	126	137	89	103	105	207	93	85	76	139	82	96	42	121	112	102	99	99	90	84	81	94	90	103	98	123	105	95	108	85	103	83	82	76	251	86	207	170
39,5	126	102	106	119	108	117	86	107	88	93	118	128	137	89	104	106	206	96	86	77	140	83	97	45	121	113	103	101	101	91	86	81	92	90	102	98	123	105	96	110	86	104	84	84	76	252	86	206	170
39,75	120	97	99	111	102	112	83	105	86	92	117	125	132	83	97	100	204	91	85	75	139	82	96	43	116	104	96	95	96	90	84	81	93	89	101	97	116	99	90	104	82	102	81	82	75	252	84	206	162
40	115	94	95	107	102	112	84	107	85	92	117	127	128	78	94	97	203	91	85	76	140	82	97	42	112	100	94	93	96	90	84	80	94	89	102	98	113	97	88	103	81	102	82	82	76	252	85	205	158
40,25	127	98	105	111	101	111	81	108	89	88	120	121	136	87	100	106	204	95	87	74	141	82	99	41	121	109	99	101	96	92	82	78	97	91	109	100	124	97	91	104	81	104	83	82	77	253	83	200	167
40,5	122	96	99	103	97	108	80	108	89	89	120	121	130	81	94	101	200	92	87	74	142	82	100	41	116	100	93	99	93	91	80	77	97	92	110	100	118	93	87	99	80	104	82	81	77	252	82	198	158
40,75	123	98	101	112	103	112	83	106	86	91	117	126	134	83	99	100	203	92	85	75	140	82	97	42	118	107	98	96	97	90	84	80	94	89	103	98	118	101	92	105	83	103	82	82	75	251	86	207	164
41	127	102	105	117	105	115	85	105	85	92	117	129	136	88	103	104	203	93	86	77	141	81	96	43	120	111	102	97	99	89	84	82	92	88	102	100	121	105	97	110	85	102	82	83	76	251	88	210	171
41,25	125	96	101	106	96	111	82	112	93	90	123	119	131	83	96	102	201	97	88	75	144	86	104	42	118	102	94	100	95	94	78	77	96	92	115	103	123	90	87	98	79	105	81	82	78	252	85	195	162
41,5	123	98	102	115	105	115	85	107	87	93	119	128	134	85	101	102	202	93	86	77	139	83	96	43	117	107	98	97	99	91	84	81	94	90	101	98	119	101	93	106	83	103	82	83	76	252	85	207	163
41,75	125	101	104	116	106	117	86	107	86	94	118	130	136	87	103	103	203	92	85	78	141	82	97	45	120	111	101	98	99	90	85	82	93	90	101	100	120	104	96	109	85	104	83	83	76	252	87	211	168
42	124	97	101	105	98	109	81	109	89	89	121	122	132	85	96	102	199	95	87	75	143	84	99	42	118	103	96	99	94	91	81	78	98	92	109	102	122	95	89	101	81	105	83	82	77	253	84	201	159
42,25	127	98	103	105	97	109	80	109	90	89	122	124	133	86	98	102	198	94	86	75	143	83	100	42	120	106	96	99	94	91	80	77	100	91	114	104	123	96	90	101	80	105	82	82	77	252	86	202	163
42,5	127	100	105	116	105	113	85	107	87	92	119	128	136	88	103	102	202	93	86	77	142	83	97	44	121	111	100	98	98	90	83	81	95	90	102	99	122	104	94	107	83	104	83	83	76	253	85	208	167
42,75	122	99	101	115	105	115	85	107	87	93	119	128	134	85	100	101	201	93	86	78	141	83	97	45	117	107	98	97	97	91	85	81	94	91	101	99	120	101	93	106	82	104	83	82	76	252	84	206	161
43	127	102	107	118	107	116	87	109	88	93	122	128	136	89	103	104	201	95	87	78	142	83	97	44	120	111	102	100	100	93	86	82	93	91	101	99	122	103	96	108	85	105	84	84	77	253	85	206	167
43,25	127	99	105	112	103	112	85	108	88	89	121	125	134	88	101	103	199	94	87	77	142	83	97	43	119	108	99	99	97	92	83	80	96	91	105	100	122	100	93	105	82	104	82	83	77	253	84	205	163
43,5	127	99	104	114	105	115	86	108	88	92	120	127	136	88	101	102	200	94	87	77	143	83	97	43	119	110	99	99	99	92	85	81	94	90	102	99	121	102	94	106	84	103	82	83	76	252	86	207	165
43,75	126	99	104	112	103	111	84	107	87	91	120	126	134	87	100	101	198	92	87	76	141	83	98	43	119	107	98	98	97	91	83	80	96	90	103	100	119	101	92	104	82	102	83	83	77	253	86	206	163
44	124	98	102	109	101	110	84	107	87	90	119	125	133	84	98	99	198	93	86	75	142	82	97	41	118	105	97	97	94	91	82	79	97	89	104	100	119	100	89	103	81	102	82	81	76	252	86	206	161
44,25	128	100	105	113	103	111	84	107	87	90	120	126	136	87	101	102	198	93	86	76	143	82	98	43	121	110	99	98	97	91	83	80	96	89	104	100	121	102	94	105	83	103	83	82	76	254	86	206	165
44,5	125	99	102	113	104	113	86	107	86	94	122	128	134	86	100	99	198	92	86	78	143	82	97	43	118	108	98	96	97	90	84	81	95	90	102	101	119	102	93	106	83	102	83	83	77	252	87	209	164
44,75	122	98	102	113	106	116	87	109	88	95	122	129	133	85	100	100	199	93	87	79	143	84	99	45	117	106	98	97	97	91	85	82	94	91	103	99	117	101	92	106	84	103	83	83	76	254	85	208	161
45	123	95	99	107	100	111	83	107	86	90	121	126	131	83	97	98	195	92	85	76	144	82	98	42	116	103	95	96	95	90	83	79	97	90	104	101	117	99	89	102	80	102	83	82	75	253	86	205	159
45,25	130	102	107	115	104	113	84	108	87	90	120	126	138	90	104	103	197	94	86	77	144	82	98	43	122	112	102	99	98	91	83	80	98	89	105	102	123	105	96	107	84	103	82	82	77	253	87	208	169
45,5	127	98	102	107	99	109	81	108	88	88	121	126	135	87	99	100	195	91	86	74	145	81	99	42	120	106	97	97	93	90	81	77	99	89	108	105	121	100	90	102	80	102	82	81	76	252	88	207	163
45,75	126	97	102	107	98	109	81	108	88	89	120	126	135	86	100	99	195	92	86	75	146	82	99	42	119	106	97	97	93	90	82	78	101	90	110	104	121	99	90	101	79	103	81	81	77	253	88	208	163
46	127	98	103	108	101	110	83	109	89	90	122	128	135	88	99	100	196	93	86	77	146	82	99	43	120	108	97	96	96	90	83	79	99	90	108	104	121	101	91	103	82	102	83	82	77	253	89	209	163
46,25	126	100	105	115	105	114	86	110	89	92	121	127	135	88	102	102	196	95	88	78	144	83	98	44	120	109	99	99	98	92	84	81	95	92	103	99	121	101	93	106	84	104	83	83	75	254	84	205	162
46,5	114	91	91	98	97	107	82	108	88	89	122	125	122	75	90	94	193	91	85	75	145	83	99	42	107	94	90	94	91	89	80	78	99	90	108	102	109	88	83	97	79	103	82	82	76	254	85	203	151
46,75	126	99	102	111	102	112	84	108	87	92	122	128	135	86	100	100	194	93	86	77	145	83	98	44	118	106	98	96	96	91	82	80	97	90	104	102	120	101	91	103	82	103	83	82	78	253	87	208	162
47	127	102	107	119	108	118	88	109	88	96	123	130	137	88	105	103	196	95	88	81	144	85	99	46	120	111	101	99	100	92	87	83	94	90	100	101	122	104	95	108	85	104	83	84	76	254	87	208	165
47,25	130	102	108	118	107	114	87	110	88	94	122	129	138	90	105	103	197	95	88	80	145	83	99	46	122	112	101	100	99	91	86	82	95	90	102	102	123	105	96	107	85	104	84	84	76	254	87	209	167
47,5	125	98	101	106	98	110	84	115	94	93	127	124	131	83	96	101	195	98	90	78	150	87	107	46	117	101	94	99	95	94	80	79	99	93	116	107	121	90	86	99	80	108	83	83	79	255	86	201	158
47,75	130	101	107	109	99	110	84	113	94	92	126	126	137	88	100	103	195	97	88	77	149	86	105	44	123	108	98	101	96	93	81	79	102	92	117	107	126	97	90	102	81	106	84	84	78	254	88	203	164
48	131	101	110	117	105	116	86	115	93	94	126	124	136	91	103	109	197	100	92	80	148	88	104	45	124	110	101	104	99	96	83	81	96	95	112	105	128	98	92	105	84	107	85	85	78	256	84	201	166
48,25	128	100	105	108	98	110	82	112	92	90	125	125	136	87	99	102	194	95	88	76	148	84	102	44	121	106	96	100	95	91	81	79	102	91	114	105	124	97	89	101	81	105	83	82	77	255	88	204	163
48,5	126	101	106	116	107	114	87	110	89	94	124	128	136	88	103	102	196	94	88	79	145	84	99	45	120	109	100	98	99	91	86	81	96	91	103	101	121	103	94	106	84	103	84	83	77	254	86	208	162
48,75	127	101	107	119	109	119	89	111	89	94	125	132	136	90	104	103	195	96	88	82	148	85	101	46	121	110	101	100	99	93	86	84	93	93	103	102	121	104	95	106	86	105	84	84	76	255	86	208	164
49	124	100	103	115	106	117	89	109	89	96	124	132	134	85	102	99	195	93	88	79	147	84	99	46	120	108	99	96	99	90	85	83	95	90	102	102	118	103	94	106	83	104	85	83	77	254	91	211	162
49,25	132	103	109	114	102	112	84	113	93	91	126	126	138	91	104	106	195	97	89	78	148	85	102	44	125	111	101	101	97	92	82	80	102	93	114	106	128	101	93	104	84	107	84	83	78	256	88	206	166
49,5	132	106	112	125	111	119	91	112	90	97	125	130	140	95	109	107	197	98	89	82	147	86	99	47	124	116	105	103	102	93	87	84	94	92	101	101	125	108	99	111	88	106	84	86	77	256	88	209	171
49,75	125	98	102	109	102	111	85	111	91	91	125	128	132	84	100	100	195	95	89	77	147	86	101	44	117	104	97	99	95	92	83	80	99	93	107	104	119	98	89	103	82	105	84	83	78	255	87	206	159
50	125	99	103	114	105	114	87	108	89	95	124	130	134	86	102	99	194	93	85	79	146	84	100	46	119	106	99	97	97	91	84	82	96	91	102	103	119	103	92	106	82	103	83	83	77	255	88	211	162
50,25	129	100	105	109	100	111	83	111	92	91	125	127	136	88	101	102	194	94	88	76	149	84	103	44	122	106	99	99	95	92	81	79	101	92	113	105	123	99	90	102	82	105	83	83	77	254	89	205	162
50,5	129	102	106	116	106	114	87	110	90	94	123	130	138	89	105	101	194	94	87	80	149	83	98	44	123	111	101	99	98	91	84	82	96	91	103	102	122	104	95	107	84	104	83	84	78	254	89	210	166
50,75	125	100	105	117	108	118	88	111	89	97	125	133	134	86	103	100	196	95	88	81	149	85	100	47	119	107	99	97	98	92	86	83	94	92	102	102	120	102	93	106	84	104	84	85	77	255	88	210	162
51	128	98	103	105	98	110	83	113	94	92	126	127	133	86	97	100	193	95	88	77	150	84	104	44	120	104	95	99	93	91	81	79	101	91	116	108	122	96	87	101	80	105	84	83	78	254	89	206	160
51,25	129	98	104	108	98	112	87	116	98	94	130	126	134	85	96	101	195	99	90	80	154	87	108	47	121	104	96	101	94	95	80	78	102	94	120	110	124	94	87	100	81	107	84	84	80	256	90	203	160
51,5	127	98	104	111	102	112	85	110	90	92	123	128	134	87	100	98	193	93	88	78	149	83	99	43	120	107	97	96	95	91	83	79	99	91	105	105	120	100	91	103	83	104	83	82	76	254	88	208	161
51,75	127	98	103	108	100	110	83	111	91	91	125	129	134	87	99	99	193	94	87	78	149	84	101	45	120	105	96	97	94	92	82	79	100	91	110	107	120	99	89	102	81	105	84	83	77	255	89	208	160
52	128	101	105	116	106	114	88	110	89	96	124	132	137	89	104	100	194	94	88	80	150	85	100	46	121	110	99	98	98	91	84	82	97	91	104	105	122	104	94	107	84	104	84	84	77	254	90	212	165
52,25	133	101	109	114	101	114	87	116	98	94	129	125	137	90	102	105	195	100	91	81	154	88	107	46	124	109	99	103	97	95	82	80	101	94	116	109	127	98	90	103	83	108	85	84	80	256	89	202	164
52,5	134	102	111	117	104	114	86	115	95	93	127	126	139	93	106	107	196	99	91	79	152	86	104	45	127	113	102	105	97	94	83	81	99	94	112	107	130	100	93	106	84	108	84	85	78	257	87	203	167
52,75	133	101	109	111	101	112	84	115	95	92	128	128	139	91	102	104	194	97	89	78	152	86	105	45	125	109	100	102	96	93	81	80	101	93	115	110	127	99	91	103	82	107	84	83	79	256	90	205	164
53	127	99	106	115	106	114	88	111	91	94	126	130	134	87	103	101	194	95	90	80	150	86	101	46	120	107	99	99	97	93	85	83	96	92	105	102	122	100	91	104	84	105	85	84	76	256	86	207	161
53,25	133	104	110	120	109	116	89	112	91	96	126	132	140	93	107	104	197	96	90	82	150	86	100	47	125	114	102	101	100	94	87	83	96	93	103	104	125	106	96	108	86	107	85	85	78	256	90	211	168
53,5	132	105	110	122	111	118	89	110	89	97	126	133	140	92	108	103	196	94	88	83	149	86	100	48	124	114	103	100	100	91	87	84	95	92	103	105	126	107	98	109	86	105	85	84	78	256	92	213	169
53,75	133	102	109	114	104	112	84	111	92	92	126	128	139	92	104	102	193	95	88	77	150	84	101	45	125	112	102	100	96	92	83	80	100	91	109	107	127	102	94	105	83	105	83	83	77	255	89	208	166
54	133	103	110	115	105	111	84	112	91	93	125	128	140	93	106	103	193	95	88	78	151	84	102	44	125	114	101	100	95	91	83	79	102	90	110	108	127	104	94	106	83	105	83	83	76	255	91	211	168
54,25	129	102	108	120	110	118	89	111	89	98	127	134	137	91	107	101	195	95	89	82	151	86	101	48	123	111	102	99	100	92	87	84	95	93	101	104	122	104	96	108	85	105	84	84	77	256	89	211	164
54,5	129	100	104	108	101	111	85	112	92	92	127	129	135	88	100	101	192	95	89	77	153	86	103	46	121	106	97	99	95	92	83	80	102	93	112	107	123	98	89	102	82	106	84	83	79	256	90	207	161
54,75	129	99	103	110	102	111	85	111	91	93	126	129	135	87	101	99	192	94	88	78	152	85	102	45	121	106	97	98	95	92	83	80	101	92	108	106	121	100	90	104	82	104	84	83	78	256	90	209	160
55	130	102	107	119	108	115	88	111	91	97	126	132	138	91	106	101	193	95	88	81	151	86	100	48	123	112	101	99	99	92	86	83	96	91	102	105	122	104	96	107	84	105	85	85	78	256	91	213	166
55,25	130	102	107	118	108	116	89	110	90	96	125	132	137	91	106	100	193	94	88	81	151	85	100	47	123	110	100	98	99	92	85	83	96	92	102	105	123	104	94	107	84	105	84	83	78	256	90	212	164
55,5	133	103	110	114	104	112	86	113	94	92	126	129	139	92	104	103	193	96	90	79	152	85	103	45	125	110	101	101	96	92	84	81	100	93	109	107	127	101	94	105	83	106	84	83	77	256	90	208	165
55,75	132	101	109	114	104	112	86	112	91	93	127	129	138	92	105	102	194	95	90	80	152	86	101	45	123	111	101	100	97	93	84	80	99	92	107	105	125	101	93	105	84	104	85	83	77	256	88	208	165
56	135	103	111	115	102	113	87	116	98	95	130	129	140	94	105	106	195	99	91	80	155	88	107	48	128	112	102	104	97	94	83	80	103	93	118	111	130	99	94	105	83	107	86	85	79	256	91	207	166
56,25	133	104	109	118	107	114	88	111	91	95	126	131	140	93	107	101	194	95	89	80	151	86	101	48	124	112	103	99	99	92	85	83	98	91	104	107	125	105	96	107	85	105	85	85	78	255	91	212	167
56,5	127	99	103	113	106	114	89	110	91	96	125	134	135	87	103	97	192	93	88	80	153	86	101	49	120	107	98	97	98	91	84	82	98	91	104	107	120	102	91	105	83	104	84	84	78	256	92	214	160
56,75	135	104	112	120	109	116	88	112	92	95	127	130	140	95	108	104	195	97	91	81	152	86	101	46	127	115	104	102	99	93	86	83	98	93	104	105	128	106	97	108	86	105	85	84	78	256	89	211	168
57	136	106	114	120	106	113	86	113	94	93	128	129	141	96	108	108	195	99	91	80	153	86	104	46	128	116	103	104	98	93	84	81	101	94	111	108	132	105	96	107	85	107	85	84	78	255	90	208	170
57,25	132	103	109	117	108	114	88	112	92	95	128	132	139	92	106	102	195	96	90	81	151	87	102	47	124	112	102	100	98	92	85	83	97	93	105	106	125	103	95	106	85	105	85	85	77	256	90	210	164
57,5	134	102	110	112	102	112	86	116	97	94	129	130	139	92	102	104	193	99	91	80	156	87	107	46	125	109	99	102	96	94	82	80	103	94	116	112	128	98	91	103	82	108	84	85	79	255	91	207	162
57,75	135	105	112	116	104	116	88	118	100	97	132	128	139	95	105	106	195	101	93	82	156	90	108	48	127	113	102	104	99	96	82	81	102	96	117	110	132	99	92	104	84	109	86	85	80	257	91	205	166
58	131	102	108	116	107	115	89	112	93	95	127	131	138	91	105	101	193	96	91	81	153	87	101	47	123	110	101	100	98	93	85	83	98	94	104	107	125	103	94	106	84	106	85	85	78	256	90	211	162
58,25	128	101	104	114	106	114	88	113	93	97	128	132	135	89	103	99	193	94	91	81	154	87	102	48	120	107	99	98	98	93	86	82	99	94	104	107	121	101	90	104	84	105	86	85	79	257	90	211	160
58,5	131	102	107	109	102	111	85	113	94	94	128	130	138	90	101	101	191	94	89	78	154	85	104	46	123	109	98	100	95	93	82	80	103	93	112	108	125	99	90	103	82	105	84	82	77	255	91	209	162
58,75	130	101	105	109	101	112	85	115	95	94	128	130	136	89	102	101	192	97	90	78	155	87	105	45	122	106	97	100	96	92	82	80	103	93	112	109	124	98	89	103	82	107	85	84	78	257	90	207	159
59	134	104	111	116	107	114	88	115	95	96	131	128	139	93	106	106	195	99	92	81	155	88	105	47	127	112	103	103	99	94	84	82	100	95	110	108	128	101	93	105	84	108	86	86	79	258	89	207	164
59,25	138	108	113	123	110	116	90	113	92	98	126	134	143	97	112	104	194	96	90	82	154	86	101	50	128	119	107	102	102	92	87	83	98	92	104	109	128	110	100	111	87	105	85	85	78	256	95	217	172
59,5	131	103	110	121	112	120	92	113	93	100	129	136	139	92	108	102	195	97	91	83	154	88	102	50	123	113	104	101	101	93	88	85	96	94	102	107	124	106	96	109	86	105	86	86	78	257	90	212	166
59,75	128	101	104	114	108	115	90	113	92	99	128	133	134	87	102	98	192	95	90	81	155	87	102	49	118	106	98	98	98	92	86	83	98	94	103	107	121	102	91	105	83	105	85	85	77	257	90	212	159
60	138	109	116	128	116	122	94	116	93	101	129	135	143	99	114	107	196	101	93	85	154	88	102	50	128	120	109	105	105	94	90	85	96	95	102	108	129	112	102	113	89	107	87	87	79	258	90	212	173
60,25	128	102	106	116	107	116	90	112	93	100	128	135	136	89	104	98	192	94	90	82	155	86	103	49	121	109	99	98	99	92	86	84	98	93	104	108	122	104	93	105	85	105	86	85	78	258	92	214	162
60,5	134	103	109	110	104	111	85	116	95	94	130	130	138	92	103	102	190	97	90	79	156	87	104	47	124	110	99	101	96	92	83	81	102	93	113	110	126	100	91	103	83	107	84	84	78	256	91	209	163
60,75	134	105	111	122	112	119	92	114	92	100	129	134	141	95	109	102	193	97	91	83	154	88	102	49	126	115	104	101	101	93	88	84	96	94	102	106	125	107	98	109	87	105	87	85	79	257	90	212	167
61	129	102	104	111	106	113	89	113	93	96	128	132	135	88	104	98	190	94	90	80	155	87	102	47	120	107	98	98	97	92	84	82	101	93	105	107	121	101	91	103	84	104	85	84	78	257	91	211	159
61,25	132	103	109	118	109	116	89	113	93	98	127	133	138	91	106	100	192	96	90	82	154	86	102	49	123	111	102	100	99	93	87	83	98	93	103	106	124	105	94	106	85	106	86	85	77	257	90	211	163
61,5	133	104	110	117	108	114	88	114	94	96	129	131	138	92	107	102	193	98	92	82	154	88	103	47	124	111	102	102	100	94	86	82	100	94	106	107	126	102	93	105	85	108	86	86	78	258	89	210	162
61,75	129	100	105	109	104	112	87	115	95	96	131	130	134	88	102	101	191	97	92	80	156	88	104	47	121	106	97	101	96	94	83	82	101	95	110	110	122	97	89	102	83	108	86	85	79	258	90	207	159
62	134	106	111	123	113	119	91	113	93	100	129	136	142	96	110	102	194	97	91	83	156	87	102	51	127	116	105	103	101	93	88	84	97	93	101	107	126	108	99	111	87	106	86	86	79	258	92	214	168
62,25	133	106	111	121	112	119	92	113	93	100	129	137	141	96	109	101	194	95	90	84	156	88	102	51	126	114	104	101	101	93	87	85	98	93	102	109	125	108	99	109	87	106	87	87	79	258	94	216	167
62,5	138	107	115	118	106	113	86	117	97	95	130	131	142	98	109	106	194	98	92	79	157	87	106	48	129	117	104	104	98	94	83	80	103	93	114	111	132	104	96	107	85	107	85	84	77	257	93	211	169
62,75	127	99	101	103	100	112	89	118	102	97	133	131	130	83	96	97	193	98	91	81	160	90	110	48	116	102	93	99	94	94	82	78	105	95	121	115	120	89	85	98	81	109	87	85	81	257	95	207	154
63	130	104	107	119	111	117	92	112	92	101	130	136	138	91	108	101	193	96	91	83	155	87	102	50	123	111	102	100	99	93	87	84	97	94	102	107	122	105	95	108	86	105	86	85	77	257	91	214	161
63,25	137	105	114	116	104	115	89	120	101	99	133	130	140	96	107	105	194	102	94	83	160	91	110	49	128	114	102	105	99	96	82	80	103	96	119	113	131	100	93	104	84	110	87	85	80	257	92	206	165
63,5	136	106	113	121	112	116	89	114	94	97	130	134	142	97	111	104	195	99	93	82	155	87	102	49	128	117	106	103	102	95	87	84	99	94	104	108	128	108	98	110	87	106	86	85	79	257	92	213	167
63,75	137	108	113	124	112	120	92	113	92	101	128	138	144	98	113	103	194	97	90	83	157	87	103	51	128	119	107	102	104	92	89	85	98	93	103	111	129	111	102	113	88	105	86	86	79	257	97	219	173
64	137	106	114	116	105	115	88	119	101	97	132	131	141	96	107	106	195	101	93	82	160	90	110	48	129	114	103	105	98	96	83	81	104	96	117	113	132	100	94	105	84	108	87	84	80	258	93	209	165
64,25	139	111	117	129	116	122	94	114	93	101	130	136	144	102	116	108	194	100	93	84	156	88	102	51	129	122	110	107	106	95	90	86	96	94	102	108	131	113	104	114	91	108	88	88	78	257	94	215	175
64,5	129	102	107	117	109	117	91	113	93	100	129	135	137	90	106	99	192	96	91	83	156	88	102	49	122	110	100	98	99	93	88	83	97	94	102	107	121	103	94	107	85	105	86	85	78	258	90	212	158
64,75	135	107	112	121	110	118	91	115	94	99	130	134	142	96	110	103	194	97	92	83	157	88	102	49	126	115	105	102	101	94	88	84	99	95	103	109	128	106	98	110	87	106	86	86	79	258	93	213	165
65	128	103	106	114	109	116	90	114	93	100	130	137	136	89	105	98	191	95	91	81	158	88	103	49	121	109	101	98	99	93	86	84	99	94	103	109	122	103	93	107	84	105	86	86	78	258	93	214	160
65,25	139	108	117	120	109	116	90	119	100	98	133	131	142	100	111	110	195	103	94	82	161	91	109	49	131	118	106	108	100	96	85	83	103	96	114	113	135	105	96	108	87	110	87	87	79	258	92	208	168
65,5	134	107	112	124	116	122	93	114	94	104	131	139	142	97	112	102	194	98	92	86	157	88	103	52	127	117	106	102	103	94	89	86	96	95	101	109	127	109	100	112	88	105	87	87	78	258	92	215	167
65,75	135	106	111	115	106	114	88	114	95	97	129	133	141	96	107	102	192	96	91	79	158	87	104	48	128	113	103	102	99	93	86	82	103	94	109	111	130	105	94	106	85	106	87	85	79	257	93	213	164
66	132	105	109	119	111	116	91	113	94	99	129	135	139	94	108	100	191	96	91	82	157	88	103	50	125	112	102	101	99	93	87	83	99	94	102	108	124	105	95	108	86	105	85	86	77	258	92	212	162
66,25	126	103	105	117	111	118	92	115	93	103	131	138	135	88	106	98	191	96	91	83	158	89	102	52	121	109	101	98	99	93	88	84	98	94	102	109	121	104	92	107	85	105	87	87	79	257	92	213	159
66,5	134	105	111	121	111	117	92	115	94	100	131	134	141	96	111	102	193	98	92	83	159	89	103	50	126	116	105	102	101	94	88	84	98	94	103	108	128	108	98	109	87	106	87	87	79	259	92	213	165
66,75	133	107	112	123	114	120	94	116	95	102	131	138	140	95	111	102	194	98	93	85	158	90	104	52	126	115	105	103	103	96	90	86	98	96	103	108	126	107	98	109	88	107	88	88	79	259	92	213	164
67	137	106	112	117	108	114	88	115	94	97	129	133	142	97	109	103	192	98	92	81	158	87	104	48	127	115	105	103	100	94	87	82	102	94	107	109	129	106	97	106	86	107	87	85	78	258	93	212	166
67,25	140	109	119	123	110	118	90	121	102	99	135	130	142	102	112	111	195	104	96	83	162	91	111	49	133	119	107	109	102	97	86	83	102	96	117	113	136	105	98	108	87	111	88	87	80	258	93	207	171
67,5	135	107	112	122	112	118	93	115	94	101	130	138	141	96	112	103	192	99	94	84	159	90	103	50	126	115	105	103	102	94	89	85	98	96	103	108	127	107	98	110	88	107	87	86	79	258	92	213	163
67,75	135	105	110	119	110	115	90	113	94	99	129	137	142	95	109	101	191	97	91	82	159	88	103	49	127	116	105	102	101	94	86	83	102	93	104	110	127	107	97	108	87	106	87	87	80	258	94	217	166
68	138	109	116	123	113	118	92	115	95	99	131	135	144	99	114	105	194	100	93	83	159	89	104	50	129	118	108	104	103	96	89	85	99	95	103	109	131	110	100	111	89	106	88	87	80	259	92	212	169
68,25	126	100	102	103	101	112	89	117	99	98	133	131	129	83	97	98	192	99	94	82	163	91	110	49	115	102	93	99	95	94	83	81	104	97	117	113	119	89	86	99	82	110	87	86	82	258	93	206	151
68,5	134	104	110	112	105	112	87	116	96	97	130	132	139	92	106	101	191	98	93	79	161	88	106	47	125	112	102	102	98	94	84	81	104	94	111	112	126	101	93	103	85	108	87	85	79	258	92	210	160
68,75	137	106	114	116	107	115	89	117	98	97	132	134	142	98	110	105	193	100	94	80	161	91	107	49	129	116	105	105	100	94	86	82	103	96	112	113	130	104	96	107	86	108	87	87	80	258	93	210	166
69	140	111	122	129	115	121	94	121	100	101	135	132	142	105	118	114	198	109	99	86	162	94	110	51	133	123	113	113	107	101	89	85	100	99	113	113	138	106	100	112	91	113	90	90	81	260	91	207	174
69,25	138	107	117	119	108	118	91	121	103	100	136	130	140	97	109	107	194	106	96	83	165	93	112	50	129	116	103	106	101	99	85	83	102	98	115	113	133	100	95	105	86	111	87	87	82	258	91	206	165
69,5	139	108	115	117	107	116	91	121	103	101	136	134	142	98	110	107	194	105	95	83	165	93	113	51	130	116	104	106	101	98	85	82	105	97	119	115	134	102	95	105	86	111	89	88	83	259	94	208	165
69,75	138	108	118	124	113	119	92	118	98	99	132	135	143	100	115	108	193	104	95	84	160	91	105	50	129	118	108	107	104	97	89	85	99	96	107	110	131	108	100	111	90	110	88	88	80	259	90	209	166
70	138	107	115	119	109	114	90	115	97	98	131	134	142	99	112	104	192	99	93	81	161	89	105	49	129	117	106	104	101	95	87	83	103	95	108	111	130	106	97	108	86	106	87	87	79	258	93	211	167
70,25	135	109	113	123	114	121	94	114	94	103	131	140	142	97	112	100	192	97	93	85	161	91	104	54	127	117	106	102	103	94	90	86	99	95	102	112	128	110	100	112	89	108	88	88	81	258	95	218	166
70,5	141	113	121	131	116	123	96	120	99	101	135	134	144	105	119	113	196	108	99	86	160	93	107	51	133	124	114	111	108	100	91	86	100	99	108	112	136	111	102	115	93	112	90	91	81	261	90	208	172
70,75	138	108	114	118	108	118	92	122	103	100	136	131	140	98	109	107	194	106	96	84	165	94	113	51	129	114	104	107	101	99	84	82	103	99	117	114	132	100	93	105	87	112	89	88	83	259	93	206	163
71	131	102	108	111	106	115	89	117	98	99	134	132	135	90	106	101	190	100	94	83	161	92	108	50	122	108	99	103	99	96	86	84	103	98	110	112	123	98	91	104	86	110	89	88	81	259	91	208	155
71,25	140	108	117	120	108	117	91	120	102	101	135	132	142	100	111	109	195	105	96	83	164	93	111	51	131	117	106	108	102	99	85	83	104	98	115	114	134	103	97	108	87	112	90	89	82	259	94	207	166
71,5	140	108	118	119	107	117	91	122	104	102	137	133	141	98	111	107	195	105	96	84	167	94	115	51	131	118	105	107	101	99	85	82	105	99	120	116	135	102	95	106	86	112	88	87	83	259	95	208	166
71,75	133	104	111	116	108	116	91	118	98	100	135	133	136	92	108	104	193	102	95	82	161	93	107	51	124	110	102	105	100	97	88	85	100	98	111	112	126	99	93	106	87	111	89	89	81	260	89	206	156
72	139	111	116	128	117	123	95	115	95	104	132	142	145	101	117	105	193	101	94	86	161	91	104	54	130	122	110	106	107	96	92	88	99	95	103	112	130	114	104	116	91	109	89	89	81	259	96	218	171
72,25	136	107	112	118	110	115	90	115	97	99	132	136	140	96	111	103	191	100	95	82	162	90	106	51	127	114	104	104	101	96	88	84	102	96	107	110	127	104	96	107	87	109	89	89	79	258	92	212	161
72,5	141	111	119	122	109	117	91	120	101	100	135	134	143	101	115	110	195	105	96	83	164	92	110	51	133	120	108	109	103	99	86	85	104	98	114	113	135	106	99	109	88	111	89	89	82	259	93	209	168
72,75	141	109	116	118	108	114	89	117	99	98	133	137	143	100	112	104	192	100	94	81	162	90	108	50	131	118	107	105	102	95	86	83	105	96	113	114	131	107	97	109	87	108	87	88	80	258	95	215	165
73	135	104	110	110	103	114	91	121	103	101	137	134	137	91	104	101	192	103	95	83	167	93	113	51	124	109	98	104	98	96	84	81	107	98	121	117	126	96	90	103	85	112	90	88	84	258	96	209	154
73,25	138	108	115	122	113	119	92	117	97	100	133	137	142	97	114	106	193	102	95	83	161	91	105	51	128	117	108	106	103	97	89	85	101	98	106	111	128	106	99	110	89	109	90	90	81	259	91	210	161
73,5	141	109	115	118	110	115	90	115	97	98	133	137	143	100	113	105	192	100	94	81	162	88	107	50	130	119	107	106	101	96	87	82	104	95	110	114	131	108	99	109	87	108	89	87	80	259	94	215	164
73,75	144	114	122	133	119	124	97	118	96	103	133	140	146	105	121	110	196	104	97	86	162	91	104	54	133	126	114	110	109	99	92	87	99	97	103	112	133	115	107	117	94	109	91	90	80	259	92	214	172
74	143	110	119	123	109	119	92	122	105	102	136	132	143	103	114	110	196	107	97	84	168	94	113	51	133	120	107	110	103	100	86	83	104	99	117	115	136	105	98	110	88	113	90	89	83	259	94	208	167
74,25	137	107	111	113	107	116	93	122	104	103	137	133	138	93	107	104	194	104	98	84	168	95	114	53	126	112	101	105	100	99	87	83	107	99	118	115	128	99	92	105	86	112	90	88	84	261	95	207	156
74,5	140	111	117	127	116	122	95	116	96	105	132	142	146	102	118	103	193	100	94	86	163	91	104	56	130	122	110	105	105	96	91	87	100	96	104	113	130	114	104	116	92	107	90	90	82	259	97	219	170
74,75	129	101	103	105	102	113	89	119	100	99	135	133	131	86	102	99	192	101	94	81	166	92	111	50	117	103	96	101	98	97	85	82	105	97	115	114	119	92	89	100	84	111	88	88	83	260	93	205	147
75	130	102	106	107	103	114	90	120	102	101	135	133	133	88	102	100	192	101	96	83	167	93	113	52	120	106	97	103	98	97	85	83	106	99	118	115	123	94	89	102	84	111	89	89	83	259	95	207	147
75,25	130	102	105	111	106	114	90	115	96	100	133	135	133	88	107	99	190	99	94	81	163	90	105	51	120	107	100	101	99	95	87	83	102	97	107	111	121	100	91	105	86	108	88	88	81	259	92	210	149
75,5	143	114	122	130	117	122	97	119	98	102	135	136	145	106	121	112	195	107	99	86	164	94	106	52	133	124	114	111	108	100	92	87	101	98	107	110	134	112	103	116	92	111	91	90	82	260	91	210	168
75,75	145	112	121	125	111	120	92	122	103	102	137	135	144	105	117	111	195	106	98	83	166	93	112	52	134	123	111	110	104	99	86	83	105	97	117	115	137	109	100	111	89	112	90	88	82	260	94	210	166
76	143	112	117	126	114	119	92	116	96	101	132	139	145	102	118	104	192	101	95	83	162	90	105	53	131	121	109	106	104	96	90	86	102	96	105	112	131	113	101	113	89	107	89	88	81	260	93	214	164
76,25	137	106	111	110	104	115	91	123	105	103	139	135	138	92	106	101	193	103	96	83	171	94	115	52	127	111	100	103	98	98	84	82	107	98	124	119	128	97	91	103	85	112	89	87	84	259	97	209	150
76,5	133	106	108	115	109	117	92	115	95	101	132	139	137	91	109	98	190	98	94	83	163	90	106	54	123	110	103	101	101	95	88	85	102	96	106	110	123	104	94	107	86	107	89	87	80	260	94	215	153
76,75	144	110	121	125	111	120	93	123	104	102	138	134	143	104	118	112	196	108	99	84	169	95	115	52	135	122	110	110	105	101	86	83	105	99	117	115	138	106	99	109	89	112	90	89	83	261	95	208	165
77	137	106	111	113	107	115	90	120	100	100	135	136	139	95	109	104	191	101	95	82	166	92	110	51	126	112	103	105	99	97	85	83	106	97	115	115	127	101	93	106	86	109	90	88	83	259	94	210	153
77,25	145	115	124	132	120	124	98	120	100	102	135	137	145	107	124	112	196	109	99	87	164	94	106	54	134	126	116	113	111	101	93	89	100	99	107	112	135	115	107	117	95	111	92	91	83	261	91	211	169
77,5	141	110	118	125	114	120	94	118	99	102	136	137	144	101	117	109	193	105	97	84	165	93	107	53	131	121	110	108	105	98	90	86	101	99	109	111	131	108	100	112	91	110	91	90	81	261	91	210	160
77,75	145	111	121	127	114	121	95	122	103	102	136	134	143	104	118	113	196	110	99	86	167	95	112	52	133	122	110	112	107	102	89	85	102	99	114	114	135	107	99	112	92	113	91	90	82	260	92	206	166
78	139	106	113	113	105	116	91	122	105	102	138	135	139	94	108	102	193	104	96	82	170	94	115	51	127	112	102	105	99	98	84	81	106	99	121	117	128	99	92	104	85	111	89	87	83	258	96	209	152
78,25	142	108	117	119	108	118	94	124	105	103	139	134	143	100	112	107	193	107	98	84	170	95	115	53	131	117	105	108	103	100	85	82	106	99	121	115	133	103	95	107	88	112	90	88	85	259	95	208	160
78,5	136	106	110	112	106	115	90	119	100	99	134	134	137	94	109	101	191	101	96	81	166	93	109	52	125	110	101	104	101	96	86	84	106	98	114	114	125	99	92	106	86	111	90	88	82	260	93	209	149
78,75	144	116	124	133	119	124	96	119	99	102	135	137	146	107	123	113	196	109	100	87	164	92	106	54	134	125	116	114	110	100	92	87	100	99	106	111	135	115	106	118	95	111	92	90	82	259	90	211	172
79	138	107	112	113	105	116	92	122	104	103	137	134	139	93	107	103	192	105	97	83	171	94	114	53	126	110	100	106	99	99	85	82	106	100	120	116	128	98	91	105	86	112	89	89	85	260	96	208	150
79,25	142	109	118	123	113	119	94	118	99	101	134	136	143	102	117	108	193	104	97	84	163	93	107	52	130	119	109	108	104	98	90	86	102	99	108	112	130	108	100	111	90	110	91	90	81	260	91	211	160
79,5	143	113	119	126	115	120	94	116	97	101	134	139	146	104	119	108	193	104	96	84	165	92	106	54	132	122	111	109	106	98	91	86	102	97	106	110	132	113	103	114	92	109	90	89	81	260	92	213	164
79,75	128	102	105	106	103	113	89	119	100	101	135	134	132	87	103	99	189	101	95	81	168	93	112	52	117	105	96	103	97	96	85	82	105	99	115	114	121	93	88	103	84	112	89	88	83	260	93	208	141
80	140	110	115	124	114	120	95	116	96	103	133	141	143	99	116	103	191	100	95	84	164	90	104	56	128	118	108	104	104	96	91	87	100	97	103	111	128	110	101	113	89	107	90	88	80	260	94	215	158
80,25	145	114	123	131	118	123	96	122	101	103	136	136	145	107	122	114	197	110	100	87	166	95	109	53	134	124	115	114	110	102	91	86	102	100	111	112	137	110	102	117	94	113	91	91	82	261	90	207	168
80,5	143	110	117	119	107	116	92	121	102	101	137	136	145	102	114	108	193	105	96	83	169	93	112	52	132	119	107	109	102	98	86	82	106	98	119	116	133	106	97	108	88	111	90	89	83	259	95	212	160
80,75	140	111	116	127	117	123	97	117	96	106	133	143	144	101	118	104	193	102	95	86	164	92	105	57	128	120	109	106	107	97	92	88	99	98	102	112	129	112	103	115	91	108	91	90	81	259	92	217	161
81	144	110	118	120	108	116	90	119	100	100	135	136	143	102	114	107	191	103	96	81	167	91	111	52	132	119	107	108	102	97	86	82	105	96	116	115	133	106	97	109	88	110	90	88	81	259	95	212	160
81,25	143	110	119	121	110	120	94	123	105	103	139	134	142	101	114	109	194	108	99	86	170	96	114	53	130	116	107	109	104	102	87	84	103	100	117	115	133	103	97	108	90	113	91	90	84	260	94	208	159
81,5	141	108	114	115	107	116	91	118	100	100	134	138	142	99	113	104	190	101	94	81	167	90	111	54	129	116	105	105	101	97	87	83	107	97	116	114	130	106	96	108	88	110	89	88	82	259	96	213	157
81,75	143	111	116	124	114	119	94	115	97	102	132	140	145	103	118	104	193	100	95	84	166	90	105	56	130	120	109	106	105	96	90	86	102	95	105	113	129	112	102	113	89	107	90	89	82	259	95	218	161
82	143	113	118	127	116	123	96	115	96	106	133	144	145	103	120	105	193	101	95	86	166	92	106	57	131	122	112	106	108	96	93	88	101	96	103	113	131	116	105	116	92	109	90	91	82	259	96	219	164
82,25	141	109	115	116	108	116	90	119	101	101	135	138	142	100	113	106	190	103	96	81	166	91	111	53	130	117	106	106	101	97	86	83	107	98	115	115	131	106	97	108	88	110	90	89	82	259	95	213	156
82,5	143	112	120	129	117	122	95	116	97	103	134	141	145	103	120	107	193	104	97	85	165	92	105	56	131	122	113	108	107	98	92	87	100	98	103	111	130	113	104	115	92	109	91	89	80	259	92	214	162
82,75	142	113	117	127	117	122	96	116	95	106	134	143	146	102	120	105	193	101	96	86	165	91	105	57	131	123	113	106	107	96	92	87	101	96	103	113	130	115	105	116	92	109	90	90	82	259	96	220	163
83	144	111	119	122	110	119	94	124	105	104	139	136	144	103	115	109	195	108	97	85	170	96	116	52	133	119	108	109	103	100	85	84	107	100	119	116	135	104	97	109	88	113	91	89	84	260	96	209	160
83,25	142	110	117	120	110	116	92	117	99	100	133	138	144	103	116	104	192	102	96	82	166	91	107	53	131	119	109	106	102	98	88	84	105	97	109	113	131	110	100	111	89	110	90	88	81	260	94	215	160
83,5	140	111	115	125	116	120	96	115	96	105	133	143	145	102	118	103	192	101	95	84	166	91	106	57	129	121	110	105	106	96	92	87	101	97	104	114	130	113	103	114	90	108	90	90	81	260	95	219	160
83,75	142	114	119	131	119	125	99	117	98	108	134	146	146	104	121	106	194	103	97	88	166	92	106	59	131	123	112	108	109	98	95	89	100	98	104	114	131	115	106	119	94	110	92	92	82	259	96	219	164
84	140	111	115	125	115	121	95	116	96	105	133	144	144	102	118	102	192	100	95	85	166	91	105	58	130	120	110	104	106	96	91	87	101	97	104	113	129	113	103	114	91	108	90	90	82	259	96	220	161
84,25	141	109	116	115	108	115	90	118	100	101	136	140	144	100	114	104	190	101	96	81	168	92	110	55	130	117	105	105	101	97	88	84	108	97	115	115	130	107	96	109	88	110	90	89	82	259	96	215	156
84,5	146	113	119	126	114	119	94	116	97	102	132	141	146	105	121	105	192	102	96	82	166	90	105	56	133	124	113	107	105	97	90	86	103	95	106	113	133	115	103	115	92	109	90	89	81	259	96	218	166
84,75	144	113	121	128	115	122	96	120	101	103	137	138	145	106	121	112	194	108	100	86	167	95	109	55	134	123	113	112	107	101	91	87	104	100	111	113	134	110	102	115	93	113	92	92	82	261	91	211	163
85	139	108	114	114	107	116	93	122	104	103	137	137	140	96	111	105	192	106	98	82	172	95	113	54	128	113	103	107	102	99	86	84	106	99	117	116	129	101	93	106	87	114	91	90	84	260	95	209	152
85,25	146	113	121	124	112	117	91	118	99	101	134	139	145	106	119	110	194	104	97	83	168	91	109	55	135	123	111	110	105	98	88	84	105	97	112	115	135	112	102	113	90	111	90	90	81	259	94	214	165
85,5	146	115	125	132	117	124	98	125	105	104	139	137	146	110	124	116	199	113	102	88	172	97	114	55	137	126	115	115	110	105	91	86	103	102	117	116	140	110	104	116	94	116	93	92	83	261	93	210	168
85,75	141	110	115	122	113	118	94	115	97	102	133	141	143	102	117	104	192	101	95	83	167	91	105	55	129	118	109	105	104	97	90	86	101	97	105	112	129	110	100	113	90	109	90	89	82	260	94	217	158
86	140	111	115	125	116	121	98	117	97	106	134	145	143	101	118	104	193	102	97	87	168	92	107	59	129	118	110	105	106	98	92	88	102	98	104	113	128	112	101	114	91	110	91	91	82	260	94	217	157
86,25	138	106	110	113	106	114	91	117	99	100	134	141	140	95	110	101	190	100	94	81	168	91	109	55	126	113	103	104	100	96	88	83	108	97	114	114	126	106	94	108	87	109	90	89	81	258	97	216	152
86,5	146	113	121	123	111	120	95	124	106	104	139	137	144	104	118	110	195	108	99	85	174	95	116	55	133	121	109	110	104	101	87	84	107	100	120	116	137	106	99	111	90	113	92	89	85	260	96	211	163
86,75	142	112	117	126	116	121	97	116	96	106	134	145	145	103	119	104	192	102	97	86	168	92	105	57	130	121	110	107	107	96	92	88	101	97	104	113	130	114	104	116	91	109	91	90	81	259	95	219	161
87	146	114	121	125	113	119	94	119	98	102	136	141	146	106	121	110	193	105	97	83	169	92	108	55	134	123	112	109	105	99	90	86	105	98	110	114	135	113	103	115	92	111	91	90	81	259	94	215	163
87,25	147	116	125	134	120	125	98	120	99	105	135	144	148	109	125	111	196	107	100	88	168	93	107	59	134	127	118	112	111	101	94	89	101	99	106	112	135	118	107	120	96	112	93	91	82	260	93	216	168
87,5	143	112	118	123	113	118	94	118	98	102	135	141	145	103	119	107	192	103	96	84	168	92	107	54	131	120	110	109	104	98	90	86	105	98	108	114	132	111	101	113	91	111	92	91	82	260	94	215	159
87,75	144	111	119	123	113	118	95	118	99	102	134	143	147	104	119	106	192	103	97	83	170	93	108	56	132	121	112	108	105	98	91	86	105	98	108	113	132	112	102	113	91	111	91	91	83	261	95	216	161
88	136	109	113	123	115	122	98	118	98	108	135	147	141	98	116	101	192	101	96	86	169	93	107	61	126	115	108	104	105	97	92	88	101	99	104	114	127	111	99	113	91	109	91	91	81	260	95	219	154
88,25	146	117	123	133	119	124	99	118	98	108	134	147	149	109	125	110	194	106	97	88	168	93	107	60	135	126	117	110	110	99	95	90	101	98	105	114	136	119	109	121	96	111	92	93	83	259	97	220	168
88,5	134	107	109	119	113	119	96	116	96	107	134	147	139	94	114	98	190	99	95	85	169	92	106	60	124	112	105	102	104	95	90	87	103	97	104	114	124	108	98	112	89	109	90	90	82	260	96	219	152
88,75	147	115	121	129	117	122	97	119	98	104	135	143	147	106	123	108	194	106	98	87	170	93	107	58	133	125	115	110	108	100	93	87	104	99	106	112	134	116	106	118	94	112	92	91	83	261	94	218	164
89	147	117	123	132	119	123	99	120	99	106	136	144	148	108	124	111	195	106	100	88	168	94	106	59	134	126	116	112	111	101	94	89	101	99	105	113	135	117	107	118	96	113	93	92	82	260	94	216	165
89,25	148	113	121	124	111	118	93	121	102	101	136	138	145	107	121	112	194	107	99	83	171	93	113	54	136	123	113	111	104	100	88	85	105	99	116	115	137	110	102	114	91	113	92	91	83	260	95	213	164
89,5	148	113	121	124	111	118	95	124	105	104	139	139	145	106	119	111	196	108	98	84	174	95	116	56	135	123	110	112	105	102	88	85	107	99	120	117	139	108	100	112	91	115	92	92	84	260	97	213	164
89,75	143	111	116	122	112	117	95	117	98	103	133	143	145	101	117	104	191	101	97	84	170	92	107	57	131	120	109	106	104	97	91	87	104	97	106	115	131	111	100	112	90	110	91	89	81	259	95	219	157
90	140	109	114	120	112	117	95	117	98	103	133	144	142	98	115	102	190	101	95	83	169	91	108	58	128	116	107	104	103	97	90	86	104	97	107	113	129	109	98	111	89	110	91	89	82	259	96	219	152
90,25	135	109	112	124	116	124	97	118	98	110	135	148	141	97	117	102	192	101	97	87	170	93	106	61	126	115	108	104	106	98	93	89	101	99	104	114	126	109	99	113	91	110	92	92	82	260	95	218	153
90,5	140	111	115	125	116	122	97	116	97	108	134	149	144	101	119	103	191	100	95	86	171	93	106	61	130	119	110	105	106	96	92	88	102	97	104	114	129	113	103	115	91	110	92	91	82	259	98	223	158
90,75	141	111	115	122	114	119	95	116	97	106	132	148	145	100	117	102	190	99	95	85	171	91	106	60	129	118	109	104	104	96	90	86	104	96	106	115	130	113	102	114	90	109	91	90	82	258	99	224	158
91	145	115	120	130	118	123	98	117	97	107	134	147	147	106	122	107	193	104	96	87	170	92	106	61	133	124	113	109	109	98	94	89	101	99	104	114	135	117	107	119	94	110	92	91	82	260	97	221	164
91,25	142	113	117	127	117	124	98	117	98	109	135	148	145	103	120	104	192	102	97	87	170	92	106	62	131	121	112	106	108	97	93	88	101	99	104	115	132	115	105	117	93	110	92	90	82	260	98	221	158
91,5	147	112	121	124	110	119	95	125	107	104	140	140	144	105	118	109	194	109	99	85	176	96	116	55	135	122	110	112	105	101	86	83	108	100	121	117	138	108	100	111	89	116	91	91	85	259	96	213	161
91,75	145	113	119	125	115	119	97	118	98	103	134	144	146	104	120	106	192	103	97	85	170	91	107	59	132	122	112	108	105	99	91	87	104	98	105	114	133	113	102	115	92	111	92	90	82	260	95	220	159
92	139	107	112	112	107	116	93	122	103	104	138	139	138	94	110	104	191	105	97	84	175	96	114	56	126	112	102	107	102	100	88	85	107	100	117	116	127	101	94	108	89	116	92	91	84	260	95	212	147
92,25	145	112	118	121	111	117	94	119	99	102	135	142	145	103	119	106	192	103	96	83	171	92	109	57	133	121	110	108	104	98	90	86	108	98	112	116	134	111	100	112	90	112	91	90	82	260	97	217	158
92,5	141	113	117	125	117	123	97	117	97	108	136	149	145	102	120	103	192	100	96	87	170	91	106	62	130	120	111	105	107	96	93	89	102	98	104	115	131	114	104	118	92	110	91	92	82	259	97	224	158
92,75	146	115	120	128	117	122	98	119	99	106	136	147	148	104	122	107	193	104	98	87	171	92	107	61	133	122	114	109	108	99	93	88	102	99	105	114	133	115	104	118	93	112	93	92	82	261	96	220	160
93	144	111	116	116	109	116	92	119	101	101	136	143	144	101	115	105	191	102	96	82	173	92	111	57	132	118	107	107	102	97	88	85	109	98	115	117	133	109	99	111	89	112	92	90	82	259	98	219	155
93,25	144	113	117	125	115	120	96	117	97	106	134	147	147	103	121	105	193	102	97	86	171	91	107	60	132	122	112	106	107	97	91	87	103	98	105	115	132	115	103	116	92	110	91	91	82	260	97	223	159
Data File	C:\Program Files\Biolog\OLPM_13_01\OLPM_IDS\data_2011\04\anus_AcivenVE-___3_30_IDS_207_Aprx14x2011_B_17B.oka
Set up Time	Apr 14 2011 3:02 PM
Position	17-B
Plate Type	PM 3-B
Strain Type	NOT APPLICABLE
Sample Number
Strain Name	AcivenVE-
Strain Number	AcivenVE-
Other
Hour	A01	A02	A03	A04	A05	A06	A07	A08	A09	A10	A11	A12	B01	B02	B03	B04	B05	B06	B07	B08	B09	B10	B11	B12	C01	C02	C03	C04	C05	C06	C07	C08	C09	C10	C11	C12	D01	D02	D03	D04	D05	D06	D07	D08	D09	D10	D11	D12	E01
0	20	10	7	7	6	4	1	2	3	8	21	15	12	2	0	2	0	0	0	0	0	0	6	9	61	0	0	0	0	0	0	0	0	0	5	9	7	0	0	0	0	0	0	0	0	0	1	10	3
0,25	20	11	6	7	6	6	3	2	4	8	30	17	12	1	0	1	0	0	0	0	0	0	8	13	62	0	0	0	0	0	0	0	0	0	5	13	8	0	0	0	0	0	0	0	0	0	2	7	5
0,5	23	10	9	9	6	7	2	2	5	9	40	18	15	2	0	4	0	0	0	0	0	0	8	12	63	0	0	0	0	0	0	0	0	0	4	12	8	0	0	0	0	0	0	0	0	0	1	6	6
0,75	23	11	9	9	6	7	2	3	5	10	47	20	15	2	0	3	0	0	0	0	0	1	11	14	66	0	0	0	0	0	0	0	0	0	6	16	8	0	0	0	0	0	0	0	0	0	3	9	9
1	22	11	10	10	6	8	3	3	6	9	49	20	15	4	0	4	0	0	0	0	0	2	11	12	65	0	0	0	0	0	0	0	0	0	5	16	9	0	0	1	0	0	0	0	0	0	2	8	8
1,25	22	10	10	9	7	7	3	4	7	9	56	21	14	3	0	4	0	1	0	0	0	1	12	14	64	1	0	0	0	0	0	0	0	0	7	17	7	0	0	2	0	0	0	0	0	0	3	9	8
1,5	27	13	11	9	7	9	6	7	8	11	60	23	18	4	0	6	0	3	0	0	0	1	13	15	69	1	0	0	0	0	0	0	0	0	6	18	10	1	0	4	0	0	0	0	0	0	3	9	13
1,75	26	14	13	11	9	10	6	7	9	12	66	24	19	6	0	8	0	5	0	0	0	3	13	16	66	2	0	0	0	0	0	0	0	1	6	19	10	0	0	5	0	0	0	0	0	0	3	9	11
2	26	14	12	11	9	11	8	7	9	14	67	25	19	6	0	9	0	5	0	0	1	3	16	17	68	3	0	0	1	0	0	0	0	2	8	21	11	0	0	7	0	0	0	0	0	0	4	10	11
2,25	29	16	16	15	9	11	11	10	12	14	73	29	23	7	2	11	0	7	0	0	3	4	14	19	69	3	0	1	0	0	0	0	0	3	7	21	12	1	0	7	0	0	0	0	0	0	4	11	14
2,5	27	17	15	14	11	12	10	8	11	15	76	30	22	6	3	10	1	7	0	0	3	4	15	19	69	4	0	1	0	0	0	0	0	4	8	22	13	2	0	8	0	0	0	0	0	0	5	11	13
2,75	28	17	16	15	12	13	9	10	13	17	77	31	22	7	4	10	3	9	0	1	6	6	18	20	68	6	0	3	3	0	0	0	0	6	9	24	13	2	0	9	0	0	0	0	0	0	8	13	14
3	30	17	16	15	11	13	12	10	14	17	80	33	24	9	6	11	3	9	0	1	7	5	18	20	72	5	0	3	4	0	0	0	1	6	8	24	14	5	0	11	0	0	0	0	0	1	9	13	15
3,25	30	18	16	15	12	14	12	12	15	17	86	38	27	9	6	12	3	9	1	1	12	6	20	22	72	5	0	4	3	0	0	0	1	7	10	24	14	4	0	11	0	0	0	0	0	0	9	13	15
3,5	29	18	16	14	13	14	13	12	15	18	85	41	28	10	10	11	5	9	0	2	21	7	21	23	71	7	3	3	4	0	0	0	2	7	10	27	14	5	0	11	2	0	0	0	1	1	10	15	16
3,75	33	21	18	16	14	15	14	14	17	18	85	51	31	11	15	14	5	11	1	2	31	7	20	23	72	8	4	5	5	0	0	0	2	8	12	27	15	5	0	12	1	0	0	0	0	1	10	14	16
4	36	24	22	19	16	20	20	18	22	21	92	66	36	13	23	17	6	14	5	5	42	10	23	26	75	10	6	6	6	1	0	0	3	9	12	27	15	7	1	13	3	0	0	0	2	1	11	16	17
4,25	35	24	21	19	18	19	20	17	22	19	94	78	37	13	30	17	6	13	4	5	51	10	21	25	79	10	7	6	6	1	0	0	3	9	12	29	16	6	0	13	4	1	0	0	3	2	10	17	16
4,5	35	24	21	19	19	17	21	19	24	19	99	93	40	15	38	16	7	12	3	5	62	10	22	24	81	10	9	7	7	2	0	0	3	10	11	28	15	7	1	14	4	1	0	0	2	3	11	17	18
4,75	43	28	26	22	20	22	30	25	31	22	109	115	52	18	50	19	8	16	7	7	77	13	23	28	86	12	11	8	7	2	0	0	4	10	13	27	16	9	3	15	5	0	0	0	4	2	11	16	22
5	44	31	30	24	22	24	38	29	36	23	109	130	64	21	61	23	9	19	8	7	89	14	23	28	91	14	16	11	8	2	2	0	4	12	13	27	18	11	3	16	6	1	0	0	3	4	11	15	21
5,25	36	28	24	22	21	18	40	25	31	19	100	142	68	18	71	16	10	13	4	6	99	11	22	23	95	12	20	9	8	1	1	0	4	11	12	28	17	8	2	15	6	1	0	0	3	3	11	17	17
5,5	40	33	29	26	24	23	55	36	39	23	110	161	84	21	83	21	10	16	7	7	112	15	25	28	101	15	29	10	9	2	2	2	6	12	15	28	17	9	2	17	8	1	0	1	4	3	12	17	19
5,75	40	34	28	26	25	22	65	46	44	23	114	176	95	21	93	19	11	16	7	8	121	14	28	29	105	13	38	9	8	3	1	2	7	12	16	30	17	10	4	16	8	2	0	2	6	3	14	19	20
6	39	35	28	26	27	21	77	57	50	22	109	184	107	24	104	19	12	16	6	7	129	14	24	26	111	13	49	10	12	4	1	1	6	12	14	29	18	11	4	17	9	2	0	2	5	4	13	18	22
6,25	40	39	32	28	29	22	91	72	63	24	114	196	120	25	112	19	13	16	8	9	137	16	26	29	116	16	59	11	11	5	2	4	7	14	16	30	18	11	5	18	10	2	0	3	5	5	15	19	21
6,5	45	43	37	32	33	27	105	89	79	27	123	211	136	29	122	26	16	20	11	12	147	19	29	33	122	19	69	14	11	6	4	5	9	16	20	32	19	12	5	19	10	4	1	5	7	5	14	20	22
6,75	42	44	36	32	35	25	115	102	91	25	120	216	146	29	128	24	16	19	11	10	152	17	29	31	128	18	78	13	12	6	4	5	9	15	18	32	19	12	6	21	12	5	1	5	8	6	15	20	21
7	40	45	36	33	35	25	123	114	103	25	120	221	155	31	135	24	17	18	10	12	157	19	29	30	133	20	86	13	12	6	3	5	10	14	18	32	20	11	6	21	13	4	1	6	6	5	15	19	19
7,25	47	50	42	36	39	29	134	131	120	28	128	231	167	35	141	29	17	22	14	12	165	22	30	34	137	23	95	15	12	6	4	7	9	16	20	30	22	14	7	22	13	3	1	5	8	6	15	20	23
7,5	47	51	40	36	40	26	141	138	129	27	127	237	171	36	145	25	18	19	12	12	168	21	30	32	141	20	102	14	14	5	4	5	8	14	20	32	20	14	6	22	12	4	1	4	8	6	16	20	26
7,75	42	51	39	36	42	25	148	144	137	26	125	236	177	39	151	25	20	18	10	14	171	20	29	31	145	21	107	15	14	7	4	6	9	16	19	32	20	12	6	21	14	5	2	5	8	5	17	21	22
8	46	58	44	39	46	27	156	154	150	27	131	243	184	45	154	29	21	22	14	13	177	23	30	33	147	23	114	16	13	6	5	7	10	15	21	31	21	13	8	23	15	4	2	6	8	5	15	21	22
8,25	48	63	49	42	51	31	162	163	159	30	136	249	191	52	160	31	22	23	15	16	183	26	32	36	149	25	118	17	14	7	6	7	11	18	23	32	22	15	8	24	13	5	2	6	10	6	16	21	24
8,5	44	68	48	41	55	26	163	165	162	27	133	248	194	56	164	30	23	21	14	14	184	25	33	33	153	25	124	18	14	8	5	8	11	17	24	33	21	13	8	24	15	4	3	7	9	6	16	22	23
8,75	47	74	49	43	62	29	171	173	172	29	136	253	199	64	167	32	24	23	16	16	190	27	33	34	153	27	130	19	15	8	6	9	12	18	23	33	22	15	10	25	16	6	2	7	11	6	17	22	23
9	48	80	54	45	68	30	175	177	178	31	142	257	203	71	170	32	25	23	17	16	193	28	35	37	155	27	133	20	15	9	7	9	12	18	25	32	23	15	8	25	17	5	4	9	10	6	18	24	22
9,25	48	87	56	48	74	29	180	180	184	30	141	257	207	79	173	34	27	24	18	17	196	30	33	36	157	30	138	21	16	11	6	9	12	19	25	32	23	15	10	27	18	6	4	8	11	6	18	22	24
9,5	45	93	55	48	79	28	183	183	187	29	139	257	209	84	175	31	27	22	17	16	197	29	34	35	158	27	140	21	15	9	6	10	12	17	24	33	21	14	8	25	18	6	3	8	10	6	18	22	22
9,75	51	100	62	53	87	31	187	188	193	32	146	264	211	91	179	35	31	25	18	17	202	32	35	36	158	32	144	23	16	10	7	10	12	19	26	33	23	16	10	27	18	6	5	8	11	6	17	24	24
10	49	105	64	56	93	30	188	190	196	31	146	264	215	95	180	34	35	24	18	18	203	34	36	38	160	33	149	23	15	10	8	11	13	20	26	34	22	15	9	28	19	6	4	8	11	7	19	23	23
10,25	46	111	64	59	98	28	192	191	199	29	144	260	215	101	181	32	40	20	18	17	203	36	35	35	161	35	152	23	17	10	7	10	13	19	25	33	22	13	9	26	19	7	4	8	10	7	18	24	24
10,5	50	116	74	64	106	31	195	194	203	31	150	266	218	108	185	36	46	24	21	19	207	41	36	37	161	38	154	26	17	11	8	11	13	20	27	33	22	17	10	29	20	7	3	8	12	8	17	23	24
10,75	54	123	80	71	113	35	197	196	207	34	155	270	220	113	186	40	52	26	22	19	210	46	39	40	160	43	158	30	17	11	9	11	14	21	29	34	22	17	11	29	20	7	5	9	12	7	18	24	25
11	49	126	81	72	117	29	200	196	208	29	150	265	221	118	187	38	56	23	19	18	209	47	36	36	162	46	160	31	18	12	7	11	13	20	26	33	22	15	11	27	20	7	4	8	11	8	19	23	25
11,25	52	130	87	78	122	34	201	200	211	33	155	270	222	123	190	44	62	26	21	20	212	52	37	39	162	51	163	36	17	12	9	12	14	20	28	32	24	17	11	30	21	8	5	9	12	7	18	23	24
11,5	54	135	93	84	128	35	204	203	214	35	157	272	223	130	191	49	68	28	23	22	216	56	39	40	163	54	165	43	18	14	10	12	14	22	30	33	24	17	11	31	21	7	5	10	14	8	20	25	26
11,75	49	139	94	87	131	30	205	201	214	32	153	269	224	132	192	50	71	25	22	21	214	58	39	37	165	57	168	46	19	13	8	13	14	21	30	34	23	17	11	29	21	8	4	8	12	8	20	23	25
12	50	141	99	90	135	31	206	202	215	32	157	270	225	137	193	55	75	25	23	21	217	59	39	38	167	60	170	50	20	14	9	13	14	21	30	33	23	17	11	31	22	9	5	10	11	8	20	25	24
12,25	53	145	105	96	140	35	209	204	218	36	161	276	227	142	195	60	79	26	25	22	218	64	41	41	166	64	172	54	19	14	9	13	15	22	31	33	24	17	12	32	22	9	5	10	13	8	20	26	25
12,5	52	147	108	99	144	34	209	203	218	34	161	275	227	144	196	63	81	26	27	22	219	66	41	40	168	67	174	59	19	14	9	13	14	21	30	32	22	17	12	32	22	9	5	9	13	8	19	24	24
12,75	52	150	111	103	148	32	211	205	218	33	159	274	227	148	197	67	85	26	30	21	219	69	41	40	170	71	176	63	20	15	10	13	14	22	30	33	24	18	13	32	23	9	5	10	12	8	20	25	26
13	57	154	118	109	153	35	214	208	222	34	163	275	229	154	197	72	89	25	33	22	221	72	40	39	166	74	178	66	21	13	8	13	14	21	29	30	25	18	12	32	21	8	3	8	11	7	20	24	31
13,25	57	156	121	112	156	35	215	210	223	36	164	277	230	156	199	76	91	27	36	22	222	74	41	41	167	78	179	69	21	15	9	13	14	21	30	32	25	19	13	32	21	7	5	9	12	8	20	26	28
13,5	55	157	122	114	160	32	215	211	223	34	161	273	230	160	200	79	94	26	37	22	222	76	41	39	169	81	181	72	23	16	9	13	13	21	29	33	24	19	13	32	22	8	4	9	11	8	20	24	29
13,75	56	159	126	119	163	35	216	211	224	36	165	278	229	161	201	83	98	27	40	24	223	79	42	41	170	83	183	76	22	15	9	13	14	21	31	32	24	19	13	33	23	9	5	9	12	8	20	24	28
14	65	162	133	127	169	43	218	215	230	41	175	283	231	165	202	90	103	33	47	27	227	84	45	45	167	86	185	80	22	16	11	15	15	23	32	33	28	22	13	34	24	8	5	11	13	8	21	26	31
14,25	55	163	130	123	167	34	218	211	224	34	164	275	230	165	203	89	103	27	45	27	226	83	43	38	172	89	184	82	22	17	10	13	14	21	30	33	25	19	14	34	25	9	6	9	12	9	21	25	27
14,5	56	163	132	125	168	36	217	211	223	37	169	281	230	167	205	92	106	28	49	28	227	84	45	43	173	92	186	83	22	18	11	15	14	23	33	34	24	18	13	34	25	9	6	10	13	10	22	26	26
14,75	60	165	137	130	174	40	219	214	226	40	175	284	231	170	206	96	110	30	52	31	229	87	47	45	172	94	188	87	22	18	12	15	16	25	33	34	26	19	15	36	25	9	7	10	14	10	22	26	28
15	59	168	139	132	176	35	220	215	225	38	172	282	234	173	205	98	113	27	54	33	229	87	47	45	172	97	189	88	25	18	9	16	15	23	33	35	25	20	15	34	26	9	5	10	13	9	22	26	31
15,25	61	170	142	136	181	37	223	218	227	39	170	281	234	177	206	102	116	29	59	35	230	90	46	42	172	100	192	93	27	19	9	16	15	23	32	35	27	22	15	35	26	10	7	10	13	10	21	27	34
15,5	66	172	147	141	185	41	225	221	232	39	175	282	236	180	206	105	120	32	63	39	232	94	48	43	171	102	192	95	27	18	9	15	15	22	32	35	29	23	15	36	26	9	5	9	12	9	20	24	35
15,75	65	170	147	141	184	45	224	220	231	44	182	288	234	179	208	109	120	34	65	43	234	97	51	47	172	103	192	96	24	20	12	17	16	25	36	37	28	22	15	37	26	9	7	11	15	10	23	27	30
16	57	170	143	138	182	36	224	217	226	36	169	277	233	180	208	108	122	27	66	43	232	94	49	40	175	107	192	96	25	18	9	16	15	22	32	35	26	21	14	35	26	10	5	9	12	10	21	25	28
16,25	60	171	147	143	183	41	224	217	227	42	178	287	234	179	211	110	122	31	69	48	233	96	52	47	176	109	193	99	23	21	11	19	18	24	36	37	26	21	15	38	27	11	7	12	14	11	23	27	27
16,5	63	171	149	144	186	42	224	219	229	45	183	289	234	181	210	113	124	32	72	51	234	97	54	49	175	111	193	101	23	21	13	17	17	25	38	38	26	20	15	37	27	10	7	12	15	10	22	27	28
16,75	59	172	149	143	185	41	225	218	227	41	179	287	235	183	212	114	127	30	74	54	235	98	53	48	178	113	193	102	23	21	12	17	17	24	36	39	26	21	16	38	28	11	7	13	15	10	23	28	26
17	58	172	147	144	187	39	225	218	228	40	178	287	236	185	211	116	128	29	77	59	235	99	54	45	178	115	194	103	25	22	12	18	17	24	35	39	26	20	15	38	28	12	8	11	14	10	22	28	27
17,25	65	173	154	150	191	45	227	222	232	47	185	290	235	186	213	120	131	33	82	64	237	102	59	50	175	117	195	106	23	22	13	18	17	26	37	39	27	22	16	39	28	11	8	12	14	10	23	26	29
17,5	62	175	152	148	191	40	228	220	229	43	182	291	237	187	212	121	133	29	83	68	236	101	57	49	176	119	194	107	26	22	12	19	17	24	37	40	26	23	15	36	28	11	7	12	14	11	24	28	31
17,75	67	175	156	151	195	42	230	223	234	45	182	289	239	191	212	125	136	31	89	73	237	105	59	47	173	120	196	109	26	23	11	19	17	24	35	38	29	23	16	38	27	10	7	11	14	11	22	27	33
18	67	176	157	152	196	43	232	225	234	44	181	288	239	192	212	127	138	32	91	79	237	106	61	47	175	123	197	111	28	23	12	19	18	23	36	40	29	25	17	39	28	11	7	10	13	12	23	26	33
18,25	67	176	158	154	196	45	231	226	234	47	186	293	239	191	212	127	139	32	92	82	239	105	63	49	175	123	196	112	26	24	12	19	18	25	38	41	28	24	16	39	28	11	8	12	14	12	23	27	31
18,5	62	175	156	152	194	41	231	224	233	45	183	292	239	192	214	128	140	30	94	86	239	107	60	49	178	127	196	113	24	24	13	19	18	24	37	42	27	23	17	37	28	11	8	12	14	12	23	28	29
18,75	65	175	159	155	195	47	232	225	236	50	189	295	237	192	215	130	140	34	99	90	240	109	66	52	177	126	196	115	25	25	14	20	19	26	39	44	27	22	17	42	30	12	9	12	16	12	24	27	29
19	69	177	162	158	200	49	235	230	240	52	190	293	240	195	215	133	144	35	103	97	241	110	69	52	176	129	198	117	27	25	15	22	20	27	40	46	30	25	18	41	30	12	9	12	15	13	23	28	31
19,25	62	175	156	152	194	44	233	224	235	47	186	293	239	194	217	131	142	31	102	97	241	109	65	51	181	130	197	116	26	25	13	22	19	25	39	46	27	23	16	40	30	12	8	13	16	12	25	29	26
19,5	61	176	157	152	194	44	234	225	235	48	187	295	239	195	217	134	144	31	104	100	242	110	67	53	181	133	198	118	26	27	15	24	21	27	40	47	28	24	18	39	31	14	10	13	16	13	25	30	27
19,75	67	176	160	157	198	50	235	228	238	53	192	299	240	196	216	137	146	35	108	108	243	112	72	55	177	133	198	120	26	27	14	24	22	27	41	50	28	23	18	42	31	13	9	13	16	14	25	28	29
20	66	176	159	157	197	49	236	227	238	53	190	297	240	194	218	137	147	34	112	111	241	113	73	54	178	134	199	121	26	27	15	25	22	27	41	50	28	23	18	42	31	12	10	13	17	14	24	29	27
20,25	67	177	160	157	198	47	238	229	240	52	189	296	241	198	218	139	150	34	113	115	243	113	74	55	179	136	199	122	27	29	16	27	22	27	43	51	28	25	19	42	32	14	10	15	18	14	26	30	29
20,5	70	178	164	159	200	49	238	231	241	54	192	297	242	199	216	141	152	34	117	120	242	114	77	54	177	137	202	124	27	27	14	27	22	26	42	51	30	25	18	41	31	13	10	13	17	13	24	28	32
20,75	71	178	164	159	201	51	239	232	242	58	195	300	242	200	218	142	153	36	119	122	244	116	79	57	177	139	201	125	28	29	16	30	23	29	45	55	30	25	19	42	31	14	10	14	17	14	26	29	32
21	66	177	158	155	197	48	239	229	239	55	191	297	243	199	220	142	152	33	118	123	245	115	76	56	181	141	201	124	27	29	16	30	23	27	43	55	28	25	20	41	33	14	10	14	17	15	26	32	27
21,25	68	176	160	157	197	51	240	230	242	59	194	301	242	198	220	143	152	35	121	128	245	116	80	58	180	141	202	126	27	30	17	33	24	28	45	58	28	24	19	44	34	14	11	15	18	14	26	30	26
21,5	71	177	163	159	200	52	240	231	243	61	198	302	243	200	219	145	155	35	123	130	246	116	83	61	178	143	203	128	27	29	16	35	24	29	46	62	29	25	20	44	32	13	11	13	18	13	26	32	29
21,75	68	176	159	157	197	50	241	231	240	60	193	300	243	199	220	145	155	35	125	133	245	116	82	59	181	144	203	128	27	30	17	36	24	28	46	59	29	25	20	43	32	14	10	15	17	15	25	29	28
22	66	177	159	156	197	50	242	232	242	61	194	300	244	198	221	147	156	34	126	135	246	116	82	60	182	146	204	129	27	31	17	37	25	29	46	60	29	24	20	41	33	15	11	16	17	15	27	31	26
22,25	74	178	163	160	201	56	243	235	246	68	199	301	245	201	221	150	159	39	130	140	246	120	90	61	178	146	205	132	28	32	18	41	26	31	48	67	31	26	22	45	34	14	11	15	17	15	27	30	30
22,5	72	180	163	159	202	52	245	235	245	67	195	300	246	201	220	150	161	36	131	142	246	118	88	60	178	149	205	131	29	31	17	42	26	29	47	63	30	26	22	42	33	14	11	14	17	16	27	31	31
22,75	74	178	164	161	202	55	245	237	247	73	199	302	245	200	220	152	162	39	133	146	246	120	93	62	177	148	206	133	28	32	19	46	27	30	50	69	31	26	21	44	33	13	10	14	18	15	26	28	30
23	70	179	161	158	200	53	245	235	245	72	197	302	246	201	222	153	162	37	133	146	247	119	90	63	181	151	207	134	28	32	19	47	27	30	49	68	29	26	22	43	34	15	10	15	19	16	27	31	28
23,25	68	179	159	158	199	52	245	236	245	74	197	301	247	200	223	153	162	35	135	146	248	119	90	62	183	152	208	134	28	34	19	50	28	30	49	68	31	25	23	43	34	15	12	16	19	17	28	32	27
23,5	72	179	162	160	200	59	248	237	247	82	201	303	246	200	224	154	163	39	137	150	248	122	97	65	181	152	208	135	28	36	20	53	29	32	52	76	31	26	24	46	36	15	13	17	21	17	28	31	28
23,75	75	179	164	162	201	58	247	236	247	86	205	306	248	202	223	155	165	39	139	151	249	122	99	68	179	154	208	137	28	35	19	56	30	33	54	80	31	27	23	47	35	15	12	18	20	16	28	34	29
24	78	181	165	164	204	62	248	238	249	93	207	306	248	201	223	158	165	42	142	155	249	124	104	69	179	153	209	140	29	36	20	59	30	34	57	84	32	28	24	47	36	15	13	16	20	17	28	32	30
24,25	78	179	164	163	203	61	249	240	249	95	205	305	247	201	224	158	166	42	143	156	249	124	105	69	180	154	209	139	30	36	21	62	31	33	58	84	32	27	24	48	35	15	13	17	19	17	28	31	29
24,5	74	181	161	161	202	59	249	239	249	94	202	304	250	202	225	158	168	40	144	156	250	123	103	69	182	157	211	139	29	36	21	64	32	33	56	81	32	28	24	46	36	17	13	17	21	18	28	34	28
24,75	74	181	162	161	202	57	250	240	249	97	202	303	251	202	225	159	168	39	144	157	251	123	103	68	181	158	211	140	29	37	21	67	32	33	55	82	31	29	25	45	36	16	12	17	19	18	28	33	29
25	73	179	160	159	199	58	250	239	249	98	203	303	251	201	227	158	168	39	145	156	250	124	103	69	185	159	211	140	30	37	22	69	33	33	57	84	31	27	25	44	37	17	14	17	21	18	29	34	26
25,25	76	180	162	160	202	60	251	240	251	106	205	304	251	202	226	159	170	41	148	158	251	124	108	70	181	159	211	142	30	38	22	72	33	35	58	89	31	29	25	46	36	16	12	18	21	18	28	34	28
25,5	81	181	165	164	204	66	251	242	253	114	210	307	250	204	227	162	170	43	150	163	250	127	114	73	181	160	213	144	31	39	23	76	35	36	62	97	34	29	27	48	37	16	13	19	22	18	30	33	30
25,75	81	182	165	165	205	65	251	242	253	117	211	306	251	202	227	162	171	44	152	162	250	126	116	74	180	160	212	145	31	39	22	78	35	37	63	99	34	29	27	48	37	15	13	17	21	18	29	33	31
26	78	182	163	163	206	60	254	244	253	115	205	302	252	205	227	164	173	40	153	163	251	126	114	70	181	164	213	146	32	39	23	82	35	34	62	93	33	31	27	45	37	17	13	18	20	18	29	34	32
26,25	77	181	161	161	203	61	253	243	253	119	207	306	254	203	227	163	173	41	153	163	251	125	112	72	181	164	214	145	31	39	24	83	37	36	62	97	33	30	27	46	36	16	13	17	20	19	30	34	30
26,5	76	182	161	159	202	62	252	243	252	120	209	305	254	202	229	162	173	41	153	161	252	125	112	75	184	165	214	145	31	41	25	84	39	36	63	99	32	30	29	46	39	17	15	19	23	20	31	36	28
26,75	80	182	163	164	203	65	252	243	254	129	212	307	253	202	228	164	173	44	156	164	252	127	121	76	182	163	214	147	31	41	24	89	39	37	67	107	34	29	29	49	38	16	14	18	21	19	29	33	30
27	80	182	161	162	203	65	253	242	253	131	213	307	253	200	229	164	173	44	156	164	252	127	119	77	184	165	214	147	30	41	25	89	39	38	66	107	33	30	28	48	38	18	14	19	23	19	30	35	27
27,25	85	182	165	165	206	69	253	244	255	136	216	309	253	203	229	165	174	46	158	164	252	129	124	79	181	164	215	149	31	42	26	93	40	41	69	112	35	31	30	49	38	16	15	19	24	19	30	35	31
27,5	84	184	165	166	206	68	253	244	255	139	217	309	255	203	230	166	175	45	158	167	251	129	124	81	181	166	216	149	32	42	27	96	42	41	70	116	35	32	30	49	38	18	15	20	23	19	31	35	31
27,75	82	183	163	163	204	68	253	245	256	139	215	307	255	202	233	164	175	46	159	165	253	129	127	79	186	166	216	149	32	43	27	98	42	40	71	115	36	31	29	50	39	18	15	18	22	20	30	34	28
28	78	185	161	159	204	63	255	246	255	136	210	304	256	204	230	166	176	42	160	165	252	126	121	76	184	170	217	149	32	43	27	100	42	37	68	110	33	32	31	45	38	18	15	19	22	20	30	36	29
28,25	82	183	162	163	204	67	255	245	256	140	214	307	256	202	233	165	176	45	160	166	253	128	126	79	185	169	217	151	32	44	29	101	44	41	72	117	35	32	31	48	41	19	15	20	23	21	31	35	28
28,5	84	185	163	164	205	69	254	247	257	144	216	308	257	203	232	166	177	45	162	167	254	129	130	80	185	170	217	152	33	44	28	104	45	41	73	121	36	33	32	50	39	19	14	20	22	21	31	35	29
28,75	88	184	165	167	206	72	254	246	258	148	220	310	256	203	233	167	178	49	163	168	254	132	133	84	184	168	217	153	33	44	29	108	46	44	75	127	35	33	32	51	40	18	16	21	25	21	31	35	30
29	87	184	164	167	207	72	255	246	257	152	222	312	257	203	232	168	177	48	165	168	254	130	135	85	183	170	217	153	34	46	29	110	47	44	77	129	36	33	33	51	40	19	15	20	24	21	32	36	31
29,25	85	185	163	164	206	71	254	247	257	149	218	310	259	205	233	167	177	47	164	168	253	131	133	84	185	171	218	153	33	45	30	112	49	43	77	127	35	34	33	49	40	19	16	22	25	22	31	35	30
29,5	88	186	164	164	205	72	255	247	257	152	221	311	259	204	234	167	179	47	166	168	255	131	134	86	185	172	218	154	34	46	31	113	50	45	78	130	35	35	33	49	42	19	16	22	25	23	32	36	30
29,75	89	186	165	166	207	72	256	250	258	154	220	310	259	206	233	168	180	49	166	169	254	131	137	85	183	172	219	154	34	46	31	116	50	45	80	131	38	35	34	50	40	19	16	22	25	23	32	36	31
30	87	186	162	163	205	70	256	249	257	152	218	308	260	204	234	169	179	47	167	168	254	131	136	85	185	173	219	155	34	46	31	117	50	44	78	131	36	35	34	49	41	20	17	22	24	23	32	36	29
30,25	93	187	167	168	209	78	256	250	259	159	223	311	257	206	234	170	180	51	170	171	255	134	145	88	184	173	219	157	35	46	32	121	51	48	83	140	40	36	35	51	41	20	16	21	25	23	33	36	32
30,5	93	187	166	168	208	78	256	250	259	160	226	313	260	205	234	169	180	51	171	171	255	134	143	91	185	173	220	157	35	48	33	122	53	49	83	143	39	36	36	52	42	19	17	22	26	23	33	37	32
30,75	92	188	165	166	208	76	256	249	259	160	224	312	260	204	235	169	180	50	170	170	254	133	143	91	186	174	219	156	35	48	32	122	53	49	83	142	38	36	36	51	42	19	16	22	26	23	33	37	30
31	90	188	163	165	206	75	256	249	259	159	222	310	260	204	236	168	180	48	170	170	255	133	142	88	187	175	220	156	35	49	33	124	53	47	82	141	38	36	35	51	40	20	15	22	25	22	32	37	29
31,25	90	188	163	165	205	75	256	250	259	160	224	311	261	205	236	168	181	49	171	170	256	133	142	91	187	175	220	155	36	49	32	124	54	48	83	144	37	36	35	50	42	20	16	22	25	23	33	37	29
31,5	91	189	163	164	207	74	257	251	260	160	223	309	261	207	237	169	182	49	172	172	256	133	143	90	189	178	221	157	36	50	35	127	55	48	84	145	36	38	36	50	42	21	18	23	27	25	33	39	30
31,75	93	189	165	165	207	76	257	250	260	163	224	311	261	204	235	169	182	50	173	173	256	133	147	91	188	175	220	156	36	50	34	129	56	50	86	148	38	37	37	51	42	19	17	22	26	23	32	36	29
32	97	192	167	168	210	79	258	251	261	165	227	312	262	208	235	171	184	52	175	176	257	136	151	93	188	177	221	159	36	51	36	131	58	54	88	153	39	37	37	52	43	20	18	24	27	25	35	39	32
32,25	104	193	171	173	214	87	260	253	263	172	233	312	259	209	235	175	186	58	178	180	258	138	158	97	188	177	222	162	39	51	38	135	59	58	92	160	43	40	40	52	44	19	18	25	27	24	35	37	36
32,5	99	195	167	169	212	77	261	255	264	166	223	307	264	210	234	173	187	52	177	179	257	135	153	91	188	180	223	160	38	50	35	136	59	54	90	151	40	40	40	50	43	21	17	22	26	24	33	36	36
32,75	97	192	166	166	209	78	257	253	262	165	224	309	262	206	236	171	186	53	177	179	257	135	153	92	191	178	221	159	38	53	36	136	60	56	89	155	39	38	39	52	43	20	16	23	26	23	33	35	31
33	95	193	163	165	207	77	257	253	261	165	226	310	263	206	237	171	186	52	176	179	257	135	150	95	191	180	221	159	38	52	36	134	62	56	88	156	38	38	38	51	43	20	17	23	27	25	34	38	30
33,25	96	194	164	165	207	79	258	253	262	166	228	311	263	207	237	172	187	55	178	180	258	135	151	97	193	180	222	159	38	53	38	137	62	59	91	158	39	38	39	51	44	21	18	25	28	26	35	38	29
33,5	99	195	166	168	208	82	258	253	263	168	229	312	264	207	238	171	187	57	180	182	258	136	154	98	192	180	222	160	39	53	39	139	65	62	92	162	40	40	40	53	44	21	18	24	28	26	34	38	31
33,75	106	196	169	172	213	86	259	254	264	173	233	312	262	208	236	174	188	61	182	184	257	139	159	101	191	180	222	162	40	54	38	141	66	65	93	167	42	41	41	53	44	21	18	24	28	26	34	38	34
34	102	195	166	169	209	83	257	253	261	170	232	313	264	208	237	171	188	60	180	183	258	136	155	103	193	181	222	161	39	55	39	140	66	65	94	167	40	40	40	52	45	22	18	25	29	27	35	40	31
34,25	104	197	168	170	210	84	259	253	263	171	233	314	265	207	236	173	189	62	182	184	259	138	157	103	193	182	223	162	40	55	40	143	69	68	95	169	41	41	41	52	44	22	18	26	29	26	36	40	32
34,5	102	196	166	168	209	84	258	254	262	170	233	312	265	206	238	173	189	62	183	185	259	137	157	105	196	181	222	161	42	56	39	142	70	69	95	170	42	42	42	53	45	22	19	26	30	26	36	39	31
34,75	104	197	167	169	210	84	260	254	264	170	232	313	264	209	238	174	191	64	184	187	258	137	158	104	195	183	223	162	42	57	40	145	72	71	95	170	42	43	42	52	45	21	19	26	30	27	36	39	33
35	101	197	164	166	208	81	258	253	263	168	230	310	266	207	238	173	189	63	183	185	260	136	155	104	197	184	224	160	41	57	41	144	73	69	93	169	40	43	42	51	45	23	18	25	30	27	36	40	29
35,25	105	197	166	168	209	84	259	254	264	171	231	312	264	207	237	174	191	66	185	188	259	138	160	106	196	183	222	161	42	56	41	146	75	74	96	172	42	41	42	52	45	22	19	25	30	26	35	39	30
35,5	112	199	169	171	213	87	260	255	265	173	235	313	266	210	237	177	192	70	187	190	259	138	163	109	195	184	223	163	44	57	41	149	77	76	98	175	44	43	43	52	45	21	19	26	30	27	36	39	34
35,75	105	199	166	167	211	82	262	256	265	169	228	308	265	209	237	175	193	68	187	190	260	138	160	104	197	185	224	162	42	58	41	150	80	77	95	171	42	43	44	51	46	23	19	27	29	26	36	38	31
36	108	198	166	168	211	85	259	255	265	172	233	313	266	208	238	176	192	70	187	190	260	139	160	112	197	186	224	162	44	59	42	149	81	79	97	177	41	43	44	53	46	23	20	27	32	28	36	41	30
36,25	107	197	165	167	208	86	259	255	263	170	233	312	266	206	239	174	192	71	186	189	260	138	160	111	200	184	223	162	44	60	43	150	82	80	97	176	42	42	43	53	46	22	20	29	30	27	36	39	30
36,5	111	198	167	169	211	87	260	255	265	172	234	313	267	208	238	177	193	73	189	192	260	140	164	113	199	186	224	164	45	60	43	153	85	84	100	179	42	43	44	54	46	23	20	28	30	28	37	40	31
36,75	111	198	166	169	209	89	260	255	263	171	235	312	267	207	240	176	193	74	189	191	262	139	163	116	201	186	224	163	45	59	43	152	86	86	99	179	42	43	44	54	47	22	19	28	31	28	36	40	29
37	115	199	168	171	213	89	261	256	264	175	236	313	266	211	238	179	194	77	190	194	260	141	165	119	197	187	225	164	46	59	43	155	88	89	100	181	43	44	45	52	46	22	19	27	30	28	36	40	33
37,25	114	198	167	170	211	90	262	256	265	174	238	314	266	209	239	180	194	79	191	193	261	141	166	122	201	186	225	164	45	61	46	156	91	92	101	182	44	44	46	55	47	23	22	28	33	29	38	41	32
37,5	115	198	167	169	210	88	260	254	264	173	237	313	266	208	239	178	194	80	190	193	261	140	165	121	200	185	224	163	45	61	44	155	92	92	102	182	42	43	44	54	46	22	19	27	33	30	38	39	31
37,75	116	200	167	171	212	91	261	256	266	174	235	311	266	209	238	179	195	83	191	194	261	141	168	122	201	186	226	165	46	61	45	157	95	96	101	183	43	46	47	54	46	22	20	28	32	29	36	39	32
38	112	199	164	167	210	89	260	257	265	170	235	312	267	209	239	179	194	82	190	192	262	141	163	123	204	187	226	164	46	63	45	157	96	96	101	182	42	45	45	53	48	24	20	29	33	29	38	40	29
38,25	112	199	166	167	209	88	260	256	265	170	235	311	269	208	241	179	194	82	191	192	261	139	163	124	206	188	227	163	46	63	48	157	97	97	101	182	42	45	46	53	49	25	21	30	34	30	38	42	28
38,5	116	200	167	168	209	91	260	257	264	172	237	313	268	208	240	180	194	85	192	194	262	142	165	128	204	187	227	164	46	63	47	158	100	100	102	185	43	46	46	53	47	24	21	29	34	30	37	41	30
38,75	121	200	170	174	214	96	262	257	266	177	241	315	267	210	239	183	196	90	194	198	261	143	171	134	202	188	228	167	49	64	50	162	104	105	106	188	45	48	48	56	49	24	23	31	35	31	38	42	33
39	125	202	171	173	216	95	263	259	267	177	240	314	268	212	238	184	198	91	195	199	262	143	172	134	202	190	228	169	50	65	50	164	107	108	105	189	47	48	49	53	48	25	20	30	35	30	38	41	36
39,25	117	200	168	171	212	92	262	259	266	173	239	313	267	211	240	184	197	91	194	196	262	142	169	133	203	189	228	165	49	64	49	163	108	107	103	187	44	48	48	54	47	24	22	30	34	31	38	42	32
39,5	121	200	168	171	212	95	261	257	266	174	240	314	267	209	241	182	196	92	195	196	262	143	169	136	206	189	228	166	49	65	50	162	109	110	106	189	45	47	48	55	49	24	22	31	35	30	39	40	30
39,75	117	201	166	169	211	91	262	257	265	172	237	312	268	211	239	184	196	93	194	196	262	142	168	134	205	190	228	166	49	66	49	163	112	109	104	188	43	48	48	52	48	25	21	31	33	30	38	42	30
40	122	200	168	171	213	93	262	258	266	174	238	312	268	212	239	185	197	95	195	198	261	143	170	138	204	191	229	168	51	67	51	165	115	112	106	189	44	49	49	55	49	25	22	31	36	31	39	42	33
40,25	124	202	169	173	214	95	264	259	266	176	239	312	267	210	240	185	196	98	196	199	262	144	172	141	205	189	229	168	51	66	51	166	117	117	107	190	47	49	49	56	49	24	22	31	35	31	37	40	33
40,5	127	202	171	174	215	98	263	259	267	177	241	313	268	213	240	187	197	100	196	199	262	146	173	144	204	190	229	169	53	67	52	168	119	118	108	191	47	51	50	55	49	24	23	32	36	32	40	40	35
40,75	124	201	169	172	213	96	263	258	267	174	240	313	267	212	241	186	197	99	197	198	263	145	172	144	206	189	229	169	52	67	51	166	120	119	108	191	46	50	49	56	50	25	22	32	36	32	39	41	33
41	122	200	168	171	212	94	263	259	267	173	240	313	268	211	240	187	197	101	196	198	264	144	171	144	207	190	229	168	52	68	53	168	122	120	107	189	45	50	50	55	50	25	22	32	36	32	39	41	30
41,25	120	200	166	168	211	95	262	258	266	172	239	311	268	210	241	186	197	100	196	196	262	143	169	144	208	190	229	167	52	68	52	168	122	119	107	190	44	50	49	54	49	25	22	32	35	32	39	43	29
41,5	121	201	166	169	212	95	263	259	267	170	238	311	268	213	240	188	199	102	197	199	263	144	170	144	208	193	230	168	52	69	54	169	125	121	107	191	44	52	51	53	50	26	22	33	36	33	40	43	31
41,75	125	202	168	172	211	98	263	258	267	173	241	313	269	211	242	187	198	105	197	199	264	146	172	149	210	190	229	168	53	69	54	169	126	124	108	193	47	52	51	56	52	25	23	33	36	33	39	43	30
42	133	202	172	176	218	104	265	260	269	180	243	315	268	214	241	189	199	111	199	201	264	148	179	156	207	191	230	171	57	70	56	173	130	130	111	195	48	54	53	56	52	25	24	33	37	33	40	41	35
42,25	130	204	171	175	220	100	267	264	270	177	237	308	270	216	239	193	201	110	201	203	264	147	177	150	206	193	231	173	56	70	56	175	136	131	109	194	48	55	54	54	50	27	24	33	36	33	39	39	37
42,5	139	204	175	179	222	108	267	262	271	182	242	311	269	218	239	193	201	115	201	204	265	150	182	158	205	192	231	174	58	71	56	175	137	135	113	197	51	57	55	54	51	25	23	33	36	33	40	40	40
42,75	126	202	168	171	213	99	264	260	268	173	239	311	268	213	240	189	199	110	199	200	263	147	175	154	208	192	229	170	55	70	55	173	133	130	110	194	46	55	53	55	50	24	23	33	37	33	39	41	32
43	121	202	166	168	213	95	265	260	267	170	239	311	271	213	242	190	200	109	198	199	264	145	170	154	211	194	230	170	54	73	56	174	132	128	109	193	45	56	53	53	51	27	24	34	36	35	41	45	30
43,25	123	202	166	169	212	98	265	260	268	171	240	312	271	213	241	189	201	112	199	199	264	146	172	156	211	193	230	170	55	73	57	174	135	131	110	193	47	56	54	54	52	28	25	35	38	35	40	44	31
43,5	126	202	168	171	214	99	263	260	268	174	241	311	269	214	242	190	199	114	199	201	265	148	173	159	211	193	230	171	56	72	57	175	136	135	111	195	46	56	54	56	51	27	23	34	39	35	41	44	31
43,75	136	203	172	176	217	106	265	260	269	180	244	314	270	214	241	192	199	118	201	203	264	150	178	166	210	192	230	173	59	73	58	176	140	139	114	199	49	57	55	55	51	26	25	34	38	34	41	43	35
44	133	204	172	175	218	103	265	261	270	176	241	313	271	216	240	193	202	117	200	202	264	148	177	163	208	195	231	173	57	73	58	177	141	136	112	196	49	58	55	53	52	27	24	35	37	34	41	44	36
44,25	136	203	173	177	219	106	267	262	270	179	241	312	270	217	240	194	202	120	201	205	265	150	181	167	209	194	230	174	59	74	59	179	145	141	113	198	51	59	57	56	52	26	24	35	38	34	40	41	37
44,5	130	202	170	172	213	103	263	259	268	177	242	313	269	212	242	189	200	118	200	202	264	149	178	168	212	191	230	173	57	75	60	176	142	141	113	199	48	57	55	56	53	26	26	35	39	36	41	44	30
44,75	130	203	169	171	215	103	266	261	268	175	239	312	271	215	243	192	202	119	200	201	264	149	176	166	212	195	231	173	58	75	61	178	144	140	112	197	47	59	56	55	52	27	25	36	39	36	42	44	33
45	126	202	167	168	213	100	264	261	267	173	239	311	272	213	243	191	201	118	200	201	265	147	174	166	214	195	231	172	58	75	60	177	143	139	112	196	47	60	56	54	53	28	25	36	40	37	42	45	29
45,25	133	203	170	173	215	105	264	260	269	175	242	314	270	213	243	191	200	122	200	202	264	150	179	172	213	192	229	174	59	76	62	178	146	143	113	199	49	60	57	57	54	27	25	37	40	35	42	43	31
45,5	132	204	170	174	214	105	264	260	268	177	243	313	270	214	242	192	202	122	201	202	265	151	177	173	214	194	229	174	59	76	61	178	146	144	114	200	49	61	57	57	53	28	25	36	40	35	42	45	31
45,75	142	204	173	178	218	113	266	260	269	183	247	315	268	216	243	193	202	129	202	205	265	152	183	180	210	194	231	176	62	76	64	179	149	149	118	202	52	62	59	57	54	26	26	37	40	36	44	44	35
46	128	204	168	171	214	103	266	262	270	174	239	311	271	215	243	194	203	122	202	203	266	149	176	170	214	197	231	175	59	77	63	181	150	145	113	198	48	63	58	54	53	27	27	38	41	38	42	46	33
46,25	130	203	167	171	213	103	265	261	269	176	239	312	271	214	244	193	202	124	200	202	266	150	176	174	215	196	231	175	60	77	63	180	148	146	113	199	49	63	58	56	54	28	26	37	41	37	42	46	30
46,5	130	203	167	171	214	104	264	262	268	174	240	313	271	215	243	193	202	126	201	204	266	150	177	176	215	195	230	174	60	77	63	181	149	148	114	199	49	62	58	55	55	28	26	38	41	37	42	45	31
46,75	132	203	168	172	213	105	264	261	269	174	241	312	272	215	245	193	202	127	201	203	266	150	178	176	217	195	231	175	61	78	65	180	151	149	115	200	50	63	59	57	55	28	27	39	42	37	43	45	31
47	133	203	169	172	214	105	264	260	269	176	242	313	271	215	244	192	202	127	201	204	266	150	177	179	214	194	231	176	61	78	63	180	150	148	114	201	49	63	58	56	54	28	25	37	41	38	43	46	31
47,25	136	204	170	173	215	108	264	261	269	178	244	314	271	216	244	193	202	130	203	204	266	152	179	183	215	196	232	177	62	79	64	181	153	152	116	202	50	65	60	57	55	28	27	38	42	40	45	47	32
47,5	137	204	170	174	215	109	266	262	269	178	244	315	272	215	244	194	203	132	203	204	266	152	179	184	216	196	231	176	62	80	66	181	153	152	117	202	51	66	60	57	56	29	27	40	43	40	44	47	32
47,75	138	204	171	173	215	110	265	261	270	178	242	313	271	215	246	194	202	132	203	206	267	152	181	185	218	196	232	177	63	81	67	182	155	155	117	203	52	67	60	58	57	29	28	39	43	39	44	46	33
48	137	204	169	173	216	110	266	263	270	178	242	313	272	217	244	194	203	132	202	206	265	151	181	185	215	197	231	178	64	80	66	182	155	155	116	203	51	69	60	57	56	29	28	39	41	39	44	46	34
48,25	133	205	169	172	216	107	266	262	269	174	240	311	273	219	244	195	205	131	205	205	267	152	178	183	217	199	232	179	64	83	68	184	156	153	115	202	50	71	62	57	56	30	29	39	42	40	44	46	33
48,5	138	203	170	173	215	107	266	261	269	176	241	312	271	216	243	195	203	133	202	206	267	152	180	186	216	197	231	179	63	81	67	182	156	155	116	202	50	70	60	57	55	28	28	39	42	39	44	46	33
48,75	143	204	171	175	218	111	267	262	272	178	243	313	271	217	244	195	203	138	204	207	267	154	182	192	215	196	231	181	66	80	69	184	159	157	119	206	50	70	62	58	56	29	29	40	43	39	47	46	35
49	147	206	173	177	220	112	268	263	271	178	243	313	273	220	242	197	204	137	205	208	266	152	182	191	214	199	232	181	66	82	68	185	159	157	117	204	53	72	63	55	55	29	28	39	43	40	44	47	39
49,25	147	206	173	177	220	114	268	264	271	181	246	314	272	220	244	196	204	139	206	209	267	154	184	195	215	198	233	182	67	84	70	185	161	161	118	206	53	72	63	58	56	30	29	41	43	41	46	47	38
49,5	140	204	171	174	219	110	268	264	271	177	240	312	273	219	243	197	205	138	204	208	266	153	183	191	216	198	232	182	66	82	69	186	161	160	117	203	51	72	62	56	56	29	29	41	42	40	44	44	36
49,75	135	204	169	172	216	108	267	264	271	175	240	311	274	219	245	197	205	136	205	207	268	151	179	191	218	199	231	181	65	84	71	185	159	158	117	204	50	76	63	57	57	30	30	41	44	41	46	49	34
50	133	204	167	171	215	107	265	263	270	174	241	310	272	218	247	195	205	136	204	205	267	152	178	191	219	198	232	181	64	84	71	185	158	158	116	203	50	76	63	57	57	29	29	41	45	41	46	49	32
50,25	143	204	170	173	218	113	266	263	271	178	243	311	273	218	244	195	205	140	204	207	267	154	184	196	219	198	231	182	67	83	72	185	161	163	119	205	52	76	63	59	57	30	28	42	44	41	45	46	35
50,5	146	205	171	177	220	113	266	263	271	180	243	313	272	219	245	196	205	143	205	208	267	155	185	199	217	198	232	183	68	84	72	186	163	164	119	206	53	76	64	58	57	30	29	41	44	41	45	46	37
50,75	150	207	175	179	224	116	269	266	274	181	242	312	272	223	244	200	207	144	206	211	268	156	186	198	215	199	233	186	70	84	72	188	167	166	119	206	55	76	66	56	57	30	29	41	44	41	45	45	42
51	143	207	173	176	222	113	268	266	273	177	238	308	273	222	244	200	206	142	206	210	267	153	184	196	216	200	234	184	69	85	73	189	166	164	117	205	53	78	66	55	57	31	30	42	45	42	44	46	39
51,25	139	206	170	173	218	111	268	264	271	177	241	311	273	220	245	197	206	142	205	209	268	154	182	197	220	200	233	185	68	85	74	187	165	164	117	205	52	79	65	57	58	31	31	43	45	42	46	47	36
51,5	135	205	168	172	216	109	267	263	271	175	241	310	274	217	247	196	206	142	204	207	267	153	181	198	221	199	232	183	67	86	74	185	163	164	118	205	52	81	64	58	57	32	31	43	45	42	47	47	33
51,75	138	203	168	173	215	111	265	263	272	175	239	311	273	217	246	196	205	143	205	207	267	153	182	198	222	198	230	182	68	86	74	184	163	165	117	205	52	80	64	58	58	31	30	42	44	41	46	47	33
52	145	205	170	176	218	115	266	263	271	179	244	312	273	219	245	197	205	146	206	208	268	155	184	203	220	199	231	184	69	86	75	186	165	167	119	207	54	80	65	58	57	31	30	42	45	43	47	48	37
52,25	145	206	172	175	219	116	267	264	272	179	241	311	273	220	245	198	206	147	207	209	267	156	186	204	220	199	233	185	71	87	77	188	167	169	120	207	54	80	67	59	58	31	30	43	45	43	46	47	38
52,5	152	208	176	179	225	118	270	267	274	181	239	307	274	224	243	201	207	149	208	212	268	155	187	204	217	200	232	188	72	87	78	189	171	170	118	208	57	81	68	56	58	31	30	43	44	43	46	45	42
52,75	141	206	171	174	218	114	267	265	272	177	238	309	272	218	245	198	206	147	206	209	268	156	186	204	221	199	231	185	71	87	79	188	169	169	118	207	53	83	66	58	58	30	30	43	46	43	47	46	36
53	137	205	169	172	217	112	266	265	271	175	241	310	273	220	247	197	207	145	206	207	269	156	182	204	222	201	233	185	70	88	78	187	164	167	117	207	52	84	66	57	58	31	30	43	45	44	47	49	36
53,25	137	206	170	173	219	112	269	267	272	176	238	307	275	222	246	198	208	146	207	210	269	156	185	203	223	202	233	187	72	89	81	189	169	169	118	207	53	85	67	56	59	32	32	44	46	44	47	48	37
53,5	139	204	168	172	216	113	266	264	271	176	240	311	274	219	247	197	206	147	206	208	268	156	185	207	224	200	231	184	70	88	81	187	165	170	118	206	52	85	65	58	59	31	30	43	46	44	47	48	34
53,75	146	205	172	176	217	116	266	263	271	179	243	311	272	220	245	197	206	150	206	209	269	157	186	211	223	200	232	186	72	89	81	187	166	171	120	209	55	85	66	59	59	31	30	42	45	43	47	48	36
54	142	204	170	174	217	116	266	263	272	179	243	312	274	219	247	197	206	150	206	209	268	157	185	211	224	200	231	185	73	89	82	187	167	171	121	208	54	86	67	59	58	31	31	43	46	43	48	49	35
54,25	144	204	171	175	217	116	267	264	272	181	242	311	272	220	246	198	207	152	206	209	269	157	186	213	223	199	233	186	73	90	84	188	168	172	121	209	54	87	67	59	59	32	31	44	47	45	49	48	37
54,5	142	205	171	174	217	116	265	264	270	179	243	312	273	218	248	197	206	151	206	209	269	156	185	212	225	200	233	187	73	91	85	187	167	172	121	208	55	89	67	59	59	32	33	44	48	45	50	50	35
54,75	137	206	170	173	217	114	266	264	271	177	241	309	275	220	247	198	208	150	206	209	270	156	184	210	226	202	232	186	73	91	87	189	167	172	120	208	54	91	69	59	61	33	33	45	48	46	49	51	36
55	139	204	170	174	215	114	266	264	271	177	241	310	274	219	249	198	207	153	206	209	270	156	185	213	227	200	233	186	72	92	88	188	168	173	120	208	55	92	69	60	61	33	33	45	48	46	50	49	34
55,25	138	205	169	172	214	114	265	265	271	177	242	310	273	219	246	198	206	151	205	207	269	155	183	212	227	201	232	186	72	91	87	187	167	171	120	207	53	92	69	58	60	32	32	45	47	45	49	51	34
55,5	142	206	170	174	216	117	267	263	270	179	242	311	272	220	247	198	207	154	206	209	269	157	185	214	227	200	232	186	73	92	89	188	168	173	121	210	55	91	70	60	60	33	32	44	48	45	49	50	35
55,75	140	204	170	173	216	115	266	264	270	177	241	310	274	220	248	198	207	153	207	208	270	158	184	214	228	201	232	187	74	92	90	187	167	174	120	209	55	93	70	59	60	33	32	44	48	46	48	51	34
56	140	205	170	173	216	115	266	264	272	178	240	310	274	220	248	199	208	154	206	209	270	157	186	214	228	201	233	188	75	91	91	188	169	175	120	209	56	94	70	59	61	33	33	45	48	48	50	50	35
56,25	139	206	170	174	216	115	267	265	271	176	239	309	274	221	248	199	209	153	207	209	269	157	185	214	228	202	232	188	75	93	92	188	169	175	120	208	56	96	71	59	61	33	33	45	48	46	49	50	36
56,5	135	206	168	173	215	114	266	265	271	175	240	309	274	221	247	199	208	152	207	208	270	157	183	214	229	203	232	188	74	93	94	189	169	175	119	208	56	98	72	59	61	34	34	46	50	48	50	52	34
56,75	141	206	170	174	215	117	266	265	272	178	242	311	273	220	247	199	207	155	207	209	271	158	187	218	229	201	233	188	76	94	94	189	169	176	120	209	56	96	71	59	61	33	34	45	49	47	51	51	37
57	137	205	168	172	215	115	266	265	270	177	240	309	274	221	248	199	208	154	206	209	269	157	183	217	229	202	233	187	75	93	95	187	168	174	119	208	55	98	73	58	61	34	33	45	49	47	49	51	35
57,25	141	206	170	175	215	119	266	264	271	179	243	311	275	220	249	198	208	156	207	209	270	159	185	221	232	201	233	188	76	95	96	188	169	176	122	210	58	97	73	60	63	35	34	47	50	48	52	53	35
57,5	142	205	170	174	216	119	266	265	271	179	243	309	273	220	249	199	208	156	206	208	269	159	185	221	230	200	232	188	77	94	97	187	170	177	122	209	57	98	74	60	62	34	35	47	50	48	51	53	36
57,75	147	206	172	176	217	121	267	265	272	182	241	310	273	220	248	200	208	160	208	210	270	159	190	223	230	200	233	189	79	94	98	189	173	181	122	211	60	97	75	61	63	33	34	47	49	47	50	49	38
58	137	206	169	172	215	116	267	266	271	175	239	308	276	221	248	200	209	155	207	210	270	158	185	219	231	203	233	189	77	96	99	189	171	177	121	209	57	102	75	60	63	35	35	48	50	49	51	52	36
58,25	146	207	172	176	218	119	266	266	272	180	241	309	273	221	247	200	209	160	208	211	270	159	188	223	230	202	233	190	80	96	100	190	171	179	121	210	58	101	76	59	62	35	35	47	51	49	51	52	39
58,5	144	206	171	176	221	119	268	268	271	177	235	303	274	222	245	201	210	158	209	212	270	159	187	219	227	202	233	191	80	94	102	191	175	179	119	208	57	99	75	57	62	33	34	47	48	46	50	46	41
58,75	146	206	171	175	217	120	267	266	271	180	241	309	274	221	248	200	209	158	208	210	269	159	186	224	230	202	233	190	80	95	101	189	172	178	121	210	58	101	76	59	63	34	34	47	50	48	52	51	39
59	155	206	174	180	220	126	267	266	272	185	243	310	273	223	248	201	209	164	208	212	269	161	192	230	230	199	234	191	83	97	104	190	173	183	125	213	61	100	78	61	64	33	35	48	51	51	52	49	41
59,25	142	208	171	174	219	119	268	267	272	177	237	305	275	222	247	202	211	158	209	211	271	159	187	222	230	204	234	191	81	96	104	192	175	180	120	209	58	103	78	57	63	35	36	49	52	50	52	51	41
59,5	142	205	171	173	217	119	266	266	272	178	238	306	275	222	247	201	209	159	208	211	270	159	187	223	231	203	234	190	80	97	104	190	173	180	120	209	58	104	78	59	63	34	35	48	51	50	51	49	39
59,75	142	207	170	174	216	121	266	266	272	178	239	308	275	221	249	200	210	159	209	211	270	159	187	225	233	202	233	191	81	98	104	191	172	180	121	211	59	105	78	60	64	34	35	49	52	51	52	51	39
60	140	205	169	173	216	119	266	266	271	178	240	309	275	221	250	200	209	159	208	210	270	160	187	225	233	202	233	190	79	99	105	189	171	180	122	211	58	106	78	60	64	35	35	49	52	51	53	53	36
60,25	143	206	171	174	216	121	264	265	270	180	241	310	274	220	249	200	210	161	208	211	270	160	188	227	232	202	233	190	81	98	105	190	170	180	122	211	58	106	78	60	63	34	36	49	52	51	53	53	38
60,5	150	206	172	177	218	125	265	266	272	183	242	310	274	220	250	199	210	165	209	212	271	163	191	231	233	200	233	190	84	99	106	190	173	184	125	212	62	104	80	62	65	35	36	50	53	51	53	52	39
60,75	147	205	171	176	217	122	264	266	271	181	241	310	274	221	249	200	210	164	208	211	270	162	190	230	232	201	233	191	83	99	107	191	174	183	123	212	60	105	80	60	63	35	36	49	52	51	53	52	38
61	144	207	172	175	219	120	268	267	272	177	236	306	275	221	246	201	211	160	208	212	269	159	187	226	231	204	234	192	82	98	108	192	174	181	120	211	59	108	81	57	63	35	35	49	51	51	52	51	42
61,25	143	207	172	175	219	120	268	267	273	177	236	305	275	224	247	202	211	162	211	212	270	161	188	226	232	204	233	192	84	99	110	193	175	183	121	210	60	107	83	58	64	36	36	50	52	51	52	50	41
61,5	139	206	170	172	218	118	267	267	271	176	237	306	274	222	247	202	211	160	208	211	270	161	186	226	234	204	234	192	83	99	110	191	173	182	121	209	58	109	83	58	64	35	36	49	53	52	52	52	39
61,75	144	205	171	175	215	122	266	265	270	180	239	307	274	220	250	199	209	165	208	211	270	162	190	232	235	201	232	190	84	99	111	190	172	184	123	212	62	109	82	61	65	35	36	51	53	52	53	51	38
62	146	206	172	175	218	122	266	267	272	181	239	308	275	221	248	201	210	164	209	212	269	162	190	231	233	203	233	192	86	100	112	191	173	184	122	212	60	111	83	60	65	35	37	50	53	52	53	52	41
62,25	149	205	172	176	217	126	266	265	271	184	242	309	274	219	251	200	209	166	210	211	270	164	191	234	235	201	233	191	86	100	110	189	173	185	124	213	63	110	83	62	66	37	37	52	55	52	54	54	39
62,5	146	204	171	176	217	123	265	266	272	182	240	309	275	219	249	200	210	166	209	212	271	163	189	232	234	203	233	191	86	100	112	191	173	184	123	212	61	111	83	61	65	35	37	51	54	54	54	52	39
62,75	146	205	171	175	217	124	266	267	271	180	240	308	274	220	250	200	210	165	210	212	270	162	189	233	235	203	234	192	86	101	112	191	172	184	122	213	61	112	84	60	66	36	37	51	53	53	54	53	41
63	139	204	168	171	214	119	265	265	270	177	238	308	276	219	251	200	209	162	208	210	270	161	187	229	237	203	232	190	83	101	111	189	171	182	121	211	60	114	84	60	65	36	37	50	54	53	53	52	36
63,25	139	205	168	172	215	119	265	266	271	176	236	305	274	220	248	200	210	163	209	211	270	161	186	229	235	203	233	191	84	100	113	190	172	183	119	210	60	114	85	59	65	35	37	51	54	53	53	52	37
63,5	142	204	170	172	215	120	265	266	272	179	237	306	274	219	250	200	211	164	208	212	269	162	189	231	235	203	234	192	86	101	114	191	173	185	123	211	62	114	86	60	66	35	37	52	54	53	54	51	39
63,75	148	204	172	176	217	125	265	266	271	183	240	309	275	220	249	201	210	168	209	212	270	164	191	234	235	202	234	191	87	101	114	190	172	186	124	213	62	113	87	62	66	36	37	52	54	55	55	54	39
64	149	206	172	176	219	123	266	267	271	182	237	308	275	221	247	202	211	168	210	213	270	163	191	234	235	203	234	194	90	101	117	192	175	186	123	212	63	114	89	59	66	37	37	52	53	53	54	51	41
64,25	137	205	168	171	214	117	265	267	272	175	233	303	275	220	250	200	212	164	208	211	270	161	187	227	237	205	234	192	86	102	116	192	173	183	119	209	60	118	88	59	65	37	37	51	54	55	53	51	37
64,5	135	205	167	170	215	116	267	268	272	174	230	300	275	220	248	200	212	162	209	212	270	161	186	225	236	204	233	191	86	102	117	192	176	185	120	209	59	118	89	57	65	37	37	51	53	54	53	51	37
64,75	132	205	167	169	214	114	266	269	272	174	231	300	277	219	249	200	212	161	209	211	270	161	183	224	238	205	234	191	85	102	117	193	175	184	118	208	60	120	91	57	65	37	39	52	55	55	55	53	36
65	142	205	170	173	217	121	266	268	272	178	234	302	274	220	249	201	212	167	210	212	271	163	189	230	237	204	233	193	89	102	119	192	176	186	121	210	63	117	92	61	66	38	38	53	54	54	54	51	40
65,25	148	206	171	175	218	124	268	268	273	181	235	305	274	221	248	203	212	169	211	214	270	165	192	234	236	204	234	194	92	103	120	193	178	189	123	212	64	116	91	61	67	37	39	54	56	56	55	51	42
65,5	157	205	173	178	219	129	266	266	271	184	240	308	273	220	250	202	212	173	210	213	270	166	193	240	237	203	234	193	92	103	119	191	176	190	125	214	66	117	92	62	67	37	39	54	55	56	56	53	42
65,75	140	206	170	174	218	119	268	269	274	177	232	302	277	222	248	203	214	165	210	213	271	164	189	228	235	206	235	195	90	104	122	194	177	187	120	211	61	120	95	59	66	38	40	53	56	56	54	52	42
66	143	204	169	172	216	120	265	265	271	178	235	306	274	219	249	201	211	168	210	211	270	164	189	233	238	203	234	192	90	103	119	192	174	186	121	211	62	121	93	60	66	36	38	53	55	55	55	53	39
66,25	149	204	171	175	217	124	265	266	271	180	238	306	273	219	249	200	211	170	211	211	271	165	191	236	236	203	234	192	91	103	120	191	174	188	124	213	63	120	93	61	66	37	38	53	55	55	55	53	39
66,5	141	204	168	171	214	121	264	265	270	177	237	305	276	219	250	200	211	167	209	209	270	162	186	232	239	204	234	191	88	104	119	190	172	185	122	212	62	124	93	60	68	38	39	53	56	57	56	56	38
66,75	145	204	170	173	214	124	265	266	271	180	237	307	275	218	252	200	211	170	209	211	271	165	190	236	239	203	233	192	91	104	121	190	174	187	123	212	63	122	94	60	68	38	39	54	57	57	56	54	38
67	146	204	171	174	216	125	265	265	271	180	237	307	273	221	249	202	211	170	210	211	270	165	190	237	236	203	234	193	92	106	121	191	175	188	123	212	62	121	95	62	68	38	39	54	56	56	55	53	40
67,25	153	206	172	176	218	126	266	267	270	183	241	309	273	221	248	202	213	171	210	213	270	166	191	239	235	205	234	194	94	105	123	192	175	188	124	214	63	122	97	60	68	39	39	55	57	57	56	57	44
67,5	160	206	174	179	220	133	265	266	271	187	241	308	271	220	250	202	212	178	212	212	270	168	195	242	236	202	234	195	96	106	123	192	176	191	126	215	66	121	97	62	69	38	39	55	56	57	57	53	43
67,75	149	206	172	177	220	125	267	267	272	181	236	304	273	222	248	203	214	172	211	213	270	166	192	237	235	205	234	195	96	105	124	194	179	189	122	213	64	123	98	60	68	38	40	55	56	57	55	52	44
68	139	205	170	172	218	120	267	268	272	176	230	298	274	222	248	203	214	168	211	213	270	165	188	230	236	206	234	194	93	105	125	194	178	188	120	209	62	124	99	59	68	38	39	54	55	58	54	51	43
68,25	144	204	171	173	216	123	264	264	269	180	237	307	272	220	249	202	212	171	210	210	269	166	190	239	237	203	234	193	93	106	123	192	174	188	123	212	62	125	97	60	68	38	39	54	57	57	57	55	40
68,5	145	207	172	175	219	123	267	268	271	178	234	305	272	221	248	203	214	170	210	211	270	166	190	236	236	207	235	195	94	106	126	193	177	189	121	210	64	125	100	59	68	39	40	56	56	57	55	54	44
68,75	155	206	175	178	220	130	266	267	271	184	239	306	272	222	247	202	213	175	210	213	269	167	193	242	235	204	234	195	97	106	126	193	177	192	126	215	66	123	99	61	69	37	40	56	58	58	56	54	45
69	156	206	174	179	221	130	267	268	273	184	237	305	273	222	249	204	214	176	214	215	271	169	196	241	237	204	235	196	100	107	128	194	180	194	125	215	66	125	100	62	70	39	41	57	57	59	56	53	45
69,25	140	205	169	170	215	120	264	267	270	177	232	300	273	220	250	201	213	170	211	211	269	166	188	233	238	204	233	193	95	107	126	193	176	189	122	211	63	127	99	61	69	39	41	56	57	58	55	53	41
69,5	145	204	172	174	216	127	265	265	269	182	239	309	273	220	250	201	214	173	210	211	270	167	192	239	239	204	234	194	95	108	127	193	175	190	125	213	64	129	101	63	70	40	43	57	60	60	59	57	42
69,75	135	205	168	171	217	118	268	268	272	176	230	298	273	221	249	203	214	167	211	212	271	167	188	228	238	207	234	195	95	107	128	194	179	189	121	210	63	130	104	59	70	39	40	56	57	59	56	54	42
70	141	205	169	173	215	122	264	264	269	178	236	306	273	221	250	202	213	170	209	210	270	166	189	237	239	205	233	193	95	108	128	191	174	188	123	212	62	131	102	61	70	40	41	57	58	59	58	56	41
70,25	138	205	168	171	216	120	267	266	270	176	233	301	274	220	251	203	214	169	211	211	271	167	190	234	240	206	235	195	96	110	129	194	177	189	122	212	64	132	104	61	70	40	42	59	59	60	58	56	42
70,5	151	205	173	176	217	129	265	265	269	183	240	308	272	220	251	201	213	176	211	212	271	169	194	243	239	204	234	194	99	109	129	192	176	192	125	215	67	130	103	63	70	39	41	59	60	61	59	56	43
70,75	142	205	170	173	216	122	266	266	270	179	233	304	272	221	250	203	214	171	211	212	271	167	191	236	238	205	234	195	98	109	129	194	178	190	122	212	64	132	105	62	71	40	42	59	60	60	57	55	43
71	146	206	171	175	218	125	266	266	271	180	233	303	273	220	250	203	214	174	212	213	270	168	193	239	239	205	234	196	101	110	131	194	179	192	124	214	67	131	106	63	70	39	43	60	60	60	57	54	45
71,25	141	205	170	173	217	122	266	266	270	178	232	300	274	220	251	203	214	171	212	213	270	168	190	235	239	205	234	196	99	110	131	194	179	191	123	213	65	133	107	62	70	41	43	59	60	60	58	54	44
71,5	158	206	174	179	221	133	267	265	269	188	242	308	272	223	250	204	214	179	212	214	272	170	195	246	236	204	234	196	103	110	131	192	177	194	127	216	69	131	107	63	71	39	43	60	62	61	59	58	47
71,75	149	207	174	178	222	127	268	266	272	180	232	301	272	222	249	205	216	174	213	214	270	168	194	237	235	206	235	198	101	109	133	194	181	192	122	213	67	131	108	59	70	40	42	59	58	60	57	53	48
72	152	206	174	177	220	131	266	264	270	184	240	309	272	221	249	204	214	177	212	213	272	169	195	245	237	206	235	197	102	110	132	193	178	193	126	214	66	132	108	62	70	41	44	61	61	62	60	59	47
72,25	148	205	172	176	216	128	264	263	268	182	239	308	272	220	251	202	214	176	211	211	270	169	192	243	239	204	234	196	101	110	132	192	175	192	126	214	67	133	107	64	72	40	43	61	60	62	59	58	44
72,5	151	205	173	177	217	132	265	263	269	184	240	308	271	220	253	203	214	177	212	213	271	171	194	245	240	203	234	195	103	113	133	191	176	194	128	216	68	133	108	63	73	41	44	62	62	64	61	59	45
72,75	154	205	172	177	217	132	264	261	268	185	239	307	269	218	252	201	213	178	211	211	270	169	195	247	239	203	234	195	102	110	132	190	176	194	126	216	70	133	108	64	72	41	43	61	60	62	60	57	45
73	151	205	173	176	219	130	266	265	269	183	237	306	272	221	249	204	215	177	212	213	271	169	195	243	237	204	234	196	103	111	134	193	178	194	126	215	68	134	110	62	72	40	44	61	61	63	59	57	47
73,25	134	209	171	172	220	120	268	268	270	175	229	298	275	222	249	205	217	172	213	213	272	168	187	231	239	211	237	197	100	111	136	195	178	189	120	211	67	138	115	59	72	43	45	61	62	63	60	58	48
73,5	146	206	171	176	219	125	266	265	270	179	235	305	273	222	248	204	215	173	211	212	270	169	192	240	236	207	235	197	103	111	135	193	178	191	123	214	67	135	112	60	71	42	43	61	60	62	59	58	47
73,75	147	205	173	176	219	126	268	266	270	180	232	301	272	222	248	204	216	175	212	214	270	170	195	239	237	206	235	198	105	112	136	195	181	194	124	213	68	135	113	61	72	42	45	61	60	62	59	55	48
74	156	206	175	179	220	134	266	264	268	185	240	306	271	221	251	205	215	181	213	214	271	171	197	247	238	205	236	197	107	113	136	193	179	196	127	217	71	136	114	64	73	43	44	63	61	63	62	57	49
74,25	140	207	172	173	220	122	269	267	271	178	231	301	272	223	249	206	218	173	213	213	271	169	192	236	238	209	237	198	104	111	137	195	181	192	122	212	67	137	116	60	72	44	45	61	61	63	60	58	48
74,5	139	206	169	172	217	122	267	266	269	178	232	301	272	221	250	205	216	173	212	212	271	169	191	238	239	207	235	196	104	111	136	195	179	192	122	213	67	140	115	61	72	43	44	62	62	64	59	57	45
74,75	140	205	169	172	216	125	264	263	268	179	237	306	273	220	252	203	214	174	211	211	270	169	191	242	241	206	235	195	103	113	135	193	175	191	124	214	66	139	114	62	72	43	44	62	62	65	61	59	43
75	141	206	170	174	216	126	266	265	268	179	237	305	272	221	251	204	216	175	212	212	271	170	193	242	240	206	235	196	106	113	137	194	177	192	124	215	69	141	116	63	73	44	45	63	63	64	62	58	46
75,25	147	205	172	175	217	129	264	263	267	182	240	308	271	220	250	203	215	176	211	212	271	171	193	245	238	205	234	195	107	112	136	192	177	193	126	216	68	139	116	63	73	42	45	63	63	65	61	60	45
75,5	157	206	175	179	220	135	266	264	269	187	240	307	271	221	250	205	215	182	213	213	271	172	197	249	238	204	234	196	111	114	139	193	178	197	128	217	71	138	117	63	73	43	46	63	62	64	62	59	49
75,75	140	205	170	174	219	123	267	266	269	178	233	301	272	222	249	205	216	174	212	212	270	169	192	240	238	208	236	197	107	112	139	194	178	191	122	213	68	140	119	60	73	44	45	62	62	63	59	57	49
76	148	205	173	176	218	130	265	265	269	183	238	307	271	220	250	205	215	178	212	212	270	172	196	246	238	206	234	196	110	114	139	193	177	193	126	216	69	141	120	64	74	43	46	64	64	65	62	60	49
76,25	129	206	167	170	215	117	265	267	267	173	231	298	274	220	251	204	217	171	211	210	270	168	186	234	241	209	236	196	105	114	139	195	176	189	120	211	67	146	120	59	73	46	46	64	64	67	62	61	45
76,5	144	205	171	174	217	128	265	264	268	181	238	307	272	219	251	203	215	177	212	212	271	171	194	245	240	206	235	195	109	114	140	192	177	192	125	215	69	142	119	63	73	44	46	64	65	66	62	60	45
76,75	140	205	171	174	216	126	265	265	268	180	235	305	272	219	252	204	216	175	212	212	271	172	194	243	241	206	235	195	108	115	140	193	178	193	126	215	69	144	121	64	74	45	46	64	64	67	62	59	46
77	149	206	173	177	219	132	267	265	269	183	237	306	271	220	251	205	216	179	214	213	271	172	197	248	239	206	235	196	112	115	142	193	180	196	126	217	71	142	123	65	74	44	46	65	65	66	63	59	49
77,25	149	206	174	177	218	130	266	265	269	184	236	306	271	220	250	205	216	179	214	213	272	172	197	247	239	207	235	196	112	115	144	194	179	195	126	216	72	142	124	64	74	44	46	65	64	68	63	59	50
77,5	160	205	176	180	222	140	266	266	269	189	241	308	269	221	249	205	216	185	212	212	272	173	201	252	237	205	235	198	116	115	145	193	180	199	130	218	73	142	124	64	76	44	47	65	65	66	63	59	52
77,75	148	206	173	175	218	131	265	264	268	184	238	307	270	219	251	204	216	178	212	213	270	172	195	246	239	205	234	196	112	115	144	191	179	195	126	215	70	143	123	64	75	43	45	64	64	66	62	60	48
78	144	205	171	174	217	128	265	264	268	181	236	306	272	220	251	204	216	176	212	212	271	171	194	244	240	207	235	195	111	116	144	193	178	194	126	214	71	145	125	65	75	46	47	65	65	67	63	61	49
78,25	143	205	170	175	217	127	264	265	268	181	234	304	270	220	249	204	216	176	211	211	270	171	195	243	239	207	234	195	113	115	144	193	179	194	125	214	69	145	125	62	75	44	46	64	65	66	63	60	48
78,5	144	204	171	174	217	129	265	266	266	181	235	305	270	219	251	204	216	178	212	212	270	173	195	245	240	206	235	195	113	116	146	194	178	194	125	215	70	146	126	63	75	46	46	65	66	68	63	59	48
78,75	148	206	174	176	218	132	265	266	268	184	239	308	271	221	251	205	216	180	212	212	271	173	196	248	238	207	235	196	115	116	146	194	178	194	128	217	71	145	127	65	76	47	47	65	67	68	65	62	49
79	149	205	174	176	217	133	265	264	267	184	238	307	269	219	251	204	216	180	212	211	270	173	196	247	238	206	235	195	116	116	145	195	178	195	127	216	71	146	127	64	75	45	47	65	66	68	64	61	48
79,25	149	205	173	175	217	134	264	263	266	185	240	307	270	217	253	204	215	180	211	211	272	173	196	249	241	205	234	194	114	117	146	193	177	195	129	217	71	147	126	65	75	46	47	65	68	68	65	64	47
79,5	147	204	173	175	217	130	264	265	267	181	236	304	271	217	251	204	216	179	211	211	270	172	196	245	240	205	235	194	117	117	146	195	179	195	126	217	73	147	127	64	75	46	47	65	69	68	64	59	48
79,75	139	205	170	172	216	125	264	264	267	178	235	305	271	219	251	205	216	175	211	211	272	171	192	243	241	207	235	195	115	116	147	193	177	192	125	215	69	149	129	62	75	47	48	66	68	68	65	61	47
80	142	206	170	173	216	127	264	264	266	179	236	305	271	219	252	205	215	175	211	210	270	172	193	244	241	207	235	194	116	117	147	194	176	193	126	215	70	149	129	63	75	47	47	67	69	69	66	63	48
80,25	145	205	171	174	216	129	264	263	266	181	237	307	270	218	251	204	216	178	210	211	270	173	196	246	240	207	234	195	118	117	147	194	177	194	127	214	70	149	129	64	76	46	49	66	69	69	66	63	49
80,5	151	205	173	177	218	133	264	263	267	185	239	308	270	219	251	205	216	181	211	212	270	174	197	249	239	206	236	196	120	118	147	194	177	195	128	217	73	149	130	64	76	47	49	66	69	70	67	64	50
80,75	147	206	173	175	218	131	265	263	268	183	238	307	270	218	251	205	216	181	211	211	271	173	195	247	240	207	235	195	119	117	149	195	177	194	127	216	72	149	130	64	76	47	49	65	70	69	66	63	50
81	155	205	175	179	220	136	265	264	268	186	238	307	268	219	251	205	215	184	211	213	269	175	199	251	239	205	235	195	122	118	149	194	178	198	128	217	75	148	132	65	78	47	49	67	71	69	67	62	52
81,25	142	204	171	173	215	127	263	263	266	180	235	307	270	217	252	204	215	177	209	209	270	172	193	245	241	207	236	195	118	117	148	194	175	192	126	216	71	152	132	64	77	47	50	65	70	68	67	63	47
81,5	138	205	170	172	215	124	265	264	267	176	233	303	271	218	252	204	216	176	210	210	271	172	193	242	243	207	234	194	119	118	149	196	177	193	125	214	71	152	133	63	76	48	49	66	71	70	66	62	47
81,75	141	204	171	173	215	126	264	263	267	178	235	305	270	218	251	204	216	177	210	211	270	172	194	243	240	207	235	194	120	117	150	194	176	193	125	215	71	151	134	63	76	47	48	66	71	69	65	62	48
82	149	205	174	176	217	132	265	263	266	184	239	307	269	219	252	205	217	180	210	211	271	174	197	249	241	206	235	194	123	119	151	194	177	195	127	217	74	151	134	65	76	49	50	67	72	71	67	65	50
82,25	156	205	174	177	220	135	265	264	268	185	239	306	269	219	249	205	217	183	212	212	270	175	198	250	239	206	236	196	126	119	153	195	179	198	128	217	76	150	135	64	77	48	50	68	71	70	67	62	53
82,5	151	204	173	176	217	134	263	263	266	184	239	307	270	218	251	204	216	181	211	212	272	174	198	249	240	205	234	194	125	118	153	195	177	196	129	217	75	150	135	65	77	48	51	68	72	70	67	62	50
82,75	145	205	172	175	216	128	265	264	267	180	234	304	270	218	251	205	216	178	210	211	271	174	196	245	241	207	235	195	125	119	152	196	178	195	126	216	74	153	137	65	76	49	50	67	72	71	67	63	51
83	141	205	170	173	216	126	263	264	266	179	235	305	271	218	250	205	216	178	210	210	270	174	195	243	241	207	235	194	124	119	153	195	178	194	126	215	74	153	137	64	77	48	51	68	73	71	67	64	49
83,25	143	204	171	175	216	129	263	263	266	179	236	305	270	217	251	205	216	178	210	212	270	173	196	245	241	207	236	195	125	120	153	196	177	194	126	216	74	154	138	65	78	51	51	70	74	71	68	65	50
83,5	153	205	173	177	217	135	264	263	268	184	238	307	269	218	251	205	216	183	210	211	272	175	199	250	240	205	235	195	128	119	153	195	178	197	128	218	78	152	138	65	78	49	51	69	73	72	69	64	53
83,75	148	206	172	176	218	131	265	266	269	181	234	304	269	219	249	205	217	181	211	213	271	176	199	246	240	207	236	195	129	119	156	198	181	197	127	217	77	153	140	65	78	50	51	70	73	72	68	62	53
84	153	205	174	177	219	135	264	264	268	185	240	308	271	220	249	207	217	183	211	212	271	176	200	249	239	207	235	195	130	120	155	196	179	196	129	218	76	153	139	64	78	49	51	70	74	72	69	66	53
84,25	146	205	171	175	215	131	264	263	266	182	238	307	270	217	250	204	216	180	210	210	271	174	197	248	240	208	236	196	128	121	154	195	176	194	128	217	75	154	139	65	78	51	52	71	74	72	70	67	52
84,5	147	205	172	176	216	132	264	263	267	180	234	305	271	218	250	205	217	181	211	212	270	175	199	246	242	206	236	194	129	121	155	197	179	196	127	217	78	154	139	65	79	50	52	71	74	72	68	64	52
84,75	147	206	173	176	219	129	265	264	267	179	236	305	271	221	248	207	218	178	211	211	272	175	196	245	239	209	236	196	130	121	156	197	178	194	126	217	76	154	142	63	78	51	51	72	74	73	70	66	54
85	144	205	172	176	216	129	265	264	267	180	235	306	271	218	250	206	217	179	211	211	271	175	198	246	241	208	236	195	130	121	156	196	177	194	127	217	76	156	142	65	78	51	51	73	74	74	69	65	53
85,25	151	204	173	177	218	133	265	264	267	184	237	307	270	220	250	205	217	182	212	212	271	176	199	250	240	208	236	195	132	121	158	196	179	196	128	218	78	154	141	66	79	52	52	72	75	73	69	65	54
85,5	149	206	173	177	218	131	265	263	268	182	239	308	271	220	249	207	218	181	212	211	272	176	198	249	239	209	236	196	132	122	157	197	177	194	128	218	77	155	144	65	79	52	53	73	75	74	71	69	55
85,75	145	205	171	176	216	130	264	264	267	179	235	305	269	219	249	206	218	180	210	211	270	175	197	246	239	207	236	195	132	121	157	196	178	196	127	217	77	155	142	65	78	52	53	73	75	73	69	66	54
86	147	205	172	176	216	130	264	264	267	179	235	305	270	217	250	206	218	181	212	212	271	177	198	246	241	207	236	195	133	122	157	196	179	195	128	218	78	157	143	66	79	52	53	75	76	74	69	66	54
86,25	148	205	173	177	216	132	263	264	267	182	237	307	271	217	251	205	218	182	211	211	272	175	199	247	242	207	236	195	133	123	158	197	180	195	129	219	80	157	144	66	80	53	54	76	77	74	71	68	54
86,5	140	207	171	175	218	126	265	266	268	176	230	299	271	221	248	207	220	178	212	212	271	176	197	240	241	211	237	197	133	123	160	199	182	196	125	216	77	157	147	63	80	54	55	75	75	75	71	65	55
86,75	139	205	169	174	215	124	264	265	268	174	230	298	271	219	250	206	219	177	212	211	271	175	197	240	243	208	236	195	132	121	159	197	181	195	125	216	78	157	145	65	79	52	53	75	75	75	69	64	53
87	139	205	170	175	217	125	265	265	268	176	230	300	271	220	249	206	220	178	213	211	270	176	197	240	241	210	237	195	133	122	160	198	180	196	124	216	78	158	148	64	79	53	54	76	76	75	71	66	56
87,25	149	205	174	178	218	132	264	265	268	180	234	303	269	220	249	205	218	182	212	212	271	177	199	246	239	208	237	196	136	122	161	199	181	197	127	218	80	156	147	64	80	52	54	76	75	74	70	65	57
87,5	145	205	173	177	217	131	264	263	268	180	236	307	269	217	248	205	218	181	212	210	272	176	198	246	241	208	236	194	133	123	159	197	177	195	128	218	79	158	148	65	80	54	55	77	78	76	73	69	55
87,75	146	205	171	176	216	131	264	264	268	179	235	305	270	218	251	205	218	182	212	210	271	176	199	245	244	207	236	194	134	124	160	196	178	195	128	218	82	159	147	67	81	54	55	78	77	75	74	67	55
88	142	207	173	177	220	125	266	265	268	176	231	302	270	223	247	207	221	179	212	211	271	176	196	241	238	211	238	197	135	122	161	198	180	194	125	215	80	157	151	61	80	53	55	76	75	75	71	67	60
88,25	146	206	174	177	219	126	265	264	269	179	232	303	270	220	246	206	219	180	213	212	271	176	198	243	240	209	236	196	136	122	161	199	180	195	126	216	81	157	149	62	80	54	56	77	77	76	71	67	58
88,5	136	204	170	173	216	122	264	266	268	175	229	298	270	219	247	206	220	177	212	210	271	177	195	238	240	210	236	195	135	122	161	198	180	194	124	215	78	160	150	62	81	55	57	76	77	76	71	67	55
88,75	147	205	172	177	217	132	263	264	267	181	237	308	270	218	249	206	219	182	212	211	272	177	199	248	242	208	236	194	136	124	161	196	178	196	128	219	81	160	149	66	81	54	56	80	80	77	74	71	56
89	148	205	174	177	217	133	263	263	267	183	238	307	269	219	249	206	219	183	212	211	272	178	199	249	241	208	237	196	137	124	161	197	178	196	130	219	82	161	150	67	82	55	56	79	79	77	74	71	57
89,25	150	205	173	177	218	132	263	264	267	181	235	305	268	218	248	205	218	184	212	212	271	177	200	248	240	206	236	195	138	122	161	197	179	197	128	218	81	159	149	66	81	54	55	78	78	75	73	67	58
89,5	144	204	172	178	215	130	263	264	267	180	235	304	269	218	248	205	219	182	211	210	271	178	200	247	242	208	236	194	138	124	162	197	179	196	128	217	82	160	151	66	82	55	56	79	79	77	74	68	57
89,75	143	204	171	175	216	128	262	263	267	178	235	305	269	218	248	205	218	180	211	210	271	177	198	245	241	208	236	194	138	125	161	196	177	194	128	217	81	161	150	65	82	57	56	79	79	77	74	70	56
90	139	205	169	174	215	125	263	263	266	177	235	304	270	219	247	206	219	177	211	210	271	177	196	244	240	210	238	194	137	124	163	197	177	195	126	217	80	162	152	63	81	56	56	80	79	77	74	71	56
90,25	151	205	175	180	218	133	264	264	267	183	237	308	268	219	248	206	220	185	212	211	270	179	201	249	240	208	236	196	141	125	164	197	180	198	130	218	84	161	153	68	82	57	58	81	82	78	75	70	59
90,5	143	206	172	177	218	126	265	264	268	177	231	302	269	219	246	207	220	181	212	211	271	177	199	244	239	208	237	196	140	124	165	198	181	196	126	216	82	160	154	64	82	56	57	80	79	77	72	68	59
90,75	148	207	175	180	221	128	267	266	269	181	232	300	270	221	245	208	221	183	213	213	271	179	201	243	237	211	238	198	144	125	167	200	183	198	127	217	85	159	155	64	83	57	58	81	79	78	74	67	63
91	143	206	174	178	219	125	266	266	268	177	230	298	270	220	246	208	220	182	213	212	271	179	199	241	237	210	237	197	143	125	166	200	184	196	126	216	83	160	156	64	82	57	58	82	81	78	74	68	61
91,25	140	206	171	176	218	124	264	264	267	175	230	300	269	220	245	207	221	179	212	210	271	177	198	242	239	210	237	196	142	124	166	199	180	196	125	215	82	160	154	62	82	58	58	82	81	76	73	68	58
91,5	140	206	170	176	216	124	264	265	266	177	232	303	268	220	246	207	221	179	211	211	271	177	198	241	239	210	237	195	142	125	166	199	180	195	126	216	82	161	155	62	82	58	58	82	82	78	76	70	58
91,75	144	205	172	176	215	130	262	263	266	179	233	303	270	217	249	205	220	181	212	210	271	179	199	245	242	209	237	195	143	126	167	198	180	197	127	218	85	163	154	67	82	58	58	82	83	80	75	70	57
92	157	205	177	181	219	137	263	262	267	186	238	306	267	219	247	205	221	188	212	212	271	180	203	251	239	208	237	196	148	126	167	197	180	199	131	219	87	161	154	67	84	58	60	83	83	78	77	70	62
92,25	156	207	177	183	224	134	266	266	270	184	234	302	269	221	244	209	222	186	215	214	272	181	203	247	237	210	238	198	148	126	171	200	185	200	128	219	87	160	156	65	84	59	60	82	83	79	75	69	65
92,5	148	207	174	180	220	129	265	265	268	180	231	301	270	220	246	208	221	181	212	212	270	179	201	243	237	209	237	197	145	125	170	200	182	196	126	217	84	160	155	63	82	58	58	82	83	78	74	70	62
92,75	152	205	175	180	219	134	263	264	268	183	234	303	268	219	246	207	221	185	213	212	271	181	204	246	239	208	237	196	149	126	169	199	183	201	128	219	87	162	155	66	84	58	60	84	84	79	75	69	62
93	142	204	171	176	214	128	262	262	265	178	235	305	269	217	247	206	220	180	211	209	270	179	198	244	241	208	236	194	145	127	167	198	178	195	127	218	85	165	155	65	84	60	60	83	85	80	77	74	58
93,25	143	205	171	177	214	128	263	263	265	179	235	305	268	217	248	205	222	182	211	210	271	179	199	246	242	210	237	195	146	127	169	198	180	195	128	218	86	165	155	67	84	60	60	85	85	81	78	74	59
[truncated: 47 more columns]
